# Supplementary material for: An integrated transcriptome mapping the regulatory network of coding and long non-coding RNAs provides a genomics resource in chickpea
Source: Commun Biol. 2022 Oct 19;5:1106. doi: 10.1038/s42003-022-04083-4 (PMC9581958; doi:10.1038/s42003-022-04083-4)
Supplement: Supplementary file 4 — Supplementary Data 1 [file 42003_2022_4083_MOESM4_ESM.xlsx]

## Sheet: Sheet1
Supplementary Data 1. Summary of RNA sequencing data generated for different tissue samples using Illumina platform and mapping to the final consensus reference transcriptome assembly.
Sample ID	Tissue name	Growth stage	Total raw reads	High-quality reads	Total mapped reads	Mapped reads (%)
GS_R1	Germinating seedling - R1	5-day-old seedling	67801648	65516504	61598617	0.9402
GS_R2	Germinating seedling - R2	5-day-old seedling	61948326	59222026	56112869	0.9475
GS_R3	Germinating seedling - R3	5-day-old seedling	64569556	61506180	58123340	0.945
S_R1	Shoot - R1	15-day-old seedling	64756338	62099134	59062486	0.9511
S_R2	Shoot - R2	15-day-old seedling	91055350	86598118	81904500	0.9458
S_R3	Shoot - R3	15-day-old seedling	71433216	67746284	64386068	0.9504
ML_R1	Mature leaf - R1	Mature plant	84650510	80294524	76440386	0.952
ML_R2	Mature leaf - R2	Mature plant	78949636	74854302	71029247	0.9489
ML_R3	Mature leaf - R3	Mature plant	73674400	69864006	66503547	0.9519
YL_R1	Young leaf - R1	Mature plant	72842820	69165258	65430334	0.946
YL_R2	Young leaf - R2	Mature plant	85419938	81165252	77017707	0.9489
YL_R3	Young leaf - R3	Mature plant	67264090	63354806	59711904	0.9425
Brac_R1	Bracteole - R1	Mature plant	58555658	55607298	52270860	0.94
Brac_R2	Bracteole - R2	Mature plant	40299142	38317628	36332774	0.9482
Brac_R3	Bracteole - R3	Mature plant	68264446	64695544	60949672	0.9421
R_R1	Root - R1	15-day-old seedling	58219610	54365028	51037888	0.9388
R_R2	Root - R2	15-day-old seedling	49124956	46832016	44326503	0.9465
R_R3	Root - R3	15-day-old seedling	55813684	53293966	50671902	0.9508
Rtip_R1	Root tip - R1	21-day-old seedling	39158736	38855172	34930799	0.899
Rtip_R2	Root tip - R2	21-day-old seedling	40967890	40661122	35639473	0.8765
Rtip_R3	Root tip - R3	21-day-old seedling	51961948	49589152	46727857	0.9423
RH_R1	Root hair - R1	5-day-old seedling	94844746	88020062	80555960	0.9152
RH_R2	Root hair-R2	5-day-old seedling	62044480	58699884	54860911	0.9346
RH_R3	Root hair - R3	5-day-old seedling	68743088	64694712	59680871	0.9225
Nod_R1	Nodule - R1	Mature plant	41355750	41052104	37041313	0.9023
Nod_R2	Nodule - R2	Mature plant	41556222	41250616	35727158	0.8661
Nod_R3	Nodule - R3	Mature plant	66937602	63483992	60595470	0.9545
SAM_R1	Shoot apical meristem - R1	21-day-old-seedling	55199208	53288014	50378488	0.9454
SAM_R2	Shoot apical meristem - R2	21-day-old-seedling	61211064	57938114	54589291	0.9422
SAM_R3	Shoot apical meristem - R3	21-day-old-seedling	48174504	45479320	42841519	0.942
FB1_R1	Flower bud 1 - R1	Mature plant - (0.4 cm Flower bud)	55875018	53810666	50253780	0.9339
FB1_R2	Flower bud 1 - R2	Mature plant - (0.4 cm Flower bud)	70725954	68451822	64276260	0.939
FB1_R3	Flower bud 1 - R3	Mature plant - (0.4 cm Flower bud)	83598006	80915660	75979804	0.939
FB2_R1	Flower bud 2 - R1	Mature plant - (0.6 cm Flower bud)	68760790	66704442	62675493	0.9396
FB2_R2	Flower bud 2 - R2	Mature plant - (0.6 cm Flower bud)	62849408	60862876	57217189	0.9401
FB2_R3	Flower bud 2 - R3	Mature plant - (0.6 cm Flower bud)	79896020	77230028	72827916	0.943
FB3_R1	Flower bud 3 - R1	Mature plant - (0.8 cm Flower bud)	82337658	79696558	74843037	0.9391
FB3_R2	Flower bud 3 - R2	Mature plant - (0.8 cm Flower bud)	70065368	66360188	62471480	0.9414
FB3_R3	Flower bud 3 - R3	Mature plant - (0.8 cm Flower bud)	77440088	73763198	69455427	0.9416
FB4_R1	Flower bud 4 - R1	Mature plant - (0.8-1.0 cm Flower bud)	65240954	62721324	59027038	0.9411
FB4_R2	Flower bud 4 - R2	Mature plant - (0.8-1.0 cm Flower bud)	82370032	80067232	75439345	0.9422
FB4_R3	Flower bud 4 - R3	Mature plant - (0.8-1.0 cm Flower bud)	71674764	69286730	65205741	0.9411
FL1_R1	Flower 1 - R1	Mature plant - Unopened flower	73915936	71447864	67368190	0.9429
FL1_R2	Flower 1 - R2	Mature plant - Unopened flower	71836054	69366082	64767110	0.9337
FL1_R3	Flower 1 - R3	Mature plant - Unopened flower	60732432	58516802	54771726	0.936
FL2_R1	Flower 2 - R1	Mature plant - Patially opened flower	85691576	82357316	77317048	0.9388
FL2_R2	Flower 2 - R2	Mature plant - Patially opened flower	71557914	69010170	64462399	0.9341
FL2_R3	Flower 2 - R3	Mature plant - Patially opened flower	67237130	64809358	60894872	0.9396
FL3_R1	Flower 3 - R1	Mature plant - Fully opened flower	75569794	72876276	68510987	0.9401
FL3_R2	Flower 3 - R2	Mature plant - Fully opened flower	72270508	68679956	64648442	0.9413
FL3_R3	Flower 3 - R3	Mature plant - Fully opened flower	72404252	69520462	65523035	0.9425
FL4_R1	Flower 4 - R1	Mature plant - Faded flower	74626380	71533884	67449299	0.9429
FL4_R2	Flower 4 - R2	Mature plant - Faded flower	66454310	63384398	59657395	0.9412
FL4_R3	Flower 4 - R3	Mature plant - Faded flower	83579010	79941956	75081485	0.9392
FL5_R1	Flower 5 - R1	Mature plant - Drooped flower	73941544	70115660	66287344	0.9454
FL5_R2	Flower 5 - R2	Mature plant - Drooped flower	88499048	84501646	79304794	0.9385
FL5_R3	Flower 5 - R3	Mature plant - Drooped flower	84850916	81678156	77145018	0.9445
Cal_R1	Sepal - R1	Mature plant - Unopened flower	34961948	34318340	30735505	0.8956
Cal_R2	Sepal - R2	Mature plant - Unopened flower	39065626	38450634	34067261	0.886
Cal_R3	Sepal - R3	Mature plant - Unopened flower	67064232	63625956	59725684	0.9387
Cor_R1	Petal - R1	Mature plant - Unopened flower	41087802	40415484	36091027	0.893
Cor_R2	Petal - R2	Mature plant - Unopened flower	45668710	44934886	39520232	0.8795
Cor_R3	Petal - R3	Mature plant - Unopened flower	65287252	61948774	58039806	0.9369
And_R1	Androecium - R1	Mature plant - Unopened flower	31495574	30911146	27875671	0.9018
And_R2	Androecium - R2	Mature plant - Unopened flower	40941716	40246500	33827183	0.8405
And_R3	Androecium - R3	Mature plant - Unopened flower	51718968	49141480	46320759	0.9426
Gyn_R1	Gynoecium - R1	Mature plant - Unopened flower	35678564	35095224	31308449	0.8921
Gyn_R2	Gynoecium - R2	Mature plant - Unopened flower	39978978	39638012	35495839	0.8955
Gyn_R3	Gynoecium - R3	Mature plant - Unopened flower	83519514	78946362	74020109	0.9376
Pedi_R1	Pedicel - R1	Mature plant - Unopened flower	106051036	96118768	89467349	0.9308
Pedi_R2	Pedicel - R2	Mature plant - Unopened flower	88304750	79853730	74934740	0.9384
Pedi_R3	Pedicel - R3	Mature plant - Unopened flower	82752520	79630506	74820823	0.9396
Emb_R1	Embryo - R1	Mature plant - Late embryogenesis (cotyledon) stage	110988090	103982560	98055554	0.943
Emb_R2	Embryo - R2	Mature plant - Late embryogenesis (cotyledon) stage	105508576	94295228	89024124	0.9441
Emb_R3	Embryo - R3	Mature plant - Late embryogenesis (cotyledon) stage	116215230	108523206	102684657	0.9462
Endo_R1	Endosperm - R1	Mature plant - Late embryogenesis (cotyledon) stage	110435500	101428102	94956989	0.9362
Endo_R2	Endosperm - R2	Mature plant - Late embryogenesis (cotyledon) stage	75881756	68765274	64171753	0.9332
Endo_R3	Endosperm - R3	Mature plant - Late embryogenesis (cotyledon) stage	90084470	82040648	77060780	0.9393
SdCt_R1	Seed coat - R1	Mature plant - Late embryogenesis (cotyledon) stage	87340442	82245224	77318735	0.9401
SdCt_R2	Seed coat - R2	Mature plant - Late embryogenesis (cotyledon) stage	74754340	66468890	63198620	0.9508
SdCt_R3	Seed coat - R3	Mature plant - Late embryogenesis (cotyledon) stage	77684894	68353458	64518829	0.9439
PodS_R1	Pod shell - R1	Mature plant - Late embryogenesis (cotyledon) stage	40128804	39785406	33133286	0.8328
PodS_R2	Pod shell - R2	Mature plant - Late embryogenesis (cotyledon) stage	41644650	41276762	34144137	0.8272
PodS_R3	Pod shell - R3	Mature plant - Late embryogenesis (cotyledon) stage	64468282	61036292	57068933	0.935
5DAP_R1	5 days after pollination-Seed - R1	Mature plant - Seed (5 dap)	35309806	34615910	31081625	0.8979
5DAP_R2	5 days after pollination-Seed - R2	Mature plant - Seed (5 dap)	38279392	37621492	31839068	0.8463
5DAP_R3	5 days after pollination-Seed - R3	Mature plant - Seed (5 dap)	83525876	79700054	74766620	0.9381
10DAP_R1	10 days after pollination-Seed - R1	Mature plant - Seed (10 dap)	35538360	34886050	30800893	0.8829
10DAP_R2	10 days after pollination-Seed - R2	Mature plant - Seed (10 dap)	37360688	37062766	32567052	0.8787
10DAP_R3	10 days after pollination-Seed - R3	Mature plant - Seed (10 dap)	74199878	70792480	66552010	0.9401
20DAP_R1	20 days after pollination-Seed - R1	Mature plant - Seed (20 dap)	72698482	68995062	65207233	0.9451
20DAP_R2	20dap days after pollination-Seed - R2	Mature plant - Seed (20 dap)	59767900	56834474	53111815	0.9345
30DAP_R1	30 days after pollination-Seed - R1	Mature plant - Seed (30 dap)	70565500	67119858	62703371	0.9342
30DAP_R2	30 days after pollination-Seed - R2	Mature plant - Seed (30 dap)	84268864	80398484	74907267	0.9317
