# Supplementary material for: An integrated transcriptome mapping the regulatory network of coding and long non-coding RNAs provides a genomics resource in chickpea
Source: Commun Biol. 2022 Oct 19;5:1106. doi: 10.1038/s42003-022-04083-4 (PMC9581958; doi:10.1038/s42003-022-04083-4)
Supplement: Supplementary file 5 — Supplementary Data 2 [file 42003_2022_4083_MOESM5_ESM.xlsx]

## Sheet: Figure_1
Supplementary Data 2. The source data behind the graphs in different figures in the paper.
Figure 1b. Length distribution of transcripts in the final transcriptome assembly and the transcripts generated via PacBio sequencing and reference-based assembly of Illumina data alone from 32 tissue samples.
Bin	200-500	501-1000	1001-1500	1501-2000	2001-2500	2501-3000	3001-3500	3501-4000	4001-4500	4501-5000	5001-5500	5501-6000	6001-6500	6501-7000	7001-19825	Total
Transcriptome	5916	15312	14647	13967	13268	10613	14853	7716	4200	3140	4458	2067	781	406	276	111620
PacBio	2080	9952	9948	8580	9691	7453	13600	6759	3426	2564	4220	1975	696	309	16	81269
Illumina	4556	8048	9776	10009	8028	5488	3393	2184	1401	861	521	323	262	150	313	55313
Figure 1d. Classification of predicted lncRNAs based on their genomic location.
Description	No. of lncRNAs	precentage
Intronic lncRNA (intlncRNAs)	78	1.86024
exonic lncRNAs (exlncRNAs)	150	3.57739
intergenic lncRNAs (lincRNAs)	3394	80.9444
natural antisense lncRNAs (natlncRNAs)	537	12.8071

## Sheet: Figure_2
Figure 2a. Percentage of transcription factor (TF) encoding genes, non-TF protein-coding genes (PCGs) and lncRNAs expressed in the 32 tissues/organs analyzed.
Tissue	Non-TFs	TFs	LncRNAs
GS	60.153	5.53566	6.4836
S	57.6106	5.29353	5.80098
R	55.3025	5.04881	5.21367
Rtip	57.2628	5.16731	5.44808
RH	50.7844	4.42802	5.03851
YL	57.0464	5.17246	5.61294
ML	57.4019	5.17761	5.74174
Brac	56.7064	5.20337	4.99987
SAM	58.2674	5.38626	6.19252
FB1	60.56	5.50475	6.91121
FB2	60.9284	5.4996	7.14819
FB3	60.694	5.47127	7.05031
FB4	59.9985	5.43263	6.71029
FL1	59.7022	5.40172	6.6124
FL2	59.6069	5.45066	6.4733
FL3	59.6533	5.45581	6.42436
FL4	59.7151	5.41975	6.63558
FL5	59.5605	5.44293	6.51194
Cal	59.5322	5.49702	6.15131
Cor	58.0794	5.17503	5.5099
And	57.5822	5.09003	6.05085
Gyn	59.7151	5.40687	5.82159
Pedi	57.5333	5.19822	5.63355
PodSh	59.388	5.21625	6.0663
SdCt	56.2376	5.02821	5.13897
Emb	53.1233	4.69591	4.97669
Endo	57.6157	5.07457	7.00394
5 DAP	58.8393	5.26777	6.14101
10 DAP	58.8187	5.16215	5.85765
20 DAP	61.9999	5.65931	6.56088
30 DAP	49.2852	4.3121	4.14724
Nod	52.4561	4.58515	4.66758

## Sheet: Figure_4
Figure 4a. Number of transcription factor (TF) encoding genes, non-TF protein-coding genes and lncRNAs included in each module (M1 to M24).
Module name	Non-TFs	TFs	LncRNAs
M1	731	49	16
M2	5177	499	98
M3	55	6	3
M4	72	5	2
M5	264	14	16
M6	75	3	12
M7	136	22	10
M8	42	0	22
M9	155	3	28
M10	235	11	11
M11	263	5	2
M12	393	44	22
M13	113	6	21
M14	130	29	6
M15	1753	119	35
M16	433	32	49
M17	478	66	30
M18	124	13	3
M19	88	7	4
M20	183	19	12
M21	314	72	17
M22	187	20	8
M23	120	8	8
M24	148	1	9

## Sheet: Suppl Figure_4
Supplementary Figure 4. (a) Distribution of mRNAs and lncRNAs on chickpea chromosomes. (b) Length distribution of the mRNAs and lncRNAs.
(a)						(b)
	lncRNA	mRNA				Transcript	Length	Type
Ca1	0.108063	0.115919				Ca_TC000173	689	mRNA
Ca2	0.0758115	0.0853595				Ca_TC000175	317	mRNA
Ca3	0.0919372	0.101471				Ca_TC000177	568	lncRNA
Ca4	0.113508	0.136391				Ca_TC054344	335	mRNA
Ca5	0.107435	0.118358				Ca_TC000180	6647	lncRNA
Ca6	0.140942	0.148548				Ca_TC000195	1560	mRNA
Ca7	0.111623	0.119688				Ca_TC000198	7638	mRNA
Ca8	0.0420942	0.0604538				Ca_TC000199	3568	lncRNA
scaffold	0.208586	0.113813				Ca_TC050883	5115	mRNA
						Ca_TC079773	3131	mRNA
						Ca_TC099222	5744	mRNA
						Ca_TC081346	3297	lncRNA
						Ca_TC000218	625	lncRNA
						Ca_TC000206	3336	mRNA
						Ca_TC000219	922	lncRNA
						Ca_TC000220	3050	mRNA
						Ca_TC000222	3733	mRNA
						Ca_TC072357	2850	mRNA
						Ca_TC000225	1663	mRNA
						Ca_TC000227	3173	mRNA
						Ca_TC080824	3121	mRNA
						Ca_TC107545	505	mRNA
						Ca_TC079080	4168	mRNA
						Ca_TC000235	4920	mRNA
						Ca_TC107044	2231	mRNA
						Ca_TC111389	507	mRNA
						Ca_TC061035	1059	mRNA
						Ca_TC000236	1321	mRNA
						Ca_TC000237	1979	mRNA
						Ca_TC106117	1076	mRNA
						Ca_TC000238	2580	mRNA
						Ca_TC080928	3929	mRNA
						Ca_TC091013	4534	mRNA
						Ca_TC000240	1652	mRNA
						Ca_TC068581	2329	mRNA
						Ca_TC000246	3942	mRNA
						Ca_TC092388	5055	mRNA
						Ca_TC000251	2815	mRNA
						Ca_TC107860	834	mRNA
						Ca_TC095575	5454	mRNA
						Ca_TC000253	3336	mRNA
						Ca_TC103872	1105	mRNA
						Ca_TC075638	3106	mRNA
						Ca_TC000258	2926	mRNA
						Ca_TC087833	3758	mRNA
						Ca_TC000259	310	lncRNA
						Ca_TC106127	972	mRNA
						Ca_TC085528	4186	mRNA
						Ca_TC000262	2049	mRNA
						Ca_TC000265	3487	mRNA
						Ca_TC106704	612	lncRNA
						Ca_TC000266	1074	lncRNA
						Ca_TC073410	3007	mRNA
						Ca_TC000268	2764	mRNA
						Ca_TC106696	660	mRNA
						Ca_TC000270	962	mRNA
						Ca_TC000269	2625	mRNA
						Ca_TC109826	909	mRNA
						Ca_TC077825	3998	mRNA
						Ca_TC097951	5147	mRNA
						Ca_TC082055	4013	mRNA
						Ca_TC000276	246	lncRNA
						Ca_TC000277	297	lncRNA
						Ca_TC082973	3223	mRNA
						Ca_TC000279	1950	mRNA
						Ca_TC000280	698	mRNA
						Ca_TC000281	1894	mRNA
						Ca_TC070859	2709	mRNA
						Ca_TC000283	2541	mRNA
						Ca_TC000284	2653	mRNA
						Ca_TC097583	5337	mRNA
						Ca_TC000289	1572	mRNA
						Ca_TC000292	937	mRNA
						Ca_TC000290	2923	mRNA
						Ca_TC000294	4456	mRNA
						Ca_TC107886	466	lncRNA
						Ca_TC111198	365	mRNA
						Ca_TC085336	3986	mRNA
						Ca_TC000320	756	lncRNA
						Ca_TC000325	5504	mRNA
						Ca_TC090576	4333	mRNA
						Ca_TC000322	1404	mRNA
						Ca_TC094952	4911	mRNA
						Ca_TC000324	2147	mRNA
						Ca_TC000326	1937	mRNA
						Ca_TC000327	3693	mRNA
						Ca_TC000328	2703	mRNA
						Ca_TC000329	754	mRNA
						Ca_TC000330	2989	mRNA
						Ca_TC110428	876	mRNA
						Ca_TC101617	6552	mRNA
						Ca_TC100337	5053	mRNA
						Ca_TC000336	5506	mRNA
						Ca_TC000337	2332	mRNA
						Ca_TC000339	1677	mRNA
						Ca_TC000340	933	lncRNA
						Ca_TC100697	5297	mRNA
						Ca_TC000349	645	mRNA
						Ca_TC000350	1097	mRNA
						Ca_TC000351	2497	mRNA
						Ca_TC000352	1551	mRNA
						Ca_TC073350	2925	mRNA
						Ca_TC097285	5999	mRNA
						Ca_TC000357	1121	mRNA
						Ca_TC000358	3098	mRNA
						Ca_TC000361	3032	mRNA
						Ca_TC066988	2893	mRNA
						Ca_TC048582	1676	mRNA
						Ca_TC000365	2025	mRNA
						Ca_TC053462	850	lncRNA
						Ca_TC102004	795	lncRNA
						Ca_TC000366	939	mRNA
						Ca_TC000367	2753	mRNA
						Ca_TC000369	2460	mRNA
						Ca_TC000370	1237	mRNA
						Ca_TC107649	855	mRNA
						Ca_TC000371	1132	mRNA
						Ca_TC000373	7211	mRNA
						Ca_TC000375	2457	mRNA
						Ca_TC000377	2000	mRNA
						Ca_TC000379	1959	mRNA
						Ca_TC083323	3395	mRNA
						Ca_TC000381	2059	mRNA
						Ca_TC000382	1593	mRNA
						Ca_TC000383	1914	mRNA
						Ca_TC000384	1951	mRNA
						Ca_TC000386	327	lncRNA
						Ca_TC000388	3424	mRNA
						Ca_TC058105	1927	mRNA
						Ca_TC000390	2032	mRNA
						Ca_TC105547	1003	mRNA
						Ca_TC000391	757	lncRNA
						Ca_TC000392	1677	mRNA
						Ca_TC000393	593	lncRNA
						Ca_TC000394	726	lncRNA
						Ca_TC000395	1374	mRNA
						Ca_TC000397	1471	mRNA
						Ca_TC000399	678	mRNA
						Ca_TC000400	1530	mRNA
						Ca_TC000401	1939	mRNA
						Ca_TC053123	912	mRNA
						Ca_TC107699	391	lncRNA
						Ca_TC000405	2227	mRNA
						Ca_TC000408	2235	mRNA
						Ca_TC055931	1039	lncRNA
						Ca_TC102741	512	lncRNA
						Ca_TC000409	1986	mRNA
						Ca_TC103045	712	mRNA
						Ca_TC000411	2624	mRNA
						Ca_TC000413	690	mRNA
						Ca_TC099845	5420	mRNA
						Ca_TC000419	1251	lncRNA
						Ca_TC000420	1951	mRNA
						Ca_TC000421	1878	mRNA
						Ca_TC108569	1053	mRNA
						Ca_TC094389	4807	mRNA
						Ca_TC088296	3365	mRNA
						Ca_TC109300	1170	mRNA
						Ca_TC093195	4339	mRNA
						Ca_TC000425	1818	mRNA
						Ca_TC000426	2949	mRNA
						Ca_TC000427	452	lncRNA
						Ca_TC000428	3866	mRNA
						Ca_TC000434	1041	mRNA
						Ca_TC000435	1217	mRNA
						Ca_TC096281	5417	mRNA
						Ca_TC000438	2001	mRNA
						Ca_TC080874	2892	mRNA
						Ca_TC000441	2215	mRNA
						Ca_TC092431	4003	mRNA
						Ca_TC000447	1466	mRNA
						Ca_TC090291	3025	mRNA
						Ca_TC063814	2113	mRNA
						Ca_TC092256	5117	mRNA
						Ca_TC000450	963	mRNA
						Ca_TC000452	1312	lncRNA
						Ca_TC097526	5146	mRNA
						Ca_TC000454	1407	mRNA
						Ca_TC106017	1054	mRNA
						Ca_TC000455	1777	mRNA
						Ca_TC000456	2552	mRNA
						Ca_TC104559	1046	lncRNA
						Ca_TC000457	2643	mRNA
						Ca_TC000458	5376	mRNA
						Ca_TC074539	3961	mRNA
						Ca_TC000462	1477	mRNA
						Ca_TC108915	467	mRNA
						Ca_TC076347	3314	mRNA
						Ca_TC052016	5863	mRNA
						Ca_TC000465	1813	mRNA
						Ca_TC109868	702	mRNA
						Ca_TC093940	4878	mRNA
						Ca_TC049196	2135	mRNA
						Ca_TC000479	1877	mRNA
						Ca_TC000481	1751	mRNA
						Ca_TC000482	1117	lncRNA
						Ca_TC000483	1072	mRNA
						Ca_TC000485	1621	mRNA
						Ca_TC110424	639	lncRNA
						Ca_TC000486	277	lncRNA
						Ca_TC000487	1670	mRNA
						Ca_TC000488	2396	mRNA
						Ca_TC000491	2632	mRNA
						Ca_TC068829	2670	mRNA
						Ca_TC000493	3151	mRNA
						Ca_TC000496	3961	mRNA
						Ca_TC000495	3054	mRNA
						Ca_TC000497	1363	lncRNA
						Ca_TC000498	723	mRNA
						Ca_TC111805	507	mRNA
						Ca_TC000501	4451	mRNA
						Ca_TC097227	5546	mRNA
						Ca_TC104967	3279	mRNA
						Ca_TC094248	4057	mRNA
						Ca_TC111461	338	lncRNA
						Ca_TC091810	4127	lncRNA
						Ca_TC050593	3339	mRNA
						Ca_TC088113	3376	mRNA
						Ca_TC088414	3520	mRNA
						Ca_TC000512	887	mRNA
						Ca_TC081321	3521	mRNA
						Ca_TC000516	1368	mRNA
						Ca_TC062395	1744	mRNA
						Ca_TC050075	2182	mRNA
						Ca_TC000517	2133	mRNA
						Ca_TC000518	2241	mRNA
						Ca_TC048595	1806	mRNA
						Ca_TC098203	5472	mRNA
						Ca_TC000522	7942	mRNA
						Ca_TC000525	3666	lncRNA
						Ca_TC092315	4977	mRNA
						Ca_TC093462	4175	mRNA
						Ca_TC000536	3001	mRNA
						Ca_TC000540	2685	mRNA
						Ca_TC000541	5420	mRNA
						Ca_TC107797	325	lncRNA
						Ca_TC105734	669	lncRNA
						Ca_TC000543	2852	mRNA
						Ca_TC000544	729	lncRNA
						Ca_TC000545	966	mRNA
						Ca_TC000546	2267	mRNA
						Ca_TC000499	3023	mRNA
						Ca_TC000551	2099	mRNA
						Ca_TC089141	3687	mRNA
						Ca_TC000553	2094	mRNA
						Ca_TC079769	3044	mRNA
						Ca_TC000558	1036	mRNA
						Ca_TC000559	488	mRNA
						Ca_TC000560	285	mRNA
						Ca_TC077518	3611	mRNA
						Ca_TC000565	464	mRNA
						Ca_TC106679	628	mRNA
						Ca_TC053027	426	mRNA
						Ca_TC000566	1325	mRNA
						Ca_TC000568	1202	mRNA
						Ca_TC000569	1895	mRNA
						Ca_TC082906	3975	mRNA
						Ca_TC112151	3444	mRNA
						Ca_TC000571	1834	mRNA
						Ca_TC000573	2516	mRNA
						Ca_TC110599	594	lncRNA
						Ca_TC000572	3409	mRNA
						Ca_TC085658	3092	mRNA
						Ca_TC000578	217	mRNA
						Ca_TC000580	2037	mRNA
						Ca_TC080407	3359	mRNA
						Ca_TC000582	797	mRNA
						Ca_TC000583	797	mRNA
						Ca_TC000585	742	mRNA
						Ca_TC000586	1277	mRNA
						Ca_TC070909	2089	mRNA
						Ca_TC000589	1155	mRNA
						Ca_TC106497	236	lncRNA
						Ca_TC104923	1594	mRNA
						Ca_TC066627	2957	mRNA
						Ca_TC055393	1578	mRNA
						Ca_TC000594	2527	mRNA
						Ca_TC000600	1687	mRNA
						Ca_TC110215	657	lncRNA
						Ca_TC000601	1982	lncRNA
						Ca_TC000604	1651	mRNA
						Ca_TC000606	4261	mRNA
						Ca_TC000611	1878	mRNA
						Ca_TC104048	926	lncRNA
						Ca_TC000617	3598	mRNA
						Ca_TC000619	2187	mRNA
						Ca_TC062811	1950	mRNA
						Ca_TC066820	2953	mRNA
						Ca_TC000624	1148	lncRNA
						Ca_TC000621	1254	mRNA
						Ca_TC000625	2897	mRNA
						Ca_TC050969	3525	mRNA
						Ca_TC076943	3581	mRNA
						Ca_TC000628	2931	mRNA
						Ca_TC000629	1264	mRNA
						Ca_TC000630	1728	mRNA
						Ca_TC056917	1904	mRNA
						Ca_TC076875	3231	mRNA
						Ca_TC000634	1102	mRNA
						Ca_TC000635	1508	mRNA
						Ca_TC102730	893	mRNA
						Ca_TC000636	1829	mRNA
						Ca_TC000637	1403	mRNA
						Ca_TC076169	3283	mRNA
						Ca_TC000639	1710	mRNA
						Ca_TC000640	214	lncRNA
						Ca_TC000641	1899	mRNA
						Ca_TC000644	886	mRNA
						Ca_TC065042	2116	lncRNA
						Ca_TC082157	3485	mRNA
						Ca_TC104890	856	mRNA
						Ca_TC075058	3709	mRNA
						Ca_TC000651	704	mRNA
						Ca_TC110537	639	lncRNA
						Ca_TC000652	1436	mRNA
						Ca_TC000653	242	lncRNA
						Ca_TC074505	4083	mRNA
						Ca_TC000659	2051	mRNA
						Ca_TC000661	3471	mRNA
						Ca_TC000666	2598	mRNA
						Ca_TC000669	5161	mRNA
						Ca_TC000673	1808	mRNA
						Ca_TC109905	779	lncRNA
						Ca_TC099077	5214	mRNA
						Ca_TC079962	3223	mRNA
						Ca_TC110254	750	lncRNA
						Ca_TC092850	4184	mRNA
						Ca_TC000679	1658	mRNA
						Ca_TC000680	2118	lncRNA
						Ca_TC000682	4266	mRNA
						Ca_TC000683	1859	mRNA
						Ca_TC111058	633	mRNA
						Ca_TC000684	1362	mRNA
						Ca_TC103982	1099	mRNA
						Ca_TC106433	235	lncRNA
						Ca_TC082423	3880	mRNA
						Ca_TC086513	3159	mRNA
						Ca_TC111047	539	lncRNA
						Ca_TC074697	3179	mRNA
						Ca_TC000690	2182	mRNA
						Ca_TC000691	1134	mRNA
						Ca_TC052313	861	lncRNA
						Ca_TC111363	357	lncRNA
						Ca_TC102867	889	mRNA
						Ca_TC097549	5970	mRNA
						Ca_TC000708	634	lncRNA
						Ca_TC076877	3692	mRNA
						Ca_TC000706	1954	mRNA
						Ca_TC000707	777	lncRNA
						Ca_TC000711	1141	mRNA
						Ca_TC070591	2207	mRNA
						Ca_TC071314	2915	mRNA
						Ca_TC097575	5514	mRNA
						Ca_TC000724	483	lncRNA
						Ca_TC098149	5307	mRNA
						Ca_TC075067	3434	mRNA
						Ca_TC000727	3456	mRNA
						Ca_TC000728	1219	mRNA
						Ca_TC000729	484	mRNA
						Ca_TC000730	2202	lncRNA
						Ca_TC102879	578	mRNA
						Ca_TC069821	2243	mRNA
						Ca_TC051758	5727	mRNA
						Ca_TC000734	531	mRNA
						Ca_TC000735	3415	mRNA
						Ca_TC105251	1147	lncRNA
						Ca_TC000737	2464	mRNA
						Ca_TC000738	2677	mRNA
						Ca_TC000739	774	lncRNA
						Ca_TC000740	2225	mRNA
						Ca_TC103787	627	mRNA
						Ca_TC000741	1529	mRNA
						Ca_TC000742	250	lncRNA
						Ca_TC065846	2345	mRNA
						Ca_TC000744	2112	mRNA
						Ca_TC000745	2628	mRNA
						Ca_TC093915	4723	mRNA
						Ca_TC109744	229	lncRNA
						Ca_TC079751	3116	mRNA
						Ca_TC105991	959	mRNA
						Ca_TC000763	6271	mRNA
						Ca_TC088352	3495	mRNA
						Ca_TC000768	1930	mRNA
						Ca_TC104312	1102	mRNA
						Ca_TC085031	3728	mRNA
						Ca_TC060104	1511	mRNA
						Ca_TC000773	1829	mRNA
						Ca_TC000774	2620	mRNA
						Ca_TC079800	3272	mRNA
						Ca_TC000778	433	lncRNA
						Ca_TC091663	4071	mRNA
						Ca_TC067695	2885	mRNA
						Ca_TC000785	1528	lncRNA
						Ca_TC000786	869	mRNA
						Ca_TC109629	691	mRNA
						Ca_TC085938	3319	mRNA
						Ca_TC000791	2659	mRNA
						Ca_TC000793	6929	mRNA
						Ca_TC000795	3592	mRNA
						Ca_TC108951	1999	mRNA
						Ca_TC092359	4696	mRNA
						Ca_TC000800	668	mRNA
						Ca_TC098866	4465	mRNA
						Ca_TC068515	2185	mRNA
						Ca_TC104333	785	mRNA
						Ca_TC087561	4058	mRNA
						Ca_TC111288	713	mRNA
						Ca_TC106269	2025	mRNA
						Ca_TC051680	4156	mRNA
						Ca_TC000810	1604	mRNA
						Ca_TC055444	1162	mRNA
						Ca_TC000811	1234	mRNA
						Ca_TC000813	4061	mRNA
						Ca_TC000818	666	lncRNA
						Ca_TC000820	3366	mRNA
						Ca_TC000821	1521	lncRNA
						Ca_TC000822	1208	mRNA
						Ca_TC061060	1107	mRNA
						Ca_TC108740	360	lncRNA
						Ca_TC000823	1039	mRNA
						Ca_TC000824	2066	mRNA
						Ca_TC110383	582	lncRNA
						Ca_TC000825	1682	mRNA
						Ca_TC000826	835	mRNA
						Ca_TC084901	3241	mRNA
						Ca_TC000829	440	lncRNA
						Ca_TC000828	931	mRNA
						Ca_TC000830	2243	mRNA
						Ca_TC078809	3590	lncRNA
						Ca_TC000832	4068	mRNA
						Ca_TC078765	3083	mRNA
						Ca_TC000837	1860	mRNA
						Ca_TC000838	289	mRNA
						Ca_TC000839	499	lncRNA
						Ca_TC000840	1812	mRNA
						Ca_TC000841	1178	mRNA
						Ca_TC070544	2572	lncRNA
						Ca_TC000845	1176	mRNA
						Ca_TC062388	1904	lncRNA
						Ca_TC058494	1941	mRNA
						Ca_TC000862	201	mRNA
						Ca_TC000863	642	mRNA
						Ca_TC000864	1639	mRNA
						Ca_TC100018	5223	mRNA
						Ca_TC000867	2682	mRNA
						Ca_TC093822	4161	mRNA
						Ca_TC100925	6140	mRNA
						Ca_TC068036	2889	lncRNA
						Ca_TC100756	5967	mRNA
						Ca_TC079153	4264	mRNA
						Ca_TC103414	3511	mRNA
						Ca_TC103676	350	lncRNA
						Ca_TC000892	3434	mRNA
						Ca_TC098274	5322	mRNA
						Ca_TC000905	1034	mRNA
						Ca_TC066477	2794	mRNA
						Ca_TC106205	813	mRNA
						Ca_TC000909	1368	mRNA
						Ca_TC000910	2217	mRNA
						Ca_TC000912	1054	mRNA
						Ca_TC086771	3338	mRNA
						Ca_TC000914	987	mRNA
						Ca_TC000916	1179	mRNA
						Ca_TC000917	1000	mRNA
						Ca_TC105419	3009	mRNA
						Ca_TC078577	3224	mRNA
						Ca_TC000919	5104	mRNA
						Ca_TC093081	4296	mRNA
						Ca_TC092272	4664	mRNA
						Ca_TC000924	2135	mRNA
						Ca_TC063971	2509	mRNA
						Ca_TC110375	479	lncRNA
						Ca_TC082270	3782	mRNA
						Ca_TC102258	612	mRNA
						Ca_TC000930	3329	mRNA
						Ca_TC000933	668	lncRNA
						Ca_TC110631	837	mRNA
						Ca_TC000934	1535	mRNA
						Ca_TC000935	1438	mRNA
						Ca_TC111944	775	mRNA
						Ca_TC000936	2465	mRNA
						Ca_TC087817	2997	mRNA
						Ca_TC070285	2172	mRNA
						Ca_TC000939	1466	mRNA
						Ca_TC000942	4621	mRNA
						Ca_TC100218	5140	lncRNA
						Ca_TC107678	731	mRNA
						Ca_TC000948	729	mRNA
						Ca_TC000950	1616	mRNA
						Ca_TC000951	1997	mRNA
						Ca_TC000952	694	mRNA
						Ca_TC000953	1439	mRNA
						Ca_TC000955	2854	mRNA
						Ca_TC000962	1747	mRNA
						Ca_TC000963	1281	mRNA
						Ca_TC000964	1462	mRNA
						Ca_TC000966	2527	mRNA
						Ca_TC000967	1748	mRNA
						Ca_TC000968	1085	mRNA
						Ca_TC000969	928	mRNA
						Ca_TC000970	1532	mRNA
						Ca_TC000971	1193	mRNA
						Ca_TC095833	5848	mRNA
						Ca_TC000973	1256	mRNA
						Ca_TC084776	3413	mRNA
						Ca_TC000980	6035	mRNA
						Ca_TC000984	2261	mRNA
						Ca_TC000986	3289	mRNA
						Ca_TC000987	1739	mRNA
						Ca_TC000988	2701	mRNA
						Ca_TC000989	2064	mRNA
						Ca_TC000990	2932	mRNA
						Ca_TC000992	3509	mRNA
						Ca_TC000993	2516	mRNA
						Ca_TC000994	3010	mRNA
						Ca_TC100880	5080	mRNA
						Ca_TC109578	1107	mRNA
						Ca_TC001000	367	lncRNA
						Ca_TC085185	3231	mRNA
						Ca_TC001003	644	mRNA
						Ca_TC001004	503	mRNA
						Ca_TC069450	2168	lncRNA
						Ca_TC001002	4073	mRNA
						Ca_TC060452	1451	lncRNA
						Ca_TC001006	1763	mRNA
						Ca_TC100348	3680	mRNA
						Ca_TC001007	3606	mRNA
						Ca_TC071403	2895	mRNA
						Ca_TC067745	2102	lncRNA
						Ca_TC001009	862	lncRNA
						Ca_TC001011	1531	mRNA
						Ca_TC085673	2806	mRNA
						Ca_TC001013	1628	mRNA
						Ca_TC001015	1223	mRNA
						Ca_TC001017	1105	mRNA
						Ca_TC094815	4959	mRNA
						Ca_TC001019	1514	mRNA
						Ca_TC001020	2266	mRNA
						Ca_TC001021	976	lncRNA
						Ca_TC001022	313	mRNA
						Ca_TC098828	5280	mRNA
						Ca_TC001026	3337	mRNA
						Ca_TC109145	1298	mRNA
						Ca_TC001027	1588	mRNA
						Ca_TC001028	2101	mRNA
						Ca_TC001029	2693	mRNA
						Ca_TC072854	2868	mRNA
						Ca_TC001031	1562	mRNA
						Ca_TC049186	1611	mRNA
						Ca_TC054863	1533	mRNA
						Ca_TC106219	336	lncRNA
						Ca_TC001037	1497	mRNA
						Ca_TC001039	1615	mRNA
						Ca_TC110364	703	mRNA
						Ca_TC001040	4736	mRNA
						Ca_TC108132	668	mRNA
						Ca_TC001043	1460	mRNA
						Ca_TC078634	3724	mRNA
						Ca_TC001045	2118	mRNA
						Ca_TC001046	1167	mRNA
						Ca_TC001047	338	mRNA
						Ca_TC092409	4588	mRNA
						Ca_TC066257	2946	mRNA
						Ca_TC001054	3625	mRNA
						Ca_TC108612	659	mRNA
						Ca_TC001059	1562	mRNA
						Ca_TC001060	1462	mRNA
						Ca_TC001061	538	lncRNA
						Ca_TC001062	2771	mRNA
						Ca_TC001063	1152	mRNA
						Ca_TC001064	922	lncRNA
						Ca_TC001066	2377	mRNA
						Ca_TC001067	1166	mRNA
						Ca_TC001068	2256	mRNA
						Ca_TC106874	697	mRNA
						Ca_TC056367	1401	mRNA
						Ca_TC091744	4106	mRNA
						Ca_TC001071	1945	mRNA
						Ca_TC001077	4139	mRNA
						Ca_TC001078	4277	mRNA
						Ca_TC001080	669	mRNA
						Ca_TC093602	4384	mRNA
						Ca_TC001084	1637	mRNA
						Ca_TC001087	4199	mRNA
						Ca_TC066313	2863	mRNA
						Ca_TC001089	2386	mRNA
						Ca_TC095677	5254	mRNA
						Ca_TC001094	3889	mRNA
						Ca_TC090187	3696	lncRNA
						Ca_TC001092	2769	mRNA
						Ca_TC064688	2141	mRNA
						Ca_TC001096	4005	mRNA
						Ca_TC001097	1775	mRNA
						Ca_TC001099	4828	mRNA
						Ca_TC001100	1500	mRNA
						Ca_TC001101	384	lncRNA
						Ca_TC001102	2508	mRNA
						Ca_TC099520	6050	mRNA
						Ca_TC057842	1808	lncRNA
						Ca_TC101360	6223	mRNA
						Ca_TC051467	4746	mRNA
						Ca_TC001113	2679	mRNA
						Ca_TC101333	5821	mRNA
						Ca_TC001115	1335	lncRNA
						Ca_TC001116	2451	mRNA
						Ca_TC001118	1881	mRNA
						Ca_TC109444	659	lncRNA
						Ca_TC063375	2698	mRNA
						Ca_TC001120	1113	mRNA
						Ca_TC001121	1861	mRNA
						Ca_TC001122	915	mRNA
						Ca_TC110123	419	lncRNA
						Ca_TC001123	1405	mRNA
						Ca_TC064577	2140	mRNA
						Ca_TC001130	737	lncRNA
						Ca_TC091892	4980	mRNA
						Ca_TC001132	874	mRNA
						Ca_TC001133	2132	mRNA
						Ca_TC001134	1857	mRNA
						Ca_TC001136	853	lncRNA
						Ca_TC001137	1490	mRNA
						Ca_TC065328	2214	mRNA
						Ca_TC001139	1916	lncRNA
						Ca_TC001140	1839	mRNA
						Ca_TC001141	765	mRNA
						Ca_TC089583	3705	mRNA
						Ca_TC001143	761	mRNA
						Ca_TC001144	3045	mRNA
						Ca_TC001146	4051	mRNA
						Ca_TC061095	1581	mRNA
						Ca_TC001359	1548	mRNA
						Ca_TC086228	3342	mRNA
						Ca_TC055076	856	mRNA
						Ca_TC094846	5057	mRNA
						Ca_TC001153	2526	mRNA
						Ca_TC001154	517	mRNA
						Ca_TC001155	940	mRNA
						Ca_TC058380	1912	mRNA
						Ca_TC108456	831	mRNA
						Ca_TC100799	5324	mRNA
						Ca_TC109757	222	lncRNA
						Ca_TC001158	1411	mRNA
						Ca_TC110909	889	mRNA
						Ca_TC079091	3165	mRNA
						Ca_TC001159	3250	mRNA
						Ca_TC001163	2485	mRNA
						Ca_TC107338	317	lncRNA
						Ca_TC076677	3336	mRNA
						Ca_TC001166	1083	mRNA
						Ca_TC001167	703	mRNA
						Ca_TC051892	5268	mRNA
						Ca_TC001169	3924	mRNA
						Ca_TC001170	1803	mRNA
						Ca_TC109609	768	mRNA
						Ca_TC001173	1532	mRNA
						Ca_TC001175	1117	mRNA
						Ca_TC105827	823	mRNA
						Ca_TC104334	741	mRNA
						Ca_TC001176	1047	mRNA
						Ca_TC080965	3194	mRNA
						Ca_TC085928	3946	mRNA
						Ca_TC001181	4415	mRNA
						Ca_TC001183	2141	mRNA
						Ca_TC001185	1564	mRNA
						Ca_TC080829	3312	lncRNA
						Ca_TC001186	2399	mRNA
						Ca_TC084308	3191	mRNA
						Ca_TC104878	1067	mRNA
						Ca_TC075833	3658	mRNA
						Ca_TC001189	2327	mRNA
						Ca_TC001193	912	mRNA
						Ca_TC001194	5839	mRNA
						Ca_TC001196	3922	mRNA
						Ca_TC001197	4243	mRNA
						Ca_TC001198	2339	mRNA
						Ca_TC001201	2352	mRNA
						Ca_TC001203	1171	mRNA
						Ca_TC088592	3945	mRNA
						Ca_TC001206	243	lncRNA
						Ca_TC082572	3362	mRNA
						Ca_TC001208	1026	mRNA
						Ca_TC069199	2073	mRNA
						Ca_TC094669	4735	mRNA
						Ca_TC062800	1851	lncRNA
						Ca_TC072728	3005	mRNA
						Ca_TC105894	368	lncRNA
						Ca_TC001214	1205	mRNA
						Ca_TC059249	1360	lncRNA
						Ca_TC001215	1684	mRNA
						Ca_TC073023	2657	lncRNA
						Ca_TC001216	2106	mRNA
						Ca_TC060928	1644	mRNA
						Ca_TC001218	1791	mRNA
						Ca_TC001220	2338	mRNA
						Ca_TC082116	3818	mRNA
						Ca_TC001221	1225	mRNA
						Ca_TC001222	1607	mRNA
						Ca_TC001223	986	lncRNA
						Ca_TC093719	4311	mRNA
						Ca_TC001227	5414	mRNA
						Ca_TC001230	1153	mRNA
						Ca_TC001234	3191	mRNA
						Ca_TC001238	1687	mRNA
						Ca_TC097213	5462	mRNA
						Ca_TC077237	3841	mRNA
						Ca_TC106568	276	mRNA
						Ca_TC106876	518	lncRNA
						Ca_TC091388	4588	mRNA
						Ca_TC075481	3261	mRNA
						Ca_TC001243	2846	mRNA
						Ca_TC106779	805	mRNA
						Ca_TC001249	2563	mRNA
						Ca_TC001250	7316	mRNA
						Ca_TC001253	1726	mRNA
						Ca_TC104974	1763	mRNA
						Ca_TC001255	2020	mRNA
						Ca_TC001256	2524	mRNA
						Ca_TC001257	1849	mRNA
						Ca_TC001258	3227	mRNA
						Ca_TC057540	1892	mRNA
						Ca_TC094817	5031	mRNA
						Ca_TC001262	522	lncRNA
						Ca_TC097341	5145	mRNA
						Ca_TC001268	1560	mRNA
						Ca_TC001270	1601	mRNA
						Ca_TC106773	1282	mRNA
						Ca_TC001271	2785	mRNA
						Ca_TC001273	1233	mRNA
						Ca_TC090769	4188	lncRNA
						Ca_TC076754	3219	mRNA
						Ca_TC001277	885	lncRNA
						Ca_TC102098	878	mRNA
						Ca_TC079352	3468	mRNA
						Ca_TC001280	616	lncRNA
						Ca_TC001281	1659	mRNA
						Ca_TC086692	3139	lncRNA
						Ca_TC001282	1837	mRNA
						Ca_TC001284	1988	mRNA
						Ca_TC001285	1050	mRNA
						Ca_TC001286	1862	mRNA
						Ca_TC001287	409	lncRNA
						Ca_TC111870	739	mRNA
						Ca_TC001288	2537	mRNA
						Ca_TC001289	3399	mRNA
						Ca_TC001292	816	mRNA
						Ca_TC102777	703	mRNA
						Ca_TC001293	1571	mRNA
						Ca_TC001294	1975	mRNA
						Ca_TC068282	2521	mRNA
						Ca_TC001297	1928	mRNA
						Ca_TC001298	1118	mRNA
						Ca_TC103533	711	lncRNA
						Ca_TC109950	818	lncRNA
						Ca_TC094713	5001	mRNA
						Ca_TC001301	2151	mRNA
						Ca_TC108199	958	mRNA
						Ca_TC108818	445	lncRNA
						Ca_TC064254	2413	lncRNA
						Ca_TC078384	3515	mRNA
						Ca_TC001303	2505	mRNA
						Ca_TC059974	1622	mRNA
						Ca_TC111406	1596	mRNA
						Ca_TC001305	1928	mRNA
						Ca_TC001306	1606	mRNA
						Ca_TC001308	1839	mRNA
						Ca_TC001316	3771	mRNA
						Ca_TC100369	5127	mRNA
						Ca_TC110689	337	lncRNA
						Ca_TC001328	4767	mRNA
						Ca_TC081205	3845	mRNA
						Ca_TC001336	794	mRNA
						Ca_TC001337	4745	mRNA
						Ca_TC001338	7095	mRNA
						Ca_TC107360	281	lncRNA
						Ca_TC103173	1675	mRNA
						Ca_TC110821	1931	mRNA
						Ca_TC001343	1221	mRNA
						Ca_TC001344	1144	mRNA
						Ca_TC001345	1077	lncRNA
						Ca_TC057667	2032	mRNA
						Ca_TC001347	507	mRNA
						Ca_TC089654	3183	mRNA
						Ca_TC110456	768	mRNA
						Ca_TC104118	343	lncRNA
						Ca_TC067744	2923	mRNA
						Ca_TC049442	2560	mRNA
						Ca_TC109091	679	mRNA
						Ca_TC050275	3018	mRNA
						Ca_TC001353	1351	mRNA
						Ca_TC001355	1279	mRNA
						Ca_TC001356	1712	mRNA
						Ca_TC001357	1604	mRNA
						Ca_TC001358	901	mRNA
						Ca_TC074210	3698	mRNA
						Ca_TC001361	1599	mRNA
						Ca_TC001362	3096	mRNA
						Ca_TC001363	2412	mRNA
						Ca_TC001364	1669	mRNA
						Ca_TC001366	2035	mRNA
						Ca_TC001367	817	mRNA
						Ca_TC001368	1272	mRNA
						Ca_TC109749	1000	mRNA
						Ca_TC001369	2754	mRNA
						Ca_TC001370	974	mRNA
						Ca_TC001371	3347	mRNA
						Ca_TC084313	3844	mRNA
						Ca_TC001376	2116	mRNA
						Ca_TC001377	3093	mRNA
						Ca_TC095556	5435	mRNA
						Ca_TC086610	3673	mRNA
						Ca_TC082204	3795	mRNA
						Ca_TC001385	2355	mRNA
						Ca_TC001388	550	lncRNA
						Ca_TC001389	680	lncRNA
						Ca_TC001392	2813	mRNA
						Ca_TC107641	349	lncRNA
						Ca_TC001393	1372	mRNA
						Ca_TC093610	4291	mRNA
						Ca_TC001396	1686	mRNA
						Ca_TC001397	307	lncRNA
						Ca_TC065273	2079	mRNA
						Ca_TC062068	1167	mRNA
						Ca_TC001398	1667	mRNA
						Ca_TC001399	1790	mRNA
						Ca_TC058441	1623	mRNA
						Ca_TC054558	1362	mRNA
						Ca_TC112061	525	lncRNA
						Ca_TC001401	2118	mRNA
						Ca_TC106417	559	mRNA
						Ca_TC001402	1772	mRNA
						Ca_TC001403	2639	mRNA
						Ca_TC064382	2255	mRNA
						Ca_TC109555	638	lncRNA
						Ca_TC001405	2334	mRNA
						Ca_TC001406	1473	mRNA
						Ca_TC062116	1996	mRNA
						Ca_TC076379	3903	mRNA
						Ca_TC001409	1987	mRNA
						Ca_TC001413	844	mRNA
						Ca_TC001414	1433	mRNA
						Ca_TC077175	3198	mRNA
						Ca_TC107760	784	mRNA
						Ca_TC077151	3127	mRNA
						Ca_TC001419	583	lncRNA
						Ca_TC001420	2587	mRNA
						Ca_TC106466	542	lncRNA
						Ca_TC063428	2525	mRNA
						Ca_TC099252	5349	mRNA
						Ca_TC102025	704	mRNA
						Ca_TC106413	241	lncRNA
						Ca_TC001424	2338	mRNA
						Ca_TC075602	3044	lncRNA
						Ca_TC068933	2328	mRNA
						Ca_TC001427	1176	mRNA
						Ca_TC001428	980	lncRNA
						Ca_TC086078	4006	mRNA
						Ca_TC001436	5845	mRNA
						Ca_TC108830	399	lncRNA
						Ca_TC001437	3411	mRNA
						Ca_TC107292	744	mRNA
						Ca_TC001442	1771	mRNA
						Ca_TC001443	779	mRNA
						Ca_TC001448	2802	mRNA
						Ca_TC001450	2576	mRNA
						Ca_TC001451	208	lncRNA
						Ca_TC107753	2364	mRNA
						Ca_TC080746	3279	mRNA
						Ca_TC094068	4089	mRNA
						Ca_TC001455	1513	mRNA
						Ca_TC001456	2418	mRNA
						Ca_TC001457	1158	mRNA
						Ca_TC001459	1346	mRNA
						Ca_TC001462	1593	mRNA
						Ca_TC001463	1315	mRNA
						Ca_TC001460	2566	mRNA
						Ca_TC051057	3328	mRNA
						Ca_TC094918	4899	mRNA
						Ca_TC001470	728	mRNA
						Ca_TC001471	1167	mRNA
						Ca_TC001472	3836	mRNA
						Ca_TC001474	958	lncRNA
						Ca_TC001475	307	mRNA
						Ca_TC001476	2911	mRNA
						Ca_TC001477	1262	mRNA
						Ca_TC001478	618	mRNA
						Ca_TC106667	669	lncRNA
						Ca_TC001479	6474	mRNA
						Ca_TC001484	231	mRNA
						Ca_TC001485	963	lncRNA
						Ca_TC106254	463	lncRNA
						Ca_TC108522	744	mRNA
						Ca_TC056531	1608	mRNA
						Ca_TC001487	1572	mRNA
						Ca_TC001488	761	mRNA
						Ca_TC073107	2996	mRNA
						Ca_TC001491	1724	mRNA
						Ca_TC001492	734	mRNA
						Ca_TC001493	288	mRNA
						Ca_TC001494	589	lncRNA
						Ca_TC054552	1736	mRNA
						Ca_TC095452	6205	mRNA
						Ca_TC001504	1848	mRNA
						Ca_TC001507	3363	mRNA
						Ca_TC001516	1574	mRNA
						Ca_TC001518	1649	mRNA
						Ca_TC093286	4296	mRNA
						Ca_TC001519	1971	mRNA
						Ca_TC001520	2731	mRNA
						Ca_TC101192	6518	mRNA
						Ca_TC096220	5254	mRNA
						Ca_TC001541	2569	mRNA
						Ca_TC001542	358	mRNA
						Ca_TC001545	1211	lncRNA
						Ca_TC101671	6345	mRNA
						Ca_TC001549	1283	mRNA
						Ca_TC071565	2744	mRNA
						Ca_TC001551	529	mRNA
						Ca_TC001552	1453	mRNA
						Ca_TC001553	580	lncRNA
						Ca_TC076060	3327	mRNA
						Ca_TC107704	809	lncRNA
						Ca_TC111252	675	lncRNA
						Ca_TC060909	1867	mRNA
						Ca_TC001561	1537	mRNA
						Ca_TC108835	456	lncRNA
						Ca_TC107512	371	mRNA
						Ca_TC069397	2468	mRNA
						Ca_TC110205	689	lncRNA
						Ca_TC001564	1418	mRNA
						Ca_TC063843	2266	lncRNA
						Ca_TC001565	1321	mRNA
						Ca_TC001566	1191	mRNA
						Ca_TC106801	573	mRNA
						Ca_TC106457	280	lncRNA
						Ca_TC088667	3065	mRNA
						Ca_TC110023	681	mRNA
						Ca_TC001573	1843	mRNA
						Ca_TC001574	2571	mRNA
						Ca_TC001576	1877	mRNA
						Ca_TC084965	3244	mRNA
						Ca_TC110156	652	lncRNA
						Ca_TC076271	3528	lncRNA
						Ca_TC096930	4368	mRNA
						Ca_TC001580	2406	mRNA
						Ca_TC098374	5069	mRNA
						Ca_TC073458	2562	lncRNA
						Ca_TC088981	3554	mRNA
						Ca_TC065250	2441	mRNA
						Ca_TC001587	1817	mRNA
						Ca_TC107172	2473	mRNA
						Ca_TC087213	3075	mRNA
						Ca_TC109805	875	lncRNA
						Ca_TC001590	3059	mRNA
						Ca_TC001591	3577	mRNA
						Ca_TC001593	1873	mRNA
						Ca_TC097815	5585	mRNA
						Ca_TC001594	2122	mRNA
						Ca_TC106625	285	lncRNA
						Ca_TC001600	2444	mRNA
						Ca_TC001601	3001	mRNA
						Ca_TC109893	1301	mRNA
						Ca_TC001602	946	mRNA
						Ca_TC053685	803	lncRNA
						Ca_TC111979	713	mRNA
						Ca_TC074136	3298	mRNA
						Ca_TC100575	5124	mRNA
						Ca_TC001605	1162	mRNA
						Ca_TC001606	1308	lncRNA
						Ca_TC001607	1583	mRNA
						Ca_TC082385	2857	mRNA
						Ca_TC001609	5671	mRNA
						Ca_TC109380	738	lncRNA
						Ca_TC093101	4286	mRNA
						Ca_TC051093	3818	mRNA
						Ca_TC001614	703	mRNA
						Ca_TC105476	748	lncRNA
						Ca_TC049295	2236	mRNA
						Ca_TC107866	804	mRNA
						Ca_TC001616	1912	mRNA
						Ca_TC094120	4098	mRNA
						Ca_TC001629	1817	mRNA
						Ca_TC099497	5846	mRNA
						Ca_TC092667	4073	mRNA
						Ca_TC097619	5291	mRNA
						Ca_TC086375	3066	mRNA
						Ca_TC066153	2912	mRNA
						Ca_TC106582	205	lncRNA
						Ca_TC001637	998	mRNA
						Ca_TC001638	2236	mRNA
						Ca_TC111892	885	mRNA
						Ca_TC106970	572	lncRNA
						Ca_TC001639	1206	mRNA
						Ca_TC096711	5740	mRNA
						Ca_TC072389	3052	mRNA
						Ca_TC109864	791	mRNA
						Ca_TC105458	435	lncRNA
						Ca_TC107367	304	lncRNA
						Ca_TC109252	939	mRNA
						Ca_TC001648	1452	mRNA
						Ca_TC001649	462	lncRNA
						Ca_TC001650	394	lncRNA
						Ca_TC001651	1418	mRNA
						Ca_TC001652	2071	mRNA
						Ca_TC098498	5969	mRNA
						Ca_TC001654	4636	mRNA
						Ca_TC001655	1120	lncRNA
						Ca_TC001656	2908	mRNA
						Ca_TC001658	800	mRNA
						Ca_TC001659	3203	mRNA
						Ca_TC092192	5019	mRNA
						Ca_TC072512	3169	mRNA
						Ca_TC001665	1123	mRNA
						Ca_TC077831	3984	mRNA
						Ca_TC093380	4572	mRNA
						Ca_TC104864	837	mRNA
						Ca_TC052055	5236	mRNA
						Ca_TC001672	3555	mRNA
						Ca_TC001673	1723	mRNA
						Ca_TC110379	716	mRNA
						Ca_TC001674	4343	mRNA
						Ca_TC001676	3794	mRNA
						Ca_TC001677	1932	mRNA
						Ca_TC104780	1225	mRNA
						Ca_TC001678	3038	mRNA
						Ca_TC099224	5496	mRNA
						Ca_TC001690	2412	mRNA
						Ca_TC001691	1942	mRNA
						Ca_TC101930	912	mRNA
						Ca_TC089137	2901	mRNA
						Ca_TC001693	4440	mRNA
						Ca_TC107795	1007	lncRNA
						Ca_TC001694	1815	mRNA
						Ca_TC001695	452	lncRNA
						Ca_TC001696	2392	mRNA
						Ca_TC001697	2441	mRNA
						Ca_TC001698	2089	mRNA
						Ca_TC001699	826	mRNA
						Ca_TC001700	2193	mRNA
						Ca_TC001702	1279	mRNA
						Ca_TC001703	1053	mRNA
						Ca_TC103934	959	mRNA
						Ca_TC001704	1803	mRNA
						Ca_TC001705	1899	mRNA
						Ca_TC104987	524	lncRNA
						Ca_TC096905	5186	mRNA
						Ca_TC081343	3934	lncRNA
						Ca_TC106666	771	mRNA
						Ca_TC102670	532	lncRNA
						Ca_TC099140	5344	mRNA
						Ca_TC001715	2205	mRNA
						Ca_TC001716	2294	mRNA
						Ca_TC001719	1905	mRNA
						Ca_TC001721	701	lncRNA
						Ca_TC107419	653	mRNA
						Ca_TC001723	638	lncRNA
						Ca_TC001724	688	lncRNA
						Ca_TC001725	3203	mRNA
						Ca_TC089422	3297	mRNA
						Ca_TC082707	2943	mRNA
						Ca_TC001730	3251	mRNA
						Ca_TC001731	2166	mRNA
						Ca_TC001732	1952	mRNA
						Ca_TC107928	1587	mRNA
						Ca_TC050065	2484	mRNA
						Ca_TC001736	2213	mRNA
						Ca_TC001737	2119	mRNA
						Ca_TC064373	2191	mRNA
						Ca_TC001741	1712	mRNA
						Ca_TC001742	426	mRNA
						Ca_TC069750	2094	mRNA
						Ca_TC001744	1778	mRNA
						Ca_TC071351	3039	mRNA
						Ca_TC001746	1477	mRNA
						Ca_TC001747	206	lncRNA
						Ca_TC059955	1573	lncRNA
						Ca_TC001748	829	mRNA
						Ca_TC001749	3066	mRNA
						Ca_TC001751	877	lncRNA
						Ca_TC111715	663	mRNA
						Ca_TC068168	2927	mRNA
						Ca_TC001754	1927	mRNA
						Ca_TC001755	546	lncRNA
						Ca_TC106859	353	mRNA
						Ca_TC074533	3178	mRNA
						Ca_TC001757	1425	mRNA
						Ca_TC001758	1574	mRNA
						Ca_TC001760	394	mRNA
						Ca_TC001761	1603	mRNA
						Ca_TC001764	4381	mRNA
						Ca_TC001765	3630	mRNA
						Ca_TC001766	3364	mRNA
						Ca_TC001768	1131	mRNA
						Ca_TC001770	2776	mRNA
						Ca_TC001771	457	mRNA
						Ca_TC001772	2216	mRNA
						Ca_TC111454	1128	mRNA
						Ca_TC001773	1609	mRNA
						Ca_TC085184	3615	mRNA
						Ca_TC106633	240	lncRNA
						Ca_TC094949	4830	mRNA
						Ca_TC001775	434	lncRNA
						Ca_TC099385	5556	mRNA
						Ca_TC098439	5286	mRNA
						Ca_TC001778	1672	mRNA
						Ca_TC001779	1448	mRNA
						Ca_TC001780	704	lncRNA
						Ca_TC001781	268	lncRNA
						Ca_TC001782	1269	lncRNA
						Ca_TC001783	747	lncRNA
						Ca_TC001784	508	mRNA
						Ca_TC001785	1897	mRNA
						Ca_TC001786	1064	mRNA
						Ca_TC099939	5434	mRNA
						Ca_TC001789	1290	lncRNA
						Ca_TC001790	1222	mRNA
						Ca_TC001791	1034	mRNA
						Ca_TC090258	3383	mRNA
						Ca_TC001795	2194	lncRNA
						Ca_TC001796	882	mRNA
						Ca_TC070437	2086	mRNA
						Ca_TC001798	863	mRNA
						Ca_TC001799	367	mRNA
						Ca_TC001800	1112	mRNA
						Ca_TC001801	485	mRNA
						Ca_TC001802	3431	mRNA
						Ca_TC093619	4531	mRNA
						Ca_TC050144	2286	lncRNA
						Ca_TC001805	1717	mRNA
						Ca_TC001806	1361	mRNA
						Ca_TC098887	5000	mRNA
						Ca_TC001810	1319	mRNA
						Ca_TC001811	1436	mRNA
						Ca_TC070174	2150	lncRNA
						Ca_TC001812	812	mRNA
						Ca_TC077547	3810	mRNA
						Ca_TC109272	1667	mRNA
						Ca_TC101442	5071	mRNA
						Ca_TC108166	618	mRNA
						Ca_TC057704	1065	mRNA
						Ca_TC088441	3144	mRNA
						Ca_TC105484	478	mRNA
						Ca_TC079662	3485	mRNA
						Ca_TC001816	1700	mRNA
						Ca_TC098836	5365	mRNA
						Ca_TC001824	5571	mRNA
						Ca_TC084526	3528	mRNA
						Ca_TC109043	465	lncRNA
						Ca_TC066905	2885	mRNA
						Ca_TC108374	704	mRNA
						Ca_TC001834	1151	mRNA
						Ca_TC077982	3758	mRNA
						Ca_TC001837	1328	mRNA
						Ca_TC101540	5914	mRNA
						Ca_TC101882	873	lncRNA
						Ca_TC072892	2067	lncRNA
						Ca_TC112243	2989	mRNA
						Ca_TC077885	3249	lncRNA
						Ca_TC001840	3029	mRNA
						Ca_TC082890	3938	mRNA
						Ca_TC103932	695	mRNA
						Ca_TC106180	1034	mRNA
						Ca_TC069251	2084	mRNA
						Ca_TC001848	2129	mRNA
						Ca_TC108786	1379	mRNA
						Ca_TC001849	2574	mRNA
						Ca_TC001851	2971	mRNA
						Ca_TC067935	2893	mRNA
						Ca_TC001854	739	mRNA
						Ca_TC001855	388	mRNA
						Ca_TC001856	2921	mRNA
						Ca_TC001860	2125	mRNA
						Ca_TC001863	6834	mRNA
						Ca_TC066240	3005	mRNA
						Ca_TC001867	1866	mRNA
						Ca_TC001868	2469	mRNA
						Ca_TC111959	1967	mRNA
						Ca_TC001869	216	mRNA
						Ca_TC001872	2634	mRNA
						Ca_TC001873	555	mRNA
						Ca_TC001875	1263	mRNA
						Ca_TC001874	1630	mRNA
						Ca_TC001876	3198	mRNA
						Ca_TC001880	452	mRNA
						Ca_TC052064	5132	mRNA
						Ca_TC078297	3956	mRNA
						Ca_TC111522	737	mRNA
						Ca_TC001882	1267	mRNA
						Ca_TC112161	3280	mRNA
						Ca_TC062459	2003	mRNA
						Ca_TC001885	4573	mRNA
						Ca_TC106250	307	lncRNA
						Ca_TC001887	1050	mRNA
						Ca_TC084404	3555	mRNA
						Ca_TC001889	2953	mRNA
						Ca_TC001890	2395	mRNA
						Ca_TC001892	1234	mRNA
						Ca_TC062719	1890	mRNA
						Ca_TC083125	3372	mRNA
						Ca_TC105506	349	lncRNA
						Ca_TC001896	1851	mRNA
						Ca_TC001904	5075	mRNA
						Ca_TC107791	905	mRNA
						Ca_TC001909	227	lncRNA
						Ca_TC001910	1267	lncRNA
						Ca_TC001911	2814	mRNA
						Ca_TC082827	3393	mRNA
						Ca_TC001914	2697	mRNA
						Ca_TC001915	5383	mRNA
						Ca_TC111804	495	lncRNA
						Ca_TC091858	4155	mRNA
						Ca_TC105086	961	lncRNA
						Ca_TC001916	1308	mRNA
						Ca_TC001917	344	lncRNA
						Ca_TC071680	2916	mRNA
						Ca_TC054919	1568	mRNA
						Ca_TC001922	515	mRNA
						Ca_TC001923	1818	mRNA
						Ca_TC074024	3476	mRNA
						Ca_TC001927	1629	lncRNA
						Ca_TC001926	4977	mRNA
						Ca_TC110347	670	mRNA
						Ca_TC109500	212	lncRNA
						Ca_TC001928	1717	mRNA
						Ca_TC001929	7568	mRNA
						Ca_TC111298	1092	mRNA
						Ca_TC071034	2513	mRNA
						Ca_TC112012	897	mRNA
						Ca_TC001931	2076	mRNA
						Ca_TC001932	425	mRNA
						Ca_TC062133	1904	mRNA
						Ca_TC001934	896	mRNA
						Ca_TC001935	1335	mRNA
						Ca_TC001936	549	lncRNA
						Ca_TC081299	3114	mRNA
						Ca_TC001938	1602	mRNA
						Ca_TC001939	767	mRNA
						Ca_TC001940	691	lncRNA
						Ca_TC001941	978	mRNA
						Ca_TC091814	4102	mRNA
						Ca_TC001943	1194	mRNA
						Ca_TC051139	3306	mRNA
						Ca_TC080899	3526	lncRNA
						Ca_TC106032	635	lncRNA
						Ca_TC109182	267	lncRNA
						Ca_TC084258	3383	mRNA
						Ca_TC001957	787	mRNA
						Ca_TC001958	999	mRNA
						Ca_TC001959	1197	lncRNA
						Ca_TC001962	731	mRNA
						Ca_TC054975	1552	mRNA
						Ca_TC110284	834	mRNA
						Ca_TC051107	3173	mRNA
						Ca_TC053165	1021	lncRNA
						Ca_TC001966	964	mRNA
						Ca_TC079504	3723	mRNA
						Ca_TC048187	783	mRNA
						Ca_TC001968	848	mRNA
						Ca_TC001969	715	mRNA
						Ca_TC001970	897	mRNA
						Ca_TC001971	899	mRNA
						Ca_TC001972	767	mRNA
						Ca_TC052684	816	mRNA
						Ca_TC001975	380	mRNA
						Ca_TC001976	796	mRNA
						Ca_TC001979	796	mRNA
						Ca_TC001980	1048	mRNA
						Ca_TC001981	267	lncRNA
						Ca_TC001982	2282	mRNA
						Ca_TC001983	1673	mRNA
						Ca_TC001984	1256	mRNA
						Ca_TC093736	4270	mRNA
						Ca_TC001986	1140	mRNA
						Ca_TC066848	2944	mRNA
						Ca_TC104986	990	mRNA
						Ca_TC104533	594	lncRNA
						Ca_TC001993	1082	mRNA
						Ca_TC107974	555	mRNA
						Ca_TC001994	1557	mRNA
						Ca_TC001996	3792	mRNA
						Ca_TC002001	334	lncRNA
						Ca_TC001999	1687	mRNA
						Ca_TC002002	2482	mRNA
						Ca_TC093439	4412	mRNA
						Ca_TC002008	2199	mRNA
						Ca_TC057544	1477	mRNA
						Ca_TC002010	2967	mRNA
						Ca_TC002011	788	lncRNA
						Ca_TC002012	618	lncRNA
						Ca_TC101097	6527	mRNA
						Ca_TC098157	5652	mRNA
						Ca_TC002014	5136	mRNA
						Ca_TC002015	1927	mRNA
						Ca_TC002016	1850	mRNA
						Ca_TC002017	2151	mRNA
						Ca_TC077748	3014	mRNA
						Ca_TC107248	797	mRNA
						Ca_TC002022	945	lncRNA
						Ca_TC081187	3862	mRNA
						Ca_TC002018	2480	mRNA
						Ca_TC002020	3020	mRNA
						Ca_TC109995	789	lncRNA
						Ca_TC080748	3500	mRNA
						Ca_TC002023	3574	mRNA
						Ca_TC061895	1918	mRNA
						Ca_TC002027	2882	mRNA
						Ca_TC111402	442	lncRNA
						Ca_TC002028	3536	mRNA
						Ca_TC104921	1423	mRNA
						Ca_TC098883	5188	mRNA
						Ca_TC057672	1933	mRNA
						Ca_TC002032	2391	mRNA
						Ca_TC103851	996	mRNA
						Ca_TC002034	2066	mRNA
						Ca_TC002035	2036	mRNA
						Ca_TC002036	1706	lncRNA
						Ca_TC002037	2899	mRNA
						Ca_TC097848	5466	mRNA
						Ca_TC002039	1110	lncRNA
						Ca_TC002041	1572	mRNA
						Ca_TC002042	1448	mRNA
						Ca_TC002043	1062	mRNA
						Ca_TC002045	3984	mRNA
						Ca_TC002047	1446	mRNA
						Ca_TC002048	2498	mRNA
						Ca_TC002049	378	lncRNA
						Ca_TC002050	2944	mRNA
						Ca_TC002051	1057	mRNA
						Ca_TC002052	792	mRNA
						Ca_TC002053	1288	mRNA
						Ca_TC108207	934	mRNA
						Ca_TC066927	2465	mRNA
						Ca_TC103998	957	mRNA
						Ca_TC002055	1808	mRNA
						Ca_TC002056	925	mRNA
						Ca_TC002057	2265	mRNA
						Ca_TC062776	2053	mRNA
						Ca_TC078901	3759	mRNA
						Ca_TC002061	690	lncRNA
						Ca_TC100134	5318	mRNA
						Ca_TC002066	2858	mRNA
						Ca_TC002067	880	mRNA
						Ca_TC112162	3324	mRNA
						Ca_TC002070	4427	mRNA
						Ca_TC002072	1734	mRNA
						Ca_TC002073	860	mRNA
						Ca_TC002074	1114	mRNA
						Ca_TC002075	1085	lncRNA
						Ca_TC002076	2043	mRNA
						Ca_TC002077	1724	mRNA
						Ca_TC002078	1483	mRNA
						Ca_TC002081	1956	lncRNA
						Ca_TC076784	3881	mRNA
						Ca_TC002084	3792	mRNA
						Ca_TC002086	1088	mRNA
						Ca_TC002087	1313	mRNA
						Ca_TC093347	4072	mRNA
						Ca_TC076727	3623	mRNA
						Ca_TC002094	1083	mRNA
						Ca_TC002095	852	mRNA
						Ca_TC104515	3125	mRNA
						Ca_TC078627	3314	mRNA
						Ca_TC050627	3276	mRNA
						Ca_TC002097	3663	mRNA
						Ca_TC078359	3255	mRNA
						Ca_TC061052	1359	mRNA
						Ca_TC002099	1119	mRNA
						Ca_TC002100	4812	mRNA
						Ca_TC111699	788	mRNA
						Ca_TC002101	408	lncRNA
						Ca_TC076217	3879	mRNA
						Ca_TC102847	2356	mRNA
						Ca_TC002103	3218	mRNA
						Ca_TC002104	957	mRNA
						Ca_TC002105	3917	mRNA
						Ca_TC073554	2761	mRNA
						Ca_TC002107	3739	mRNA
						Ca_TC110874	1205	lncRNA
						Ca_TC002112	2228	mRNA
						Ca_TC002117	545	lncRNA
						Ca_TC055608	1454	mRNA
						Ca_TC002118	572	lncRNA
						Ca_TC002119	1668	mRNA
						Ca_TC002120	1395	lncRNA
						Ca_TC002121	788	mRNA
						Ca_TC002122	2425	mRNA
						Ca_TC002123	2618	mRNA
						Ca_TC002124	2841	mRNA
						Ca_TC002125	2067	mRNA
						Ca_TC002126	1278	mRNA
						Ca_TC066265	2990	mRNA
						Ca_TC002132	4524	mRNA
						Ca_TC002133	601	mRNA
						Ca_TC111549	516	lncRNA
						Ca_TC002135	2027	mRNA
						Ca_TC002136	342	lncRNA
						Ca_TC002137	2794	mRNA
						Ca_TC002138	541	mRNA
						Ca_TC002139	1531	mRNA
						Ca_TC102950	542	mRNA
						Ca_TC062261	2020	mRNA
						Ca_TC069730	2721	mRNA
						Ca_TC002144	855	mRNA
						Ca_TC002145	2814	mRNA
						Ca_TC002146	646	mRNA
						Ca_TC002147	1075	mRNA
						Ca_TC002148	3782	mRNA
						Ca_TC083247	3342	mRNA
						Ca_TC002151	1166	mRNA
						Ca_TC002152	3244	mRNA
						Ca_TC105276	486	mRNA
						Ca_TC091444	4977	mRNA
						Ca_TC002154	2213	mRNA
						Ca_TC002155	1558	mRNA
						Ca_TC105627	739	mRNA
						Ca_TC002156	3424	mRNA
						Ca_TC002159	3656	mRNA
						Ca_TC002161	1069	lncRNA
						Ca_TC002162	2592	mRNA
						Ca_TC098745	4622	mRNA
						Ca_TC070662	2511	mRNA
						Ca_TC002170	2825	mRNA
						Ca_TC104637	926	mRNA
						Ca_TC002171	1467	mRNA
						Ca_TC091690	4088	mRNA
						Ca_TC002174	2730	mRNA
						Ca_TC002180	2089	mRNA
						Ca_TC002179	2085	mRNA
						Ca_TC105920	850	mRNA
						Ca_TC069539	2296	mRNA
						Ca_TC002184	2305	mRNA
						Ca_TC104273	805	mRNA
						Ca_TC002187	968	mRNA
						Ca_TC050545	3160	mRNA
						Ca_TC066269	3022	mRNA
						Ca_TC002194	2005	mRNA
						Ca_TC096017	5251	mRNA
						Ca_TC096378	5177	mRNA
						Ca_TC084183	3091	mRNA
						Ca_TC091107	4299	lncRNA
						Ca_TC102261	2107	mRNA
						Ca_TC002200	1169	mRNA
						Ca_TC064877	2142	mRNA
						Ca_TC002205	1242	mRNA
						Ca_TC002207	1438	mRNA
						Ca_TC051221	3101	mRNA
						Ca_TC112293	2710	mRNA
						Ca_TC110714	759	mRNA
						Ca_TC084274	3270	mRNA
						Ca_TC002210	1559	mRNA
						Ca_TC002211	503	mRNA
						Ca_TC002216	2581	mRNA
						Ca_TC061567	1999	mRNA
						Ca_TC096167	5476	mRNA
						Ca_TC108391	666	mRNA
						Ca_TC090428	4304	mRNA
						Ca_TC088699	3249	mRNA
						Ca_TC002225	643	lncRNA
						Ca_TC100248	5290	mRNA
						Ca_TC002232	456	lncRNA
						Ca_TC107812	372	lncRNA
						Ca_TC002237	271	mRNA
						Ca_TC002238	1406	mRNA
						Ca_TC093861	4718	mRNA
						Ca_TC091727	4193	lncRNA
						Ca_TC099758	5839	mRNA
						Ca_TC094944	4733	mRNA
						Ca_TC097543	5537	mRNA
						Ca_TC002253	1874	mRNA
						Ca_TC091289	4160	mRNA
						Ca_TC084821	3731	lncRNA
						Ca_TC067261	2588	mRNA
						Ca_TC094478	4872	mRNA
						Ca_TC062983	1797	lncRNA
						Ca_TC002271	1719	mRNA
						Ca_TC002272	512	mRNA
						Ca_TC002273	317	mRNA
						Ca_TC002275	4005	mRNA
						Ca_TC002280	1657	mRNA
						Ca_TC109107	234	lncRNA
						Ca_TC002282	4582	mRNA
						Ca_TC106130	437	lncRNA
						Ca_TC096998	5658	mRNA
						Ca_TC002293	622	mRNA
						Ca_TC002294	1461	mRNA
						Ca_TC102759	668	lncRNA
						Ca_TC081840	3755	mRNA
						Ca_TC112003	898	mRNA
						Ca_TC002296	1536	mRNA
						Ca_TC002298	2028	mRNA
						Ca_TC106589	305	lncRNA
						Ca_TC002299	4091	mRNA
						Ca_TC002300	1650	mRNA
						Ca_TC087894	3494	mRNA
						Ca_TC002303	1004	mRNA
						Ca_TC002305	3837	mRNA
						Ca_TC061630	1434	lncRNA
						Ca_TC002315	1345	mRNA
						Ca_TC072601	2930	mRNA
						Ca_TC109771	612	lncRNA
						Ca_TC075740	3584	mRNA
						Ca_TC111604	864	lncRNA
						Ca_TC091221	4366	mRNA
						Ca_TC002318	1951	mRNA
						Ca_TC107841	797	lncRNA
						Ca_TC098002	5180	mRNA
						Ca_TC068939	2029	mRNA
						Ca_TC002324	404	lncRNA
						Ca_TC002325	1487	mRNA
						Ca_TC104060	771	mRNA
						Ca_TC002326	2000	mRNA
						Ca_TC002328	2891	mRNA
						Ca_TC064759	2241	mRNA
						Ca_TC002331	7001	mRNA
						Ca_TC082929	3237	mRNA
						Ca_TC002335	373	lncRNA
						Ca_TC096681	5263	mRNA
						Ca_TC002337	349	lncRNA
						Ca_TC002344	1879	mRNA
						Ca_TC056443	1655	mRNA
						Ca_TC002341	2030	mRNA
						Ca_TC002342	2232	mRNA
						Ca_TC002347	2468	mRNA
						Ca_TC109049	1414	lncRNA
						Ca_TC109650	891	mRNA
						Ca_TC080284	3153	mRNA
						Ca_TC109078	1089	mRNA
						Ca_TC002352	2668	mRNA
						Ca_TC002354	3345	mRNA
						Ca_TC002355	1688	mRNA
						Ca_TC103374	708	mRNA
						Ca_TC002356	1814	mRNA
						Ca_TC002358	1634	mRNA
						Ca_TC002359	2241	mRNA
						Ca_TC002361	1779	mRNA
						Ca_TC108566	1101	mRNA
						Ca_TC108233	1632	mRNA
						Ca_TC002363	725	lncRNA
						Ca_TC002364	2008	mRNA
						Ca_TC002365	1238	mRNA
						Ca_TC049363	2354	mRNA
						Ca_TC002367	686	lncRNA
						Ca_TC002369	3494	mRNA
						Ca_TC002372	1899	mRNA
						Ca_TC096147	5563	mRNA
						Ca_TC002375	1804	mRNA
						Ca_TC111248	596	lncRNA
						Ca_TC002376	2132	mRNA
						Ca_TC110172	764	lncRNA
						Ca_TC111772	621	mRNA
						Ca_TC111121	763	mRNA
						Ca_TC074375	3123	mRNA
						Ca_TC002378	1345	mRNA
						Ca_TC002380	2440	mRNA
						Ca_TC002381	990	mRNA
						Ca_TC002382	755	mRNA
						Ca_TC082276	3432	mRNA
						Ca_TC002383	4994	mRNA
						Ca_TC002385	2584	mRNA
						Ca_TC061787	1564	lncRNA
						Ca_TC072060	3268	mRNA
						Ca_TC002388	2193	mRNA
						Ca_TC002389	877	lncRNA
						Ca_TC002391	2998	mRNA
						Ca_TC110427	948	mRNA
						Ca_TC002393	1575	mRNA
						Ca_TC002396	1472	mRNA
						Ca_TC095023	4969	mRNA
						Ca_TC002397	1266	mRNA
						Ca_TC002398	1138	mRNA
						Ca_TC002399	667	lncRNA
						Ca_TC002400	445	lncRNA
						Ca_TC002401	2127	mRNA
						Ca_TC002404	3258	mRNA
						Ca_TC111433	1861	mRNA
						Ca_TC002405	3680	mRNA
						Ca_TC092439	4678	mRNA
						Ca_TC002409	2482	mRNA
						Ca_TC002410	3720	mRNA
						Ca_TC002411	3034	lncRNA
						Ca_TC002418	2091	mRNA
						Ca_TC002419	1504	mRNA
						Ca_TC002420	3142	mRNA
						Ca_TC002421	1072	mRNA
						Ca_TC002423	1976	mRNA
						Ca_TC108893	1083	mRNA
						Ca_TC106434	222	lncRNA
						Ca_TC002425	1316	mRNA
						Ca_TC002426	1206	mRNA
						Ca_TC002427	2780	mRNA
						Ca_TC078281	3252	mRNA
						Ca_TC002431	1345	mRNA
						Ca_TC112222	3136	mRNA
						Ca_TC051964	5069	mRNA
						Ca_TC002434	1911	mRNA
						Ca_TC002435	2610	mRNA
						Ca_TC063203	1013	lncRNA
						Ca_TC002437	1924	mRNA
						Ca_TC002438	221	mRNA
						Ca_TC065011	2642	mRNA
						Ca_TC002442	537	lncRNA
						Ca_TC002443	1148	mRNA
						Ca_TC002444	2654	mRNA
						Ca_TC002445	970	mRNA
						Ca_TC074964	3304	mRNA
						Ca_TC106629	204	mRNA
						Ca_TC002453	2186	mRNA
						Ca_TC002457	1264	mRNA
						Ca_TC002456	1132	mRNA
						Ca_TC002460	950	mRNA
						Ca_TC002461	1087	mRNA
						Ca_TC002463	1446	mRNA
						Ca_TC002465	1259	mRNA
						Ca_TC002466	1733	mRNA
						Ca_TC002469	1267	mRNA
						Ca_TC059648	1521	lncRNA
						Ca_TC002471	1313	mRNA
						Ca_TC093251	4688	mRNA
						Ca_TC002474	2077	mRNA
						Ca_TC085496	3451	mRNA
						Ca_TC002901	281	mRNA
						Ca_TC100153	5228	mRNA
						Ca_TC002479	2490	mRNA
						Ca_TC002481	2449	mRNA
						Ca_TC106964	333	lncRNA
						Ca_TC002484	2349	mRNA
						Ca_TC002487	3711	mRNA
						Ca_TC002492	3626	mRNA
						Ca_TC102419	3489	mRNA
						Ca_TC002494	778	lncRNA
						Ca_TC002495	836	mRNA
						Ca_TC098594	5172	mRNA
						Ca_TC002497	1580	mRNA
						Ca_TC053677	999	mRNA
						Ca_TC002499	4642	mRNA
						Ca_TC105662	2526	mRNA
						Ca_TC095453	5825	mRNA
						Ca_TC002500	5506	mRNA
						Ca_TC105296	2620	mRNA
						Ca_TC096641	4488	mRNA
						Ca_TC002503	2441	mRNA
						Ca_TC002504	2097	mRNA
						Ca_TC002505	3506	mRNA
						Ca_TC002507	2740	mRNA
						Ca_TC002509	1220	mRNA
						Ca_TC002510	481	mRNA
						Ca_TC002511	701	mRNA
						Ca_TC107744	384	lncRNA
						Ca_TC099840	5188	mRNA
						Ca_TC002514	2324	mRNA
						Ca_TC002515	1166	mRNA
						Ca_TC099713	5143	mRNA
						Ca_TC089114	3485	lncRNA
						Ca_TC086053	3248	mRNA
						Ca_TC002519	1697	mRNA
						Ca_TC002521	2394	mRNA
						Ca_TC096310	5407	mRNA
						Ca_TC081644	3062	mRNA
						Ca_TC002528	2780	mRNA
						Ca_TC002529	1121	mRNA
						Ca_TC002530	545	mRNA
						Ca_TC002531	3066	lncRNA
						Ca_TC079096	3783	mRNA
						Ca_TC084894	3303	mRNA
						Ca_TC002498	2057	mRNA
						Ca_TC002538	586	lncRNA
						Ca_TC002539	6434	mRNA
						Ca_TC002545	3973	mRNA
						Ca_TC002547	1766	lncRNA
						Ca_TC002548	2669	mRNA
						Ca_TC002549	1509	mRNA
						Ca_TC109706	719	lncRNA
						Ca_TC074834	3647	mRNA
						Ca_TC081397	3494	mRNA
						Ca_TC002553	2554	mRNA
						Ca_TC002554	827	lncRNA
						Ca_TC002555	627	mRNA
						Ca_TC002556	508	mRNA
						Ca_TC066544	3016	mRNA
						Ca_TC051695	4962	mRNA
						Ca_TC002561	2909	mRNA
						Ca_TC104627	442	lncRNA
						Ca_TC104580	3300	mRNA
						Ca_TC080152	3391	mRNA
						Ca_TC087172	3615	mRNA
						Ca_TC002563	3860	mRNA
						Ca_TC002565	2141	mRNA
						Ca_TC002566	2748	mRNA
						Ca_TC092352	4845	mRNA
						Ca_TC002572	603	lncRNA
						Ca_TC002574	1488	mRNA
						Ca_TC002575	220	lncRNA
						Ca_TC079086	3553	mRNA
						Ca_TC052287	868	mRNA
						Ca_TC002577	1478	mRNA
						Ca_TC002581	3358	mRNA
						Ca_TC068527	2174	mRNA
						Ca_TC002588	1217	mRNA
						Ca_TC077417	3130	mRNA
						Ca_TC108949	359	lncRNA
						Ca_TC074303	3471	mRNA
						Ca_TC102112	1151	mRNA
						Ca_TC080183	3540	mRNA
						Ca_TC002594	483	lncRNA
						Ca_TC074125	3348	mRNA
						Ca_TC072985	3084	mRNA
						Ca_TC104709	2629	mRNA
						Ca_TC089673	3376	mRNA
						Ca_TC002599	1491	mRNA
						Ca_TC111080	686	lncRNA
						Ca_TC002600	1374	mRNA
						Ca_TC104000	822	mRNA
						Ca_TC002602	1529	mRNA
						Ca_TC111480	478	lncRNA
						Ca_TC002603	2517	mRNA
						Ca_TC002604	1749	mRNA
						Ca_TC002605	1099	mRNA
						Ca_TC002606	684	mRNA
						Ca_TC080719	3941	mRNA
						Ca_TC096725	5352	mRNA
						Ca_TC002611	717	mRNA
						Ca_TC000272	1800	mRNA
						Ca_TC002612	927	mRNA
						Ca_TC057294	1976	mRNA
						Ca_TC002614	1603	mRNA
						Ca_TC002616	1579	mRNA
						Ca_TC002617	3395	mRNA
						Ca_TC096377	4763	mRNA
						Ca_TC102092	1197	mRNA
						Ca_TC002619	950	mRNA
						Ca_TC002622	2844	mRNA
						Ca_TC096983	5041	mRNA
						Ca_TC104481	3285	mRNA
						Ca_TC069886	2079	mRNA
						Ca_TC002631	1812	mRNA
						Ca_TC002632	2960	mRNA
						Ca_TC002633	6944	mRNA
						Ca_TC093128	4357	mRNA
						Ca_TC002636	835	lncRNA
						Ca_TC076442	3078	mRNA
						Ca_TC002639	552	mRNA
						Ca_TC002640	860	mRNA
						Ca_TC094409	4360	mRNA
						Ca_TC082589	3352	mRNA
						Ca_TC072111	3105	mRNA
						Ca_TC081043	3089	mRNA
						Ca_TC094178	4171	mRNA
						Ca_TC073985	3513	mRNA
						Ca_TC002649	924	mRNA
						Ca_TC002650	3919	mRNA
						Ca_TC002651	899	mRNA
						Ca_TC066812	3139	mRNA
						Ca_TC109144	1117	mRNA
						Ca_TC053032	516	lncRNA
						Ca_TC079899	3480	mRNA
						Ca_TC104829	1066	mRNA
						Ca_TC002656	1063	mRNA
						Ca_TC002657	2656	mRNA
						Ca_TC102029	762	mRNA
						Ca_TC002660	1396	mRNA
						Ca_TC081635	3075	mRNA
						Ca_TC002664	1758	mRNA
						Ca_TC002666	1697	mRNA
						Ca_TC002667	2795	mRNA
						Ca_TC079354	4019	mRNA
						Ca_TC002672	658	lncRNA
						Ca_TC099223	5722	mRNA
						Ca_TC002673	388	lncRNA
						Ca_TC053629	960	lncRNA
						Ca_TC070102	2253	mRNA
						Ca_TC105641	824	lncRNA
						Ca_TC002677	1704	mRNA
						Ca_TC002679	2873	mRNA
						Ca_TC002680	3190	mRNA
						Ca_TC002682	3928	mRNA
						Ca_TC002685	583	lncRNA
						Ca_TC002693	1209	mRNA
						Ca_TC002694	1340	mRNA
						Ca_TC108657	684	mRNA
						Ca_TC002695	312	lncRNA
						Ca_TC091124	4524	mRNA
						Ca_TC002697	1330	mRNA
						Ca_TC002698	1708	mRNA
						Ca_TC002699	1537	mRNA
						Ca_TC002701	1997	mRNA
						Ca_TC049629	2946	mRNA
						Ca_TC002706	2037	mRNA
						Ca_TC002707	3611	mRNA
						Ca_TC002708	737	lncRNA
						Ca_TC002710	1597	mRNA
						Ca_TC002711	1177	mRNA
						Ca_TC002714	830	lncRNA
						Ca_TC002715	602	lncRNA
						Ca_TC071336	2892	mRNA
						Ca_TC072523	2754	lncRNA
						Ca_TC104882	965	lncRNA
						Ca_TC002717	309	mRNA
						Ca_TC002718	1509	mRNA
						Ca_TC107640	432	lncRNA
						Ca_TC069164	2539	mRNA
						Ca_TC002723	2311	lncRNA
						Ca_TC002725	699	mRNA
						Ca_TC002731	1148	mRNA
						Ca_TC053709	719	mRNA
						Ca_TC002733	593	lncRNA
						Ca_TC085152	3213	lncRNA
						Ca_TC002735	1486	mRNA
						Ca_TC002736	1788	mRNA
						Ca_TC002737	1601	mRNA
						Ca_TC100104	4843	mRNA
						Ca_TC002738	1849	mRNA
						Ca_TC002740	551	lncRNA
						Ca_TC002741	2177	mRNA
						Ca_TC058304	1837	mRNA
						Ca_TC002742	647	mRNA
						Ca_TC002743	2742	mRNA
						Ca_TC097717	5059	mRNA
						Ca_TC002745	910	mRNA
						Ca_TC002746	844	mRNA
						Ca_TC002747	1673	mRNA
						Ca_TC091503	5025	mRNA
						Ca_TC002750	4311	mRNA
						Ca_TC111614	611	lncRNA
						Ca_TC080907	3811	lncRNA
						Ca_TC079105	3302	mRNA
						Ca_TC105117	887	mRNA
						Ca_TC002753	1100	mRNA
						Ca_TC106836	259	lncRNA
						Ca_TC090631	4297	mRNA
						Ca_TC099337	5375	mRNA
						Ca_TC097188	5474	lncRNA
						Ca_TC002756	5602	mRNA
						Ca_TC002759	3075	mRNA
						Ca_TC108484	1607	mRNA
						Ca_TC002761	1307	lncRNA
						Ca_TC002762	790	mRNA
						Ca_TC082673	3118	mRNA
						Ca_TC002769	1659	mRNA
						Ca_TC105634	834	lncRNA
						Ca_TC002771	1179	mRNA
						Ca_TC050289	2817	mRNA
						Ca_TC108971	380	lncRNA
						Ca_TC002775	2626	mRNA
						Ca_TC002776	1424	mRNA
						Ca_TC078559	3751	mRNA
						Ca_TC002781	225	mRNA
						Ca_TC070940	2424	mRNA
						Ca_TC002782	2288	mRNA
						Ca_TC002783	2234	mRNA
						Ca_TC002785	1107	mRNA
						Ca_TC002786	771	mRNA
						Ca_TC103627	1325	mRNA
						Ca_TC002787	2261	mRNA
						Ca_TC002788	1693	mRNA
						Ca_TC002791	5367	mRNA
						Ca_TC089302	3469	mRNA
						Ca_TC076451	3214	mRNA
						Ca_TC079525	3124	lncRNA
						Ca_TC002795	2187	mRNA
						Ca_TC002796	1217	mRNA
						Ca_TC107789	758	lncRNA
						Ca_TC106027	1052	mRNA
						Ca_TC090110	3417	mRNA
						Ca_TC002798	1682	mRNA
						Ca_TC078937	3598	mRNA
						Ca_TC002803	2302	mRNA
						Ca_TC055514	1203	lncRNA
						Ca_TC002805	2245	mRNA
						Ca_TC002806	1904	mRNA
						Ca_TC002807	1758	mRNA
						Ca_TC002808	1822	mRNA
						Ca_TC002809	3446	lncRNA
						Ca_TC002810	2727	mRNA
						Ca_TC002812	756	lncRNA
						Ca_TC002813	1997	mRNA
						Ca_TC093334	3958	mRNA
						Ca_TC111143	1414	mRNA
						Ca_TC002816	1468	mRNA
						Ca_TC089031	3278	mRNA
						Ca_TC002819	1047	mRNA
						Ca_TC002820	1059	mRNA
						Ca_TC002821	1350	mRNA
						Ca_TC002822	802	mRNA
						Ca_TC002823	750	mRNA
						Ca_TC002824	797	mRNA
						Ca_TC002825	925	mRNA
						Ca_TC092612	4811	mRNA
						Ca_TC002827	762	mRNA
						Ca_TC078905	4002	mRNA
						Ca_TC089191	3864	mRNA
						Ca_TC076772	3441	mRNA
						Ca_TC002832	1367	mRNA
						Ca_TC002833	887	mRNA
						Ca_TC004475	2306	mRNA
						Ca_TC063899	2170	mRNA
						Ca_TC108206	709	mRNA
						Ca_TC085476	3119	mRNA
						Ca_TC002840	2078	mRNA
						Ca_TC066391	2959	lncRNA
						Ca_TC109645	712	mRNA
						Ca_TC103006	506	lncRNA
						Ca_TC002841	874	lncRNA
						Ca_TC069851	2839	lncRNA
						Ca_TC002843	4352	mRNA
						Ca_TC002844	1633	lncRNA
						Ca_TC002845	3319	mRNA
						Ca_TC071312	3062	mRNA
						Ca_TC002846	710	lncRNA
						Ca_TC002847	1387	mRNA
						Ca_TC002848	3133	mRNA
						Ca_TC067436	3010	mRNA
						Ca_TC111704	758	mRNA
						Ca_TC002850	499	lncRNA
						Ca_TC100921	4746	mRNA
						Ca_TC002853	846	mRNA
						Ca_TC108475	390	lncRNA
						Ca_TC002854	836	mRNA
						Ca_TC002855	1363	mRNA
						Ca_TC102084	1229	mRNA
						Ca_TC049956	2555	mRNA
						Ca_TC002857	1191	lncRNA
						Ca_TC002858	2651	mRNA
						Ca_TC064037	2593	mRNA
						Ca_TC104144	703	lncRNA
						Ca_TC002861	6499	mRNA
						Ca_TC052247	735	lncRNA
						Ca_TC002862	1230	mRNA
						Ca_TC002863	1106	mRNA
						Ca_TC080358	3398	mRNA
						Ca_TC085682	3018	mRNA
						Ca_TC002868	2395	mRNA
						Ca_TC002869	1939	mRNA
						Ca_TC002871	2033	mRNA
						Ca_TC002872	1469	mRNA
						Ca_TC002873	2108	mRNA
						Ca_TC002874	953	mRNA
						Ca_TC002875	1451	mRNA
						Ca_TC096984	5554	mRNA
						Ca_TC002893	1944	lncRNA
						Ca_TC077343	3674	mRNA
						Ca_TC102962	342	mRNA
						Ca_TC002897	542	mRNA
						Ca_TC002898	1490	mRNA
						Ca_TC098870	5093	mRNA
						Ca_TC002900	876	mRNA
						Ca_TC002902	345	mRNA
						Ca_TC002903	271	mRNA
						Ca_TC065731	2115	lncRNA
						Ca_TC002905	3565	mRNA
						Ca_TC002908	3378	mRNA
						Ca_TC002910	759	mRNA
						Ca_TC002911	255	lncRNA
						Ca_TC002915	859	mRNA
						Ca_TC002912	351	lncRNA
						Ca_TC002913	2279	mRNA
						Ca_TC002914	592	lncRNA
						Ca_TC083408	3461	mRNA
						Ca_TC002920	816	lncRNA
						Ca_TC087497	3616	mRNA
						Ca_TC002921	748	mRNA
						Ca_TC087088	3909	mRNA
						Ca_TC002922	3384	mRNA
						Ca_TC002925	546	mRNA
						Ca_TC076535	3584	mRNA
						Ca_TC002926	2782	mRNA
						Ca_TC002927	1982	mRNA
						Ca_TC002929	776	mRNA
						Ca_TC090479	4222	mRNA
						Ca_TC110098	313	lncRNA
						Ca_TC077650	3612	mRNA
						Ca_TC002930	957	mRNA
						Ca_TC074633	3051	mRNA
						Ca_TC106459	264	lncRNA
						Ca_TC002932	925	lncRNA
						Ca_TC002933	429	mRNA
						Ca_TC002934	822	mRNA
						Ca_TC070692	2936	mRNA
						Ca_TC109783	306	lncRNA
						Ca_TC002936	2442	mRNA
						Ca_TC002937	1087	lncRNA
						Ca_TC002938	1667	mRNA
						Ca_TC002939	752	lncRNA
						Ca_TC002940	2596	mRNA
						Ca_TC002941	992	mRNA
						Ca_TC002942	1479	mRNA
						Ca_TC002943	838	mRNA
						Ca_TC002944	2029	mRNA
						Ca_TC002946	267	lncRNA
						Ca_TC002947	1911	mRNA
						Ca_TC074412	2781	mRNA
						Ca_TC103410	622	mRNA
						Ca_TC084387	3247	mRNA
						Ca_TC002952	726	lncRNA
						Ca_TC002953	2522	mRNA
						Ca_TC088850	3063	mRNA
						Ca_TC002956	3023	mRNA
						Ca_TC002959	1453	mRNA
						Ca_TC002960	4884	mRNA
[truncated: 39,294 more rows]

## Sheet: Suppl Figure_5
Supplementary Figure 5. (a) AU content distribution of the mRNAs and lncRNAs. (b) Fraction of transcripts harboring different number of exons in the mRNAs and lncRNAs.
(a)					(b)
Transcript	AU content	Type			No. of exons	lncRNA	mRNA
Ca_TC000173	0.670537	mRNA			1	0.654031	0.169204
Ca_TC000175	0.577287	mRNA			2	0.220733	0.14707
Ca_TC000177	0.607394	lncRNA			3	0.0668063	0.124012
Ca_TC054344	0.650746	mRNA			4	0.0303665	0.092713
Ca_TC000180	0.699263	lncRNA			5	0.0125654	0.0775626
Ca_TC000195	0.64359	mRNA			6	0.00586387	0.0658118
Ca_TC000198	0.614297	mRNA			7	0.00335079	0.0552435
Ca_TC000199	0.683296	lncRNA			8	0.00230366	0.0421624
Ca_TC050883	0.614076	mRNA			9	0.000628272	0.0387998
Ca_TC079773	0.617055	mRNA			>=10	0.00335079	0.187421
Ca_TC099222	0.626219	mRNA
Ca_TC081346	0.648165	lncRNA
Ca_TC000218	0.64	lncRNA
Ca_TC000206	0.641187	mRNA
Ca_TC000219	0.658351	lncRNA
Ca_TC000220	0.628197	mRNA
Ca_TC000222	0.588803	mRNA
Ca_TC072357	0.58386	mRNA
Ca_TC000225	0.623572	mRNA
Ca_TC000227	0.616766	mRNA
Ca_TC080824	0.694008	mRNA
Ca_TC107545	0.710891	mRNA
Ca_TC079080	0.636276	mRNA
Ca_TC000235	0.622561	mRNA
Ca_TC107044	0.604213	mRNA
Ca_TC111389	0.65286	mRNA
Ca_TC061035	0.644948	mRNA
Ca_TC000236	0.63134	mRNA
Ca_TC000237	0.575038	mRNA
Ca_TC106117	0.574349	mRNA
Ca_TC000238	0.626744	mRNA
Ca_TC080928	0.656656	mRNA
Ca_TC091013	0.661226	mRNA
Ca_TC000240	0.671913	mRNA
Ca_TC068581	0.601546	mRNA
Ca_TC000246	0.647894	mRNA
Ca_TC092388	0.641345	mRNA
Ca_TC000251	0.563766	mRNA
Ca_TC107860	0.6247	mRNA
Ca_TC095575	0.646131	mRNA
Ca_TC000253	0.571643	mRNA
Ca_TC103872	0.567421	mRNA
Ca_TC075638	0.656793	mRNA
Ca_TC000258	0.601504	mRNA
Ca_TC087833	0.629324	mRNA
Ca_TC000259	0.609677	lncRNA
Ca_TC106127	0.613169	mRNA
Ca_TC085528	0.655041	mRNA
Ca_TC000262	0.632016	mRNA
Ca_TC000265	0.597648	mRNA
Ca_TC106704	0.653595	lncRNA
Ca_TC000266	0.676909	lncRNA
Ca_TC073410	0.623878	mRNA
Ca_TC000268	0.650868	mRNA
Ca_TC106696	0.613636	mRNA
Ca_TC000270	0.64657	mRNA
Ca_TC000269	0.590476	mRNA
Ca_TC109826	0.575358	mRNA
Ca_TC077825	0.621811	mRNA
Ca_TC097951	0.653779	mRNA
Ca_TC082055	0.66459	mRNA
Ca_TC000276	0.691057	lncRNA
Ca_TC000277	0.666667	lncRNA
Ca_TC082973	0.636053	mRNA
Ca_TC000279	0.607692	mRNA
Ca_TC000280	0.603152	mRNA
Ca_TC000281	0.642027	mRNA
Ca_TC070859	0.609081	mRNA
Ca_TC000283	0.574183	mRNA
Ca_TC000284	0.636261	mRNA
Ca_TC097583	0.652239	mRNA
Ca_TC000289	0.613232	mRNA
Ca_TC000292	0.679829	mRNA
Ca_TC000290	0.607595	mRNA
Ca_TC000294	0.601661	mRNA
Ca_TC107886	0.639485	lncRNA
Ca_TC111198	0.756164	mRNA
Ca_TC085336	0.649774	mRNA
Ca_TC000320	0.653439	lncRNA
Ca_TC000325	0.601381	mRNA
Ca_TC090576	0.597969	mRNA
Ca_TC000322	0.648148	mRNA
Ca_TC094952	0.677255	mRNA
Ca_TC000324	0.654867	mRNA
Ca_TC000326	0.626742	mRNA
Ca_TC000327	0.629569	mRNA
Ca_TC000328	0.647059	mRNA
Ca_TC000329	0.611406	mRNA
Ca_TC000330	0.639344	mRNA
Ca_TC110428	0.609589	mRNA
Ca_TC101617	0.60348	mRNA
Ca_TC100337	0.597071	mRNA
Ca_TC000336	0.61097	mRNA
Ca_TC000337	0.631218	mRNA
Ca_TC000339	0.648778	mRNA
Ca_TC000340	0.684887	lncRNA
Ca_TC100697	0.639607	mRNA
Ca_TC000349	0.610853	mRNA
Ca_TC000350	0.640839	mRNA
Ca_TC000351	0.628755	mRNA
Ca_TC000352	0.632495	mRNA
Ca_TC073350	0.687521	mRNA
Ca_TC097285	0.652442	mRNA
Ca_TC000357	0.629795	mRNA
Ca_TC000358	0.649774	mRNA
Ca_TC000361	0.591359	mRNA
Ca_TC066988	0.629796	mRNA
Ca_TC048582	0.665871	mRNA
Ca_TC000365	0.578272	mRNA
Ca_TC053462	0.672941	lncRNA
Ca_TC102004	0.618868	lncRNA
Ca_TC000366	0.695421	mRNA
Ca_TC000367	0.62223	mRNA
Ca_TC000369	0.608943	mRNA
Ca_TC000370	0.611156	mRNA
Ca_TC107649	0.642105	mRNA
Ca_TC000371	0.625442	mRNA
Ca_TC000373	0.610179	mRNA
Ca_TC000375	0.603989	mRNA
Ca_TC000377	0.6075	mRNA
Ca_TC000379	0.665646	mRNA
Ca_TC083323	0.669514	mRNA
Ca_TC000381	0.661	mRNA
Ca_TC000382	0.563716	mRNA
Ca_TC000383	0.628527	mRNA
Ca_TC000384	0.681702	mRNA
Ca_TC000386	0.648318	lncRNA
Ca_TC000388	0.635514	mRNA
Ca_TC058105	0.608199	mRNA
Ca_TC000390	0.597441	mRNA
Ca_TC105547	0.646062	mRNA
Ca_TC000391	0.664465	lncRNA
Ca_TC000392	0.626118	mRNA
Ca_TC000393	0.640809	lncRNA
Ca_TC000394	0.643251	lncRNA
Ca_TC000395	0.635371	mRNA
Ca_TC000397	0.636982	mRNA
Ca_TC000399	0.615044	mRNA
Ca_TC000400	0.633333	mRNA
Ca_TC000401	0.58329	mRNA
Ca_TC053123	0.669956	mRNA
Ca_TC107699	0.744246	lncRNA
Ca_TC000405	0.598114	mRNA
Ca_TC000408	0.61387	mRNA
Ca_TC055931	0.655438	lncRNA
Ca_TC102741	0.677734	lncRNA
Ca_TC000409	0.656596	mRNA
Ca_TC103045	0.672753	mRNA
Ca_TC000411	0.607851	mRNA
Ca_TC000413	0.597101	mRNA
Ca_TC099845	0.644096	mRNA
Ca_TC000419	0.655476	lncRNA
Ca_TC000420	0.650948	mRNA
Ca_TC000421	0.643237	mRNA
Ca_TC108569	0.618234	mRNA
Ca_TC094389	0.626794	mRNA
Ca_TC088296	0.622883	mRNA
Ca_TC109300	0.603419	mRNA
Ca_TC093195	0.664208	mRNA
Ca_TC000425	0.612211	mRNA
Ca_TC000426	0.62394	mRNA
Ca_TC000427	0.528761	lncRNA
Ca_TC000428	0.619245	mRNA
Ca_TC000434	0.700288	mRNA
Ca_TC000435	0.651602	mRNA
Ca_TC096281	0.629131	mRNA
Ca_TC000438	0.610695	mRNA
Ca_TC080874	0.682918	mRNA
Ca_TC000441	0.651919	mRNA
Ca_TC092431	0.646515	mRNA
Ca_TC000447	0.636426	mRNA
Ca_TC090291	0.641983	mRNA
Ca_TC063814	0.600095	mRNA
Ca_TC092256	0.609928	mRNA
Ca_TC000450	0.635514	mRNA
Ca_TC000452	0.665396	lncRNA
Ca_TC097526	0.616207	mRNA
Ca_TC000454	0.609808	mRNA
Ca_TC106017	0.612903	mRNA
Ca_TC000455	0.62915	mRNA
Ca_TC000456	0.599922	mRNA
Ca_TC104559	0.560229	lncRNA
Ca_TC000457	0.62202	mRNA
Ca_TC000458	0.632068	mRNA
Ca_TC074539	0.615754	mRNA
Ca_TC000462	0.587001	mRNA
Ca_TC108915	0.64454	mRNA
Ca_TC076347	0.604104	mRNA
Ca_TC052016	0.587924	mRNA
Ca_TC000465	0.616657	mRNA
Ca_TC109868	0.662393	mRNA
Ca_TC093940	0.624436	mRNA
Ca_TC049196	0.595785	mRNA
Ca_TC000479	0.630261	mRNA
Ca_TC000481	0.695603	mRNA
Ca_TC000482	0.640107	lncRNA
Ca_TC000483	0.672575	mRNA
Ca_TC000485	0.673658	mRNA
Ca_TC110424	0.679186	lncRNA
Ca_TC000486	0.646209	lncRNA
Ca_TC000487	0.65988	mRNA
Ca_TC000488	0.661102	mRNA
Ca_TC000491	0.667173	mRNA
Ca_TC068829	0.665918	mRNA
Ca_TC000493	0.636623	mRNA
Ca_TC000496	0.685685	mRNA
Ca_TC000495	0.63687	mRNA
Ca_TC000497	0.69259	lncRNA
Ca_TC000498	0.673582	mRNA
Ca_TC111805	0.692308	mRNA
Ca_TC000501	0.633565	mRNA
Ca_TC097227	0.640101	mRNA
Ca_TC104967	0.617566	mRNA
Ca_TC094248	0.651467	mRNA
Ca_TC111461	0.689349	lncRNA
Ca_TC091810	0.677732	lncRNA
Ca_TC050593	0.669362	mRNA
Ca_TC088113	0.574941	mRNA
Ca_TC088414	0.598011	mRNA
Ca_TC000512	0.660654	mRNA
Ca_TC081321	0.586481	mRNA
Ca_TC000516	0.641082	mRNA
Ca_TC062395	0.645642	mRNA
Ca_TC050075	0.624656	mRNA
Ca_TC000517	0.635256	mRNA
Ca_TC000518	0.603748	mRNA
Ca_TC048595	0.646179	mRNA
Ca_TC098203	0.64894	mRNA
Ca_TC000522	0.663057	mRNA
Ca_TC000525	0.641026	lncRNA
Ca_TC092315	0.666667	mRNA
Ca_TC093462	0.658922	mRNA
Ca_TC000536	0.636788	mRNA
Ca_TC000540	0.577281	mRNA
Ca_TC000541	0.603875	mRNA
Ca_TC107797	0.643077	lncRNA
Ca_TC105734	0.647235	lncRNA
Ca_TC000543	0.585203	mRNA
Ca_TC000544	0.69273	lncRNA
Ca_TC000545	0.677019	mRNA
Ca_TC000546	0.582267	mRNA
Ca_TC000499	0.607674	mRNA
Ca_TC000551	0.660314	mRNA
Ca_TC089141	0.654462	mRNA
Ca_TC000553	0.604585	mRNA
Ca_TC079769	0.651117	mRNA
Ca_TC000558	0.642857	mRNA
Ca_TC000559	0.645492	mRNA
Ca_TC000560	0.631579	mRNA
Ca_TC077518	0.656051	mRNA
Ca_TC000565	0.704741	mRNA
Ca_TC106679	0.619427	mRNA
Ca_TC053027	0.624413	mRNA
Ca_TC000566	0.604528	mRNA
Ca_TC000568	0.648087	mRNA
Ca_TC000569	0.581003	mRNA
Ca_TC082906	0.631447	mRNA
Ca_TC112151	0.630372	mRNA
Ca_TC000571	0.60687	mRNA
Ca_TC000573	0.664149	mRNA
Ca_TC110599	0.654882	lncRNA
Ca_TC000572	0.635377	mRNA
Ca_TC085658	0.663972	mRNA
Ca_TC000578	0.778802	mRNA
Ca_TC000580	0.64703	mRNA
Ca_TC080407	0.674903	mRNA
Ca_TC000582	0.673777	mRNA
Ca_TC000583	0.643664	mRNA
Ca_TC000585	0.654987	mRNA
Ca_TC000586	0.62177	mRNA
Ca_TC070909	0.680708	mRNA
Ca_TC000589	0.664935	mRNA
Ca_TC106497	0.762712	lncRNA
Ca_TC104923	0.611041	mRNA
Ca_TC066627	0.59858	mRNA
Ca_TC055393	0.579848	mRNA
Ca_TC000594	0.684211	mRNA
Ca_TC000600	0.675756	mRNA
Ca_TC110215	0.709285	lncRNA
Ca_TC000601	0.622099	lncRNA
Ca_TC000604	0.658389	mRNA
Ca_TC000606	0.693499	mRNA
Ca_TC000611	0.684239	mRNA
Ca_TC104048	0.674946	lncRNA
Ca_TC000617	0.641745	mRNA
Ca_TC000619	0.657522	mRNA
Ca_TC062811	0.689744	mRNA
Ca_TC066820	0.673891	mRNA
Ca_TC000624	0.655923	lncRNA
Ca_TC000621	0.638756	mRNA
Ca_TC000625	0.656886	mRNA
Ca_TC050969	0.660426	mRNA
Ca_TC076943	0.639765	mRNA
Ca_TC000628	0.627772	mRNA
Ca_TC000629	0.688291	mRNA
Ca_TC000630	0.666088	mRNA
Ca_TC056917	0.674895	mRNA
Ca_TC076875	0.665429	mRNA
Ca_TC000634	0.688748	mRNA
Ca_TC000635	0.609416	mRNA
Ca_TC102730	0.643897	mRNA
Ca_TC000636	0.634773	mRNA
Ca_TC000637	0.655738	mRNA
Ca_TC076169	0.641791	mRNA
Ca_TC000639	0.635673	mRNA
Ca_TC000640	0.654206	lncRNA
Ca_TC000641	0.654028	mRNA
Ca_TC000644	0.704289	mRNA
Ca_TC065042	0.731569	lncRNA
Ca_TC082157	0.62726	mRNA
Ca_TC104890	0.63785	mRNA
Ca_TC075058	0.642761	mRNA
Ca_TC000651	0.674716	mRNA
Ca_TC110537	0.70579	lncRNA
Ca_TC000652	0.6539	mRNA
Ca_TC000653	0.727273	lncRNA
Ca_TC074505	0.643889	mRNA
Ca_TC000659	0.643588	mRNA
Ca_TC000661	0.610487	mRNA
Ca_TC000666	0.589299	mRNA
Ca_TC000669	0.602984	mRNA
Ca_TC000673	0.663164	mRNA
Ca_TC109905	0.60077	lncRNA
Ca_TC099077	0.636939	mRNA
Ca_TC079962	0.621471	mRNA
Ca_TC110254	0.608	lncRNA
Ca_TC092850	0.605641	mRNA
Ca_TC000679	0.667672	mRNA
Ca_TC000680	0.67186	lncRNA
Ca_TC000682	0.610408	mRNA
Ca_TC000683	0.611619	mRNA
Ca_TC111058	0.672986	mRNA
Ca_TC000684	0.64464	mRNA
Ca_TC103982	0.577798	mRNA
Ca_TC106433	0.731915	lncRNA
Ca_TC082423	0.666753	mRNA
Ca_TC086513	0.680595	mRNA
Ca_TC111047	0.695733	lncRNA
Ca_TC074697	0.648317	mRNA
Ca_TC000690	0.617324	mRNA
Ca_TC000691	0.660494	mRNA
Ca_TC052313	0.68525	lncRNA
Ca_TC111363	0.795518	lncRNA
Ca_TC102867	0.611924	mRNA
Ca_TC097549	0.631993	mRNA
Ca_TC000708	0.660883	lncRNA
Ca_TC076877	0.621073	mRNA
Ca_TC000706	0.666325	mRNA
Ca_TC000707	0.696268	lncRNA
Ca_TC000711	0.633655	mRNA
Ca_TC070591	0.641595	mRNA
Ca_TC071314	0.636707	mRNA
Ca_TC097575	0.643816	mRNA
Ca_TC000724	0.703934	lncRNA
Ca_TC098149	0.638591	mRNA
Ca_TC075067	0.629586	mRNA
Ca_TC000727	0.603009	mRNA
Ca_TC000728	0.646432	mRNA
Ca_TC000729	0.650826	mRNA
Ca_TC000730	0.639873	lncRNA
Ca_TC102879	0.655709	mRNA
Ca_TC069821	0.650468	mRNA
Ca_TC051758	0.608521	mRNA
Ca_TC000734	0.634652	mRNA
Ca_TC000735	0.633089	mRNA
Ca_TC105251	0.670445	lncRNA
Ca_TC000737	0.625	mRNA
Ca_TC000738	0.6709	mRNA
Ca_TC000739	0.651163	lncRNA
Ca_TC000740	0.603146	mRNA
Ca_TC103787	0.663477	mRNA
Ca_TC000741	0.621321	mRNA
Ca_TC000742	0.584	lncRNA
Ca_TC065846	0.649467	mRNA
Ca_TC000744	0.630682	mRNA
Ca_TC000745	0.572679	mRNA
Ca_TC093915	0.632014	mRNA
Ca_TC109744	0.777293	lncRNA
Ca_TC079751	0.655969	mRNA
Ca_TC105991	0.624609	mRNA
Ca_TC000763	0.594164	mRNA
Ca_TC088352	0.610587	mRNA
Ca_TC000768	0.671503	mRNA
Ca_TC104312	0.568058	mRNA
Ca_TC085031	0.617221	mRNA
Ca_TC060104	0.665122	mRNA
Ca_TC000773	0.653362	mRNA
Ca_TC000774	0.60916	mRNA
Ca_TC079800	0.624389	mRNA
Ca_TC000778	0.65358	lncRNA
Ca_TC091663	0.639892	mRNA
Ca_TC067695	0.62149	mRNA
Ca_TC000785	0.662958	lncRNA
Ca_TC000786	0.529344	mRNA
Ca_TC109629	0.638205	mRNA
Ca_TC085938	0.617053	mRNA
Ca_TC000791	0.639338	mRNA
Ca_TC000793	0.586087	mRNA
Ca_TC000795	0.607461	mRNA
Ca_TC108951	0.603802	mRNA
Ca_TC092359	0.635647	mRNA
Ca_TC000800	0.616766	mRNA
Ca_TC098866	0.636506	mRNA
Ca_TC068515	0.678719	mRNA
Ca_TC104333	0.666242	mRNA
Ca_TC087561	0.728684	mRNA
Ca_TC111288	0.704067	mRNA
Ca_TC106269	0.61284	mRNA
Ca_TC051680	0.610683	mRNA
Ca_TC000810	0.658978	mRNA
Ca_TC055444	0.669535	mRNA
Ca_TC000811	0.689627	mRNA
Ca_TC000813	0.623738	mRNA
Ca_TC000818	0.690691	lncRNA
Ca_TC000820	0.61943	mRNA
Ca_TC000821	0.69954	lncRNA
Ca_TC000822	0.570364	mRNA
Ca_TC061060	0.607046	mRNA
Ca_TC108740	0.633333	lncRNA
Ca_TC000823	0.585178	mRNA
Ca_TC000824	0.671346	mRNA
Ca_TC110383	0.728522	lncRNA
Ca_TC000825	0.668847	mRNA
Ca_TC000826	0.649102	mRNA
Ca_TC084901	0.623264	mRNA
Ca_TC000829	0.670455	lncRNA
Ca_TC000828	0.625134	mRNA
Ca_TC000830	0.642889	mRNA
Ca_TC078809	0.689972	lncRNA
Ca_TC000832	0.60177	mRNA
Ca_TC078765	0.627635	mRNA
Ca_TC000837	0.585484	mRNA
Ca_TC000838	0.612457	mRNA
Ca_TC000839	0.653307	lncRNA
Ca_TC000840	0.608168	mRNA
Ca_TC000841	0.645161	mRNA
Ca_TC070544	0.670684	lncRNA
Ca_TC000845	0.607993	mRNA
Ca_TC062388	0.706408	lncRNA
Ca_TC058494	0.721278	mRNA
Ca_TC000862	0.646766	mRNA
Ca_TC000863	0.624611	mRNA
Ca_TC000864	0.640635	mRNA
Ca_TC100018	0.610186	mRNA
Ca_TC000867	0.61223	mRNA
Ca_TC093822	0.636626	mRNA
Ca_TC100925	0.596417	mRNA
Ca_TC068036	0.70405	lncRNA
Ca_TC100756	0.625775	mRNA
Ca_TC079153	0.610225	mRNA
Ca_TC103414	0.575335	mRNA
Ca_TC103676	0.702857	lncRNA
Ca_TC000892	0.62813	mRNA
Ca_TC098274	0.637166	mRNA
Ca_TC000905	0.639265	mRNA
Ca_TC066477	0.670723	mRNA
Ca_TC106205	0.619926	mRNA
Ca_TC000909	0.627193	mRNA
Ca_TC000910	0.629229	mRNA
Ca_TC000912	0.566414	mRNA
Ca_TC086771	0.639904	mRNA
Ca_TC000914	0.657548	mRNA
Ca_TC000916	0.647159	mRNA
Ca_TC000917	0.682	mRNA
Ca_TC105419	0.611499	mRNA
Ca_TC078577	0.616005	mRNA
Ca_TC000919	0.650078	mRNA
Ca_TC093081	0.647812	mRNA
Ca_TC092272	0.626715	mRNA
Ca_TC000924	0.631382	mRNA
Ca_TC063971	0.666401	mRNA
Ca_TC110375	0.68476	lncRNA
Ca_TC082270	0.642782	mRNA
Ca_TC102258	0.689542	mRNA
Ca_TC000930	0.575548	mRNA
Ca_TC000933	0.664671	lncRNA
Ca_TC110631	0.642772	mRNA
Ca_TC000934	0.626059	mRNA
Ca_TC000935	0.617524	mRNA
Ca_TC111944	0.630968	mRNA
Ca_TC000936	0.629209	mRNA
Ca_TC087817	0.616617	mRNA
Ca_TC070285	0.564917	mRNA
Ca_TC000939	0.623465	mRNA
Ca_TC000942	0.661762	mRNA
Ca_TC100218	0.674514	lncRNA
Ca_TC107678	0.688098	mRNA
Ca_TC000948	0.62963	mRNA
Ca_TC000950	0.643564	mRNA
Ca_TC000951	0.651477	mRNA
Ca_TC000952	0.59366	mRNA
Ca_TC000953	0.640028	mRNA
Ca_TC000955	0.622985	mRNA
Ca_TC000962	0.653692	mRNA
Ca_TC000963	0.673692	mRNA
Ca_TC000964	0.623119	mRNA
Ca_TC000966	0.62129	mRNA
Ca_TC000967	0.608696	mRNA
Ca_TC000968	0.639631	mRNA
Ca_TC000969	0.614224	mRNA
Ca_TC000970	0.650783	mRNA
Ca_TC000971	0.60855	mRNA
Ca_TC095833	0.617647	mRNA
Ca_TC000973	0.648885	mRNA
Ca_TC084776	0.644301	mRNA
Ca_TC000980	0.639602	mRNA
Ca_TC000984	0.62008	mRNA
Ca_TC000986	0.629979	mRNA
Ca_TC000987	0.645773	mRNA
Ca_TC000988	0.613106	mRNA
Ca_TC000989	0.658915	mRNA
Ca_TC000990	0.642906	mRNA
Ca_TC000992	0.620975	mRNA
Ca_TC000993	0.610095	mRNA
Ca_TC000994	0.629236	mRNA
Ca_TC100880	0.620472	mRNA
Ca_TC109578	0.592593	mRNA
Ca_TC001000	0.683924	lncRNA
Ca_TC085185	0.673785	mRNA
Ca_TC001003	0.700311	mRNA
Ca_TC001004	0.666004	mRNA
Ca_TC069450	0.748616	lncRNA
Ca_TC001002	0.660692	mRNA
Ca_TC060452	0.733287	lncRNA
Ca_TC001006	0.604651	mRNA
Ca_TC100348	0.611685	mRNA
Ca_TC001007	0.600111	mRNA
Ca_TC071403	0.651813	mRNA
Ca_TC067745	0.627498	lncRNA
Ca_TC001009	0.62993	lncRNA
Ca_TC001011	0.636839	mRNA
Ca_TC085673	0.635068	mRNA
Ca_TC001013	0.651106	mRNA
Ca_TC001015	0.650041	mRNA
Ca_TC001017	0.59638	mRNA
Ca_TC094815	0.639847	mRNA
Ca_TC001019	0.596433	mRNA
Ca_TC001020	0.642101	mRNA
Ca_TC001021	0.679303	lncRNA
Ca_TC001022	0.664537	mRNA
Ca_TC098828	0.61572	mRNA
Ca_TC001026	0.606233	mRNA
Ca_TC109145	0.57473	mRNA
Ca_TC001027	0.676952	mRNA
Ca_TC001028	0.639695	mRNA
Ca_TC001029	0.63498	mRNA
Ca_TC072854	0.620293	mRNA
Ca_TC001031	0.602433	mRNA
Ca_TC049186	0.579143	mRNA
Ca_TC054863	0.589693	mRNA
Ca_TC106219	0.702381	lncRNA
Ca_TC001037	0.625919	mRNA
Ca_TC001039	0.633437	mRNA
Ca_TC110364	0.620199	mRNA
Ca_TC001040	0.626689	mRNA
Ca_TC108132	0.646707	mRNA
Ca_TC001043	0.612329	mRNA
Ca_TC078634	0.643394	mRNA
Ca_TC001045	0.624646	mRNA
Ca_TC001046	0.611825	mRNA
Ca_TC001047	0.674556	mRNA
Ca_TC092409	0.658021	mRNA
Ca_TC066257	0.714868	mRNA
Ca_TC001054	0.648828	mRNA
Ca_TC108612	0.655539	mRNA
Ca_TC001059	0.633803	mRNA
Ca_TC001060	0.623803	mRNA
Ca_TC001061	0.648699	lncRNA
Ca_TC001062	0.624323	mRNA
Ca_TC001063	0.638021	mRNA
Ca_TC001064	0.70282	lncRNA
Ca_TC001066	0.611275	mRNA
Ca_TC001067	0.618353	mRNA
Ca_TC001068	0.604167	mRNA
Ca_TC106874	0.655667	mRNA
Ca_TC056367	0.653105	mRNA
Ca_TC091744	0.617633	mRNA
Ca_TC001071	0.644216	mRNA
Ca_TC001077	0.604494	mRNA
Ca_TC001078	0.623334	mRNA
Ca_TC001080	0.612855	mRNA
Ca_TC093602	0.643932	mRNA
Ca_TC001084	0.668296	mRNA
Ca_TC001087	0.570136	mRNA
Ca_TC066313	0.635697	mRNA
Ca_TC001089	0.626153	mRNA
Ca_TC095677	0.625619	mRNA
Ca_TC001094	0.59064	mRNA
Ca_TC090187	0.693452	lncRNA
Ca_TC001092	0.626941	mRNA
Ca_TC064688	0.630546	mRNA
Ca_TC001096	0.617728	mRNA
Ca_TC001097	0.64169	mRNA
Ca_TC001099	0.598384	mRNA
Ca_TC001100	0.626	mRNA
Ca_TC001101	0.666667	lncRNA
Ca_TC001102	0.576555	mRNA
Ca_TC099520	0.593719	mRNA
Ca_TC057842	0.681969	lncRNA
Ca_TC101360	0.622369	mRNA
Ca_TC051467	0.690687	mRNA
Ca_TC001113	0.642031	mRNA
Ca_TC101333	0.650747	mRNA
Ca_TC001115	0.666667	lncRNA
Ca_TC001116	0.592003	mRNA
Ca_TC001118	0.633174	mRNA
Ca_TC109444	0.647951	lncRNA
Ca_TC063375	0.664196	mRNA
Ca_TC001120	0.698113	mRNA
Ca_TC001121	0.674906	mRNA
Ca_TC001122	0.629508	mRNA
Ca_TC110123	0.661098	lncRNA
Ca_TC001123	0.618505	mRNA
Ca_TC064577	0.641589	mRNA
Ca_TC001130	0.628223	lncRNA
Ca_TC091892	0.644578	mRNA
Ca_TC001132	0.676201	mRNA
Ca_TC001133	0.658068	mRNA
Ca_TC001134	0.610662	mRNA
Ca_TC001136	0.642438	lncRNA
Ca_TC001137	0.654362	mRNA
Ca_TC065328	0.665312	mRNA
Ca_TC001139	0.65501	lncRNA
Ca_TC001140	0.665579	mRNA
Ca_TC001141	0.630065	mRNA
Ca_TC089583	0.635358	mRNA
Ca_TC001143	0.628121	mRNA
Ca_TC001144	0.614778	mRNA
Ca_TC001146	0.62824	mRNA
Ca_TC061095	0.611006	mRNA
Ca_TC001359	0.673773	mRNA
Ca_TC086228	0.660084	mRNA
Ca_TC055076	0.610981	mRNA
Ca_TC094846	0.646826	mRNA
Ca_TC001153	0.582344	mRNA
Ca_TC001154	0.678917	mRNA
Ca_TC001155	0.595745	mRNA
Ca_TC058380	0.676255	mRNA
Ca_TC108456	0.601685	mRNA
Ca_TC100799	0.639745	mRNA
Ca_TC109757	0.761261	lncRNA
Ca_TC001158	0.656272	mRNA
Ca_TC110909	0.623172	mRNA
Ca_TC079091	0.672354	mRNA
Ca_TC001159	0.588	mRNA
Ca_TC001163	0.618913	mRNA
Ca_TC107338	0.694006	lncRNA
Ca_TC076677	0.633993	mRNA
Ca_TC001166	0.684211	mRNA
Ca_TC001167	0.668563	mRNA
Ca_TC051892	0.647874	mRNA
Ca_TC001169	0.599388	mRNA
Ca_TC001170	0.624515	mRNA
Ca_TC109609	0.644531	mRNA
Ca_TC001173	0.603133	mRNA
Ca_TC001175	0.584602	mRNA
Ca_TC105827	0.584447	mRNA
Ca_TC104334	0.676113	mRNA
Ca_TC001176	0.651385	mRNA
Ca_TC080965	0.646838	mRNA
Ca_TC085928	0.594273	mRNA
Ca_TC001181	0.607475	mRNA
Ca_TC001183	0.631014	mRNA
Ca_TC001185	0.636829	mRNA
Ca_TC080829	0.678442	lncRNA
Ca_TC001186	0.59108	mRNA
Ca_TC084308	0.661235	mRNA
Ca_TC104878	0.631678	mRNA
Ca_TC075833	0.65883	mRNA
Ca_TC001189	0.592609	mRNA
Ca_TC001193	0.615132	mRNA
Ca_TC001194	0.597705	mRNA
Ca_TC001196	0.605048	mRNA
Ca_TC001197	0.615602	mRNA
Ca_TC001198	0.631894	mRNA
Ca_TC001201	0.639031	mRNA
Ca_TC001203	0.620837	mRNA
Ca_TC088592	0.704689	mRNA
Ca_TC001206	0.588477	lncRNA
Ca_TC082572	0.618977	mRNA
Ca_TC001208	0.667641	mRNA
Ca_TC069199	0.643512	mRNA
Ca_TC094669	0.669483	mRNA
Ca_TC062800	0.661264	lncRNA
Ca_TC072728	0.65624	mRNA
Ca_TC105894	0.652174	lncRNA
Ca_TC001214	0.625726	mRNA
Ca_TC059249	0.671324	lncRNA
Ca_TC001215	0.63361	mRNA
Ca_TC073023	0.67595	lncRNA
Ca_TC001216	0.624406	mRNA
Ca_TC060928	0.638078	mRNA
Ca_TC001218	0.625349	mRNA
Ca_TC001220	0.636869	mRNA
Ca_TC082116	0.683866	mRNA
Ca_TC001221	0.645714	mRNA
Ca_TC001222	0.662726	mRNA
Ca_TC001223	0.646045	lncRNA
Ca_TC093719	0.61749	mRNA
Ca_TC001227	0.586812	mRNA
Ca_TC001230	0.644406	mRNA
Ca_TC001234	0.634911	mRNA
Ca_TC001238	0.641968	mRNA
Ca_TC097213	0.637129	mRNA
Ca_TC077237	0.664671	mRNA
Ca_TC106568	0.75	mRNA
Ca_TC106876	0.696911	lncRNA
Ca_TC091388	0.625327	mRNA
Ca_TC075481	0.634161	mRNA
Ca_TC001243	0.662684	mRNA
Ca_TC106779	0.652174	mRNA
Ca_TC001249	0.655482	mRNA
Ca_TC001250	0.631356	mRNA
Ca_TC001253	0.623986	mRNA
Ca_TC104974	0.574589	mRNA
Ca_TC001255	0.605941	mRNA
Ca_TC001256	0.62401	mRNA
Ca_TC001257	0.588967	mRNA
Ca_TC001258	0.613883	mRNA
Ca_TC057540	0.625264	mRNA
Ca_TC094817	0.640032	mRNA
Ca_TC001262	0.67433	lncRNA
Ca_TC097341	0.596696	mRNA
Ca_TC001268	0.630128	mRNA
Ca_TC001270	0.648969	mRNA
Ca_TC106773	0.624025	mRNA
Ca_TC001271	0.614363	mRNA
Ca_TC001273	0.592863	mRNA
Ca_TC090769	0.657354	lncRNA
Ca_TC076754	0.645542	mRNA
Ca_TC001277	0.690395	lncRNA
Ca_TC102098	0.58656	mRNA
Ca_TC079352	0.629181	mRNA
Ca_TC001280	0.613636	lncRNA
Ca_TC001281	0.632911	mRNA
Ca_TC086692	0.65626	lncRNA
Ca_TC001282	0.608057	mRNA
Ca_TC001284	0.627264	mRNA
Ca_TC001285	0.632381	mRNA
Ca_TC001286	0.655209	mRNA
Ca_TC001287	0.691932	lncRNA
Ca_TC111870	0.679296	mRNA
Ca_TC001288	0.673236	mRNA
Ca_TC001289	0.618417	mRNA
Ca_TC001292	0.66299	mRNA
Ca_TC102777	0.678521	mRNA
Ca_TC001293	0.643539	mRNA
Ca_TC001294	0.625823	mRNA
Ca_TC068282	0.675922	mRNA
Ca_TC001297	0.601141	mRNA
Ca_TC001298	0.628801	mRNA
Ca_TC103533	0.684951	lncRNA
Ca_TC109950	0.680929	lncRNA
Ca_TC094713	0.65247	mRNA
Ca_TC001301	0.6053	mRNA
Ca_TC108199	0.607516	mRNA
Ca_TC108818	0.813483	lncRNA
Ca_TC064254	0.785744	lncRNA
Ca_TC078384	0.750213	mRNA
Ca_TC001303	0.578044	mRNA
Ca_TC059974	0.67201	mRNA
Ca_TC111406	0.649123	mRNA
Ca_TC001305	0.646784	mRNA
Ca_TC001306	0.676214	mRNA
Ca_TC001308	0.671017	mRNA
Ca_TC001316	0.623177	mRNA
Ca_TC100369	0.63819	mRNA
Ca_TC110689	0.700297	lncRNA
Ca_TC001328	0.667086	mRNA
Ca_TC081205	0.677503	mRNA
Ca_TC001336	0.678841	mRNA
Ca_TC001337	0.615174	mRNA
Ca_TC001338	0.606061	mRNA
Ca_TC107360	0.793594	lncRNA
Ca_TC103173	0.63403	mRNA
Ca_TC110821	0.601761	mRNA
Ca_TC001343	0.670762	mRNA
Ca_TC001344	0.660839	mRNA
Ca_TC001345	0.710306	lncRNA
Ca_TC057667	0.669783	mRNA
Ca_TC001347	0.642998	mRNA
Ca_TC089654	0.617342	mRNA
Ca_TC110456	0.635417	mRNA
Ca_TC104118	0.661808	lncRNA
Ca_TC067744	0.652754	mRNA
Ca_TC049442	0.611328	mRNA
Ca_TC109091	0.590574	mRNA
Ca_TC050275	0.643804	mRNA
Ca_TC001353	0.618801	mRNA
Ca_TC001355	0.535575	mRNA
Ca_TC001356	0.64486	mRNA
Ca_TC001357	0.65586	mRNA
Ca_TC001358	0.63707	mRNA
Ca_TC074210	0.660087	mRNA
Ca_TC001361	0.589744	mRNA
Ca_TC001362	0.604974	mRNA
Ca_TC001363	0.616086	mRNA
Ca_TC001364	0.6429	mRNA
Ca_TC001366	0.647174	mRNA
Ca_TC001367	0.687882	mRNA
Ca_TC001368	0.586478	mRNA
Ca_TC109749	0.586	mRNA
Ca_TC001369	0.616195	mRNA
Ca_TC001370	0.63347	mRNA
Ca_TC001371	0.635494	mRNA
Ca_TC084313	0.687825	mRNA
Ca_TC001376	0.617675	mRNA
Ca_TC001377	0.632719	mRNA
Ca_TC095556	0.644158	mRNA
Ca_TC086610	0.636809	mRNA
Ca_TC082204	0.656126	mRNA
Ca_TC001385	0.628875	mRNA
Ca_TC001388	0.654545	lncRNA
Ca_TC001389	0.652941	lncRNA
Ca_TC001392	0.618912	mRNA
Ca_TC107641	0.716332	lncRNA
Ca_TC001393	0.577988	mRNA
Ca_TC093610	0.636914	mRNA
Ca_TC001396	0.572954	mRNA
Ca_TC001397	0.654723	lncRNA
Ca_TC065273	0.589707	mRNA
Ca_TC062068	0.59126	mRNA
Ca_TC001398	0.637672	mRNA
Ca_TC001399	0.599441	mRNA
Ca_TC058441	0.648799	mRNA
Ca_TC054558	0.641703	mRNA
Ca_TC112061	0.668571	lncRNA
Ca_TC001401	0.634089	mRNA
Ca_TC106417	0.686941	mRNA
Ca_TC001402	0.636005	mRNA
Ca_TC001403	0.638878	mRNA
Ca_TC064382	0.631042	mRNA
Ca_TC109555	0.684953	lncRNA
Ca_TC001405	0.582691	mRNA
Ca_TC001406	0.634759	mRNA
Ca_TC062116	0.662826	mRNA
Ca_TC076379	0.658212	mRNA
Ca_TC001409	0.636638	mRNA
Ca_TC001413	0.720379	mRNA
Ca_TC001414	0.644103	mRNA
Ca_TC077175	0.66823	mRNA
Ca_TC107760	0.653061	mRNA
Ca_TC077151	0.648225	mRNA
Ca_TC001419	0.70669	lncRNA
Ca_TC001420	0.639351	mRNA
Ca_TC106466	0.717712	lncRNA
Ca_TC063428	0.59604	mRNA
Ca_TC099252	0.642363	mRNA
Ca_TC102025	0.588068	mRNA
Ca_TC106413	0.726141	lncRNA
Ca_TC001424	0.656116	mRNA
Ca_TC075602	0.712549	lncRNA
Ca_TC068933	0.666667	mRNA
Ca_TC001427	0.692177	mRNA
Ca_TC001428	0.685714	lncRNA
Ca_TC086078	0.636795	mRNA
Ca_TC001436	0.624465	mRNA
Ca_TC108830	0.721805	lncRNA
Ca_TC001437	0.626209	mRNA
Ca_TC107292	0.665323	mRNA
Ca_TC001442	0.616036	mRNA
Ca_TC001443	0.650834	mRNA
Ca_TC001448	0.620628	mRNA
Ca_TC001450	0.615683	mRNA
Ca_TC001451	0.764423	lncRNA
Ca_TC107753	0.637056	mRNA
Ca_TC080746	0.642269	mRNA
Ca_TC094068	0.634385	mRNA
Ca_TC001455	0.655651	mRNA
Ca_TC001456	0.638958	mRNA
Ca_TC001457	0.605354	mRNA
Ca_TC001459	0.699108	mRNA
Ca_TC001462	0.65725	mRNA
Ca_TC001463	0.657034	mRNA
Ca_TC001460	0.636009	mRNA
Ca_TC051057	0.638221	mRNA
Ca_TC094918	0.620331	mRNA
Ca_TC001470	0.68956	mRNA
Ca_TC001471	0.667524	mRNA
Ca_TC001472	0.619917	mRNA
Ca_TC001474	0.702505	lncRNA
Ca_TC001475	0.651466	mRNA
Ca_TC001476	0.647887	mRNA
Ca_TC001477	0.672742	mRNA
Ca_TC001478	0.614887	mRNA
Ca_TC106667	0.648729	lncRNA
Ca_TC001479	0.630213	mRNA
Ca_TC001484	0.606061	mRNA
Ca_TC001485	0.719626	lncRNA
Ca_TC106254	0.62635	lncRNA
Ca_TC108522	0.571237	mRNA
Ca_TC056531	0.656716	mRNA
Ca_TC001487	0.650127	mRNA
Ca_TC001488	0.663601	mRNA
Ca_TC073107	0.673231	mRNA
Ca_TC001491	0.610789	mRNA
Ca_TC001492	0.658038	mRNA
Ca_TC001493	0.635417	mRNA
Ca_TC001494	0.716469	lncRNA
Ca_TC054552	0.659562	mRNA
Ca_TC095452	0.609347	mRNA
Ca_TC001504	0.632576	mRNA
Ca_TC001507	0.59441	mRNA
Ca_TC001516	0.606099	mRNA
Ca_TC001518	0.60279	mRNA
Ca_TC093286	0.626397	mRNA
Ca_TC001519	0.592593	mRNA
Ca_TC001520	0.633101	mRNA
Ca_TC101192	0.589905	mRNA
Ca_TC096220	0.639893	mRNA
Ca_TC001541	0.618529	mRNA
Ca_TC001542	0.681564	mRNA
Ca_TC001545	0.71346	lncRNA
Ca_TC101671	0.598109	mRNA
Ca_TC001549	0.68979	mRNA
Ca_TC071565	0.616254	mRNA
Ca_TC001551	0.674858	mRNA
Ca_TC001552	0.598073	mRNA
Ca_TC001553	0.667241	lncRNA
Ca_TC076060	0.635407	mRNA
Ca_TC107704	0.644005	lncRNA
Ca_TC111252	0.642963	lncRNA
Ca_TC060909	0.628281	mRNA
Ca_TC001561	0.585556	mRNA
Ca_TC108835	0.64693	lncRNA
Ca_TC107512	0.695418	mRNA
Ca_TC069397	0.630065	mRNA
Ca_TC110205	0.666183	lncRNA
Ca_TC001564	0.598731	mRNA
Ca_TC063843	0.649162	lncRNA
Ca_TC001565	0.692657	mRNA
Ca_TC001566	0.622166	mRNA
Ca_TC106801	0.609075	mRNA
Ca_TC106457	0.721429	lncRNA
Ca_TC088667	0.627732	mRNA
Ca_TC110023	0.624082	mRNA
Ca_TC001573	0.66739	mRNA
Ca_TC001574	0.663555	mRNA
Ca_TC001576	0.60309	mRNA
Ca_TC084965	0.641492	mRNA
Ca_TC110156	0.624233	lncRNA
Ca_TC076271	0.685374	lncRNA
Ca_TC096930	0.658654	mRNA
Ca_TC001580	0.667082	mRNA
Ca_TC098374	0.586703	mRNA
Ca_TC073458	0.645199	lncRNA
Ca_TC088981	0.660945	mRNA
Ca_TC065250	0.681278	mRNA
Ca_TC001587	0.618052	mRNA
Ca_TC107172	0.57501	mRNA
Ca_TC087213	0.602927	mRNA
Ca_TC109805	0.633143	lncRNA
Ca_TC001590	0.622753	mRNA
Ca_TC001591	0.638244	mRNA
Ca_TC001593	0.604378	mRNA
Ca_TC097815	0.650313	mRNA
Ca_TC001594	0.602733	mRNA
Ca_TC106625	0.740351	lncRNA
Ca_TC001600	0.62275	mRNA
Ca_TC001601	0.633456	mRNA
Ca_TC109893	0.640277	mRNA
Ca_TC001602	0.631078	mRNA
Ca_TC053685	0.630137	lncRNA
Ca_TC111979	0.643759	mRNA
Ca_TC074136	0.63493	mRNA
Ca_TC100575	0.588993	mRNA
Ca_TC001605	0.614458	mRNA
Ca_TC001606	0.719419	lncRNA
Ca_TC001607	0.662034	mRNA
Ca_TC082385	0.623381	mRNA
Ca_TC001609	0.622818	mRNA
Ca_TC109380	0.691057	lncRNA
Ca_TC093101	0.70532	mRNA
Ca_TC051093	0.643531	mRNA
Ca_TC001614	0.647226	mRNA
Ca_TC105476	0.644385	lncRNA
Ca_TC049295	0.632826	mRNA
Ca_TC107866	0.609453	mRNA
Ca_TC001616	0.601987	mRNA
Ca_TC094120	0.649341	mRNA
Ca_TC001629	0.624656	mRNA
Ca_TC099497	0.597332	mRNA
Ca_TC092667	0.590965	mRNA
Ca_TC097619	0.632395	mRNA
Ca_TC086375	0.678408	mRNA
Ca_TC066153	0.624313	mRNA
Ca_TC106582	0.770732	lncRNA
Ca_TC001637	0.647295	mRNA
Ca_TC001638	0.602415	mRNA
Ca_TC111892	0.689266	mRNA
Ca_TC106970	0.70979	lncRNA
Ca_TC001639	0.62272	mRNA
Ca_TC096711	0.626132	mRNA
Ca_TC072389	0.709043	mRNA
Ca_TC109864	0.644753	mRNA
Ca_TC105458	0.675862	lncRNA
Ca_TC107367	0.782895	lncRNA
Ca_TC109252	0.644302	mRNA
Ca_TC001648	0.64876	mRNA
Ca_TC001649	0.67316	lncRNA
Ca_TC001650	0.746193	lncRNA
Ca_TC001651	0.641044	mRNA
Ca_TC001652	0.60647	mRNA
Ca_TC098498	0.666276	mRNA
Ca_TC001654	0.628775	mRNA
Ca_TC001655	0.652679	lncRNA
Ca_TC001656	0.605571	mRNA
Ca_TC001658	0.6575	mRNA
Ca_TC001659	0.582891	mRNA
Ca_TC092192	0.650926	mRNA
Ca_TC072512	0.634585	mRNA
Ca_TC001665	0.664292	mRNA
Ca_TC077831	0.664408	mRNA
Ca_TC093380	0.658574	mRNA
Ca_TC104864	0.64994	mRNA
Ca_TC052055	0.640565	mRNA
Ca_TC001672	0.616878	mRNA
Ca_TC001673	0.611143	mRNA
Ca_TC110379	0.643855	mRNA
Ca_TC001674	0.615703	mRNA
Ca_TC001676	0.636795	mRNA
Ca_TC001677	0.63354	mRNA
Ca_TC104780	0.601633	mRNA
Ca_TC001678	0.586241	mRNA
Ca_TC099224	0.635371	mRNA
Ca_TC001690	0.623549	mRNA
Ca_TC001691	0.595263	mRNA
Ca_TC101930	0.600877	mRNA
Ca_TC089137	0.650121	mRNA
Ca_TC001693	0.631306	mRNA
Ca_TC107795	0.634558	lncRNA
Ca_TC001694	0.607163	mRNA
Ca_TC001695	0.696903	lncRNA
Ca_TC001696	0.62709	mRNA
Ca_TC001697	0.628841	mRNA
Ca_TC001698	0.639062	mRNA
Ca_TC001699	0.659806	mRNA
Ca_TC001700	0.627451	mRNA
Ca_TC001702	0.613761	mRNA
Ca_TC001703	0.625831	mRNA
Ca_TC103934	0.589155	mRNA
Ca_TC001704	0.57127	mRNA
Ca_TC001705	0.615587	mRNA
Ca_TC104987	0.70229	lncRNA
Ca_TC096905	0.653297	mRNA
Ca_TC081343	0.656838	lncRNA
Ca_TC106666	0.632944	mRNA
Ca_TC102670	0.708647	lncRNA
Ca_TC099140	0.62893	mRNA
Ca_TC001715	0.643084	mRNA
Ca_TC001716	0.612467	mRNA
Ca_TC001719	0.666142	mRNA
Ca_TC001721	0.596291	lncRNA
Ca_TC107419	0.686064	mRNA
Ca_TC001723	0.689655	lncRNA
Ca_TC001724	0.622093	lncRNA
Ca_TC001725	0.648142	mRNA
Ca_TC089422	0.652715	mRNA
Ca_TC082707	0.640843	mRNA
Ca_TC001730	0.632728	mRNA
Ca_TC001731	0.67867	mRNA
Ca_TC001732	0.689037	mRNA
Ca_TC107928	0.643352	mRNA
Ca_TC050065	0.655395	mRNA
Ca_TC001736	0.638952	mRNA
Ca_TC001737	0.627655	mRNA
Ca_TC064373	0.651757	mRNA
Ca_TC001741	0.619743	mRNA
Ca_TC001742	0.647887	mRNA
Ca_TC069750	0.631805	mRNA
Ca_TC001744	0.643982	mRNA
Ca_TC071351	0.70747	mRNA
Ca_TC001746	0.628301	mRNA
Ca_TC001747	0.708738	lncRNA
Ca_TC059955	0.673236	lncRNA
Ca_TC001748	0.606755	mRNA
Ca_TC001749	0.670254	mRNA
Ca_TC001751	0.652223	lncRNA
Ca_TC111715	0.607843	mRNA
Ca_TC068168	0.665869	mRNA
Ca_TC001754	0.604048	mRNA
Ca_TC001755	0.668498	lncRNA
Ca_TC106859	0.699717	mRNA
Ca_TC074533	0.657961	mRNA
Ca_TC001757	0.662456	mRNA
Ca_TC001758	0.611182	mRNA
Ca_TC001760	0.642132	mRNA
Ca_TC001761	0.592015	mRNA
Ca_TC001764	0.538233	mRNA
Ca_TC001765	0.624518	mRNA
Ca_TC001766	0.618906	mRNA
Ca_TC001768	0.640141	mRNA
Ca_TC001770	0.633285	mRNA
Ca_TC001771	0.641138	mRNA
Ca_TC001772	0.604693	mRNA
Ca_TC111454	0.58422	mRNA
Ca_TC001773	0.581106	mRNA
Ca_TC085184	0.667773	mRNA
Ca_TC106633	0.654167	lncRNA
Ca_TC094949	0.613251	mRNA
Ca_TC001775	0.608295	lncRNA
Ca_TC099385	0.638589	mRNA
Ca_TC098439	0.666477	mRNA
Ca_TC001778	0.642344	mRNA
Ca_TC001779	0.633978	mRNA
Ca_TC001780	0.684659	lncRNA
Ca_TC001781	0.712687	lncRNA
Ca_TC001782	0.719464	lncRNA
Ca_TC001783	0.657296	lncRNA
Ca_TC001784	0.663386	mRNA
Ca_TC001785	0.637322	mRNA
Ca_TC001786	0.656955	mRNA
Ca_TC099939	0.644461	mRNA
Ca_TC001789	0.650388	lncRNA
Ca_TC001790	0.633388	mRNA
Ca_TC001791	0.612186	mRNA
Ca_TC090258	0.653858	mRNA
Ca_TC001795	0.66454	lncRNA
Ca_TC001796	0.6678	mRNA
Ca_TC070437	0.639981	mRNA
Ca_TC001798	0.67555	mRNA
Ca_TC001799	0.585831	mRNA
Ca_TC001800	0.567446	mRNA
Ca_TC001801	0.538144	mRNA
Ca_TC001802	0.674439	mRNA
Ca_TC093619	0.674244	mRNA
Ca_TC050144	0.699038	lncRNA
Ca_TC001805	0.629004	mRNA
Ca_TC001806	0.651727	mRNA
Ca_TC098887	0.6392	mRNA
Ca_TC001810	0.653525	mRNA
Ca_TC001811	0.600279	mRNA
Ca_TC070174	0.67814	lncRNA
Ca_TC001812	0.62069	mRNA
Ca_TC077547	0.614698	mRNA
Ca_TC109272	0.603479	mRNA
Ca_TC101442	0.600079	mRNA
Ca_TC108166	0.640777	mRNA
Ca_TC057704	0.592488	mRNA
Ca_TC088441	0.611005	mRNA
Ca_TC105484	0.675732	mRNA
Ca_TC079662	0.623529	mRNA
Ca_TC001816	0.617647	mRNA
Ca_TC098836	0.613048	mRNA
Ca_TC001824	0.627535	mRNA
Ca_TC084526	0.652494	mRNA
Ca_TC109043	0.713978	lncRNA
Ca_TC066905	0.635355	mRNA
Ca_TC108374	0.615057	mRNA
Ca_TC001834	0.611642	mRNA
Ca_TC077982	0.664981	mRNA
Ca_TC001837	0.600904	mRNA
Ca_TC101540	0.665032	mRNA
Ca_TC101882	0.651775	lncRNA
Ca_TC072892	0.650701	lncRNA
Ca_TC112243	0.655403	mRNA
Ca_TC077885	0.701754	lncRNA
Ca_TC001840	0.65038	mRNA
Ca_TC082890	0.617572	mRNA
Ca_TC103932	0.601439	mRNA
Ca_TC106180	0.619923	mRNA
Ca_TC069251	0.613724	mRNA
Ca_TC001848	0.604979	mRNA
Ca_TC108786	0.613488	mRNA
Ca_TC001849	0.628205	mRNA
Ca_TC001851	0.630764	mRNA
Ca_TC067935	0.667819	mRNA
Ca_TC001854	0.637348	mRNA
Ca_TC001855	0.664948	mRNA
Ca_TC001856	0.622732	mRNA
Ca_TC001860	0.644235	mRNA
Ca_TC001863	0.605063	mRNA
Ca_TC066240	0.732446	mRNA
Ca_TC001867	0.685959	mRNA
Ca_TC001868	0.622114	mRNA
Ca_TC111959	0.592781	mRNA
Ca_TC001869	0.657407	mRNA
Ca_TC001872	0.626044	mRNA
Ca_TC001873	0.697297	mRNA
Ca_TC001875	0.656374	mRNA
Ca_TC001874	0.605521	mRNA
Ca_TC001876	0.629143	mRNA
Ca_TC001880	0.566372	mRNA
Ca_TC052064	0.642829	mRNA
Ca_TC078297	0.664307	mRNA
Ca_TC111522	0.626866	mRNA
Ca_TC001882	0.672455	mRNA
Ca_TC112161	0.585976	mRNA
Ca_TC062459	0.651023	mRNA
Ca_TC001885	0.650776	mRNA
Ca_TC106250	0.726384	lncRNA
Ca_TC001887	0.619048	mRNA
Ca_TC084404	0.650633	mRNA
Ca_TC001889	0.643413	mRNA
Ca_TC001890	0.665971	mRNA
Ca_TC001892	0.672609	mRNA
Ca_TC062719	0.613757	mRNA
Ca_TC083125	0.657473	mRNA
Ca_TC105506	0.659026	lncRNA
Ca_TC001896	0.578066	mRNA
Ca_TC001904	0.574778	mRNA
Ca_TC107791	0.61989	mRNA
Ca_TC001909	0.674009	lncRNA
Ca_TC001910	0.604578	lncRNA
Ca_TC001911	0.629353	mRNA
Ca_TC082827	0.702328	mRNA
Ca_TC001914	0.634038	mRNA
Ca_TC001915	0.595207	mRNA
Ca_TC111804	0.674747	lncRNA
Ca_TC091858	0.585078	mRNA
Ca_TC105086	0.593132	lncRNA
Ca_TC001916	0.646789	mRNA
Ca_TC001917	0.627907	lncRNA
Ca_TC071680	0.646776	mRNA
Ca_TC054919	0.602679	mRNA
Ca_TC001922	0.681553	mRNA
Ca_TC001923	0.60396	mRNA
Ca_TC074024	0.629747	mRNA
Ca_TC001927	0.616329	lncRNA
Ca_TC001926	0.596544	mRNA
Ca_TC110347	0.668657	mRNA
Ca_TC109500	0.787736	lncRNA
Ca_TC001928	0.634828	mRNA
Ca_TC001929	0.579149	mRNA
Ca_TC111298	0.597985	mRNA
Ca_TC071034	0.640271	mRNA
Ca_TC112012	0.645485	mRNA
Ca_TC001931	0.630539	mRNA
Ca_TC001932	0.672941	mRNA
Ca_TC062133	0.681723	mRNA
Ca_TC001934	0.611607	mRNA
Ca_TC001935	0.598502	mRNA
Ca_TC001936	0.650273	lncRNA
Ca_TC081299	0.66763	mRNA
Ca_TC001938	0.66417	mRNA
Ca_TC001939	0.663625	mRNA
Ca_TC001940	0.655572	lncRNA
Ca_TC001941	0.690184	mRNA
Ca_TC091814	0.639444	mRNA
Ca_TC001943	0.651591	mRNA
Ca_TC051139	0.637326	mRNA
Ca_TC080899	0.66194	lncRNA
Ca_TC106032	0.677165	lncRNA
Ca_TC109182	0.775281	lncRNA
Ca_TC084258	0.694354	mRNA
Ca_TC001957	0.635324	mRNA
Ca_TC001958	0.66967	mRNA
Ca_TC001959	0.670844	lncRNA
Ca_TC001962	0.690834	mRNA
Ca_TC054975	0.668814	mRNA
Ca_TC110284	0.642686	mRNA
Ca_TC051107	0.64324	mRNA
Ca_TC053165	0.7238	lncRNA
Ca_TC001966	0.654564	mRNA
Ca_TC079504	0.589847	mRNA
Ca_TC048187	0.693487	mRNA
Ca_TC001968	0.659198	mRNA
Ca_TC001969	0.647552	mRNA
Ca_TC001970	0.663322	mRNA
Ca_TC001971	0.660734	mRNA
Ca_TC001972	0.646675	mRNA
Ca_TC052684	0.704657	mRNA
Ca_TC001975	0.660526	mRNA
Ca_TC001976	0.675879	mRNA
Ca_TC001979	0.665829	mRNA
Ca_TC001980	0.698473	mRNA
Ca_TC001981	0.71161	lncRNA
Ca_TC001982	0.641543	mRNA
Ca_TC001983	0.627615	mRNA
Ca_TC001984	0.59793	mRNA
Ca_TC093736	0.649649	mRNA
Ca_TC001986	0.637719	mRNA
Ca_TC066848	0.66644	mRNA
Ca_TC104986	0.623232	mRNA
Ca_TC104533	0.683502	lncRNA
Ca_TC001993	0.592421	mRNA
Ca_TC107974	0.70991	mRNA
Ca_TC001994	0.657675	mRNA
Ca_TC001996	0.674842	mRNA
Ca_TC002001	0.670659	lncRNA
Ca_TC001999	0.654416	mRNA
Ca_TC002002	0.637389	mRNA
Ca_TC093439	0.645966	mRNA
Ca_TC002008	0.62301	mRNA
Ca_TC057544	0.647935	mRNA
Ca_TC002010	0.638018	mRNA
Ca_TC002011	0.718274	lncRNA
Ca_TC002012	0.736246	lncRNA
Ca_TC101097	0.604566	mRNA
Ca_TC098157	0.607042	mRNA
Ca_TC002014	0.601246	mRNA
Ca_TC002015	0.624805	mRNA
Ca_TC002016	0.614595	mRNA
Ca_TC002017	0.614598	mRNA
Ca_TC077748	0.672528	mRNA
Ca_TC107248	0.619824	mRNA
Ca_TC002022	0.644444	lncRNA
Ca_TC081187	0.652512	mRNA
Ca_TC002018	0.600806	mRNA
Ca_TC002020	0.651325	mRNA
Ca_TC109995	0.598226	lncRNA
Ca_TC080748	0.608571	mRNA
Ca_TC002023	0.599608	mRNA
Ca_TC061895	0.642336	mRNA
Ca_TC002027	0.621096	mRNA
Ca_TC111402	0.597285	lncRNA
Ca_TC002028	0.621324	mRNA
Ca_TC104921	0.601546	mRNA
Ca_TC098883	0.619507	mRNA
Ca_TC057672	0.714434	mRNA
Ca_TC002032	0.628189	mRNA
Ca_TC103851	0.63253	mRNA
Ca_TC002034	0.64424	mRNA
Ca_TC002035	0.650786	mRNA
Ca_TC002036	0.678195	lncRNA
Ca_TC002037	0.606071	mRNA
Ca_TC097848	0.61727	mRNA
Ca_TC002039	0.642342	lncRNA
Ca_TC002041	0.655852	mRNA
Ca_TC002042	0.624309	mRNA
Ca_TC002043	0.651601	mRNA
Ca_TC002045	0.60994	mRNA
Ca_TC002047	0.62379	mRNA
Ca_TC002048	0.647718	mRNA
Ca_TC002049	0.645503	lncRNA
Ca_TC002050	0.59341	mRNA
Ca_TC002051	0.690634	mRNA
Ca_TC002052	0.604798	mRNA
Ca_TC002053	0.630435	mRNA
Ca_TC108207	0.61242	mRNA
Ca_TC066927	0.662069	mRNA
Ca_TC103998	0.630094	mRNA
Ca_TC002055	0.660398	mRNA
Ca_TC002056	0.672432	mRNA
Ca_TC002057	0.630905	mRNA
Ca_TC062776	0.632733	mRNA
Ca_TC078901	0.662942	mRNA
Ca_TC002061	0.647826	lncRNA
Ca_TC100134	0.591952	mRNA
Ca_TC002066	0.602519	mRNA
Ca_TC002067	0.631818	mRNA
Ca_TC112162	0.587846	mRNA
Ca_TC002070	0.668624	mRNA
Ca_TC002072	0.656863	mRNA
Ca_TC002073	0.636047	mRNA
Ca_TC002074	0.620287	mRNA
Ca_TC002075	0.635023	lncRNA
Ca_TC002076	0.593735	mRNA
Ca_TC002077	0.637471	mRNA
Ca_TC002078	0.650708	mRNA
Ca_TC002081	0.677403	lncRNA
Ca_TC076784	0.670961	mRNA
Ca_TC002084	0.590981	mRNA
Ca_TC002086	0.631434	mRNA
Ca_TC002087	0.64128	mRNA
Ca_TC093347	0.64391	mRNA
Ca_TC076727	0.661054	mRNA
Ca_TC002094	0.593721	mRNA
Ca_TC002095	0.633803	mRNA
Ca_TC104515	0.57504	mRNA
Ca_TC078627	0.608027	mRNA
Ca_TC050627	0.638889	mRNA
Ca_TC002097	0.588043	mRNA
Ca_TC078359	0.589247	mRNA
Ca_TC061052	0.703458	mRNA
Ca_TC002099	0.638963	mRNA
Ca_TC002100	0.625935	mRNA
Ca_TC111699	0.653553	mRNA
Ca_TC002101	0.691176	lncRNA
Ca_TC076217	0.640371	mRNA
Ca_TC102847	0.571307	mRNA
Ca_TC002103	0.606588	mRNA
Ca_TC002104	0.649948	mRNA
Ca_TC002105	0.616543	mRNA
Ca_TC073554	0.614995	mRNA
Ca_TC002107	0.631987	mRNA
Ca_TC110874	0.6639	lncRNA
Ca_TC002112	0.662478	mRNA
Ca_TC002117	0.633028	lncRNA
Ca_TC055608	0.728336	mRNA
Ca_TC002118	0.676573	lncRNA
Ca_TC002119	0.635492	mRNA
Ca_TC002120	0.685305	lncRNA
Ca_TC002121	0.620558	mRNA
Ca_TC002122	0.624742	mRNA
Ca_TC002123	0.607334	mRNA
Ca_TC002124	0.636748	mRNA
Ca_TC002125	0.64538	mRNA
Ca_TC002126	0.63928	mRNA
Ca_TC066265	0.649164	mRNA
Ca_TC002132	0.620469	mRNA
Ca_TC002133	0.579035	mRNA
Ca_TC111549	0.684109	lncRNA
Ca_TC002135	0.664036	mRNA
Ca_TC002136	0.628655	lncRNA
Ca_TC002137	0.648175	mRNA
Ca_TC002138	0.654344	mRNA
Ca_TC002139	0.617897	mRNA
Ca_TC102950	0.634686	mRNA
Ca_TC062261	0.672277	mRNA
Ca_TC069730	0.631753	mRNA
Ca_TC002144	0.647953	mRNA
Ca_TC002145	0.618692	mRNA
Ca_TC002146	0.696594	mRNA
Ca_TC002147	0.661395	mRNA
Ca_TC002148	0.609995	mRNA
Ca_TC083247	0.680431	mRNA
Ca_TC002151	0.607204	mRNA
Ca_TC002152	0.637176	mRNA
Ca_TC105276	0.590535	mRNA
Ca_TC091444	0.611814	mRNA
Ca_TC002154	0.566652	mRNA
Ca_TC002155	0.624519	mRNA
Ca_TC105627	0.660352	mRNA
Ca_TC002156	0.607769	mRNA
Ca_TC002159	0.612965	mRNA
Ca_TC002161	0.645463	lncRNA
Ca_TC002162	0.60571	mRNA
Ca_TC098745	0.670056	mRNA
Ca_TC070662	0.604938	mRNA
Ca_TC002170	0.595044	mRNA
Ca_TC104637	0.603672	mRNA
Ca_TC002171	0.628494	mRNA
Ca_TC091690	0.623532	mRNA
Ca_TC002174	0.6663	mRNA
Ca_TC002180	0.642891	mRNA
Ca_TC002179	0.63741	mRNA
Ca_TC105920	0.617647	mRNA
Ca_TC069539	0.647648	mRNA
Ca_TC002184	0.600868	mRNA
Ca_TC104273	0.667081	mRNA
Ca_TC002187	0.645661	mRNA
Ca_TC050545	0.707911	mRNA
Ca_TC066269	0.663468	mRNA
Ca_TC002194	0.664339	mRNA
Ca_TC096017	0.621596	mRNA
Ca_TC096378	0.613483	mRNA
Ca_TC084183	0.61857	mRNA
Ca_TC091107	0.679926	lncRNA
Ca_TC102261	0.584718	mRNA
Ca_TC002200	0.688623	mRNA
Ca_TC064877	0.630719	mRNA
Ca_TC002205	0.57971	mRNA
Ca_TC002207	0.620306	mRNA
Ca_TC051221	0.636246	mRNA
Ca_TC112293	0.628413	mRNA
Ca_TC110714	0.73386	mRNA
Ca_TC084274	0.644037	mRNA
Ca_TC002210	0.577935	mRNA
Ca_TC002211	0.691849	mRNA
Ca_TC002216	0.631926	mRNA
Ca_TC061567	0.565783	mRNA
Ca_TC096167	0.612856	mRNA
Ca_TC108391	0.629129	mRNA
Ca_TC090428	0.65474	mRNA
Ca_TC088699	0.654047	mRNA
Ca_TC002225	0.648523	lncRNA
Ca_TC100248	0.635161	mRNA
Ca_TC002232	0.58114	lncRNA
Ca_TC107812	0.650538	lncRNA
Ca_TC002237	0.457565	mRNA
Ca_TC002238	0.647937	mRNA
Ca_TC093861	0.694998	mRNA
Ca_TC091727	0.657763	lncRNA
Ca_TC099758	0.642576	mRNA
Ca_TC094944	0.624128	mRNA
Ca_TC097543	0.62272	mRNA
Ca_TC002253	0.611526	mRNA
Ca_TC091289	0.667548	mRNA
Ca_TC084821	0.698204	lncRNA
Ca_TC067261	0.689335	mRNA
Ca_TC094478	0.649631	mRNA
Ca_TC062983	0.651642	lncRNA
Ca_TC002271	0.666667	mRNA
Ca_TC002272	0.626953	mRNA
Ca_TC002273	0.621451	mRNA
Ca_TC002275	0.641698	mRNA
Ca_TC002280	0.608328	mRNA
Ca_TC109107	0.760684	lncRNA
Ca_TC002282	0.619162	mRNA
Ca_TC106130	0.716247	lncRNA
Ca_TC096998	0.647932	mRNA
Ca_TC002293	0.684887	mRNA
Ca_TC002294	0.66872	mRNA
Ca_TC102759	0.718563	lncRNA
Ca_TC081840	0.676165	mRNA
Ca_TC112003	0.672606	mRNA
Ca_TC002296	0.572917	mRNA
Ca_TC002298	0.655819	mRNA
Ca_TC106589	0.767213	lncRNA
Ca_TC002299	0.639941	mRNA
Ca_TC002300	0.670303	mRNA
Ca_TC087894	0.635661	mRNA
Ca_TC002303	0.61753	mRNA
Ca_TC002305	0.611415	mRNA
Ca_TC061630	0.615063	lncRNA
Ca_TC002315	0.624535	mRNA
Ca_TC072601	0.651877	mRNA
Ca_TC109771	0.691176	lncRNA
Ca_TC075740	0.666016	mRNA
Ca_TC111604	0.643519	lncRNA
Ca_TC091221	0.672011	mRNA
Ca_TC002318	0.637622	mRNA
Ca_TC107841	0.633626	lncRNA
Ca_TC098002	0.625869	mRNA
Ca_TC068939	0.691966	mRNA
Ca_TC002324	0.556931	lncRNA
Ca_TC002325	0.631473	mRNA
Ca_TC104060	0.667964	mRNA
Ca_TC002326	0.6425	mRNA
Ca_TC002328	0.622968	mRNA
Ca_TC064759	0.654618	mRNA
Ca_TC002331	0.6022	mRNA
Ca_TC082929	0.623417	mRNA
Ca_TC002335	0.619303	lncRNA
Ca_TC096681	0.594718	mRNA
Ca_TC002337	0.724928	lncRNA
Ca_TC002344	0.634912	mRNA
Ca_TC056443	0.659819	mRNA
Ca_TC002341	0.624631	mRNA
Ca_TC002342	0.662634	mRNA
Ca_TC002347	0.624392	mRNA
Ca_TC109049	0.633663	lncRNA
Ca_TC109650	0.622896	mRNA
Ca_TC080284	0.679987	mRNA
Ca_TC109078	0.655647	mRNA
Ca_TC002352	0.683283	mRNA
Ca_TC002354	0.63438	mRNA
Ca_TC002355	0.587085	mRNA
Ca_TC103374	0.648305	mRNA
Ca_TC002356	0.586549	mRNA
Ca_TC002358	0.638923	mRNA
Ca_TC002359	0.630076	mRNA
Ca_TC002361	0.633502	mRNA
Ca_TC108566	0.595822	mRNA
Ca_TC108233	0.685662	mRNA
Ca_TC002363	0.68	lncRNA
Ca_TC002364	0.617032	mRNA
Ca_TC002365	0.653473	mRNA
Ca_TC049363	0.580289	mRNA
Ca_TC002367	0.565598	lncRNA
Ca_TC002369	0.616485	mRNA
Ca_TC002372	0.546603	mRNA
Ca_TC096147	0.616035	mRNA
Ca_TC002375	0.631375	mRNA
Ca_TC111248	0.713087	lncRNA
Ca_TC002376	0.599906	mRNA
Ca_TC110172	0.598168	lncRNA
Ca_TC111772	0.639291	mRNA
Ca_TC111121	0.6173	mRNA
Ca_TC074375	0.68748	mRNA
Ca_TC002378	0.67881	mRNA
Ca_TC002380	0.59959	mRNA
Ca_TC002381	0.640404	mRNA
Ca_TC002382	0.638411	mRNA
Ca_TC082276	0.610431	mRNA
Ca_TC002383	0.610132	mRNA
Ca_TC002385	0.631192	mRNA
Ca_TC061787	0.657289	lncRNA
Ca_TC072060	0.604039	mRNA
Ca_TC002388	0.588691	mRNA
Ca_TC002389	0.656784	lncRNA
Ca_TC002391	0.587058	mRNA
Ca_TC110427	0.633966	mRNA
Ca_TC002393	0.656508	mRNA
Ca_TC002396	0.561141	mRNA
Ca_TC095023	0.602133	mRNA
Ca_TC002397	0.64613	mRNA
Ca_TC002398	0.690685	mRNA
Ca_TC002399	0.673163	lncRNA
Ca_TC002400	0.629213	lncRNA
Ca_TC002401	0.648801	mRNA
Ca_TC002404	0.618785	mRNA
Ca_TC111433	0.611499	mRNA
Ca_TC002405	0.63288	mRNA
Ca_TC092439	0.640017	mRNA
Ca_TC002409	0.652699	mRNA
Ca_TC002410	0.653763	mRNA
Ca_TC002411	0.646341	lncRNA
Ca_TC002418	0.624103	mRNA
Ca_TC002419	0.577793	mRNA
Ca_TC002420	0.631127	mRNA
Ca_TC002421	0.650187	mRNA
Ca_TC002423	0.605769	mRNA
Ca_TC108893	0.590028	mRNA
Ca_TC106434	0.707207	lncRNA
Ca_TC002425	0.604103	mRNA
Ca_TC002426	0.621891	mRNA
Ca_TC002427	0.622662	mRNA
Ca_TC078281	0.688807	mRNA
Ca_TC002431	0.638662	mRNA
Ca_TC112222	0.614158	mRNA
Ca_TC051964	0.6232	mRNA
Ca_TC002434	0.585557	mRNA
Ca_TC002435	0.634866	mRNA
Ca_TC063203	0.669299	lncRNA
Ca_TC002437	0.663202	mRNA
Ca_TC002438	0.597285	mRNA
Ca_TC065011	0.725587	mRNA
Ca_TC002442	0.607076	lncRNA
Ca_TC002443	0.611498	mRNA
Ca_TC002444	0.621703	mRNA
Ca_TC002445	0.624742	mRNA
Ca_TC074964	0.659806	mRNA
Ca_TC106629	0.764706	mRNA
Ca_TC002453	0.600183	mRNA
Ca_TC002457	0.630538	mRNA
Ca_TC002456	0.623675	mRNA
Ca_TC002460	0.682105	mRNA
Ca_TC002461	0.627415	mRNA
Ca_TC002463	0.693638	mRNA
Ca_TC002465	0.616362	mRNA
Ca_TC002466	0.62839	mRNA
Ca_TC002469	0.654301	mRNA
Ca_TC059648	0.709402	lncRNA
Ca_TC002471	0.667936	mRNA
Ca_TC093251	0.676408	mRNA
Ca_TC002474	0.640347	mRNA
Ca_TC085496	0.642422	mRNA
Ca_TC002901	0.55516	mRNA
Ca_TC100153	0.645562	mRNA
Ca_TC002479	0.592771	mRNA
Ca_TC002481	0.661494	mRNA
Ca_TC106964	0.846847	lncRNA
Ca_TC002484	0.630907	mRNA
Ca_TC002487	0.603341	mRNA
Ca_TC002492	0.619967	mRNA
Ca_TC102419	0.602752	mRNA
Ca_TC002494	0.658098	lncRNA
Ca_TC002495	0.61244	mRNA
Ca_TC098594	0.637858	mRNA
Ca_TC002497	0.637342	mRNA
Ca_TC053677	0.705706	mRNA
Ca_TC002499	0.616114	mRNA
Ca_TC105662	0.611243	mRNA
Ca_TC095453	0.588841	mRNA
Ca_TC002500	0.58627	mRNA
Ca_TC105296	0.615649	mRNA
Ca_TC096641	0.624554	mRNA
Ca_TC002503	0.627612	mRNA
Ca_TC002504	0.625656	mRNA
Ca_TC002505	0.647461	mRNA
Ca_TC002507	0.635401	mRNA
Ca_TC002509	0.635246	mRNA
Ca_TC002510	0.611227	mRNA
Ca_TC002511	0.64622	mRNA
Ca_TC107744	0.682292	lncRNA
Ca_TC099840	0.640709	mRNA
Ca_TC002514	0.616179	mRNA
Ca_TC002515	0.672384	mRNA
Ca_TC099713	0.654676	mRNA
Ca_TC089114	0.767575	lncRNA
Ca_TC086053	0.772167	mRNA
Ca_TC002519	0.618739	mRNA
Ca_TC002521	0.587302	mRNA
Ca_TC096310	0.644535	mRNA
Ca_TC081644	0.624428	mRNA
Ca_TC002528	0.57554	mRNA
Ca_TC002529	0.642284	mRNA
Ca_TC002530	0.587156	mRNA
Ca_TC002531	0.715264	lncRNA
Ca_TC079096	0.617499	mRNA
Ca_TC084894	0.650015	mRNA
Ca_TC002498	0.581429	mRNA
Ca_TC002538	0.686007	lncRNA
Ca_TC002539	0.60258	mRNA
Ca_TC002545	0.603071	mRNA
Ca_TC002547	0.659683	lncRNA
Ca_TC002548	0.63994	mRNA
Ca_TC002549	0.606362	mRNA
Ca_TC109706	0.66064	lncRNA
Ca_TC074834	0.730463	mRNA
Ca_TC081397	0.664282	mRNA
Ca_TC002553	0.620987	mRNA
Ca_TC002554	0.70133	lncRNA
Ca_TC002555	0.655502	mRNA
Ca_TC002556	0.704724	mRNA
Ca_TC066544	0.612401	mRNA
Ca_TC051695	0.63684	mRNA
Ca_TC002561	0.624957	mRNA
Ca_TC104627	0.676471	lncRNA
Ca_TC104580	0.585758	mRNA
Ca_TC080152	0.603657	mRNA
Ca_TC087172	0.617151	mRNA
Ca_TC002563	0.584715	mRNA
Ca_TC002565	0.579636	mRNA
Ca_TC002566	0.605167	mRNA
Ca_TC092352	0.640041	mRNA
Ca_TC002572	0.631841	lncRNA
Ca_TC002574	0.604839	mRNA
Ca_TC002575	0.727273	lncRNA
Ca_TC079086	0.67633	mRNA
Ca_TC052287	0.653226	mRNA
Ca_TC002577	0.677267	mRNA
Ca_TC002581	0.664681	mRNA
Ca_TC068527	0.609936	mRNA
Ca_TC002588	0.612161	mRNA
Ca_TC077417	0.594249	mRNA
Ca_TC108949	0.70195	lncRNA
Ca_TC074303	0.629213	mRNA
Ca_TC102112	0.589922	mRNA
Ca_TC080183	0.65339	mRNA
Ca_TC002594	0.724638	lncRNA
Ca_TC074125	0.674731	mRNA
Ca_TC072985	0.647536	mRNA
Ca_TC104709	0.601369	mRNA
Ca_TC089673	0.611374	mRNA
Ca_TC002599	0.654594	mRNA
Ca_TC111080	0.666181	lncRNA
Ca_TC002600	0.634643	mRNA
Ca_TC104000	0.638686	mRNA
Ca_TC002602	0.640288	mRNA
Ca_TC111480	0.690377	lncRNA
Ca_TC002603	0.657132	mRNA
Ca_TC002604	0.627787	mRNA
Ca_TC002605	0.595086	mRNA
Ca_TC002606	0.55117	mRNA
Ca_TC080719	0.632073	mRNA
Ca_TC096725	0.624253	mRNA
Ca_TC002611	0.677824	mRNA
Ca_TC000272	0.626667	mRNA
Ca_TC002612	0.623517	mRNA
Ca_TC057294	0.633603	mRNA
Ca_TC002614	0.613849	mRNA
Ca_TC002616	0.671944	mRNA
Ca_TC002617	0.640353	mRNA
Ca_TC096377	0.601512	mRNA
Ca_TC102092	0.602339	mRNA
Ca_TC002619	0.652632	mRNA
Ca_TC002622	0.633615	mRNA
Ca_TC096983	0.653243	mRNA
Ca_TC104481	0.611568	mRNA
Ca_TC069886	0.63444	mRNA
Ca_TC002631	0.621413	mRNA
Ca_TC002632	0.636486	mRNA
Ca_TC002633	0.608871	mRNA
Ca_TC093128	0.655726	mRNA
Ca_TC002636	0.686228	lncRNA
Ca_TC076442	0.612736	mRNA
Ca_TC002639	0.634058	mRNA
Ca_TC002640	0.65	mRNA
Ca_TC094409	0.622706	mRNA
Ca_TC082589	0.606504	mRNA
Ca_TC072111	0.596779	mRNA
Ca_TC081043	0.704111	mRNA
Ca_TC094178	0.590026	mRNA
Ca_TC073985	0.601196	mRNA
Ca_TC002649	0.643939	mRNA
Ca_TC002650	0.625415	mRNA
Ca_TC002651	0.676307	mRNA
Ca_TC066812	0.664543	mRNA
Ca_TC109144	0.593554	mRNA
Ca_TC053032	0.635659	lncRNA
Ca_TC079899	0.680747	mRNA
Ca_TC104829	0.634146	mRNA
Ca_TC002656	0.671684	mRNA
Ca_TC002657	0.590738	mRNA
Ca_TC102029	0.598425	mRNA
Ca_TC002660	0.654728	mRNA
Ca_TC081635	0.670894	mRNA
Ca_TC002664	0.641638	mRNA
Ca_TC002666	0.63406	mRNA
Ca_TC002667	0.601431	mRNA
Ca_TC079354	0.606867	mRNA
Ca_TC002672	0.680851	lncRNA
Ca_TC099223	0.611499	mRNA
Ca_TC002673	0.677835	lncRNA
Ca_TC053629	0.732292	lncRNA
Ca_TC070102	0.670217	mRNA
Ca_TC105641	0.669903	lncRNA
Ca_TC002677	0.6473	mRNA
Ca_TC002679	0.673512	mRNA
Ca_TC002680	0.654859	mRNA
Ca_TC002682	0.631365	mRNA
Ca_TC002685	0.674099	lncRNA
Ca_TC002693	0.634409	mRNA
Ca_TC002694	0.623134	mRNA
Ca_TC108657	0.662281	mRNA
Ca_TC002695	0.615385	lncRNA
Ca_TC091124	0.684792	mRNA
Ca_TC002697	0.647368	mRNA
Ca_TC002698	0.604801	mRNA
Ca_TC002699	0.679896	mRNA
Ca_TC002701	0.663495	mRNA
Ca_TC049629	0.672437	mRNA
Ca_TC002706	0.671576	mRNA
Ca_TC002707	0.608696	mRNA
Ca_TC002708	0.662144	lncRNA
Ca_TC002710	0.61052	mRNA
Ca_TC002711	0.649958	mRNA
Ca_TC002714	0.707229	lncRNA
Ca_TC002715	0.651163	lncRNA
Ca_TC071336	0.655602	mRNA
Ca_TC072523	0.738562	lncRNA
Ca_TC104882	0.58342	lncRNA
Ca_TC002717	0.644013	mRNA
Ca_TC002718	0.662691	mRNA
Ca_TC107640	0.724537	lncRNA
Ca_TC069164	0.648681	mRNA
Ca_TC002723	0.653397	lncRNA
Ca_TC002725	0.576538	mRNA
Ca_TC002731	0.603659	mRNA
Ca_TC053709	0.771905	mRNA
Ca_TC002733	0.596965	lncRNA
Ca_TC085152	0.553377	lncRNA
Ca_TC002735	0.612382	mRNA
Ca_TC002736	0.683445	mRNA
Ca_TC002737	0.636477	mRNA
Ca_TC100104	0.607888	mRNA
Ca_TC002738	0.626284	mRNA
Ca_TC002740	0.598911	lncRNA
Ca_TC002741	0.632522	mRNA
Ca_TC058304	0.626021	mRNA
Ca_TC002742	0.684699	mRNA
Ca_TC002743	0.599927	mRNA
Ca_TC097717	0.667523	mRNA
Ca_TC002745	0.665934	mRNA
Ca_TC002746	0.675355	mRNA
Ca_TC002747	0.689181	mRNA
Ca_TC091503	0.657512	mRNA
Ca_TC002750	0.634424	mRNA
Ca_TC111614	0.726678	lncRNA
Ca_TC080907	0.66518	lncRNA
Ca_TC079105	0.647789	mRNA
Ca_TC105117	0.648253	mRNA
Ca_TC002753	0.563636	mRNA
Ca_TC106836	0.741313	lncRNA
Ca_TC090631	0.648359	mRNA
Ca_TC099337	0.648186	mRNA
Ca_TC097188	0.65528	lncRNA
Ca_TC002756	0.594074	mRNA
Ca_TC002759	0.619512	mRNA
Ca_TC108484	0.626011	mRNA
Ca_TC002761	0.664881	lncRNA
Ca_TC002762	0.678481	mRNA
Ca_TC082673	0.675112	mRNA
Ca_TC002769	0.638939	mRNA
Ca_TC105634	0.642686	lncRNA
Ca_TC002771	0.620865	mRNA
Ca_TC050289	0.658147	mRNA
Ca_TC108971	0.665789	lncRNA
Ca_TC002775	0.615385	mRNA
Ca_TC002776	0.581461	mRNA
Ca_TC078559	0.658758	mRNA
Ca_TC002781	0.595556	mRNA
Ca_TC070940	0.688119	mRNA
Ca_TC002782	0.662587	mRNA
Ca_TC002783	0.652641	mRNA
Ca_TC002785	0.682927	mRNA
Ca_TC002786	0.636835	mRNA
Ca_TC103627	0.633962	mRNA
Ca_TC002787	0.63954	mRNA
Ca_TC002788	0.697578	mRNA
Ca_TC002791	0.655674	mRNA
Ca_TC089302	0.661286	mRNA
Ca_TC076451	0.648413	mRNA
Ca_TC079525	0.650128	lncRNA
Ca_TC002795	0.644262	mRNA
Ca_TC002796	0.58751	mRNA
Ca_TC107789	0.624011	lncRNA
Ca_TC106027	0.572243	mRNA
Ca_TC090110	0.640913	mRNA
Ca_TC002798	0.628419	mRNA
Ca_TC078937	0.608394	mRNA
Ca_TC002803	0.622068	mRNA
Ca_TC055514	0.737323	lncRNA
Ca_TC002805	0.593764	mRNA
Ca_TC002806	0.621324	mRNA
Ca_TC002807	0.653584	mRNA
Ca_TC002808	0.630626	mRNA
Ca_TC002809	0.677887	lncRNA
Ca_TC002810	0.675834	mRNA
Ca_TC002812	0.654762	lncRNA
Ca_TC002813	0.641462	mRNA
Ca_TC093334	0.612683	mRNA
Ca_TC111143	0.604668	mRNA
Ca_TC002816	0.643733	mRNA
Ca_TC089031	0.676327	mRNA
Ca_TC002819	0.686724	mRNA
Ca_TC002820	0.694051	mRNA
Ca_TC002821	0.660741	mRNA
Ca_TC002822	0.67207	mRNA
Ca_TC002823	0.658667	mRNA
Ca_TC002824	0.659975	mRNA
Ca_TC002825	0.703784	mRNA
Ca_TC092612	0.655581	mRNA
Ca_TC002827	0.602362	mRNA
Ca_TC078905	0.667416	mRNA
Ca_TC089191	0.680901	mRNA
Ca_TC076772	0.709387	mRNA
Ca_TC002832	0.650329	mRNA
Ca_TC002833	0.695603	mRNA
Ca_TC004475	0.600607	mRNA
Ca_TC063899	0.687558	mRNA
Ca_TC108206	0.583921	mRNA
Ca_TC085476	0.684194	mRNA
Ca_TC002840	0.676612	mRNA
Ca_TC066391	0.723217	lncRNA
Ca_TC109645	0.655899	mRNA
Ca_TC103006	0.731225	lncRNA
Ca_TC002841	0.620137	lncRNA
Ca_TC069851	0.689327	lncRNA
Ca_TC002843	0.622013	mRNA
Ca_TC002844	0.661972	lncRNA
Ca_TC002845	0.624586	mRNA
Ca_TC071312	0.632593	mRNA
Ca_TC002846	0.687324	lncRNA
Ca_TC002847	0.681327	mRNA
Ca_TC002848	0.614746	mRNA
Ca_TC067436	0.649834	mRNA
Ca_TC111704	0.622691	mRNA
Ca_TC002850	0.661323	lncRNA
Ca_TC100921	0.635693	mRNA
Ca_TC002853	0.679669	mRNA
Ca_TC108475	0.666667	lncRNA
Ca_TC002854	0.644737	mRNA
Ca_TC002855	0.601614	mRNA
Ca_TC102084	0.624085	mRNA
Ca_TC049956	0.70411	mRNA
Ca_TC002857	0.653233	lncRNA
Ca_TC002858	0.665786	mRNA
Ca_TC064037	0.667181	mRNA
Ca_TC104144	0.809388	lncRNA
Ca_TC002861	0.585475	mRNA
Ca_TC052247	0.619048	lncRNA
Ca_TC002862	0.607317	mRNA
Ca_TC002863	0.648282	mRNA
Ca_TC080358	0.606239	mRNA
Ca_TC085682	0.643804	mRNA
Ca_TC002868	0.635073	mRNA
Ca_TC002869	0.634863	mRNA
Ca_TC002871	0.644368	mRNA
Ca_TC002872	0.669843	mRNA
Ca_TC002873	0.670304	mRNA
Ca_TC002874	0.670514	mRNA
Ca_TC002875	0.698139	mRNA
Ca_TC096984	0.64422	mRNA
Ca_TC002893	0.682613	lncRNA
Ca_TC077343	0.645618	mRNA
Ca_TC102962	0.657895	mRNA
Ca_TC002897	0.691882	mRNA
Ca_TC002898	0.659732	mRNA
Ca_TC098870	0.652464	mRNA
Ca_TC002900	0.640411	mRNA
Ca_TC002902	0.678261	mRNA
Ca_TC002903	0.586716	mRNA
Ca_TC065731	0.690307	lncRNA
Ca_TC002905	0.675736	mRNA
Ca_TC002908	0.653937	mRNA
Ca_TC002910	0.671937	mRNA
Ca_TC002911	0.65098	lncRNA
Ca_TC002915	0.685681	mRNA
Ca_TC002912	0.732194	lncRNA
Ca_TC002913	0.722685	mRNA
Ca_TC002914	0.734797	lncRNA
Ca_TC083408	0.659636	mRNA
Ca_TC002920	0.714461	lncRNA
Ca_TC087497	0.620299	mRNA
Ca_TC002921	0.592246	mRNA
Ca_TC087088	0.640317	mRNA
Ca_TC002922	0.619385	mRNA
Ca_TC002925	0.631868	mRNA
Ca_TC076535	0.608259	mRNA
Ca_TC002926	0.635514	mRNA
Ca_TC002927	0.600404	mRNA
Ca_TC002929	0.679124	mRNA
Ca_TC090479	0.561819	mRNA
Ca_TC110098	0.683706	lncRNA
Ca_TC077650	0.568106	mRNA
Ca_TC002930	0.574713	mRNA
Ca_TC074633	0.698132	mRNA
Ca_TC106459	0.731061	lncRNA
Ca_TC002932	0.68973	lncRNA
Ca_TC002933	0.610723	mRNA
Ca_TC002934	0.649635	mRNA
Ca_TC070692	0.711172	mRNA
Ca_TC109783	0.754902	lncRNA
Ca_TC002936	0.654382	mRNA
Ca_TC002937	0.700092	lncRNA
Ca_TC002938	0.620276	mRNA
Ca_TC002939	0.668883	lncRNA
Ca_TC002940	0.616333	mRNA
Ca_TC002941	0.654234	mRNA
Ca_TC002942	0.631508	mRNA
Ca_TC002943	0.643198	mRNA
Ca_TC002944	0.599803	mRNA
Ca_TC002946	0.707865	lncRNA
Ca_TC002947	0.624804	mRNA
Ca_TC074412	0.647609	mRNA
Ca_TC103410	0.655949	mRNA
Ca_TC084387	0.65445	mRNA
Ca_TC002952	0.680441	lncRNA
Ca_TC002953	0.635607	mRNA
Ca_TC088850	0.692785	mRNA
Ca_TC002956	0.641416	mRNA
Ca_TC002959	0.623538	mRNA
Ca_TC002960	0.599099	mRNA
[truncated: 39,294 more rows]

## Sheet: Suppl Figure_7
Supplementary Figure 7. (a) GO assignment to the protein-coding genes in the chickpea transcriptome assembly. Top 15 most highly represented biological process and molecular function GO terms are shown. (b) Top 25 PFam domains represented in the protein-coding chickpea transcriptome.
(a)				(b)
	GO term	Fraction of PCGs		Pfam domain	Number of PCGs
Biological processes	regulation of transcription, DNA-templated	4.89373		PF00069; Pkinase	1262
Biological processes	defense response to bacterium	4.11017		PF13041; PPR_2	650
Biological processes	response to salt stress	3.9131		PF01535; PPR	599
Biological processes	protein phosphorylation	3.65974		PF07714; Pkinase_Tyr	449
Biological processes	response to abscisic acid	3.46268		PF13855; LRR_8	448
Biological processes	response to cadmium ion	3.35945		PF01657; Stress-antifung	377
Biological processes	defense response	3.09201		PF00400; WD40	361
Biological processes	response to cold	2.69319		PF00076; RRM_1	328
Biological processes	translation	2.43044		PF08263; LRRNT_2	322
Biological processes	protein ubiquitination	2.42575		PF00005; ABC_tran	299
Biological processes	carbohydrate metabolic process	2.25684		PF00067; p450	289
Biological processes	response to water deprivation	2.12546		PF00931; NB-ARC	283
Biological processes	embryo development ending in seed dormancy	1.9894		PF12854; PPR_1	272
Biological processes	cell wall organization	1.96124		PF00271; Helicase_C	261
Biological processes	intracellular protein transport	1.82049		PF00249; Myb_DNA-binding	259
Molecular function	ATP binding	18.2019		PF13639; zf-RING_2	253
Molecular function	metal ion binding	11.7336		PF00004; AAA	238
Molecular function	DNA binding	7.1384		PF00646; F-box	214
Molecular function	DNA-binding transcription factor activity	6.7846		PF00680; RdRP_1	191
Molecular function	protein serine/threonine kinase activity	5.20291		PF00847; AP2	184
Molecular function	zinc ion binding	4.95317		PF13812; PPR_3	177
Molecular function	RNA binding	3.94589		PF00665; rve	166
Molecular function	sequence-specific DNA binding	3.32154		PF00270; DEAD	164
Molecular function	nucleic acid binding	2.80125		PF00548; Peptidase_C3	164
Molecular function	mRNA binding	2.48491		PF00201; UDPGT	161
Molecular function	structural constituent of ribosome	2.46826
Molecular function	heme binding	2.11446
Molecular function	hydrolase activity	1.96046
Molecular function	protein kinase activity	1.93965
Molecular function	GTP binding	1.89802

## Sheet: Suppl Figure_8
Supplementary Figure 8. GO terms significantly represented among the novel transcripts (13,586) that were either not predicted earlier in the chickpea genome annotation or not represented in the chickpea genome assembly
Biological process	(-)log10P-value
developmental process	10.5606
multicellular organismal development	10.2054
anatomical structure development	9.47134
system development	7.5442
organ development	7.37023
post-embryonic development	6.33912
reproductive process	6.06911
shoot system development	5.50558
reproductive structure development	5.47856
response to stimulus	14.3621
response to abiotic stimulus	13.3473
response to stress	7.13656
response to salt stress	6.76963
response to light stimulus	6.26399
response to osmotic stress	6.16258
localization	10.1855
transport	9.08006
generation of precursor metabolites and energy	5.82603
cellular nitrogen compound metabolic process	5.82536
cellular respiration	5.19126

## Sheet: Supp_Figure_9
Supplementary Figure 9. (a) Top 20 transcription factor families represented in the protein-coding chickpea transcriptome. (b) The number of members of top 25 transcription factor families in chickpea, Arabidopsis and soybean.
(a)					(b)
TFs	Chickpea				TFs	Chickpea	Arabidopsis	Soybean
AP2-EREBP	180				AP2-EREBP	180	145	303
MYB	143				MYB	143	165	303
bHLH	131				bHLH	131	138	256
HB	125				HB	125	93	204
CCHC	106				CCHC	106	28	94
WRKY	99				WRKY	99	72	159
NAC	87				NAC	87	112	171
bZIP	83				bZIP	83	73	125
C3H	78				C3H	78	51	92
CCAAT	75				CCAAT	75	66	150
SNF2	73				SNF2	73	43	65
GRAS	71				GRAS	71	34	116
mTERF	66				mTERF	66	35	53
G2-like	60				G2-like	60	42	82
MADS	60				MADS	60	108	157
Trihelix	50				Trihelix	50	31	76
ABI3VP1	48				ABI3VP1	48	68	45
MYB-related	47				MYB-related	47	41	110
LOB	46				LOB	46	43	79
AUX/IAA	45				AUX/IAA	45	29	82
SET	45				SET	45	42	65
Alfin-like	42				Alfin-like	42	36	55
TRAF	41				TRAF	41	22	36
C2C2-Dof	39				C2C2-Dof	39	36	70
Bromodomain	37				Bromodomain	37	27	44
ARF	33
FHA	29
FAR1	29
GNAT	29
C2C2-GATA	28
C2H2	28
Jumonji	28
SWI/SNF-BAF60b	28
PHD	27
HSF	26
SBP	25
TCP	25
zf-HD	21
HMG	20
PLATZ	19
TUB	19
OFP	19
LUG	17
ARR-B	16
LIM	16
Tify	16
ARID	14
BSD	13
SAP	12
RWP-RK	12
IWS1	12
CAMTA	11
EIL	11
CPP	10
C2C2-YABBY	9
Sigma70-like	9
C2C2-CO-like	8
GeBP	8
BES1	7
GRF	7
SRS	7
SWI/SNF-SWI3	7
CSD	6
E2F-DP	6
PBF-2-like	6
TAZ	6
DDT	6
DBP	5
NOZZLE	5
Rcd1-like	5
VARL	4
S1Fa-like	3
ULT	3
VOZ	3
TIG	3
Coactivatorp15	3
HRT	2
LFY	2
BBR/BPC	2
MBF1	2
Pseudo_ARR-B	2
MED6	2
MED7	2
RB	1
SOH1	1
Zn-clus	0

## Sheet: Suppl_Figure_10
Supplementary Figure 10. GO assignment to the lncRNAs predicted in the chickpea transcriptome. Top 15 biological process and molecular function GO terms associated with lncRNAs are shown
	GO term	Fraction of PCGs
Biological Process	regulation of transcription, DNA-templated	7.94126
Biological Process	protein phosphorylation	6.41295
Biological Process	defense response to bacterium	6.02337
Biological Process	response to abscisic acid	5.06443
Biological Process	response to salt stress	4.58496
Biological Process	defense response	4.34522
Biological Process	protein ubiquitination	3.62601
Biological Process	response to cadmium ion	3.26641
Biological Process	translation	3.17651
Biological Process	response to water deprivation	2.8169
Biological Process	response to cold	2.78693
Biological Process	embryo development ending in seed dormancy	2.727
Biological Process	carbohydrate metabolic process	2.33743
Biological Process	response to oxidative stress	2.33743
Biological Process	cell wall organization	2.30746
Molecular function	ATP binding	20.7985
Molecular function	metal ion binding	14.1339
Molecular function	DNA-binding transcription factor activity	11.0109
Molecular function	DNA binding	9.17579
Molecular function	protein serine/threonine kinase activity	7.43722
Molecular function	zinc ion binding	6.47135
Molecular function	sequence-specific DNA binding	6.14939
Molecular function	RNA binding	5.3123
Molecular function	structural constituent of ribosome	3.83129
Molecular function	nucleic acid binding	3.47714
Molecular function	mRNA binding	2.9942
Molecular function	transcription regulatory region DNA binding	2.92981
Molecular function	protein dimerization activity	2.60786
Molecular function	heme binding	2.2537
Molecular function	protein homodimerization activity	1.99614

## Sheet: Suppl Figure_14
Supplementary Figure 14. Fraction of transcription factor (TF) genes, non-TF genes and lncRNAs represented in tissue-specific transcripts for each tissue/organ.
Tissue	Non-TFs	TFs	LncRNAs	Non-TFs	TFs	LncRNAs
GS	37	9	25	52.1127	12.6761	35.2113
S	14	2	10	53.8462	7.69231	38.4615
R	182	12	89	64.311	4.24028	31.4488
Rtip	130	17	32	72.6257	9.49721	17.8771
RH	213	22	105	62.6471	6.47059	30.8824
YL	3	0	8	27.2727	0	72.7273
ML	13	1	8	59.0909	4.54545	36.3636
Brac	30	2	7	76.9231	5.12821	17.9487
SAM	59	9	34	57.8431	8.82353	33.3333
FB1	129	15	36	71.6667	8.33333	20
FB2	24	2	19	53.3333	4.44444	42.2222
FB3	6	0	5	54.5455	0	45.4545
FB4	13	1	9	56.5217	4.34783	39.1304
Fl1	5	0	9	35.7143	0	64.2857
Fl2	5	0	10	33.3333	0	66.6667
Fl3	8	0	9	47.0588	0	52.9412
Fl4	20	0	9	68.9655	0	31.0345
Fl5	5	1	3	55.5556	11.1111	33.3333
Cal	53	3	37	56.9892	3.22581	39.7849
Cor	17	1	21	43.5897	2.5641	53.8462
And	360	12	279	55.2995	1.84332	42.8571
Gyn	36	6	31	49.3151	8.21918	42.4658
Pedi	12	4	20	33.3333	11.1111	55.5556
PodS1	81	6	51	58.6957	4.34783	36.9565
SdCt	16	0	11	59.2593	0	40.7407
Emb	6	2	5	46.1538	15.3846	38.4615
Endo	626	63	430	55.9428	5.63003	38.4272
5DaP	289	5	255	52.6412	0.910747	46.4481
10DaP	110	4	65	61.4525	2.23464	36.3128
20dS	1954	149	369	79.0453	6.02751	14.9272
30dS	66	5	34	62.8571	4.7619	32.381
Nod	718	18	255	72.4521	1.81635	25.7316
