# Supplementary material for: An integrated transcriptome mapping the regulatory network of coding and long non-coding RNAs provides a genomics resource in chickpea
Source: Commun Biol. 2022 Oct 19;5:1106. doi: 10.1038/s42003-022-04083-4 (PMC9581958; doi:10.1038/s42003-022-04083-4)
Supplement: Supplementary file 6 — Supplementary Data 3 [file 42003_2022_4083_MOESM6_ESM.xlsx]

## Sheet: 3603_transcripts
Supplementary Data 3. List of transcripts not aligned to the reference chickpea genome.
Transcript id	TAIR ID	Gene description
Ca_TC00136
Ca_TC07632	AT3G03330.1	NAD(P)-binding Rossmann-fold superfamily protein
Ca_TC08246
Ca_TC08327	AT4G02830.1	unknown protein; Has 74 Blast hits to 74 proteins in 13 species
Ca_TC09699	AT3G06100.1	NOD26-like intrinsic protein 7;1
Ca_TC11787
Ca_TC14837
Ca_TC17788
Ca_TC19550	AT2G15730.1	P-loop containing nucleoside triphosphate hydrolases superfamily protein
Ca_TC27942
Ca_TC29574
Ca_TC30309
Ca_TC30436
Ca_TC31838	AT5G38430.1	Ribulose bisphosphate carboxylase (small chain) family protein
Ca_TC31839	ATCG00480.1	ATP synthase subunit beta
Ca_TC31844	AT5G45810.1	CBL-interacting protein kinase 19
Ca_TC31846	AT2G45910.1	U-box domain-containing protein kinase family protein
Ca_TC31847	AT3G14470.1	NB-ARC domain-containing disease resistance protein
Ca_TC31848	AT5G54960.1	pyruvate decarboxylase-2
Ca_TC31849	AT5G25110.1	CBL-interacting protein kinase 25
Ca_TC31851	AT3G61520.1	Pentatricopeptide repeat (PPR) superfamily protein
Ca_TC31852	ATCG00800.1	structural constituent of ribosome
Ca_TC31854	AT3G05500.1	Rubber elongation factor protein (REF)
Ca_TC31855
Ca_TC31856	AT1G67580.1	Protein kinase superfamily protein
Ca_TC31857	AT2G30950.1	FtsH extracellular protease family
Ca_TC31861	AT2G22125.1	binding
Ca_TC31862	AT1G35720.1	annexin 1
Ca_TC31865	AT1G67090.1	ribulose bisphosphate carboxylase small chain 1A
Ca_TC31866	ATCG00480.1	ATP synthase subunit beta
Ca_TC31867	AT4G14030.1	selenium-binding protein 1
Ca_TC31868	AT3G60330.1	H(+)-ATPase 7
Ca_TC31869
Ca_TC31872	AT1G12775.1	Pentatricopeptide repeat (PPR) superfamily protein
Ca_TC31874	AT1G67090.1	ribulose bisphosphate carboxylase small chain 1A
Ca_TC31875	AT5G02960.1	Ribosomal protein S12/S23 family protein
Ca_TC31877	AT4G10340.1	light harvesting complex of photosystem II 5
Ca_TC31878	AT5G13930.1	Chalcone and stilbene synthase family protein
Ca_TC31879	AT1G56070.1	Ribosomal protein S5/Elongation factor G/III/V family protein
Ca_TC31880	AT5G13930.1	Chalcone and stilbene synthase family protein
Ca_TC31881	ATCG00490.1	ribulose-bisphosphate carboxylases
Ca_TC31882	ATCG01100.1	NADH dehydrogenase family protein
Ca_TC31885	ATCG00800.1	structural constituent of ribosome
Ca_TC31886	ATCG00280.1	photosystem II reaction center protein C
Ca_TC31887	ATCG01110.1	NAD(P)H dehydrogenase subunit H
Ca_TC31888	AT3G25500.1	formin homology 1
Ca_TC31889	ATMG01190.1	ATP synthase subunit 1
Ca_TC31892	AT5G13570.2	decapping 2
Ca_TC31893	AT4G20850.1	tripeptidyl peptidase ii
Ca_TC31894	AT2G04660.1	anaphase-promoting complex/cyclosome 2
Ca_TC31895	AT4G33010.1	glycine decarboxylase P-protein 1
Ca_TC31896	AT2G40510.1	Ribosomal protein S26e family protein
Ca_TC31897	ATCG00500.1	acetyl-CoA carboxylase carboxyl transferase subunit beta
Ca_TC31900	ATCG00800.1	structural constituent of ribosome
Ca_TC31901	AT1G78570.1	rhamnose biosynthesis 1
Ca_TC31902	AT3G51670.1	SEC14 cytosolic factor family protein / phosphoglyceride transfer family protein
Ca_TC31910	AT3G07950.1	rhomboid protein-related
Ca_TC31912	ATCG00830.1	ribosomal protein L2
Ca_TC31915
Ca_TC31920	AT5G13570.2	decapping 2
Ca_TC31921	ATCG00800.1	structural constituent of ribosome
Ca_TC31922	AT1G02150.1	Tetratricopeptide repeat (TPR)-like superfamily protein
Ca_TC31923	AT2G05710.1	aconitase 3
Ca_TC31924	AT3G02290.1	RING/U-box superfamily protein
Ca_TC31925	AT3G47060.1	FTSH protease 7
Ca_TC31927	AT1G60000.1	RNA-binding (RRM/RBD/RNP motifs) family protein
Ca_TC31928	AT4G01800.2	Albino or Glassy Yellow 1
Ca_TC31930	AT4G34740.1	GLN phosphoribosyl pyrophosphate amidotransferase 2
Ca_TC31932	AT3G61520.1	Pentatricopeptide repeat (PPR) superfamily protein
Ca_TC31933	AT1G10950.1	transmembrane nine 1
Ca_TC31937	AT2G36530.1	Enolase
Ca_TC31938	AT1G50440.1	RING/FYVE/PHD zinc finger superfamily protein
Ca_TC31940	AT2G36490.1	demeter-like 1
Ca_TC31942	AT2G07698.1	ATPase, F1 complex, alpha subunit protein
Ca_TC31945	AT5G58440.1	sorting nexin 2A
Ca_TC31946	AT4G20850.1	tripeptidyl peptidase ii
Ca_TC31949	AT3G61520.1	Pentatricopeptide repeat (PPR) superfamily protein
Ca_TC31950	AT5G13000.1	glucan synthase-like 12
Ca_TC31951	AT1G10960.1	ferredoxin 1
Ca_TC31952	AT4G21960.1	Peroxidase superfamily protein
Ca_TC31956	ATCG01010.1	NADH-Ubiquinone oxidoreductase (complex I), chain 5 protein
Ca_TC31958	AT5G35630.1	glutamine synthetase 2
Ca_TC31959	AT1G48830.1	Ribosomal protein S7e family protein
Ca_TC31961	AT2G13360.1	alanine
Ca_TC31962	AT2G01170.1	bidirectional amino acid transporter 1
Ca_TC31965
Ca_TC31967
Ca_TC31969	AT1G36160.1	acetyl-CoA carboxylase 1
Ca_TC31973
Ca_TC31976	AT5G66720.1	Protein phosphatase 2C family protein
Ca_TC31978	AT5G67030.1	zeaxanthin epoxidase (ZEP) (ABA1)
Ca_TC31980	AT5G23570.1	XS domain-containing protein / XS zinc finger domain-containing protein-related
Ca_TC31981	AT4G10340.1	light harvesting complex of photosystem II 5
Ca_TC31982	AT3G61520.1	Pentatricopeptide repeat (PPR) superfamily protein
Ca_TC31983	ATMG00580.1	NADH dehydrogenase subunit 4
Ca_TC31984
Ca_TC31986
Ca_TC31987	AT5G13570.2	decapping 2
Ca_TC31993	AT5G53170.1	FTSH protease 11
Ca_TC31997	AT1G50440.1	RING/FYVE/PHD zinc finger superfamily protein
Ca_TC31998	AT5G23570.1	XS domain-containing protein / XS zinc finger domain-containing protein-related
Ca_TC32000	AT3G52930.1	Aldolase superfamily protein
Ca_TC32002
Ca_TC32004	ATCG00800.1	structural constituent of ribosome
Ca_TC32007	ATCG00480.1	ATP synthase subunit beta
Ca_TC32008	AT1G68020.2	UDP-Glycosyltransferase / trehalose-phosphatase family protein
Ca_TC32012
Ca_TC32013	ATCG01130.1	Ycf1 protein
Ca_TC32016	AT5G13930.1	Chalcone and stilbene synthase family protein
Ca_TC32019	ATMG00180.1	cytochrome C biogenesis 452
Ca_TC32020	AT1G68410.1	Protein phosphatase 2C family protein
Ca_TC32024	AT3G45640.1	mitogen-activated protein kinase 3
Ca_TC32025	AT1G33390.1	RNA helicase family protein
Ca_TC32026	ATCG00480.1	ATP synthase subunit beta
Ca_TC32027	AT3G43190.1	sucrose synthase 4
Ca_TC32028	AT2G22125.1	binding
Ca_TC32030	ATCG00830.1	ribosomal protein L2
Ca_TC32033	AT3G19170.1	presequence protease 1
Ca_TC32034
Ca_TC32036	AT5G07720.1	Galactosyl transferase GMA12/MNN10 family protein
Ca_TC32037	AT1G51200.1	A20/AN1-like zinc finger family protein
Ca_TC32038	AT5G38630.1	cytochrome B561-1
Ca_TC32040	AT5G06730.1	Peroxidase superfamily protein
Ca_TC32041
Ca_TC32042	AT4G28760.1	Protein of unknown function (DUF3741)
Ca_TC32043	AT2G07707.1	Plant mitochondrial ATPase, F0 complex, subunit 8 protein
Ca_TC32045	ATMG00180.1	cytochrome C biogenesis 452
Ca_TC32046	ATCG00490.1	ribulose-bisphosphate carboxylases
Ca_TC32048	AT3G18690.1	MAP kinase substrate 1
Ca_TC32050	AT3G50590.1	Transducin/WD40 repeat-like superfamily protein
Ca_TC32052	AT2G28470.1	beta-galactosidase 8
Ca_TC32054
Ca_TC32055	AT2G37170.1	plasma membrane intrinsic protein 2
Ca_TC32056	ATCG01110.1	NAD(P)H dehydrogenase subunit H
Ca_TC32057	ATCG00830.1	ribosomal protein L2
Ca_TC32062
Ca_TC32064	AT5G66570.1	PS II oxygen-evolving complex 1
Ca_TC32065	AT5G17680.1	disease resistance protein (TIR-NBS-LRR class), putative
Ca_TC32067	ATCG01110.1	NAD(P)H dehydrogenase subunit H
Ca_TC32070	AT5G44120.3	RmlC-like cupins superfamily protein
Ca_TC32071	AT5G02490.1	Heat shock protein 70 (Hsp 70) family protein
Ca_TC32077
Ca_TC32083	AT3G49725.1	GTP-binding protein, HflX
Ca_TC32085	AT3G09270.1	glutathione S-transferase TAU 8
Ca_TC32086
Ca_TC32089	AT1G50440.1	RING/FYVE/PHD zinc finger superfamily protein
Ca_TC32091	AT5G14100.1	non-intrinsic ABC protein 14
Ca_TC32092	AT5G23570.1	XS domain-containing protein / XS zinc finger domain-containing protein-related
Ca_TC32095	AT4G03000.1	RING/U-box superfamily protein
Ca_TC32096
Ca_TC32097	AT3G54460.1	SNF2 domain-containing protein / helicase domain-containing protein / F-box family protein
Ca_TC32099	AT5G45340.1	cytochrome P450, family 707, subfamily A, polypeptide 3
Ca_TC32100	AT5G05170.1	Cellulose synthase family protein
Ca_TC32101	AT4G20850.1	tripeptidyl peptidase ii
Ca_TC32102	AT2G05100.1	photosystem II light harvesting complex gene 2.1
Ca_TC32105	AT4G16760.1	acyl-CoA oxidase 1
Ca_TC32108	AT1G63000.1	nucleotide-rhamnose synthase/epimerase-reductase
Ca_TC32111	AT3G47450.1	P-loop containing nucleoside triphosphate hydrolases superfamily protein
Ca_TC32114	ATCG00160.1	ribosomal protein S2
Ca_TC32116	AT1G04160.1	myosin XI B
Ca_TC32118
Ca_TC32123	AT1G76120.1	Pseudouridine synthase family protein
Ca_TC32126	AT1G15520.1	pleiotropic drug resistance 12
Ca_TC32127	AT1G22710.1	sucrose-proton symporter 2
Ca_TC32129	AT5G46020.1	CONTAINS InterPro DOMAIN/s
Ca_TC32131	AT5G63640.1	ENTH/VHS/GAT family protein
Ca_TC32133	AT3G55320.1	P-glycoprotein 20
Ca_TC32134
Ca_TC32136	AT1G80490.2	TOPLESS-related 1
Ca_TC32140
Ca_TC32143	AT3G07950.1	rhomboid protein-related
Ca_TC32145	AT5G08430.1	SWIB/MDM2 domain;Plus-3;GYF
Ca_TC32146	ATCG00480.1	ATP synthase subunit beta
Ca_TC32150	AT5G13570.2	decapping 2
Ca_TC32152	AT5G54160.1	O-methyltransferase 1
Ca_TC32153	AT4G35090.1	catalase 2
Ca_TC32159	AT5G22780.1	Adaptor protein complex AP-2, alpha subunit
Ca_TC32162	AT3G07050.1	GTP-binding family protein
Ca_TC32163	AT2G01980.1	sodium proton exchanger, putative (NHX7) (SOS1)
Ca_TC32166
Ca_TC32167	ATCG00380.1	chloroplast ribosomal protein S4
Ca_TC32172	AT2G38380.1	Peroxidase superfamily protein
Ca_TC32174	AT4G21960.1	Peroxidase superfamily protein
Ca_TC32175	AT1G79750.1	NADP-malic enzyme 4
Ca_TC32178	AT1G04140.2	Transducin family protein / WD-40 repeat family protein
Ca_TC32179	AT5G23570.1	XS domain-containing protein / XS zinc finger domain-containing protein-related
Ca_TC32181	ATMG00510.1	NADH dehydrogenase subunit 7
Ca_TC32183
Ca_TC32184	ATCG00350.1	Photosystem I, PsaA/PsaB protein
Ca_TC32186	AT2G22125.1	binding
Ca_TC32204	AT1G17020.1	senescence-related gene 1
Ca_TC32208	AT2G07599.2	unknown protein; BEST Arabidopsis thaliana protein match is
Ca_TC32210	AT3G11910.1	ubiquitin-specific protease 13
Ca_TC32214	ATCG00480.1	ATP synthase subunit beta
Ca_TC32215	AT5G47540.1	Mo25 family protein
Ca_TC32216
Ca_TC32218	AT1G04010.1	phospholipid sterol acyl transferase 1
Ca_TC32221
Ca_TC32223
Ca_TC32230	AT1G80550.1	Pentatricopeptide repeat (PPR) superfamily protein
Ca_TC32231	AT2G46020.2	transcription regulatory protein SNF2, putative
Ca_TC32233	ATCG00480.1	ATP synthase subunit beta
Ca_TC32235
Ca_TC32237	AT2G07725.1	Ribosomal L5P family protein
Ca_TC32240	AT4G15230.1	pleiotropic drug resistance 2
Ca_TC32245	AT4G05320.2	polyubiquitin 10
Ca_TC32246
Ca_TC32247
Ca_TC32248
Ca_TC32250
Ca_TC32255	AT2G18960.1	H(+)-ATPase 1
Ca_TC32259	AT3G50000.1	casein kinase II, alpha chain 2
Ca_TC32260	AT2G34430.1	light-harvesting chlorophyll-protein complex II subunit B1
Ca_TC32261	AT4G20850.1	tripeptidyl peptidase ii
Ca_TC32262	ATMG00580.1	NADH dehydrogenase subunit 4
Ca_TC32264	AT5G19010.1	mitogen-activated protein kinase 16
Ca_TC32268
Ca_TC32272	AT3G23840.1	HXXXD-type acyl-transferase family protein
Ca_TC32273	AT3G47950.1	H(+)-ATPase 4
Ca_TC32275	AT2G26500.2	cytochrome b6f complex subunit (petM), putative
Ca_TC32279	AT3G13750.1	beta galactosidase 1
Ca_TC32281	AT5G58380.1	SOS3-interacting protein 1
Ca_TC32282	AT3G55800.1	sedoheptulose-bisphosphatase
Ca_TC32285
Ca_TC32288	AT5G13570.2	decapping 2
Ca_TC32289	AT2G47800.1	multidrug resistance-associated protein 4
Ca_TC32291	AT5G04140.2	glutamate synthase 1
Ca_TC32294	AT3G48000.1	aldehyde dehydrogenase 2B4
Ca_TC32298	AT4G23160.1	cysteine-rich RLK (RECEPTOR-like protein kinase) 8
Ca_TC32300	ATCG00540.1	photosynthetic electron transfer A
Ca_TC32302	ATCG00350.1	Photosystem I, PsaA/PsaB protein
Ca_TC32306	AT2G41560.1	autoinhibited Ca(2+)-ATPase, isoform 4
Ca_TC32307	AT2G30600.5	BTB/POZ domain-containing protein
Ca_TC32374
Ca_TC32589
Ca_TC32590
Ca_TC32592	ATCG01090.1	NADPH dehydrogenases
Ca_TC32594
Ca_TC32595	AT1G11910.1	aspartic proteinase A1
Ca_TC32596	AT1G09590.1	Translation protein SH3-like family protein
Ca_TC32597	AT3G46060.1	RAB GTPase homolog 8A
Ca_TC32600
Ca_TC32601	AT5G38430.1	Ribulose bisphosphate carboxylase (small chain) family protein
Ca_TC32602
Ca_TC32603	AT2G21330.1	fructose-bisphosphate aldolase 1
Ca_TC32604	AT5G24550.1	beta glucosidase 32
Ca_TC32605
Ca_TC32606	AT5G35630.1	glutamine synthetase 2
Ca_TC32608	AT1G51400.1	Photosystem II 5 kD protein
Ca_TC32609
Ca_TC32610
Ca_TC32611	AT2G44160.1	methylenetetrahydrofolate reductase 2
Ca_TC32612
Ca_TC32613
Ca_TC32614
Ca_TC32615	AT3G49870.1	ADP-ribosylation factor-like A1C
Ca_TC32616	AT2G05100.1	photosystem II light harvesting complex gene 2.1
Ca_TC32617	AT2G34430.1	light-harvesting chlorophyll-protein complex II subunit B1
Ca_TC32618	AT2G36830.1	gamma tonoplast intrinsic protein
Ca_TC32622	AT1G70310.1	spermidine synthase 2
Ca_TC32625	AT2G37270.1	ribosomal protein 5B
Ca_TC32630	AT1G74920.1	aldehyde dehydrogenase 10A8
Ca_TC32635	AT5G43830.1	Aluminium induced protein with YGL and LRDR motifs
Ca_TC32637	AT1G22710.1	sucrose-proton symporter 2
Ca_TC32641	AT5G54770.1	thiazole biosynthetic enzyme, chloroplast (ARA6) (THI1) (THI4)
Ca_TC32642	AT1G08520.1	ALBINA 1
Ca_TC32645	AT4G09650.1	ATP synthase delta-subunit gene
Ca_TC32652	ATCG00130.1	ATPase, F0 complex, subunit B/B', bacterial/chloroplast
Ca_TC32653	AT5G12250.1	beta-6 tubulin
Ca_TC32659	AT2G20190.1	CLIP-associated protein
Ca_TC32664	AT1G79750.1	NADP-malic enzyme 4
Ca_TC32665	AT2G39730.1	rubisco activase
Ca_TC32669	AT5G60020.1	laccase 17
Ca_TC32686
Ca_TC32689	AT5G57580.1	Calmodulin-binding protein
Ca_TC32690	AT4G16760.1	acyl-CoA oxidase 1
Ca_TC32693	AT3G58640.1	Mitogen activated protein kinase kinase kinase-related
Ca_TC32696	AT4G18780.1	cellulose synthase family protein
Ca_TC32697	ATCG00800.1	structural constituent of ribosome
Ca_TC32698	AT2G07599.2	unknown protein; BEST Arabidopsis thaliana protein match is
Ca_TC32704	AT2G25170.1	chromatin remodeling factor CHD3 (PICKLE)
Ca_TC32711	ATCG01100.1	NADH dehydrogenase family protein
Ca_TC32712	ATCG01110.1	NAD(P)H dehydrogenase subunit H
Ca_TC32716
Ca_TC32717	AT2G26080.1	glycine decarboxylase P-protein 2
Ca_TC32719	ATCG00800.1	structural constituent of ribosome
Ca_TC32720	ATCG00800.1	structural constituent of ribosome
Ca_TC32722	AT3G54540.1	general control non-repressible 4
Ca_TC32726	ATCG01110.1	NAD(P)H dehydrogenase subunit H
Ca_TC32727	AT2G38280.1	AMP deaminase, putative / myoadenylate deaminase, putative
Ca_TC32729	ATCG00800.1	structural constituent of ribosome
Ca_TC32733	ATCG01110.1	NAD(P)H dehydrogenase subunit H
Ca_TC32734	AT1G62020.1	Coatomer, alpha subunit
Ca_TC32739	AT2G46020.2	transcription regulatory protein SNF2, putative
Ca_TC32742	ATCG01110.1	NAD(P)H dehydrogenase subunit H
Ca_TC32743	AT4G15215.1	pleiotropic drug resistance 13
Ca_TC32746	ATCG01110.1	NAD(P)H dehydrogenase subunit H
Ca_TC32751	AT1G04010.1	phospholipid sterol acyl transferase 1
Ca_TC32752	ATMG00580.1	NADH dehydrogenase subunit 4
Ca_TC32753	ATMG00580.1	NADH dehydrogenase subunit 4
Ca_TC32754
Ca_TC32756
Ca_TC32758	AT5G39580.1	Peroxidase superfamily protein
Ca_TC32762
Ca_TC32764	AT5G59840.1	Ras-related small GTP-binding family protein
Ca_TC32767	AT4G17500.1	ethylene responsive element binding factor 1
Ca_TC32768	AT2G34430.1	light-harvesting chlorophyll-protein complex II subunit B1
Ca_TC32770
Ca_TC32772	AT2G45310.1	UDP-D-glucuronate 4-epimerase 4
Ca_TC32773	AT4G05320.2	polyubiquitin 10
Ca_TC32774	AT2G34430.1	light-harvesting chlorophyll-protein complex II subunit B1
Ca_TC32776	AT2G25110.1	stromal cell-derived factor 2-like protein precursor
Ca_TC32779	AT1G56450.1	20S proteasome beta subunit G1
Ca_TC32781	AT2G35320.1	EYES ABSENT homolog
Ca_TC32782
Ca_TC32783	AT5G59240.1	Ribosomal protein S8e family protein
Ca_TC32785	AT1G01620.1	plasma membrane intrinsic protein 1C
Ca_TC32786	AT2G34430.1	light-harvesting chlorophyll-protein complex II subunit B1
Ca_TC32789
Ca_TC32791	AT3G46520.1	actin-12
Ca_TC32793	AT1G14700.1	purple acid phosphatase 3
Ca_TC32795
Ca_TC32796
Ca_TC32801	AT1G61620.1	phosphoinositide binding
Ca_TC32805	AT5G62440.1	Protein of unknown function (DUF3223)
Ca_TC32806	AT2G27710.1	60S acidic ribosomal protein family
Ca_TC32807	AT3G53870.1	Ribosomal protein S3 family protein
Ca_TC32810	AT5G05000.2	translocon at the outer envelope membrane of chloroplasts 34
Ca_TC32814	AT2G36830.1	gamma tonoplast intrinsic protein
Ca_TC32815	AT4G03120.1	C2H2 and C2HC zinc fingers superfamily protein
Ca_TC32817	AT3G24503.1	aldehyde dehydrogenase 2C4
Ca_TC32819	AT3G10410.1	SERINE CARBOXYPEPTIDASE-LIKE 49
Ca_TC32821	AT5G09810.1	actin 7
Ca_TC32822	AT4G31180.1	Class II aminoacyl-tRNA and biotin synthetases superfamily protein
Ca_TC32823
Ca_TC32826	AT4G22110.1	GroES-like zinc-binding dehydrogenase family protein
Ca_TC32828	AT1G69510.1	cAMP-regulated phosphoprotein 19-related protein
Ca_TC32829
Ca_TC32831	AT2G27210.1	BRI1 suppressor 1 (BSU1)-like 3
Ca_TC32835	AT1G54270.1	eif4a-2
Ca_TC32839	AT2G01670.1	nudix hydrolase homolog 17
Ca_TC32841	AT1G60000.1	RNA-binding (RRM/RBD/RNP motifs) family protein
Ca_TC32848	AT4G28390.1	ADP/ATP carrier 3
Ca_TC32849	AT5G11330.1	FAD/NAD(P)-binding oxidoreductase family protein
Ca_TC32850	AT1G74930.1	Integrase-type DNA-binding superfamily protein
Ca_TC32852	AT4G17260.1	Lactate/malate dehydrogenase family protein
Ca_TC32853
Ca_TC32854	AT5G65700.1	Leucine-rich receptor-like protein kinase family protein
Ca_TC32857
Ca_TC32858
Ca_TC32859	AT5G14670.1	ADP-ribosylation factor A1B
Ca_TC32860	AT5G66570.1	PS II oxygen-evolving complex 1
Ca_TC32862	AT3G21180.1	autoinhibited Ca(2+)-ATPase 9
Ca_TC32869	AT5G14100.1	non-intrinsic ABC protein 14
Ca_TC32870
Ca_TC32872	AT3G11740.1	Protein of unknown function (DUF567)
Ca_TC32873
Ca_TC32874
Ca_TC32875
Ca_TC32880
Ca_TC32881
Ca_TC32882	AT2G34430.1	light-harvesting chlorophyll-protein complex II subunit B1
Ca_TC32883	AT2G07687.1	Cytochrome c oxidase, subunit III
Ca_TC32884	AT5G47110.1	Chlorophyll A-B binding family protein
Ca_TC32885	AT2G21060.1	glycine-rich protein 2B
Ca_TC32891	AT2G36830.1	gamma tonoplast intrinsic protein
Ca_TC32892
Ca_TC32893
Ca_TC32894	AT4G31950.1	cytochrome P450, family 82, subfamily C, polypeptide 3
Ca_TC32895	AT2G42740.1	ribosomal protein large subunit 16A
Ca_TC32896	AT4G16800.1	ATP-dependent caseinolytic (Clp) protease/crotonase family protein
Ca_TC32897	AT4G17730.2	syntaxin of plants 23
Ca_TC32898	AT2G34430.1	light-harvesting chlorophyll-protein complex II subunit B1
Ca_TC32903
Ca_TC32906
Ca_TC32908	AT5G10220.1	annexin 6
Ca_TC32912	AT2G34430.1	light-harvesting chlorophyll-protein complex II subunit B1
Ca_TC32916
Ca_TC32917	AT5G61790.1	calnexin 1
Ca_TC32918	AT5G56500.1	TCP-1/cpn60 chaperonin family protein
Ca_TC32919	AT3G46010.2	actin depolymerizing factor 1
Ca_TC32921	AT3G06680.1	Ribosomal L29e protein family
Ca_TC32923	AT5G07350.2	TUDOR-SN protein 1
Ca_TC32924	AT3G06190.1	BTB-POZ and MATH domain 2
Ca_TC32925	AT5G27150.1	Na+/H+ exchanger 1
Ca_TC32926
Ca_TC32928	AT1G33810.1	unknown protein; FUNCTIONS IN
Ca_TC32931
Ca_TC32933	AT5G23120.1	photosystem II stability/assembly factor, chloroplast (HCF136)
Ca_TC32934	AT3G07110.2	Ribosomal protein L13 family protein
Ca_TC32935
Ca_TC32937	AT4G05320.2	polyubiquitin 10
Ca_TC32939
Ca_TC32941	AT1G04420.1	NAD(P)-linked oxidoreductase superfamily protein
Ca_TC32942
Ca_TC32943	AT5G24510.1	60S acidic ribosomal protein family
Ca_TC32944	AT5G53150.1	DNAJ heat shock N-terminal domain-containing protein
Ca_TC32945	AT3G08570.1	Phototropic-responsive NPH3 family protein
Ca_TC32946
Ca_TC32949	AT1G54290.1	Translation initiation factor SUI1 family protein
Ca_TC32950	AT3G12580.1	heat shock protein 70
Ca_TC32951	AT3G09630.1	Ribosomal protein L4/L1 family
Ca_TC32952	AT2G39730.1	rubisco activase
Ca_TC32953
Ca_TC32955
Ca_TC32956	AT5G46040.1	Major facilitator superfamily protein
Ca_TC32957	AT1G20200.1	PAM domain (PCI/PINT associated module) protein
Ca_TC32958	AT2G29420.1	glutathione S-transferase tau 7
Ca_TC32962	AT4G22670.1	HSP70-interacting protein 1
Ca_TC32963
Ca_TC32964	AT5G35630.1	glutamine synthetase 2
Ca_TC32967
Ca_TC32968	AT1G08630.1	threonine aldolase 1
Ca_TC32969	AT1G54270.1	eif4a-2
Ca_TC32970	ATCG01010.1	NADH-Ubiquinone oxidoreductase (complex I), chain 5 protein
Ca_TC32976	AT5G54160.1	O-methyltransferase 1
Ca_TC32982	AT4G02075.1	RING/FYVE/PHD zinc finger superfamily protein
Ca_TC32985	AT1G70730.3	Phosphoglucomutase/phosphomannomutase family protein
Ca_TC32988	AT1G19910.1	ATPase, F0/V0 complex, subunit C protein
Ca_TC32989
Ca_TC32995	AT3G53780.2	RHOMBOID-like protein 4
Ca_TC32996	AT3G05590.1	ribosomal protein L18
Ca_TC32999	AT1G76200.1	unknown protein; Has 96 Blast hits to 96 proteins in 48 species
Ca_TC33001
Ca_TC33003	AT1G07920.1	GTP binding Elongation factor Tu family protein
Ca_TC33004
Ca_TC33006	AT2G34430.1	light-harvesting chlorophyll-protein complex II subunit B1
Ca_TC33008	AT2G03120.1	signal peptide peptidase
Ca_TC33009
Ca_TC33010	ATCG00140.1	ATP synthase subunit C family protein
Ca_TC33011	AT2G26080.1	glycine decarboxylase P-protein 2
Ca_TC33012	AT1G05010.1	ethylene-forming enzyme
Ca_TC33013	AT2G26080.1	glycine decarboxylase P-protein 2
Ca_TC33014
Ca_TC33015	AT2G01190.1	Octicosapeptide/Phox/Bem1p family protein
Ca_TC33016
Ca_TC33017
Ca_TC33018
Ca_TC33019
Ca_TC33020	AT2G26080.1	glycine decarboxylase P-protein 2
Ca_TC33023
Ca_TC33024
Ca_TC33025	AT2G26080.1	glycine decarboxylase P-protein 2
Ca_TC33026	AT1G09970.2	Leucine-rich receptor-like protein kinase family protein
Ca_TC33027	AT1G06410.1	trehalose-phosphatase/synthase 7
Ca_TC33028
Ca_TC33029
Ca_TC33030
Ca_TC33031
Ca_TC33032
Ca_TC33033
Ca_TC33034
Ca_TC33035
Ca_TC33036
Ca_TC33037
Ca_TC33038
Ca_TC33040
Ca_TC33041
Ca_TC33042
Ca_TC33044	AT1G07660.1	Histone superfamily protein
Ca_TC33045
Ca_TC33047
Ca_TC33048	AT4G37910.1	mitochondrial heat shock protein 70-1
Ca_TC33049
Ca_TC33051
Ca_TC33054
Ca_TC33056
Ca_TC33057
Ca_TC33058
Ca_TC33059
Ca_TC33060
Ca_TC33061
Ca_TC33062
Ca_TC33063
Ca_TC33065	AT5G42320.1	Zn-dependent exopeptidases superfamily protein
Ca_TC33067	AT3G08740.1	elongation factor P (EF-P) family protein
Ca_TC33071	AT1G67430.1	Ribosomal protein L22p/L17e family protein
Ca_TC33075	AT5G13420.1	Aldolase-type TIM barrel family protein
Ca_TC33077	AT3G02230.1	reversibly glycosylated polypeptide 1
Ca_TC33079
Ca_TC33083	AT3G01500.2	carbonic anhydrase 1
Ca_TC33086	AT3G23300.1	S-adenosyl-L-methionine-dependent methyltransferases superfamily protein
Ca_TC33089	AT2G39770.1	Glucose-1-phosphate adenylyltransferase family protein
Ca_TC33090	AT1G15520.1	pleiotropic drug resistance 12
Ca_TC33091	AT4G04210.1	plant UBX domain containing protein 4
Ca_TC33093	AT1G55020.1	lipoxygenase 1
Ca_TC33094
Ca_TC33095	AT2G22500.1	uncoupling protein 5
Ca_TC33099	AT5G49740.1	ferric reduction oxidase 7
Ca_TC33103	AT1G59840.1	cofactor assembly of complex C
Ca_TC33104	AT1G08710.2	F-box family protein
Ca_TC33105	AT1G09160.2	Protein phosphatase 2C family protein
Ca_TC33106
Ca_TC33108	AT4G31950.1	cytochrome P450, family 82, subfamily C, polypeptide 3
Ca_TC33111	AT3G24350.2	syntaxin of plants 32
Ca_TC33116	AT1G19640.1	jasmonic acid carboxyl methyltransferase
Ca_TC33117	AT1G29800.1	RING/FYVE/PHD-type zinc finger family protein
Ca_TC33122	AT5G20920.1	eukaryotic translation initiation factor 2 beta subunit
Ca_TC33126	AT1G21870.1	golgi nucleotide sugar transporter 5
Ca_TC33129	AT5G24510.1	60S acidic ribosomal protein family
Ca_TC33130	AT4G05390.1	root FNR 1
Ca_TC33132	AT3G22110.1	20S proteasome alpha subunit C1
Ca_TC33136	AT2G43030.1	Ribosomal protein L3 family protein
Ca_TC33140	AT2G46280.1	TGF-beta receptor interacting protein 1
Ca_TC33142	AT4G14960.2	Tubulin/FtsZ family protein
Ca_TC33144	AT4G31950.1	cytochrome P450, family 82, subfamily C, polypeptide 3
Ca_TC33145	AT1G54830.2	nuclear factor Y, subunit C3
Ca_TC33146	AT1G48040.1	Protein phosphatase 2C family protein
Ca_TC33149	AT1G04750.1	vesicle-associated membrane protein 721
Ca_TC33154	AT2G27020.1	20S proteasome alpha subunit G1
Ca_TC33158	AT2G45550.1	cytochrome P450, family 76, subfamily C, polypeptide 4
Ca_TC33159	AT4G31950.1	cytochrome P450, family 82, subfamily C, polypeptide 3
Ca_TC33164	AT3G62010.1	unknown protein; LOCATED IN
Ca_TC33166
Ca_TC33169	AT1G13440.1	glyceraldehyde-3-phosphate dehydrogenase C2
Ca_TC33173	AT3G50820.1	photosystem II subunit O-2
Ca_TC33175
Ca_TC33176	AT1G51660.1	mitogen-activated protein kinase kinase 4
Ca_TC33178
Ca_TC33179	AT5G05820.1	Nucleotide-sugar transporter family protein
Ca_TC33180	AT3G62870.1	Ribosomal protein L7Ae/L30e/S12e/Gadd45 family protein
Ca_TC33183	AT5G01530.1	light harvesting complex photosystem II
Ca_TC33184	AT2G45960.3	plasma membrane intrinsic protein 1B
Ca_TC33185	AT4G00430.1	plasma membrane intrinsic protein 1;4
Ca_TC33186	AT1G02880.3	thiamin pyrophosphokinase1
Ca_TC33190	AT2G34430.1	light-harvesting chlorophyll-protein complex II subunit B1
Ca_TC33191	AT1G28110.1	serine carboxypeptidase-like 45
Ca_TC33192	AT1G20610.1	Cyclin B2;3
Ca_TC33194	AT4G00430.1	plasma membrane intrinsic protein 1;4
Ca_TC33202	AT1G75850.1	VPS35 homolog B
Ca_TC33204
Ca_TC33205	AT5G09650.1	pyrophosphorylase 6
Ca_TC33206	AT1G47480.1	alpha/beta-Hydrolases superfamily protein
Ca_TC33207	AT4G35360.1	Uncharacterised conserved protein (UCP030210)
Ca_TC33209	AT5G53370.1	pectin methylesterase PCR fragment F
Ca_TC33210	ATMG00160.1	cytochrome oxidase 2
Ca_TC33211
Ca_TC33212	AT3G48100.1	response regulator 5
Ca_TC33218	AT5G35620.1	Eukaryotic initiation factor 4E protein
Ca_TC33221	AT5G58000.1	Reticulon family protein
Ca_TC33222	AT3G43810.1	calmodulin 7
Ca_TC33223	AT4G39800.1	myo-inositol-1-phosphate synthase 1
Ca_TC33226
Ca_TC33227	AT2G33770.1	phosphate 2
Ca_TC33229	AT2G41450.1	N-acetyltransferases;N-acetyltransferases
Ca_TC33230	AT5G10840.1	Endomembrane protein 70 protein family
Ca_TC33233	ATCG00130.1	ATPase, F0 complex, subunit B/B', bacterial/chloroplast
Ca_TC33235	AT1G77490.1	thylakoidal ascorbate peroxidase
Ca_TC33240	AT3G55800.1	sedoheptulose-bisphosphatase
Ca_TC33241	AT5G58560.1	Phosphatidate cytidylyltransferase family protein
Ca_TC33244	AT1G76320.1	FAR1-related sequence 4
Ca_TC33245	AT1G27400.1	Ribosomal protein L22p/L17e family protein
Ca_TC33246	AT5G05110.1	Cystatin/monellin family protein
Ca_TC33247	AT4G32560.1	paramyosin-related
Ca_TC33248
Ca_TC33250	AT3G01500.2	carbonic anhydrase 1
Ca_TC33252	AT1G15270.1	Translation machinery associated TMA7
Ca_TC33255	AT1G17020.1	senescence-related gene 1
Ca_TC33256	AT3G55440.1	triosephosphate isomerase
Ca_TC33258	AT2G34430.1	light-harvesting chlorophyll-protein complex II subunit B1
Ca_TC33262	AT5G48300.1	ADP glucose pyrophosphorylase 1
Ca_TC33264	AT3G14570.1	glucan synthase-like 4
Ca_TC33267	AT3G24420.1	alpha/beta-Hydrolases superfamily protein
Ca_TC33272	AT4G09650.1	ATP synthase delta-subunit gene
Ca_TC33274	AT5G04530.1	3-ketoacyl-CoA synthase 19
Ca_TC33275	AT4G36195.1	Serine carboxypeptidase S28 family protein
Ca_TC33276	AT1G78910.1	Pseudouridine synthase family protein
Ca_TC33282	AT4G28130.1	diacylglycerol kinase 6
Ca_TC33283	AT4G12590.1	Protein of unknown function DUF106, transmembrane
Ca_TC33284	AT4G24830.1	arginosuccinate synthase family
Ca_TC33287	AT3G12110.1	actin-11
Ca_TC33289	AT5G64300.1	GTP cyclohydrolase II
Ca_TC33290	AT5G01520.1	RING/U-box superfamily protein
Ca_TC33297	AT2G37270.1	ribosomal protein 5B
Ca_TC33303	AT4G02030.2	Vps51/Vps67 family (components of vesicular transport) protein
Ca_TC33304
Ca_TC33309	AT4G13940.1	S-adenosyl-L-homocysteine hydrolase
Ca_TC33310	AT4G36670.1	Major facilitator superfamily protein
Ca_TC33311	AT1G78570.1	rhamnose biosynthesis 1
Ca_TC33317	AT1G24610.1	Rubisco methyltransferase family protein
Ca_TC33319
Ca_TC33323	AT1G07920.1	GTP binding Elongation factor Tu family protein
Ca_TC33332	AT2G13560.1	NAD-dependent malic enzyme 1
Ca_TC33338	AT2G25737.1	Sulfite exporter TauE/SafE family protein
Ca_TC33341	AT5G57580.1	Calmodulin-binding protein
Ca_TC33345	AT5G49020.1	protein arginine methyltransferase 4A
Ca_TC33347	AT2G23520.1	Pyridoxal phosphate (PLP)-dependent transferases superfamily protein
Ca_TC33349	AT2G47120.1	NAD(P)-binding Rossmann-fold superfamily protein
Ca_TC33352	AT5G55850.2	RPM1-interacting protein 4 (RIN4) family protein
Ca_TC33357	AT4G17090.1	chloroplast beta-amylase
Ca_TC33358	AT5G50320.1	radical SAM domain-containing protein / GCN5-related N-acetyltransferase (GNAT) family protein
Ca_TC33359	AT2G36670.1	Eukaryotic aspartyl protease family protein
Ca_TC33360
Ca_TC33361
Ca_TC33363
Ca_TC33364	AT2G20470.1	AGC (cAMP-dependent, cGMP-dependent and protein kinase C) kinase family protein
Ca_TC33366	AT5G35380.1	Protein kinase protein with adenine nucleotide alpha hydrolases-like domain
Ca_TC33367
Ca_TC33369	AT3G08620.1	RNA-binding KH domain-containing protein
Ca_TC33373
Ca_TC33379	AT5G23880.1	cleavage and polyadenylation specificity factor 100
Ca_TC33381	AT2G25870.1	haloacid dehalogenase-like hydrolase family protein
Ca_TC33387	AT1G51200.1	A20/AN1-like zinc finger family protein
Ca_TC33389	AT3G50500.2	SNF1-related protein kinase 2.2
Ca_TC33390	AT3G03250.1	UDP-GLUCOSE PYROPHOSPHORYLASE 1
Ca_TC33391	AT1G54920.3	unknown protein; FUNCTIONS IN
Ca_TC33395	AT1G09960.1	sucrose transporter 4
Ca_TC33396	AT4G33650.2	dynamin-related protein 3A
Ca_TC33398	AT1G55020.1	lipoxygenase 1
Ca_TC33401	AT2G30170.1	Protein phosphatase 2C family protein
Ca_TC33403	AT3G26570.1	phosphate transporter 2;1
Ca_TC33404
Ca_TC33405	AT4G37640.1	calcium ATPase 2
Ca_TC33408	AT1G79090.1	FUNCTIONS IN
Ca_TC33409	AT1G53310.1	phosphoenolpyruvate carboxylase 1
Ca_TC33410	AT1G50440.1	RING/FYVE/PHD zinc finger superfamily protein
Ca_TC33413	AT2G27040.1	Argonaute family protein
Ca_TC33414	AT4G34450.1	coatomer gamma-2 subunit, putative / gamma-2 coat protein, putative / gamma-2 COP, putative
Ca_TC33415	AT2G41820.1	Leucine-rich repeat protein kinase family protein
Ca_TC33416
Ca_TC33419	AT5G55310.1	DNA topoisomerase 1 beta
Ca_TC33421
Ca_TC33422
Ca_TC33424	AT1G66540.1	Cytochrome P450 superfamily protein
Ca_TC33431	AT3G07370.1	carboxyl terminus of HSC70-interacting protein
Ca_TC33432	AT5G67030.1	zeaxanthin epoxidase (ZEP) (ABA1)
Ca_TC33433	AT2G21330.1	fructose-bisphosphate aldolase 1
Ca_TC33438	AT1G14700.1	purple acid phosphatase 3
Ca_TC33439	AT1G26560.1	beta glucosidase 40
Ca_TC33440	AT5G04140.2	glutamate synthase 1
Ca_TC33441	AT2G26080.1	glycine decarboxylase P-protein 2
Ca_TC33444	AT5G67360.1	Subtilase family protein
Ca_TC33449	AT5G25260.1	SPFH/Band 7/PHB domain-containing membrane-associated protein family
Ca_TC33454	AT5G61250.2	glucuronidase 1
Ca_TC33455	AT1G04920.1	sucrose phosphate synthase 3F
Ca_TC33459	AT2G18450.1	succinate dehydrogenase 1-2
Ca_TC33462	AT1G65380.1	Leucine-rich repeat (LRR) family protein
Ca_TC33463	AT1G07920.1	GTP binding Elongation factor Tu family protein
Ca_TC33465	AT4G23180.1	cysteine-rich RLK (RECEPTOR-like protein kinase) 10
Ca_TC33469
Ca_TC33471	AT3G17650.1	YELLOW STRIPE like 5
Ca_TC33480
Ca_TC33481	AT3G01480.1	cyclophilin 38
Ca_TC33485	AT3G61470.1	photosystem I light harvesting complex gene 2
Ca_TC33486	AT1G17020.1	senescence-related gene 1
Ca_TC33487	AT4G35160.1	O-methyltransferase family protein
Ca_TC33489	AT1G10630.1	ADP-ribosylation factor A1F
Ca_TC33491	AT5G35910.1	Polynucleotidyl transferase, ribonuclease H fold protein with HRDC domain
Ca_TC33493	AT1G66860.1	Class I glutamine amidotransferase-like superfamily protein
Ca_TC33494	AT2G39770.1	Glucose-1-phosphate adenylyltransferase family protein
Ca_TC33499	AT1G70250.1	receptor serine/threonine kinase, putative
Ca_TC33501	AT4G33010.1	glycine decarboxylase P-protein 1
Ca_TC33503	AT1G77120.1	alcohol dehydrogenase 1
Ca_TC33506	AT1G75300.1	NmrA-like negative transcriptional regulator family protein
Ca_TC33507	AT3G13200.1	Cwf15 / Cwc15 cell cycle control family protein
Ca_TC33509	AT2G34430.1	light-harvesting chlorophyll-protein complex II subunit B1
Ca_TC33510	AT4G28390.1	ADP/ATP carrier 3
Ca_TC33511	AT3G61470.1	photosystem I light harvesting complex gene 2
Ca_TC33515	AT5G22440.1	Ribosomal protein L1p/L10e family
Ca_TC33517	AT3G04120.1	glyceraldehyde-3-phosphate dehydrogenase C subunit 1
Ca_TC33520	AT1G06680.1	photosystem II subunit P-1
Ca_TC33524	AT3G01680.1	CONTAINS InterPro DOMAIN/s
Ca_TC33526	AT4G35090.1	catalase 2
Ca_TC33527	AT5G50260.1	Cysteine proteinases superfamily protein
Ca_TC33528	AT2G34430.1	light-harvesting chlorophyll-protein complex II subunit B1
Ca_TC33529
Ca_TC33531	AT2G29420.1	glutathione S-transferase tau 7
Ca_TC33532	AT3G61220.2	NAD(P)-binding Rossmann-fold superfamily protein
Ca_TC33534	AT4G27960.2	ubiquitin conjugating enzyme 9
Ca_TC33535	AT4G31950.1	cytochrome P450, family 82, subfamily C, polypeptide 3
Ca_TC33538	AT5G38430.1	Ribulose bisphosphate carboxylase (small chain) family protein
Ca_TC33544	AT1G03890.1	RmlC-like cupins superfamily protein
Ca_TC33547	AT2G03290.1	emp24/gp25L/p24 family/GOLD family protein
Ca_TC33548
Ca_TC33549	AT3G09270.1	glutathione S-transferase TAU 8
Ca_TC33551	ATCG00130.1	ATPase, F0 complex, subunit B/B', bacterial/chloroplast
Ca_TC33552	AT1G07380.1	Neutral/alkaline non-lysosomal ceramidase
Ca_TC33553	AT2G43090.1	Aconitase/3-isopropylmalate dehydratase protein
Ca_TC33554	AT4G35100.1	plasma membrane intrinsic protein 3
Ca_TC33557	AT1G24764.1	microtubule-associated proteins 70-2
Ca_TC33558	AT2G47000.1	ATP binding cassette subfamily B4
Ca_TC33560	AT1G03600.1	photosystem II family protein
Ca_TC33563	AT5G35630.1	glutamine synthetase 2
Ca_TC33564	AT1G08650.1	phosphoenolpyruvate carboxylase kinase 1
Ca_TC33568	AT4G02500.1	UDP-xylosyltransferase 2
Ca_TC33569	ATCG01130.1	Ycf1 protein
Ca_TC33571	AT1G12610.1	Integrase-type DNA-binding superfamily protein
Ca_TC33572	AT1G74050.1	Ribosomal protein L6 family protein
Ca_TC33573	AT5G59150.1	RAB GTPase homolog A2D
Ca_TC33574	AT3G53870.1	Ribosomal protein S3 family protein
Ca_TC33576	AT3G07880.1	Immunoglobulin E-set superfamily protein
Ca_TC33577
Ca_TC33579
Ca_TC33580	AT2G22250.2	aspartate aminotransferase
Ca_TC33583	AT1G07750.1	RmlC-like cupins superfamily protein
Ca_TC33586	AT4G35160.1	O-methyltransferase family protein
Ca_TC33590	AT5G56010.1	heat shock protein 81-3
Ca_TC33594
Ca_TC33595	AT5G37600.1	glutamine synthase clone R1
Ca_TC33598
Ca_TC33600	AT4G04740.2	calcium-dependent protein kinase 23
Ca_TC33601	AT2G34430.1	light-harvesting chlorophyll-protein complex II subunit B1
Ca_TC33604	AT3G42170.1	BED zinc finger ;hAT family dimerisation domain
Ca_TC33605	AT4G20330.1	Transcription initiation factor TFIIE, beta subunit
Ca_TC33608
Ca_TC33614	AT3G51840.1	acyl-CoA oxidase 4
Ca_TC33616	AT4G14960.2	Tubulin/FtsZ family protein
Ca_TC33619	AT5G15948.1	conserved peptide upstream open reading frame 10
Ca_TC33620	AT2G21870.1	copper ion binding;cobalt ion binding;zinc ion binding
Ca_TC33621	AT5G40010.1	AAA-ATPase 1
Ca_TC33622	AT2G28000.1	chaperonin-60alpha
Ca_TC33624
Ca_TC33625	AT1G47640.1	unknown protein; FUNCTIONS IN
Ca_TC33626	AT3G46060.1	RAB GTPase homolog 8A
Ca_TC33629
Ca_TC33634	AT4G31950.1	cytochrome P450, family 82, subfamily C, polypeptide 3
Ca_TC33635
Ca_TC33636	AT4G37980.1	elicitor-activated gene 3-1
Ca_TC33640	AT5G13930.1	Chalcone and stilbene synthase family protein
Ca_TC33641	ATCG00280.1	photosystem II reaction center protein C
Ca_TC33645	AT4G34380.1	Transducin/WD40 repeat-like superfamily protein
Ca_TC33647	AT2G35490.1	Plastid-lipid associated protein PAP / fibrillin family protein
Ca_TC33649	AT5G19330.1	ARM repeat protein interacting with ABF2
Ca_TC33652	AT5G19760.1	Mitochondrial substrate carrier family protein
Ca_TC33655	AT4G20360.1	RAB GTPase homolog E1B
Ca_TC33660	AT1G07920.1	GTP binding Elongation factor Tu family protein
Ca_TC33662	AT2G05100.1	photosystem II light harvesting complex gene 2.1
Ca_TC33666	AT2G42840.1	protodermal factor 1
Ca_TC33667	AT5G13870.1	xyloglucan endotransglucosylase/hydrolase 5
Ca_TC33670
Ca_TC33671	AT3G18290.1	zinc finger protein-related
Ca_TC33672	AT3G22120.1	cell wall-plasma membrane linker protein
Ca_TC33675	AT1G51200.1	A20/AN1-like zinc finger family protein
Ca_TC33679	AT3G12390.1	Nascent polypeptide-associated complex (NAC), alpha subunit family protein
Ca_TC33681	AT5G48385.1	FRIGIDA-like protein
Ca_TC33682	AT3G50620.1	P-loop containing nucleoside triphosphate hydrolases superfamily protein
Ca_TC33683	AT5G50000.1	Protein kinase superfamily protein
Ca_TC33685	AT5G66190.1	ferredoxin-NADP(+)-oxidoreductase 1
Ca_TC33687
Ca_TC33691
Ca_TC33694	AT5G63530.1	farnesylated protein 3
Ca_TC33695	AT1G54650.2	Methyltransferase family protein
Ca_TC33697	AT1G76690.1	12-oxophytodienoate reductase 2
Ca_TC33698	AT2G39990.1	eukaryotic translation initiation factor 2
Ca_TC33700	AT2G20840.1	Secretory carrier membrane protein (SCAMP) family protein
Ca_TC33701	AT5G23860.1	tubulin beta 8
Ca_TC33703	AT5G64000.1	Inositol monophosphatase family protein
Ca_TC33706	AT5G58260.1	oxidoreductases, acting on NADH or NADPH, quinone or similar compound as acceptor
Ca_TC33707	AT5G54770.1	thiazole biosynthetic enzyme, chloroplast (ARA6) (THI1) (THI4)
Ca_TC33710	AT3G20050.1	T-complex protein 1 alpha subunit
Ca_TC33713	AT3G09270.1	glutathione S-transferase TAU 8
Ca_TC33714	AT1G51760.1	peptidase M20/M25/M40 family protein
Ca_TC33715
Ca_TC33716	AT1G58440.1	FAD/NAD(P)-binding oxidoreductase family protein
Ca_TC33719	AT2G05100.1	photosystem II light harvesting complex gene 2.1
Ca_TC33720	AT5G67270.1	end binding protein 1C
Ca_TC33723	AT3G06890.1	unknown protein; Has 91 Blast hits to 91 proteins in 12 species
Ca_TC33727	AT4G31950.1	cytochrome P450, family 82, subfamily C, polypeptide 3
Ca_TC33729	AT5G19140.1	Aluminium induced protein with YGL and LRDR motifs
Ca_TC33730	AT1G70670.1	Caleosin-related family protein
Ca_TC33735	AT1G65480.1	PEBP (phosphatidylethanolamine-binding protein) family protein
Ca_TC33746	AT5G47030.1	ATPase, F1 complex, delta/epsilon subunit
Ca_TC33747	AT4G21490.1	NAD(P)H dehydrogenase B3
Ca_TC33751	AT4G25340.1	FK506 BINDING PROTEIN 53
Ca_TC33755	AT3G54840.1	Ras-related small GTP-binding family protein
Ca_TC33756	AT5G09400.1	K+ uptake permease 7
Ca_TC33759	AT2G24200.1	Cytosol aminopeptidase family protein
Ca_TC33760	AT5G40010.1	AAA-ATPase 1
Ca_TC33761	AT5G22060.1	DNAJ homologue 2
Ca_TC33763
Ca_TC33770
Ca_TC33774	AT1G12775.1	Pentatricopeptide repeat (PPR) superfamily protein
Ca_TC33776	AT4G37340.1	cytochrome P450, family 81, subfamily D, polypeptide 3
Ca_TC33778	AT2G07820.1	unknown protein; Has 30201 Blast hits to 17322 proteins in 780 species
Ca_TC33780
Ca_TC33783	AT3G03960.1	TCP-1/cpn60 chaperonin family protein
Ca_TC33788	AT4G17530.1	RAB GTPase homolog 1C
Ca_TC33791	AT5G12230.1	MED19A; BEST Arabidopsis thaliana protein match is
Ca_TC33794
Ca_TC33795	AT2G04160.1	Subtilisin-like serine endopeptidase family protein
Ca_TC33797	ATCG00120.1	ATP synthase subunit alpha
Ca_TC33798	AT5G35380.1	Protein kinase protein with adenine nucleotide alpha hydrolases-like domain
Ca_TC33801	AT1G03900.1	non-intrinsic ABC protein 4
Ca_TC33802	AT1G09780.1	Phosphoglycerate mutase, 2,3-bisphosphoglycerate-independent
Ca_TC33805	AT4G10340.1	light harvesting complex of photosystem II 5
Ca_TC33807	AT5G45530.1	Protein of unknown function (DUF594)
Ca_TC33809	AT5G24580.1	Heavy metal transport/detoxification superfamily protein
Ca_TC33811	AT2G13360.1	alanine
Ca_TC33813	AT1G60690.1	NAD(P)-linked oxidoreductase superfamily protein
Ca_TC33819	AT5G04970.1	Plant invertase/pectin methylesterase inhibitor superfamily
Ca_TC33820
Ca_TC33821	AT2G32730.1	26S proteasome regulatory complex, non-ATPase subcomplex, Rpn2/Psmd1 subunit
Ca_TC33822	AT1G09090.2	respiratory burst oxidase homolog B
Ca_TC33823	AT4G28250.1	expansin B3
Ca_TC33824	AT4G25040.1	Uncharacterised protein family (UPF0497)
Ca_TC33825	AT1G68990.2	male gametophyte defective 3
Ca_TC33829	AT1G15290.1	Tetratricopeptide repeat (TPR)-like superfamily protein
Ca_TC33831	AT1G55020.1	lipoxygenase 1
Ca_TC33832	AT4G34950.1	Major facilitator superfamily protein
Ca_TC33833	AT4G30190.2	H(+)-ATPase 2
Ca_TC33834
Ca_TC33836	AT1G50440.1	RING/FYVE/PHD zinc finger superfamily protein
Ca_TC33839	AT5G11850.1	Protein kinase superfamily protein
Ca_TC33843	AT1G68570.1	Major facilitator superfamily protein
Ca_TC33844	AT4G30920.1	Cytosol aminopeptidase family protein
Ca_TC33848	AT3G19930.1	sugar transporter 4
Ca_TC33849	AT3G14470.1	NB-ARC domain-containing disease resistance protein
Ca_TC33850	AT4G34200.1	D-3-phosphoglycerate dehydrogenase
Ca_TC33852	AT3G22170.1	far-red elongated hypocotyls 3
Ca_TC33853	AT2G28315.1	Nucleotide/sugar transporter family protein
Ca_TC33855	AT1G21650.3	Preprotein translocase SecA family protein
Ca_TC33856	AT5G44240.1	aminophospholipid ATPase 2
Ca_TC33858	AT4G14350.1	AGC (cAMP-dependent, cGMP-dependent and protein kinase C) kinase family protein
Ca_TC33859	AT3G01500.2	carbonic anhydrase 1
Ca_TC33860	AT1G55020.1	lipoxygenase 1
Ca_TC33861	AT4G38100.1	unknown protein; LOCATED IN
Ca_TC33864	AT2G45240.1	methionine aminopeptidase 1A
Ca_TC33865	AT1G06290.1	acyl-CoA oxidase 3
Ca_TC33866	AT2G22500.1	uncoupling protein 5
Ca_TC33869	ATMG01360.1	cytochrome oxidase
Ca_TC33871	AT2G26770.1	plectin-related
Ca_TC33872
Ca_TC33873	AT1G60420.1	DC1 domain-containing protein
Ca_TC33874	AT1G54270.1	eif4a-2
Ca_TC33877	AT4G16820.1	alpha/beta-Hydrolases superfamily protein
Ca_TC33881	AT4G24740.1	FUS3-complementing gene 2
Ca_TC33884	AT5G19760.1	Mitochondrial substrate carrier family protein
Ca_TC33887	AT5G59810.1	Subtilase family protein
Ca_TC33888	AT2G36630.1	Sulfite exporter TauE/SafE family protein
Ca_TC33892	AT4G28260.1	unknown protein; Has 50 Blast hits to 42 proteins in 12 species
Ca_TC33893	AT4G14030.1	selenium-binding protein 1
Ca_TC33894	ATCG00670.1	plastid-encoded CLP P
Ca_TC33895	AT3G24180.1	Beta-glucosidase, GBA2 type family protein
Ca_TC33897	AT3G48500.2	Nucleic acid-binding, OB-fold-like protein
Ca_TC33899	AT2G40100.1	light harvesting complex photosystem II
Ca_TC33901	AT3G47950.1	H(+)-ATPase 4
Ca_TC33903	AT1G01220.1	L-fucokinase/GDP-L-fucose pyrophosphorylase
Ca_TC33914	AT1G13440.1	glyceraldehyde-3-phosphate dehydrogenase C2
Ca_TC33915	AT3G04120.1	glyceraldehyde-3-phosphate dehydrogenase C subunit 1
Ca_TC33916	AT2G37170.1	plasma membrane intrinsic protein 2
Ca_TC33917	AT2G43710.2	Plant stearoyl-acyl-carrier-protein desaturase family protein
Ca_TC33918	AT1G48630.1	receptor for activated C kinase 1B
Ca_TC33919	AT3G14860.2	NHL domain-containing protein
Ca_TC33921	AT4G05180.1	photosystem II subunit Q-2
Ca_TC33922	AT4G00430.1	plasma membrane intrinsic protein 1;4
Ca_TC33923	AT4G00430.1	plasma membrane intrinsic protein 1;4
Ca_TC33924	AT1G42970.1	glyceraldehyde-3-phosphate dehydrogenase B subunit
Ca_TC33925	AT2G28800.1	63 kDa inner membrane family protein
Ca_TC33926	AT5G54160.1	O-methyltransferase 1
Ca_TC33927	AT2G39730.1	rubisco activase
Ca_TC33928	AT2G21330.1	fructose-bisphosphate aldolase 1
Ca_TC33929	AT5G09810.1	actin 7
Ca_TC33930	AT4G03210.1	xyloglucan endotransglucosylase/hydrolase 9
Ca_TC33931	AT1G06570.1	phytoene desaturation 1
Ca_TC33932	AT5G33370.1	GDSL-like Lipase/Acylhydrolase superfamily protein
Ca_TC33935	AT4G37990.1	elicitor-activated gene 3-2
Ca_TC33936	AT1G75500.1	Walls Are Thin 1
Ca_TC33937	AT2G34430.1	light-harvesting chlorophyll-protein complex II subunit B1
Ca_TC33938	AT4G39090.1	Papain family cysteine protease
Ca_TC33939	ATCG00490.1	ribulose-bisphosphate carboxylases
Ca_TC33940	AT1G42990.1	basic region/leucine zipper motif 60
Ca_TC33941	AT2G39730.1	rubisco activase
Ca_TC33942	AT4G38970.1	fructose-bisphosphate aldolase 2
Ca_TC33943	AT2G16600.1	rotamase CYP 3
Ca_TC33944	AT2G22500.1	uncoupling protein 5
Ca_TC33945	AT5G09810.1	actin 7
Ca_TC33946	AT3G56940.1	dicarboxylate diiron protein, putative (Crd1)
Ca_TC33947	AT5G19350.1	RNA-binding (RRM/RBD/RNP motifs) family protein
Ca_TC33949	AT4G35040.1	Basic-leucine zipper (bZIP) transcription factor family protein
Ca_TC33950
Ca_TC33952	AT1G10740.1	alpha/beta-Hydrolases superfamily protein
Ca_TC33953	AT1G13440.1	glyceraldehyde-3-phosphate dehydrogenase C2
Ca_TC33955	AT3G44110.1	DNAJ homologue 3
Ca_TC33956
Ca_TC33957	AT2G43330.1	inositol transporter 1
Ca_TC33958	AT2G13360.1	alanine
Ca_TC33959	AT1G67090.1	ribulose bisphosphate carboxylase small chain 1A
Ca_TC33960	AT4G04640.1	ATPase, F1 complex, gamma subunit protein
Ca_TC33961	AT3G55440.1	triosephosphate isomerase
Ca_TC33962	AT3G56940.1	dicarboxylate diiron protein, putative (Crd1)
Ca_TC33963
Ca_TC33967	AT1G11910.1	aspartic proteinase A1
Ca_TC33968	AT5G51060.1	NADPH/respiratory burst oxidase protein D
Ca_TC33971	AT5G25752.1	rhomboid-like protein 11
Ca_TC33974	AT5G37600.1	glutamine synthase clone R1
Ca_TC33980	AT1G22710.1	sucrose-proton symporter 2
Ca_TC33983	AT4G37370.1	cytochrome P450, family 81, subfamily D, polypeptide 8
Ca_TC33985	AT1G50440.1	RING/FYVE/PHD zinc finger superfamily protein
Ca_TC33987	AT1G50440.1	RING/FYVE/PHD zinc finger superfamily protein
Ca_TC33990
Ca_TC33995	AT2G37270.1	ribosomal protein 5B
Ca_TC33997
Ca_TC33999	AT2G22360.1	DNAJ heat shock family protein
Ca_TC34000	AT1G55020.1	lipoxygenase 1
Ca_TC34002	AT1G80910.1	Protein of unknown function (DUF1712)
Ca_TC34005	AT4G05160.1	AMP-dependent synthetase and ligase family protein
Ca_TC34006	AT1G66910.1	Protein kinase superfamily protein
Ca_TC34007	AT4G05180.1	photosystem II subunit Q-2
Ca_TC34010
Ca_TC34013
Ca_TC34018	AT5G11670.1	NADP-malic enzyme 2
Ca_TC34023	AT3G01490.1	Protein kinase superfamily protein
Ca_TC34024	AT3G03120.1	ADP-ribosylation factor B1C
Ca_TC34027	AT3G16840.1	P-loop containing nucleoside triphosphate hydrolases superfamily protein
Ca_TC34031	AT4G37980.1	elicitor-activated gene 3-1
Ca_TC34033	AT3G12500.1	basic chitinase
Ca_TC34035	AT1G69340.1	appr-1-p processing enzyme family protein
Ca_TC34038	AT3G15940.1	UDP-Glycosyltransferase superfamily protein
Ca_TC34044	AT5G02490.1	Heat shock protein 70 (Hsp 70) family protein
Ca_TC34046	AT5G45380.1	solute
Ca_TC34047	AT2G34040.1	Apoptosis inhibitory protein 5 (API5)
Ca_TC34050	AT2G45130.1	SPX domain gene 3
Ca_TC34052	AT5G67090.1	Subtilisin-like serine endopeptidase family protein
Ca_TC34053	AT4G31480.1	Coatomer, beta subunit
Ca_TC34054
Ca_TC34056	AT1G26230.1	TCP-1/cpn60 chaperonin family protein
Ca_TC34057	AT3G59780.1	Rhodanese/Cell cycle control phosphatase superfamily protein
Ca_TC34060	AT1G79150.1	binding
Ca_TC34061	AT3G19240.1	Vacuolar import/degradation, Vid27-related protein
Ca_TC34062	AT4G38970.1	fructose-bisphosphate aldolase 2
Ca_TC34063
Ca_TC34067
Ca_TC34068	AT1G56720.1	Protein kinase superfamily protein
Ca_TC34071	AT3G22300.1	ribosomal protein S10
Ca_TC34073	AT1G25560.1	AP2/B3 transcription factor family protein
Ca_TC34074	AT2G22500.1	uncoupling protein 5
Ca_TC34076	AT1G58440.1	FAD/NAD(P)-binding oxidoreductase family protein
Ca_TC34078	AT3G01500.2	carbonic anhydrase 1
Ca_TC34079	AT1G31670.1	Copper amine oxidase family protein
Ca_TC34084	AT1G76160.1	SKU5 similar 5
Ca_TC34086	AT5G12470.1	Protein of unknown function (DUF3411)
Ca_TC34088	ATMG01120.1	NADH dehydrogenase 1B
Ca_TC34091	AT5G60410.2	DNA-binding protein with MIZ/SP-RING zinc finger, PHD-finger and SAP domain
Ca_TC34092	AT2G45290.1	Transketolase
Ca_TC34093	AT4G12700.1	unknown protein; BEST Arabidopsis thaliana protein match is
Ca_TC34096	AT3G51860.1	cation exchanger 3
Ca_TC34098	AT5G01970.1	unknown protein; BEST Arabidopsis thaliana protein match is
Ca_TC34104	AT2G36670.1	Eukaryotic aspartyl protease family protein
Ca_TC34107	AT3G01420.1	Peroxidase superfamily protein
Ca_TC34119	AT4G24940.1	SUMO-activating enzyme 1A
Ca_TC34122	AT4G15560.1	Deoxyxylulose-5-phosphate synthase
Ca_TC34123	AT4G08300.1	nodulin MtN21 /EamA-like transporter family protein
Ca_TC34124	AT3G13460.1	evolutionarily conserved C-terminal region 2
Ca_TC34134
Ca_TC34136	AT2G01320.3	ABC-2 type transporter family protein
Ca_TC34137	AT1G50440.1	RING/FYVE/PHD zinc finger superfamily protein
Ca_TC34139	AT1G18070.3	Translation elongation factor EF1A/initiation factor IF2gamma family protein
Ca_TC34141
Ca_TC34142	AT5G66190.1	ferredoxin-NADP(+)-oxidoreductase 1
Ca_TC34143	AT5G49970.1	pyridoxin (pyrodoxamine) 5'-phosphate oxidase
Ca_TC34144	ATCG01240.1	ribosomal protein S7
Ca_TC34145
Ca_TC34146	AT2G46915.1	Protein of unknown function (DUF3754)
Ca_TC34147	AT3G11040.1	Glycosyl hydrolase family 85
Ca_TC34148	AT1G18070.3	Translation elongation factor EF1A/initiation factor IF2gamma family protein
Ca_TC34151	AT2G34430.1	light-harvesting chlorophyll-protein complex II subunit B1
Ca_TC34152	AT4G12650.1	Endomembrane protein 70 protein family
Ca_TC34154	AT5G63640.1	ENTH/VHS/GAT family protein
Ca_TC34157	AT3G61960.1	Protein kinase superfamily protein
Ca_TC34159	AT1G33110.1	MATE efflux family protein
Ca_TC34160	AT5G12860.1	dicarboxylate transporter 1
Ca_TC34161	AT4G32175.1	PNAS-3 related
Ca_TC34163	AT2G36670.1	Eukaryotic aspartyl protease family protein
Ca_TC34164	AT1G55570.1	SKU5 similar 12
Ca_TC34167	AT1G74850.1	plastid transcriptionally active 2
Ca_TC34169	AT2G38020.1	vacuoleless1 (VCL1)
Ca_TC34170	AT5G59950.5	RNA-binding (RRM/RBD/RNP motifs) family protein
Ca_TC34171
Ca_TC34172	AT1G78570.1	rhamnose biosynthesis 1
Ca_TC34173	AT5G62890.1	Xanthine/uracil permease family protein
Ca_TC34174	AT3G52370.1	FASCICLIN-like arabinogalactan protein 15 precursor
Ca_TC34178	AT1G18070.3	Translation elongation factor EF1A/initiation factor IF2gamma family protein
Ca_TC34182	AT2G26080.1	glycine decarboxylase P-protein 2
Ca_TC34184	AT5G01710.1	methyltransferases
Ca_TC34189	AT1G05200.1	glutamate receptor 3.4
Ca_TC34193	AT3G54440.3	glycoside hydrolase family 2 protein
Ca_TC34194	AT2G28470.1	beta-galactosidase 8
Ca_TC34195	AT3G58630.1	sequence-specific DNA binding transcription factors
Ca_TC34196	ATCG00830.1	ribosomal protein L2
Ca_TC34198	AT5G48150.1	GRAS family transcription factor
Ca_TC34199	AT4G20850.1	tripeptidyl peptidase ii
Ca_TC34203	AT5G44250.1	Protein of unknown function DUF829, transmembrane 53
Ca_TC34205	AT3G22790.1	Kinase interacting (KIP1-like) family protein
Ca_TC34206	AT4G27910.1	SET domain protein 16
Ca_TC34207	AT5G13560.1	unknown protein; BEST Arabidopsis thaliana protein match is
Ca_TC34209
Ca_TC34210	AT1G23180.1	ARM repeat superfamily protein
Ca_TC34211	AT3G19170.1	presequence protease 1
Ca_TC34212	ATCG00830.1	ribosomal protein L2
Ca_TC34213	AT3G04340.1	FtsH extracellular protease family
Ca_TC34214	ATCG00490.1	ribulose-bisphosphate carboxylases
Ca_TC34219	AT4G04885.1	PCF11P-similar protein 4
Ca_TC34221	AT1G19860.1	Zinc finger C-x8-C-x5-C-x3-H type family protein
Ca_TC34222
Ca_TC34224	AT3G42660.1	transducin family protein / WD-40 repeat family protein
Ca_TC34225	AT1G36160.1	acetyl-CoA carboxylase 1
Ca_TC34227	AT5G23570.1	XS domain-containing protein / XS zinc finger domain-containing protein-related
Ca_TC34228
Ca_TC34229	AT2G18960.1	H(+)-ATPase 1
Ca_TC34230	AT2G05710.1	aconitase 3
Ca_TC34237	AT5G13570.2	decapping 2
Ca_TC34239	AT5G27030.2	TOPLESS-related 3
Ca_TC34242	AT2G41900.1	CCCH-type zinc finger protein with ARM repeat domain
Ca_TC34245	AT1G27880.1	DEAD/DEAH box RNA helicase family protein
Ca_TC34246
Ca_TC34247	AT4G04320.1	malonyl-CoA decarboxylase family protein
Ca_TC34248	AT5G55310.1	DNA topoisomerase 1 beta
Ca_TC34255	AT5G53970.1	Tyrosine transaminase family protein
Ca_TC34256	AT2G34210.1	Transcription elongation factor Spt5
Ca_TC34258	AT1G12300.1	Tetratricopeptide repeat (TPR)-like superfamily protein
Ca_TC34259
Ca_TC34261	AT3G01610.1	cell division cycle 48C
Ca_TC34262	AT5G54160.1	O-methyltransferase 1
Ca_TC34264	AT4G23160.1	cysteine-rich RLK (RECEPTOR-like protein kinase) 8
Ca_TC34266	AT3G19170.1	presequence protease 1
Ca_TC34275	AT3G25520.1	ribosomal protein L5
Ca_TC34277	AT1G08840.2	DNA replication helicase, putative
Ca_TC34284	AT1G10090.1	Early-responsive to dehydration stress protein (ERD4)
Ca_TC34285	AT5G25780.1	eukaryotic translation initiation factor 3B-2
Ca_TC34288
Ca_TC34289	AT1G50440.1	RING/FYVE/PHD zinc finger superfamily protein
Ca_TC34290	ATCG00380.1	chloroplast ribosomal protein S4
Ca_TC34292	AT5G13450.1	delta subunit of Mt ATP synthase
Ca_TC34293	AT3G14470.1	NB-ARC domain-containing disease resistance protein
Ca_TC34294	AT1G04120.1	multidrug resistance-associated protein 5
Ca_TC34295
Ca_TC34296	AT2G41680.1	NADPH-dependent thioredoxin reductase C
Ca_TC34297	AT2G39720.1	RING-H2 finger C2A
Ca_TC34298	AT3G56880.1	VQ motif-containing protein
Ca_TC34299	AT1G54560.1	Myosin family protein with Dil domain
Ca_TC34300	AT4G32770.1	tocopherol cyclase, chloroplast / vitamin E deficient 1 (VTE1) / sucrose export defective 1 (SXD1)
Ca_TC34302	AT3G19190.1	autophagy 2
Ca_TC34303
Ca_TC34304	AT1G16800.1	P-loop containing nucleoside triphosphate hydrolases superfamily protein
Ca_TC34305
Ca_TC34307	AT2G30390.2	ferrochelatase 2
Ca_TC34313	AT5G26751.1	shaggy-related kinase 11
Ca_TC34314	AT2G21330.1	fructose-bisphosphate aldolase 1
Ca_TC34315	AT2G34430.1	light-harvesting chlorophyll-protein complex II subunit B1
Ca_TC34316	AT1G74920.1	aldehyde dehydrogenase 10A8
Ca_TC34317	AT4G05320.2	polyubiquitin 10
Ca_TC34318	AT5G66460.1	Glycosyl hydrolase superfamily protein
Ca_TC34319	AT5G56010.1	heat shock protein 81-3
Ca_TC34320	AT3G12580.1	heat shock protein 70
Ca_TC34321	AT3G50820.1	photosystem II subunit O-2
Ca_TC34322	AT3G56940.1	dicarboxylate diiron protein, putative (Crd1)
Ca_TC34323	AT4G00560.4	NAD(P)-binding Rossmann-fold superfamily protein
Ca_TC34324	AT4G20360.1	RAB GTPase homolog E1B
Ca_TC34325	AT2G36530.1	Enolase
Ca_TC34326	AT3G17390.1	S-adenosylmethionine synthetase family protein
Ca_TC34327	AT1G25560.1	AP2/B3 transcription factor family protein
Ca_TC34328	AT2G39730.1	rubisco activase
Ca_TC34330	AT1G54270.1	eif4a-2
Ca_TC34331	AT4G05320.2	polyubiquitin 10
Ca_TC34333	AT1G32160.1	Protein of unknown function (DUF760)
Ca_TC34334	AT4G39090.1	Papain family cysteine protease
Ca_TC34335	AT1G07920.1	GTP binding Elongation factor Tu family protein
Ca_TC34336	AT2G21870.1	copper ion binding;cobalt ion binding;zinc ion binding
Ca_TC34337	AT3G22960.1	Pyruvate kinase family protein
Ca_TC34338	AT5G64760.1	regulatory particle non-ATPase subunit 5B
Ca_TC34339	AT1G56190.1	Phosphoglycerate kinase family protein
Ca_TC34340	AT2G39260.1	binding;RNA binding
Ca_TC34341	AT4G21960.1	Peroxidase superfamily protein
Ca_TC34342	AT1G11840.6	glyoxalase I homolog
Ca_TC34343	AT5G64260.1	EXORDIUM like 2
Ca_TC34344	AT3G23400.1	Plastid-lipid associated protein PAP / fibrillin family protein
Ca_TC34345	AT4G14960.2	Tubulin/FtsZ family protein
Ca_TC34346	AT1G02560.1	nuclear encoded CLP protease 5
Ca_TC34347	AT5G13800.2	pheophytinase
Ca_TC34348	AT3G61470.1	photosystem I light harvesting complex gene 2
Ca_TC34349	AT5G63350.1	unknown protein; BEST Arabidopsis thaliana protein match is
Ca_TC34351	AT5G42260.1	beta glucosidase 12
Ca_TC34352	AT2G20420.1	ATP citrate lyase (ACL) family protein
Ca_TC34353	AT1G11860.1	Glycine cleavage T-protein family
Ca_TC34355	AT2G47210.1	myb-like transcription factor family protein
Ca_TC34356	AT4G00430.1	plasma membrane intrinsic protein 1;4
Ca_TC34357	AT1G36990.1	unknown protein; LOCATED IN
Ca_TC34358	AT4G37370.1	cytochrome P450, family 81, subfamily D, polypeptide 8
Ca_TC34360	AT1G61520.1	photosystem I light harvesting complex gene 3
Ca_TC34361	AT4G36910.1	Cystathionine beta-synthase (CBS) family protein
Ca_TC34362	AT1G75280.1	NmrA-like negative transcriptional regulator family protein
Ca_TC34363	AT3G04120.1	glyceraldehyde-3-phosphate dehydrogenase C subunit 1
Ca_TC34364	AT4G05320.2	polyubiquitin 10
Ca_TC34365	AT3G04840.1	Ribosomal protein S3Ae
Ca_TC34366	AT1G07920.1	GTP binding Elongation factor Tu family protein
Ca_TC34367	AT1G11430.1	plastid developmental protein DAG, putative
Ca_TC34369	ATCG00520.1	unfolded protein binding
Ca_TC34370	AT5G50210.1	quinolinate synthase
Ca_TC34371	AT5G63680.1	Pyruvate kinase family protein
Ca_TC34373	AT5G45340.1	cytochrome P450, family 707, subfamily A, polypeptide 3
Ca_TC34377	AT5G15870.1	glycosyl hydrolase family 81 protein
Ca_TC34383	AT4G30310.2	FGGY family of carbohydrate kinase
Ca_TC34384	AT1G65930.1	cytosolic NADP+-dependent isocitrate dehydrogenase
Ca_TC34385	AT4G11810.1	Major Facilitator Superfamily with SPX (SYG1/Pho81/XPR1) domain-containing protein
Ca_TC34388	ATCG00490.1	ribulose-bisphosphate carboxylases
Ca_TC34390	AT1G33110.1	MATE efflux family protein
Ca_TC34392	AT3G29320.1	Glycosyl transferase, family 35
Ca_TC34393	AT1G11840.6	glyoxalase I homolog
Ca_TC34399	AT1G11580.1	methylesterase PCR A
Ca_TC34400	AT5G64300.1	GTP cyclohydrolase II
Ca_TC34403
Ca_TC34409	AT4G18440.1	L-Aspartase-like family protein
Ca_TC34410	AT2G20900.1	diacylglycerol kinase 5
Ca_TC34412	AT3G49240.1	Pentatricopeptide repeat (PPR) superfamily protein
Ca_TC34414	AT1G12775.1	Pentatricopeptide repeat (PPR) superfamily protein
Ca_TC34420	ATCG00490.1	ribulose-bisphosphate carboxylases
Ca_TC34421	AT3G10420.2	P-loop containing nucleoside triphosphate hydrolases superfamily protein
Ca_TC34422	ATCG00280.1	photosystem II reaction center protein C
Ca_TC34425	AT1G07890.3	ascorbate peroxidase 1
Ca_TC34429	AT3G58150.1	Optic atrophy 3 protein (OPA3)
Ca_TC34433
Ca_TC34435	AT1G78440.1	Arabidopsis thaliana gibberellin 2-oxidase 1
Ca_TC34437
Ca_TC34442	AT5G38830.1	Cysteinyl-tRNA synthetase, class Ia family protein
Ca_TC34443	AT1G32050.1	SCAMP family protein
Ca_TC34444	AT4G13940.1	S-adenosyl-L-homocysteine hydrolase
Ca_TC34445	AT2G15620.1	nitrite reductase 1
Ca_TC34448	AT3G18750.1	with no lysine (K) kinase 6
Ca_TC34452	AT5G04140.2	glutamate synthase 1
Ca_TC34454	AT5G56680.1	Class II aminoacyl-tRNA and biotin synthetases superfamily protein
Ca_TC34457	AT5G27550.1	P-loop containing nucleoside triphosphate hydrolases superfamily protein
Ca_TC34469
Ca_TC34470	AT3G43190.1	sucrose synthase 4
Ca_TC34471	AT3G25660.1	Amidase family protein
Ca_TC34474	AT5G56030.2	heat shock protein 81-2
Ca_TC34475	AT4G23180.1	cysteine-rich RLK (RECEPTOR-like protein kinase) 10
Ca_TC34476	AT5G64050.1	glutamate tRNA synthetase
Ca_TC34477	AT5G02500.1	heat shock cognate protein 70-1
Ca_TC34479	AT5G01410.1	Aldolase-type TIM barrel family protein
Ca_TC34480	AT1G48630.1	receptor for activated C kinase 1B
Ca_TC34483
Ca_TC34484	AT5G17530.3	phosphoglucosamine mutase family protein
Ca_TC34485	AT5G04040.1	Patatin-like phospholipase family protein
Ca_TC34487	AT1G30760.1	FAD-binding Berberine family protein
Ca_TC34491	AT1G60530.1	Dynamin related protein 4A
Ca_TC34494	AT3G46780.1	plastid transcriptionally active 16
Ca_TC34502
Ca_TC34504	ATMG00580.1	NADH dehydrogenase subunit 4
Ca_TC34506	AT4G21490.1	NAD(P)H dehydrogenase B3
Ca_TC34508	AT2G37040.1	PHE ammonia lyase 1
Ca_TC34509	AT3G20630.1	ubiquitin-specific protease 14
Ca_TC34510	AT5G26860.1	lon protease 1
Ca_TC34513	AT5G27870.1	Plant invertase/pectin methylesterase inhibitor superfamily
Ca_TC34514	AT3G06670.2	binding
Ca_TC34516	AT2G47030.1	Plant invertase/pectin methylesterase inhibitor superfamily
Ca_TC34517	AT5G09220.1	amino acid permease 2
Ca_TC34519	AT5G54510.1	Auxin-responsive GH3 family protein
Ca_TC34520	AT4G24190.1	Chaperone protein htpG family protein
Ca_TC34522	AT4G23160.1	cysteine-rich RLK (RECEPTOR-like protein kinase) 8
Ca_TC34524	AT3G13210.1	crooked neck protein, putative / cell cycle protein, putative
Ca_TC34525	AT2G30490.1	cinnamate-4-hydroxylase
Ca_TC34526	AT2G47030.1	Plant invertase/pectin methylesterase inhibitor superfamily
Ca_TC34527
Ca_TC34529	AT5G26830.1	Threonyl-tRNA synthetase
Ca_TC34530	AT2G45550.1	cytochrome P450, family 76, subfamily C, polypeptide 4
Ca_TC34531
Ca_TC34534	AT2G38120.1	Transmembrane amino acid transporter family protein
Ca_TC34535	AT1G51760.1	peptidase M20/M25/M40 family protein
Ca_TC34538	AT5G13570.2	decapping 2
Ca_TC34539	AT5G47850.1	CRINKLY4 related 4
Ca_TC34541	AT3G20290.1	EPS15 homology domain 1
Ca_TC34542
Ca_TC34545	ATCG01110.1	NAD(P)H dehydrogenase subunit H
Ca_TC34546	AT4G21960.1	Peroxidase superfamily protein
Ca_TC34548	AT2G46520.1	cellular apoptosis susceptibility protein, putative / importin-alpha re-exporter, putative
Ca_TC34550	AT1G78580.1	trehalose-6-phosphate synthase
Ca_TC34551	AT3G51860.1	cation exchanger 3
Ca_TC34552	AT3G57150.1	homologue of NAP57
Ca_TC34553	AT1G59900.1	pyruvate dehydrogenase complex E1 alpha subunit
Ca_TC34556	AT3G11710.1	lysyl-tRNA synthetase 1
Ca_TC34557	AT3G17760.1	glutamate decarboxylase 5
Ca_TC34561	AT4G13940.1	S-adenosyl-L-homocysteine hydrolase
Ca_TC34562	AT3G14470.1	NB-ARC domain-containing disease resistance protein
Ca_TC34563	AT3G25500.1	formin homology 1
Ca_TC34570	AT1G03160.1	FZO-like
Ca_TC34571	AT4G26270.1	phosphofructokinase 3
Ca_TC34572	AT5G46840.1	RNA-binding (RRM/RBD/RNP motifs) family protein
Ca_TC34574	AT1G14570.2	UBX domain-containing protein
Ca_TC34576	AT1G59760.1	RNA helicase, ATP-dependent, SK12/DOB1 protein
Ca_TC34580	AT2G22950.1	Cation transporter/ E1-E2 ATPase family protein
Ca_TC34582	AT1G22770.1	gigantea protein (GI)
Ca_TC34584	AT3G46220.2	unknown protein; INVOLVED IN
Ca_TC34585	AT2G40730.1	Protein kinase family protein with ARM repeat domain
Ca_TC34586	AT5G20890.1	TCP-1/cpn60 chaperonin family protein
Ca_TC34587	AT3G46970.1	alpha-glucan phosphorylase 2
Ca_TC34592
Ca_TC34599	AT3G18290.1	zinc finger protein-related
Ca_TC34600	AT2G24520.1	H(+)-ATPase 5
Ca_TC34605	AT2G38630.1	Transducin/WD40 repeat-like superfamily protein
Ca_TC34606	AT4G36480.1	long-chain base1
Ca_TC34607	AT5G47140.1	GATA transcription factor 27
Ca_TC34608	AT5G67170.1	SEC-C motif-containing protein / OTU-like cysteine protease family protein
Ca_TC34613	AT4G14220.1	RING-H2 group F1A
Ca_TC34617
Ca_TC34619	AT4G01290.1	unknown protein; FUNCTIONS IN
Ca_TC34620	AT1G54490.1	exoribonuclease 4
Ca_TC34621	AT4G28760.1	Protein of unknown function (DUF3741)
Ca_TC34624	AT1G17220.1	Translation initiation factor 2, small GTP-binding protein
Ca_TC34626	ATCG00500.1	acetyl-CoA carboxylase carboxyl transferase subunit beta
Ca_TC34629	ATCG00170.1	DNA-directed RNA polymerase family protein
Ca_TC34632	AT1G56110.1	homolog of nucleolar protein NOP56
Ca_TC34634	AT4G31880.1	LOCATED IN
Ca_TC34635	AT5G66150.1	Glycosyl hydrolase family 38 protein
Ca_TC34637	AT3G29360.1	UDP-glucose 6-dehydrogenase family protein
Ca_TC34640	AT4G20850.1	tripeptidyl peptidase ii
Ca_TC34645	ATCG01050.1	NADH-Ubiquinone/plastoquinone (complex I) protein
Ca_TC34647	AT2G28470.1	beta-galactosidase 8
Ca_TC34648	AT1G12775.1	Pentatricopeptide repeat (PPR) superfamily protein
Ca_TC34652	AT3G61520.1	Pentatricopeptide repeat (PPR) superfamily protein
Ca_TC34656	AT3G49600.1	ubiquitin-specific protease 26
Ca_TC34657	AT1G50440.1	RING/FYVE/PHD zinc finger superfamily protein
Ca_TC34658	AT5G67360.1	Subtilase family protein
Ca_TC34660	AT5G06900.1	cytochrome P450, family 93, subfamily D, polypeptide 1
Ca_TC34669	AT3G56150.1	eukaryotic translation initiation factor 3C
Ca_TC34671	AT5G05170.1	Cellulose synthase family protein
Ca_TC34673
Ca_TC34676	AT1G56070.1	Ribosomal protein S5/Elongation factor G/III/V family protein
Ca_TC34680	AT3G01060.1	unknown protein; Has 640 Blast hits to 638 proteins in 201 species
Ca_TC34681	AT5G05980.1	DHFS-FPGS homolog B
Ca_TC34683	AT5G24850.1	cryptochrome 3
Ca_TC34684	AT3G04260.1	plastid transcriptionally active 3
Ca_TC34688	AT2G01170.1	bidirectional amino acid transporter 1
Ca_TC34689	AT1G72180.1	Leucine-rich receptor-like protein kinase family protein
Ca_TC34690	ATCG01130.1	Ycf1 protein
Ca_TC34691	AT5G53460.1	NADH-dependent glutamate synthase 1
Ca_TC34692
Ca_TC34694	AT4G00660.2	RNAhelicase-like 8
Ca_TC34695	AT3G09440.1	Heat shock protein 70 (Hsp 70) family protein
Ca_TC34696
Ca_TC34697	AT4G04640.1	ATPase, F1 complex, gamma subunit protein
Ca_TC34699
Ca_TC34701	AT2G25320.1	TRAF-like family protein
Ca_TC34702	AT5G67360.1	Subtilase family protein
Ca_TC34703	AT2G01980.1	sodium proton exchanger, putative (NHX7) (SOS1)
Ca_TC34706
Ca_TC34707	AT2G27600.1	AAA-type ATPase family protein
Ca_TC34708	AT5G24350.2	FUNCTIONS IN
Ca_TC34712	AT4G12910.1	serine carboxypeptidase-like 20
Ca_TC34713	AT1G32490.1	RNA helicase family protein
Ca_TC34715	AT1G14420.1	Pectate lyase family protein
Ca_TC34716	AT4G08950.1	Phosphate-responsive 1 family protein
Ca_TC34718	AT1G65060.1	4-coumarate
Ca_TC34719	AT1G66860.1	Class I glutamine amidotransferase-like superfamily protein
Ca_TC34720	AT3G10350.2	P-loop containing nucleoside triphosphate hydrolases superfamily protein
Ca_TC34721	AT2G34250.1	SecY protein transport family protein
Ca_TC34722	AT2G22240.1	myo-inositol-1-phosphate synthase 2
Ca_TC34723	AT4G00740.1	S-adenosyl-L-methionine-dependent methyltransferases superfamily protein
Ca_TC34724	AT1G64550.1	general control non-repressible 3
Ca_TC34725	AT5G48150.1	GRAS family transcription factor
Ca_TC34726	AT5G03340.1	ATPase, AAA-type, CDC48 protein
Ca_TC34727	AT3G47340.1	glutamine-dependent asparagine synthase 1
Ca_TC34728	AT1G20160.1	Subtilisin-like serine endopeptidase family protein
Ca_TC34729	AT5G25754.1	RNA polymerase I-associated factor PAF67
Ca_TC34730	AT3G11830.1	TCP-1/cpn60 chaperonin family protein
Ca_TC34731	AT4G37510.1	Ribonuclease III family protein
Ca_TC34732	AT2G21520.2	Sec14p-like phosphatidylinositol transfer family protein
Ca_TC34733	AT5G03160.1	homolog of mamallian P58IPK
Ca_TC34735	AT1G54450.1	Calcium-binding EF-hand family protein
Ca_TC34736	AT5G63630.1	P-loop containing nucleoside triphosphate hydrolases superfamily protein
Ca_TC34737	AT2G34250.1	SecY protein transport family protein
Ca_TC34738	AT5G09810.1	actin 7
Ca_TC34739	AT1G53050.1	Protein kinase superfamily protein
Ca_TC34740	AT1G16970.1	KU70 homolog
Ca_TC34741	AT1G13180.1	Actin-like ATPase superfamily protein
Ca_TC34742	AT1G71980.1	Protease-associated (PA) RING/U-box zinc finger family protein
Ca_TC34744	AT5G44120.3	RmlC-like cupins superfamily protein
Ca_TC34745	AT5G17230.3	PHYTOENE SYNTHASE
Ca_TC34746	AT5G25754.1	RNA polymerase I-associated factor PAF67
Ca_TC34747	AT4G34740.1	GLN phosphoribosyl pyrophosphate amidotransferase 2
Ca_TC34748	AT5G07030.1	Eukaryotic aspartyl protease family protein
Ca_TC34749	AT3G22640.1	cupin family protein
Ca_TC34750	AT3G09880.1	Protein phosphatase 2A regulatory B subunit family protein
Ca_TC34751	AT5G17920.1	Cobalamin-independent synthase family protein
Ca_TC34752	AT1G04430.1	S-adenosyl-L-methionine-dependent methyltransferases superfamily protein
Ca_TC34754	AT1G76160.1	SKU5 similar 5
Ca_TC34755	AT2G14720.1	vacuolar sorting receptor 4
Ca_TC34756	AT3G15880.2	WUS-interacting protein 2
Ca_TC34757	AT1G78570.1	rhamnose biosynthesis 1
Ca_TC34758	AT1G45130.1	beta-galactosidase 5
Ca_TC34759	AT1G80490.2	TOPLESS-related 1
Ca_TC34760	AT1G53750.1	regulatory particle triple-A 1A
Ca_TC34761	AT1G49430.1	long-chain acyl-CoA synthetase 2
Ca_TC34765	AT1G26810.1	galactosyltransferase1
Ca_TC34767	AT1G50440.1	RING/FYVE/PHD zinc finger superfamily protein
Ca_TC34771	AT5G43745.1	Protein of unknown function (DUF1012)
Ca_TC34772	AT5G03730.2	Protein kinase superfamily protein
Ca_TC34780	ATMG00090.1	structural constituent of ribosome;protein binding
Ca_TC34781	AT4G07960.1	Cellulose-synthase-like C12
Ca_TC34783
Ca_TC34784	AT4G16760.1	acyl-CoA oxidase 1
Ca_TC34787
Ca_TC34788	AT3G42640.1	H(+)-ATPase 8
Ca_TC34789	AT1G51940.1	protein kinase family protein / peptidoglycan-binding LysM domain-containing protein
Ca_TC34794	AT4G36360.1	beta-galactosidase 3
Ca_TC34795	AT5G50920.1	CLPC homologue 1
Ca_TC34797	AT5G26594.1	response regulator 24
Ca_TC34800	AT5G42920.2	THO complex, subunit 5
Ca_TC34802	AT2G38650.1	galacturonosyltransferase 7
Ca_TC34806	AT4G22120.1	ERD (early-responsive to dehydration stress) family protein
Ca_TC34807	AT5G14520.1	pescadillo-related
Ca_TC34808	AT3G07950.1	rhomboid protein-related
Ca_TC34809	AT1G78930.1	Mitochondrial transcription termination factor family protein
Ca_TC34814	AT4G13930.1	serine hydroxymethyltransferase 4
Ca_TC34815	AT2G26080.1	glycine decarboxylase P-protein 2
Ca_TC34816	AT3G01300.1	Protein kinase superfamily protein
Ca_TC34817	AT4G21990.1	APS reductase 3
Ca_TC34818	AT5G58270.1	ABC transporter of the mitochondrion 3
Ca_TC34819	AT1G73080.1	PEP1 receptor 1
Ca_TC34820	AT1G65840.1	polyamine oxidase 4
Ca_TC34821	AT5G35630.1	glutamine synthetase 2
Ca_TC34822	AT5G54160.1	O-methyltransferase 1
Ca_TC34823	AT4G30190.2	H(+)-ATPase 2
Ca_TC34824
Ca_TC34825	AT4G33010.1	glycine decarboxylase P-protein 1
Ca_TC34827
Ca_TC34830	AT5G57870.1	MIF4G domain-containing protein / MA3 domain-containing protein
Ca_TC34832	AT5G55480.1	SHV3-like 1
Ca_TC34833	ATCG00340.1	Photosystem I, PsaA/PsaB protein
Ca_TC34834	AT3G63480.1	ATP binding microtubule motor family protein
Ca_TC34836	AT2G27730.1	copper ion binding
Ca_TC34837	AT4G23640.1	Potassium transporter family protein
Ca_TC34839	AT2G30580.1	DREB2A-interacting protein 2
Ca_TC34840	AT3G18610.1	nucleolin like 2
Ca_TC34843	AT3G13870.1	Root hair defective 3 GTP-binding protein (RHD3)
Ca_TC34844	AT2G47000.1	ATP binding cassette subfamily B4
Ca_TC34846	AT5G49890.1	chloride channel C
Ca_TC34847	AT2G42490.1	Copper amine oxidase family protein
Ca_TC34848	AT1G56070.1	Ribosomal protein S5/Elongation factor G/III/V family protein
Ca_TC34850	AT2G32730.1	26S proteasome regulatory complex, non-ATPase subcomplex, Rpn2/Psmd1 subunit
Ca_TC34851
Ca_TC34852
Ca_TC34854	AT5G05980.1	DHFS-FPGS homolog B
Ca_TC34856	AT3G07950.1	rhomboid protein-related
Ca_TC34858	AT5G23880.1	cleavage and polyadenylation specificity factor 100
Ca_TC34859	ATCG00740.1	RNA polymerase subunit alpha
Ca_TC34860	AT1G55020.1	lipoxygenase 1
Ca_TC34866
Ca_TC34867	AT2G27210.1	BRI1 suppressor 1 (BSU1)-like 3
Ca_TC34871
Ca_TC34872	AT3G09630.1	Ribosomal protein L4/L1 family
Ca_TC34874	AT1G77760.1	nitrate reductase 1
Ca_TC34880	AT5G09590.1	mitochondrial HSO70 2
Ca_TC34882	AT2G07560.1	H(+)-ATPase 6
Ca_TC34884	AT5G50920.1	CLPC homologue 1
Ca_TC34887	AT1G64110.2	P-loop containing nucleoside triphosphate hydrolases superfamily protein
Ca_TC34890	AT4G36360.1	beta-galactosidase 3
Ca_TC34894	AT1G63770.5	Peptidase M1 family protein
Ca_TC34895	AT4G21580.1	oxidoreductase, zinc-binding dehydrogenase family protein
Ca_TC34897	AT1G72160.1	Sec14p-like phosphatidylinositol transfer family protein
Ca_TC34898	AT1G72160.1	Sec14p-like phosphatidylinositol transfer family protein
Ca_TC34899
Ca_TC34904	AT5G20280.1	sucrose phosphate synthase 1F
Ca_TC34907	AT4G02280.1	sucrose synthase 3
Ca_TC34908	AT1G07920.1	GTP binding Elongation factor Tu family protein
Ca_TC34910	AT1G05230.1	homeodomain GLABROUS 2
Ca_TC34911	AT5G56010.1	heat shock protein 81-3
Ca_TC34915	AT5G08570.1	Pyruvate kinase family protein
Ca_TC34919	AT2G26850.1	F-box family protein
Ca_TC34920	ATCG00480.1	ATP synthase subunit beta
Ca_TC34921	AT1G30360.1	Early-responsive to dehydration stress protein (ERD4)
Ca_TC34922	AT5G28350.1	Quinoprotein amine dehydrogenase, beta chain-like; RIC1-like guanyl-nucleotide exchange factor
Ca_TC34923	AT3G07950.1	rhomboid protein-related
Ca_TC34924	AT3G13772.1	transmembrane nine 7
Ca_TC34925	AT3G54540.1	general control non-repressible 4
Ca_TC34929
Ca_TC34934	AT4G23160.1	cysteine-rich RLK (RECEPTOR-like protein kinase) 8
Ca_TC34941
Ca_TC34942	AT3G14590.2	Calcium-dependent lipid-binding (CaLB domain) family protein
Ca_TC34945
Ca_TC34955	AT1G71220.2	UDP-glucose
Ca_TC34957	AT3G25570.1	Adenosylmethionine decarboxylase family protein
Ca_TC34958	AT5G57330.1	Galactose mutarotase-like superfamily protein
Ca_TC34959	AT2G30490.1	cinnamate-4-hydroxylase
Ca_TC34962	AT1G01140.3	CBL-interacting protein kinase 9
Ca_TC34963	AT3G29360.1	UDP-glucose 6-dehydrogenase family protein
Ca_TC34964	AT4G14960.2	Tubulin/FtsZ family protein
Ca_TC34965	AT4G39910.1	ubiquitin-specific protease 3
Ca_TC34966	AT3G29360.1	UDP-glucose 6-dehydrogenase family protein
Ca_TC34967	AT3G18190.1	TCP-1/cpn60 chaperonin family protein
Ca_TC34968	AT4G14960.2	Tubulin/FtsZ family protein
Ca_TC34969	AT4G00570.1	NAD-dependent malic enzyme 2
Ca_TC34970	AT1G09780.1	Phosphoglycerate mutase, 2,3-bisphosphoglycerate-independent
Ca_TC34971	AT5G26360.1	TCP-1/cpn60 chaperonin family protein
Ca_TC34972	AT4G18810.2	NAD(P)-binding Rossmann-fold superfamily protein
Ca_TC34973	AT5G57800.1	Fatty acid hydroxylase superfamily
Ca_TC34974	AT1G50250.1	FTSH protease 1
Ca_TC34976	AT4G33080.1	AGC (cAMP-dependent, cGMP-dependent and protein kinase C) kinase family protein
Ca_TC34977	AT3G18610.1	nucleolin like 2
Ca_TC34978	AT1G47670.1	Transmembrane amino acid transporter family protein
Ca_TC34979	AT3G10720.2	Plant invertase/pectin methylesterase inhibitor superfamily
Ca_TC34980	AT3G60750.1	Transketolase
Ca_TC34981	AT2G28000.1	chaperonin-60alpha
Ca_TC34982	AT5G50900.1	ARM repeat superfamily protein
Ca_TC34983	AT5G49630.1	amino acid permease 6
Ca_TC34984	AT1G06570.1	phytoene desaturation 1
Ca_TC34985	AT5G47780.1	galacturonosyltransferase 4
Ca_TC34986	AT2G22240.1	myo-inositol-1-phosphate synthase 2
Ca_TC34987	AT1G79440.1	aldehyde dehydrogenase 5F1
Ca_TC34988	AT5G35200.1	ENTH/ANTH/VHS superfamily protein
Ca_TC34989	AT5G01220.1	sulfoquinovosyldiacylglycerol 2
Ca_TC34990	AT5G52180.1	LOCATED IN
Ca_TC34991	AT2G26690.1	Major facilitator superfamily protein
Ca_TC34992	AT5G40760.1	glucose-6-phosphate dehydrogenase 6
Ca_TC34993	AT3G02090.2	Insulinase (Peptidase family M16) protein
Ca_TC34994	AT4G00110.1	UDP-D-glucuronate 4-epimerase 3
Ca_TC34995	AT1G14920.1	GRAS family transcription factor family protein
Ca_TC34996	AT2G15620.1	nitrite reductase 1
Ca_TC34997	AT3G04870.1	zeta-carotene desaturase
Ca_TC34998	AT5G09880.1	Splicing factor, CC1-like
Ca_TC35000	AT5G03730.2	Protein kinase superfamily protein
Ca_TC35001	AT1G56190.1	Phosphoglycerate kinase family protein
Ca_TC35002	AT5G25150.1	TBP-associated factor 5
Ca_TC35003	AT2G33340.1	MOS4-associated complex 3B
Ca_TC35004	AT1G11580.1	methylesterase PCR A
Ca_TC35005	AT3G25660.1	Amidase family protein
Ca_TC35007	AT1G55020.1	lipoxygenase 1
Ca_TC35015	AT1G78900.1	vacuolar ATP synthase subunit A
Ca_TC35018	AT3G54220.1	GRAS family transcription factor
Ca_TC35019	AT2G32810.1	beta galactosidase 9
Ca_TC35021	AT1G10130.1	endoplasmic reticulum-type calcium-transporting ATPase 3
Ca_TC35022	AT3G13750.1	beta galactosidase 1
Ca_TC35024	AT2G30700.1	unknown protein; BEST Arabidopsis thaliana protein match is
Ca_TC35032	AT4G33010.1	glycine decarboxylase P-protein 1
Ca_TC35034
Ca_TC35035	AT5G46070.1	Guanylate-binding family protein
Ca_TC35036	AT1G71820.2	SEC6
Ca_TC35038	AT2G27040.1	Argonaute family protein
Ca_TC35039	AT3G02760.1	Class II aaRS and biotin synthetases superfamily protein
Ca_TC35042	AT1G09730.1	Cysteine proteinases superfamily protein
Ca_TC35049	AT3G60100.1	citrate synthase 5
Ca_TC35050	AT2G17360.1	Ribosomal protein S4 (RPS4A) family protein
Ca_TC35051	ATCG00480.1	ATP synthase subunit beta
Ca_TC35052	AT3G23820.1	UDP-D-glucuronate 4-epimerase 6
Ca_TC35053	AT5G26340.1	Major facilitator superfamily protein
Ca_TC35068	AT2G31260.1	autophagy 9 (APG9)
Ca_TC35073	AT1G15440.1	periodic tryptophan protein 2
Ca_TC35080	AT3G45630.1	RNA binding (RRM/RBD/RNP motifs) family protein
Ca_TC35082	AT3G10740.1	alpha-L-arabinofuranosidase 1
Ca_TC35083	AT5G45140.1	nuclear RNA polymerase C2
Ca_TC35090	AT1G47550.2	exocyst complex component sec3A
Ca_TC35093	ATCG00740.1	RNA polymerase subunit alpha
Ca_TC35094	AT5G28840.1	GDP-D-mannose 3',5'-epimerase
Ca_TC35095	AT5G15450.1	casein lytic proteinase B3
Ca_TC35096
Ca_TC35099	AT5G17920.1	Cobalamin-independent synthase family protein
Ca_TC35100	AT2G27040.1	Argonaute family protein
Ca_TC35101	AT1G74920.1	aldehyde dehydrogenase 10A8
Ca_TC35109	AT4G19800.1	Glycosyl hydrolase family protein with chitinase insertion domain
Ca_TC35112	AT4G20850.1	tripeptidyl peptidase ii
Ca_TC35116	AT3G59780.1	Rhodanese/Cell cycle control phosphatase superfamily protein
Ca_TC35118	AT3G44200.1	NIMA (never in mitosis, gene A)-related 6
Ca_TC35120	AT5G53120.6	spermidine synthase 3
Ca_TC35121	AT4G35830.1	aconitase 1
Ca_TC35125
Ca_TC35126	AT4G20850.1	tripeptidyl peptidase ii
Ca_TC35128	AT3G07950.1	rhomboid protein-related
Ca_TC35129	AT5G58100.1	unknown protein; INVOLVED IN
Ca_TC35132	ATCG00790.1	ribosomal protein L16
Ca_TC35141	AT5G05980.1	DHFS-FPGS homolog B
Ca_TC35145	AT5G35630.1	glutamine synthetase 2
Ca_TC35152	ATCG00800.1	structural constituent of ribosome
Ca_TC35153
Ca_TC35156	AT5G65750.1	2-oxoglutarate dehydrogenase, E1 component
Ca_TC35157	AT4G23160.1	cysteine-rich RLK (RECEPTOR-like protein kinase) 8
Ca_TC35163	AT1G19250.1	flavin-dependent monooxygenase 1
Ca_TC35165	AT4G37370.1	cytochrome P450, family 81, subfamily D, polypeptide 8
Ca_TC35168	AT3G11450.1	DnaJ domain ;Myb-like DNA-binding domain
Ca_TC35170	AT1G35220.1	unknown protein; FUNCTIONS IN
Ca_TC35172	AT3G08840.2	D-alanine--D-alanine ligase family
Ca_TC35179	AT1G55020.1	lipoxygenase 1
Ca_TC35180
Ca_TC35182	AT3G21620.1	ERD (early-responsive to dehydration stress) family protein
Ca_TC35184	AT3G28730.1	high mobility group
Ca_TC35187
Ca_TC35189	AT3G04310.1	unknown protein; Has 44 Blast hits to 44 proteins in 12 species
Ca_TC35190	AT2G41220.1	glutamate synthase 2
Ca_TC35192	AT5G57580.1	Calmodulin-binding protein
Ca_TC35193	AT1G02500.1	S-adenosylmethionine synthetase 1
Ca_TC35194	AT5G46290.3	3-ketoacyl-acyl carrier protein synthase I
Ca_TC35195	AT2G05940.1	Protein kinase superfamily protein
Ca_TC35196	AT5G44070.1	phytochelatin synthase 1 (PCS1)
Ca_TC35197	AT5G65470.1	O-fucosyltransferase family protein
Ca_TC35198	AT2G40840.1	disproportionating enzyme 2
Ca_TC35199	AT4G32940.1	gamma vacuolar processing enzyme
Ca_TC35200	AT5G27870.1	Plant invertase/pectin methylesterase inhibitor superfamily
Ca_TC35201	AT5G54960.1	pyruvate decarboxylase-2
Ca_TC35202	AT3G22890.1	ATP sulfurylase 1
Ca_TC35203	AT1G29880.1	glycyl-tRNA synthetase / glycine--tRNA ligase
Ca_TC35204	AT2G36990.1	RNApolymerase sigma-subunit F
Ca_TC35205	AT4G32940.1	gamma vacuolar processing enzyme
Ca_TC35206	AT5G18070.1	phosphoglucosamine mutase-related
Ca_TC35207	AT1G29690.1	MAC/Perforin domain-containing protein
Ca_TC35208	AT3G48500.2	Nucleic acid-binding, OB-fold-like protein
Ca_TC35209	AT1G21680.1	DPP6 N-terminal domain-like protein
Ca_TC35210	AT5G37370.1	PRP38 family protein
Ca_TC35211	AT3G06720.1	importin alpha isoform 1
Ca_TC35212	AT1G80530.1	Major facilitator superfamily protein
Ca_TC35213	AT5G25110.1	CBL-interacting protein kinase 25
Ca_TC35214	AT3G47340.1	glutamine-dependent asparagine synthase 1
Ca_TC35215	AT3G57530.1	calcium-dependent protein kinase 32
Ca_TC35216	AT1G01600.1	cytochrome P450, family 86, subfamily A, polypeptide 4
Ca_TC35217	AT1G30760.1	FAD-binding Berberine family protein
Ca_TC35218	AT3G12580.1	heat shock protein 70
Ca_TC35219	AT4G04770.1	ATP binding cassette protein 1
Ca_TC35220	AT3G53230.1	ATPase, AAA-type, CDC48 protein
Ca_TC35221	AT2G29990.1	alternative NAD(P)H dehydrogenase 2
Ca_TC35222	AT5G02500.1	heat shock cognate protein 70-1
Ca_TC35223	AT3G12580.1	heat shock protein 70
Ca_TC35224	AT1G26850.1	S-adenosyl-L-methionine-dependent methyltransferases superfamily protein
Ca_TC35225	AT1G79150.1	binding
Ca_TC35226	AT3G61490.1	Pectin lyase-like superfamily protein
Ca_TC35227	AT2G30950.1	FtsH extracellular protease family
Ca_TC35228	AT4G00400.1	glycerol-3-phosphate acyltransferase 8
Ca_TC35229	AT2G30950.1	FtsH extracellular protease family
Ca_TC35230	AT3G12580.1	heat shock protein 70
Ca_TC35231	AT3G02350.1	galacturonosyltransferase 9
Ca_TC35233	AT3G47340.1	glutamine-dependent asparagine synthase 1
Ca_TC35234	AT1G32060.1	phosphoribulokinase
Ca_TC35236	AT2G29650.1	phosphate transporter 4;1
Ca_TC35237	AT2G41450.1	N-acetyltransferases;N-acetyltransferases
Ca_TC35238	AT5G66760.1	succinate dehydrogenase 1-1
Ca_TC35239	AT2G22360.1	DNAJ heat shock family protein
Ca_TC35240	AT3G08040.1	MATE efflux family protein
Ca_TC35241	AT4G00570.1	NAD-dependent malic enzyme 2
Ca_TC35242	AT4G29840.1	Pyridoxal-5'-phosphate-dependent enzyme family protein
Ca_TC35245	AT5G44740.2	Y-family DNA polymerase H
Ca_TC35246	AT4G32410.1	cellulose synthase 1
Ca_TC35247	ATCG00490.1	ribulose-bisphosphate carboxylases
Ca_TC35252	AT5G17920.1	Cobalamin-independent synthase family protein
Ca_TC35255	AT5G58870.1	FTSH protease 9
Ca_TC35257	AT3G61520.1	Pentatricopeptide repeat (PPR) superfamily protein
Ca_TC35259	AT4G20850.1	tripeptidyl peptidase ii
Ca_TC35261	AT4G15230.1	pleiotropic drug resistance 2
Ca_TC35262	AT1G30330.2	auxin response factor 6
Ca_TC35266	AT4G33010.1	glycine decarboxylase P-protein 1
Ca_TC35270	AT4G02550.3	unknown protein; BEST Arabidopsis thaliana protein match is
Ca_TC35271	AT3G45140.1	lipoxygenase 2
Ca_TC35272	ATCG00800.1	structural constituent of ribosome
Ca_TC35275	AT5G39990.1	Core-2/I-branching beta-1,6-N-acetylglucosaminyltransferase family protein
Ca_TC35276	AT4G35580.2	NAC transcription factor-like 9
Ca_TC35277	AT5G49530.1	SIN-like family protein
Ca_TC35278	ATCG00830.1	ribosomal protein L2
Ca_TC35288	AT3G43220.1	Phosphoinositide phosphatase family protein
Ca_TC35291
Ca_TC35292	AT5G47040.1	lon protease 2
Ca_TC35294	AT2G46500.1	phosphoinositide 4-kinase gamma 4
Ca_TC35296	AT3G58500.1	protein phosphatase 2A-4
Ca_TC35298	AT5G14420.1	RING domain ligase2
Ca_TC35300	AT4G24690.1	ubiquitin-associated (UBA)/TS-N domain-containing protein / octicosapeptide/Phox/Bemp1 (PB1) domain-containing protein
Ca_TC35301	AT3G53260.1	phenylalanine ammonia-lyase 2
Ca_TC35305
Ca_TC35307	AT3G55220.1	Cleavage and polyadenylation specificity factor (CPSF) A subunit protein
Ca_TC35308	AT3G61520.1	Pentatricopeptide repeat (PPR) superfamily protein
Ca_TC35312	AT5G36930.2	Disease resistance protein (TIR-NBS-LRR class) family
Ca_TC35313	AT3G43240.1	ARID/BRIGHT DNA-binding domain-containing protein
Ca_TC35314	AT5G55310.1	DNA topoisomerase 1 beta
Ca_TC35315	AT5G51430.1	conserved oligomeric Golgi complex component-related / COG complex component-related
Ca_TC35317	AT4G31480.1	Coatomer, beta subunit
Ca_TC35318	AT2G18960.1	H(+)-ATPase 1
Ca_TC35323	AT5G23570.1	XS domain-containing protein / XS zinc finger domain-containing protein-related
Ca_TC35324	AT5G64030.1	S-adenosyl-L-methionine-dependent methyltransferases superfamily protein
Ca_TC35328	AT3G04090.1	small and basic intrinsic protein 1A
Ca_TC35331	AT1G78930.1	Mitochondrial transcription termination factor family protein
Ca_TC35332	AT3G46290.1	hercules receptor kinase 1
Ca_TC35334	AT3G13460.1	evolutionarily conserved C-terminal region 2
Ca_TC35335	AT5G23860.1	tubulin beta 8
Ca_TC35336	AT1G06840.1	Leucine-rich repeat protein kinase family protein
Ca_TC35339	AT5G65700.1	Leucine-rich receptor-like protein kinase family protein
Ca_TC35340	AT1G50440.1	RING/FYVE/PHD zinc finger superfamily protein
Ca_TC35341	AT2G01830.2	CHASE domain containing histidine kinase protein
Ca_TC35342	AT5G63420.1	RNA-metabolising metallo-beta-lactamase family protein
Ca_TC35343	AT5G35750.1	histidine kinase 2
Ca_TC35344	AT2G26640.1	3-ketoacyl-CoA synthase 11
Ca_TC35347	AT3G13330.1	proteasome activating protein 200
Ca_TC35348	AT1G25540.1	phytochrome and flowering time regulatory protein (PFT1)
Ca_TC35349
Ca_TC35351	AT5G66190.1	ferredoxin-NADP(+)-oxidoreductase 1
Ca_TC35354	AT2G26080.1	glycine decarboxylase P-protein 2
Ca_TC35355	AT2G07687.1	Cytochrome c oxidase, subunit III
Ca_TC35358	AT5G56890.1	Protein kinase superfamily protein
Ca_TC35359	AT4G00700.1	C2 calcium/lipid-binding plant phosphoribosyltransferase family protein
Ca_TC35360	AT3G47690.1	microtubule end binding protein EB1A
Ca_TC35363	AT3G19820.1	cell elongation protein / DWARF1 / DIMINUTO (DIM)
Ca_TC35365	ATMG00510.1	NADH dehydrogenase subunit 7
Ca_TC35368	AT5G37630.1	ARM repeat superfamily protein
Ca_TC35372	AT5G60690.1	Homeobox-leucine zipper family protein / lipid-binding START domain-containing protein
Ca_TC35373
Ca_TC35375
Ca_TC35379
Ca_TC35380
Ca_TC35381	AT3G10330.1	Cyclin-like family protein
Ca_TC35382	AT5G50210.1	quinolinate synthase
Ca_TC35384	ATMG00080.1	ribosomal protein L16
Ca_TC35385	AT5G26240.1	chloride channel D
Ca_TC35386	AT1G62020.1	Coatomer, alpha subunit
Ca_TC35388	AT4G11380.2	Adaptin family protein
Ca_TC35392	AT2G23360.1	Plant protein of unknown function (DUF869)
Ca_TC35398
Ca_TC35399	AT3G11410.1	protein phosphatase 2CA
Ca_TC35402	AT5G13570.2	decapping 2
Ca_TC35403	ATCG00800.1	structural constituent of ribosome
Ca_TC35405	AT3G23920.1	beta-amylase 1
Ca_TC35409	AT5G56680.1	Class II aminoacyl-tRNA and biotin synthetases superfamily protein
Ca_TC35411
Ca_TC35413	AT5G19010.1	mitogen-activated protein kinase 16
Ca_TC35414
Ca_TC35415
Ca_TC35418	AT4G24520.1	P450 reductase 1
Ca_TC35426	AT3G60680.1	Plant protein of unknown function (DUF641)
Ca_TC35430	AT3G14590.2	Calcium-dependent lipid-binding (CaLB domain) family protein
Ca_TC35439
Ca_TC35441	AT2G07698.1	ATPase, F1 complex, alpha subunit protein
Ca_TC35442	ATMG00860.1	DNA/RNA polymerases superfamily protein
Ca_TC35444	AT4G20850.1	tripeptidyl peptidase ii
Ca_TC35446
Ca_TC35448	AT1G50440.1	RING/FYVE/PHD zinc finger superfamily protein
Ca_TC35452	ATCG00480.1	ATP synthase subunit beta
Ca_TC35455
Ca_TC35456
Ca_TC35459	AT4G13930.1	serine hydroxymethyltransferase 4
Ca_TC35460	AT5G20320.1	dicer-like 4
Ca_TC35461	AT2G33770.1	phosphate 2
Ca_TC35464
Ca_TC35466	AT1G50040.1	Protein of unknown function (DUF1005)
Ca_TC35467	AT3G57290.1	eukaryotic translation initiation factor 3E
Ca_TC35468	AT4G35090.1	catalase 2
Ca_TC35469	AT3G12400.1	Ubiquitin-conjugating enzyme/RWD-like protein
Ca_TC35470	AT3G07670.1	Rubisco methyltransferase family protein
Ca_TC35471	AT2G14670.1	sucrose-proton symporter 8
Ca_TC35472	AT4G03020.1	transducin family protein / WD-40 repeat family protein
Ca_TC35473	AT2G26190.1	calmodulin-binding family protein
Ca_TC35474	AT3G62120.1	Class II aaRS and biotin synthetases superfamily protein
Ca_TC35476	AT1G65730.1	YELLOW STRIPE like 7
Ca_TC35477	AT2G36530.1	Enolase
Ca_TC35478	AT2G40890.1	cytochrome P450, family 98, subfamily A, polypeptide 3
Ca_TC35479	AT4G21150.1	ribophorin II (RPN2) family protein
Ca_TC35480	AT2G30950.1	FtsH extracellular protease family
Ca_TC35481	AT1G55740.1	seed imbibition 1
Ca_TC35482	AT4G12420.1	Cupredoxin superfamily protein
Ca_TC35483	AT1G32900.1	UDP-Glycosyltransferase superfamily protein
Ca_TC35484	AT4G29840.1	Pyridoxal-5'-phosphate-dependent enzyme family protein
Ca_TC35485	AT1G30760.1	FAD-binding Berberine family protein
Ca_TC35486	AT4G00400.1	glycerol-3-phosphate acyltransferase 8
Ca_TC35487	AT5G45110.1	NPR1-like protein 3
Ca_TC35488	AT2G22240.1	myo-inositol-1-phosphate synthase 2
Ca_TC35490	ATCG00480.1	ATP synthase subunit beta
Ca_TC35491	AT5G06900.1	cytochrome P450, family 93, subfamily D, polypeptide 1
Ca_TC35492	AT1G10950.1	transmembrane nine 1
Ca_TC35493	AT2G20330.1	Transducin/WD40 repeat-like superfamily protein
Ca_TC35494	AT5G27650.1	Tudor/PWWP/MBT superfamily protein
Ca_TC35495	AT3G59780.1	Rhodanese/Cell cycle control phosphatase superfamily protein
Ca_TC35497	AT3G24550.1	proline extensin-like receptor kinase 1
Ca_TC35499	AT4G21990.1	APS reductase 3
Ca_TC35500	AT2G22240.1	myo-inositol-1-phosphate synthase 2
Ca_TC35501	AT1G02120.1	GRAM domain family protein
Ca_TC35502	AT5G05010.1	clathrin adaptor complexes medium subunit family protein
Ca_TC35503	AT3G12580.1	heat shock protein 70
Ca_TC35504	AT2G38630.1	Transducin/WD40 repeat-like superfamily protein
Ca_TC35505	AT4G34110.1	poly(A) binding protein 2
Ca_TC35506	AT1G74260.1	purine biosynthesis 4
Ca_TC35507	AT2G26140.1	FTSH protease 4
Ca_TC35508	AT1G07970.1	CONTAINS InterPro DOMAIN/s
Ca_TC35509	AT5G54630.1	zinc finger protein-related
Ca_TC35510	AT1G68750.1	phosphoenolpyruvate carboxylase 4
Ca_TC35511	AT4G23100.1	glutamate-cysteine ligase
Ca_TC35512	AT3G01420.1	Peroxidase superfamily protein
Ca_TC35513	AT2G44750.2	thiamin pyrophosphokinase 2
Ca_TC35514	AT3G53130.1	Cytochrome P450 superfamily protein
Ca_TC35515	AT4G23100.1	glutamate-cysteine ligase
Ca_TC35516	AT3G13690.1	Protein kinase protein with adenine nucleotide alpha hydrolases-like domain
Ca_TC35517	AT1G14920.1	GRAS family transcription factor family protein
Ca_TC35518	AT2G30600.5	BTB/POZ domain-containing protein
Ca_TC35519	AT4G18440.1	L-Aspartase-like family protein
Ca_TC35520	AT5G45190.2	Cyclin family protein
Ca_TC35521	AT2G40950.1	Basic-leucine zipper (bZIP) transcription factor family protein
Ca_TC35522	AT4G30440.1	UDP-D-glucuronate 4-epimerase 1
Ca_TC35523	AT1G29800.1	RING/FYVE/PHD-type zinc finger family protein
Ca_TC35524	AT5G49360.1	beta-xylosidase 1
Ca_TC35525
Ca_TC35531	AT2G17760.1	Eukaryotic aspartyl protease family protein
Ca_TC35532
Ca_TC35533	AT5G66900.1	Disease resistance protein (CC-NBS-LRR class) family
Ca_TC35537	AT3G62870.1	Ribosomal protein L7Ae/L30e/S12e/Gadd45 family protein
Ca_TC35538	AT4G13940.1	S-adenosyl-L-homocysteine hydrolase
Ca_TC35539	AT1G06570.1	phytoene desaturation 1
Ca_TC35540	AT2G34430.1	light-harvesting chlorophyll-protein complex II subunit B1
Ca_TC35543
Ca_TC35547	AT2G27040.1	Argonaute family protein
Ca_TC35549	AT1G50440.1	RING/FYVE/PHD zinc finger superfamily protein
Ca_TC35550	AT3G01850.1	Aldolase-type TIM barrel family protein
Ca_TC35551	AT4G32551.2	LisH dimerisation motif;WD40/YVTN repeat-like-containing domain
Ca_TC35552	AT1G60140.1	trehalose phosphate synthase
Ca_TC35554	AT5G04110.1	DNA GYRASE B3
Ca_TC35555	AT2G39810.1	ubiquitin-protein ligases
Ca_TC35566	AT2G44950.1	histone mono-ubiquitination 1
Ca_TC35568	AT1G79090.1	FUNCTIONS IN
Ca_TC35570	AT5G46070.1	Guanylate-binding family protein
Ca_TC35572	ATCG00830.1	ribosomal protein L2
Ca_TC35574	AT4G16660.1	heat shock protein 70 (Hsp 70) family protein
Ca_TC35576	AT4G29950.1	Ypt/Rab-GAP domain of gyp1p superfamily protein
Ca_TC35580
Ca_TC35582	AT1G52740.1	histone H2A protein 9
Ca_TC35583	AT1G43170.1	ribosomal protein 1
Ca_TC35585	AT4G23160.1	cysteine-rich RLK (RECEPTOR-like protein kinase) 8
Ca_TC35586	AT5G59120.1	subtilase 4.13
Ca_TC35588	AT1G23230.1	CONTAINS InterPro DOMAIN/s
Ca_TC35590	AT1G68020.2	UDP-Glycosyltransferase / trehalose-phosphatase family protein
Ca_TC35591	AT1G06410.1	trehalose-phosphatase/synthase 7
Ca_TC35593	AT1G53310.1	phosphoenolpyruvate carboxylase 1
Ca_TC35599	AT3G06010.1	Homeotic gene regulator
Ca_TC35600	AT3G22400.1	PLAT/LH2 domain-containing lipoxygenase family protein
Ca_TC35602	AT3G23150.1	Signal transduction histidine kinase, hybrid-type, ethylene sensor
Ca_TC35612	ATCG00800.1	structural constituent of ribosome
Ca_TC35613	AT3G20330.1	PYRIMIDINE B
Ca_TC35618	AT1G66150.1	transmembrane kinase 1
Ca_TC35621	AT4G30190.2	H(+)-ATPase 2
Ca_TC35623	AT2G31660.1	ARM repeat superfamily protein
Ca_TC35624	ATCG00830.1	ribosomal protein L2
Ca_TC35627	AT3G11560.2	LETM1-like protein
Ca_TC35629	AT5G01970.1	unknown protein; BEST Arabidopsis thaliana protein match is
Ca_TC35631	ATCG00350.1	Photosystem I, PsaA/PsaB protein
Ca_TC35633	AT5G01970.1	unknown protein; BEST Arabidopsis thaliana protein match is
Ca_TC35643
Ca_TC35648	AT4G36550.1	ARM repeat superfamily protein
Ca_TC35649	ATMG00580.1	NADH dehydrogenase subunit 4
Ca_TC35651	ATMG00510.1	NADH dehydrogenase subunit 7
Ca_TC35652	AT1G31120.1	K+ uptake permease 10
Ca_TC35653	AT3G14940.1	phosphoenolpyruvate carboxylase 3
Ca_TC35657	AT5G16750.1	Transducin family protein / WD-40 repeat family protein
Ca_TC35665
Ca_TC35666	AT5G48150.1	GRAS family transcription factor
Ca_TC35667
Ca_TC35668	AT4G02570.1	cullin 1
Ca_TC35669	AT2G36760.1	UDP-glucosyl transferase 73C2
Ca_TC35671	AT1G02500.1	S-adenosylmethionine synthetase 1
Ca_TC35673	AT5G64760.1	regulatory particle non-ATPase subunit 5B
Ca_TC35675	AT1G12775.1	Pentatricopeptide repeat (PPR) superfamily protein
Ca_TC35676	AT3G21540.1	transducin family protein / WD-40 repeat family protein
Ca_TC35677	AT2G01170.1	bidirectional amino acid transporter 1
Ca_TC35680	AT1G59760.1	RNA helicase, ATP-dependent, SK12/DOB1 protein
Ca_TC35682
Ca_TC35684	AT3G60860.1	SEC7-like guanine nucleotide exchange family protein
Ca_TC35685	AT3G28430.1	unknown protein; FUNCTIONS IN
Ca_TC35686	AT3G13750.1	beta galactosidase 1
Ca_TC35687	AT2G01170.1	bidirectional amino acid transporter 1
Ca_TC35691	AT1G32090.1	early-responsive to dehydration stress protein (ERD4)
Ca_TC35693	AT5G42970.1	Proteasome component (PCI) domain protein
Ca_TC35694	AT4G37460.1	Tetratricopeptide repeat (TPR)-like superfamily protein
Ca_TC35695	AT1G68750.1	phosphoenolpyruvate carboxylase 4
Ca_TC35696
Ca_TC35698	AT5G57990.1	ubiquitin-specific protease 23
Ca_TC35700	AT1G68710.1	ATPase E1-E2 type family protein / haloacid dehalogenase-like hydrolase family protein
Ca_TC35702	AT2G47330.1	P-loop containing nucleoside triphosphate hydrolases superfamily protein
Ca_TC35703
Ca_TC35705	AT2G47390.1	Prolyl oligopeptidase family protein
Ca_TC35708
Ca_TC35712	AT4G36360.1	beta-galactosidase 3
Ca_TC35714
Ca_TC35715	AT2G38540.1	lipid transfer protein 1
Ca_TC35716	ATCG01050.1	NADH-Ubiquinone/plastoquinone (complex I) protein
Ca_TC35720	AT1G47900.1	Plant protein of unknown function (DUF869)
Ca_TC35722	ATCG01110.1	NAD(P)H dehydrogenase subunit H
Ca_TC35725
Ca_TC35727
Ca_TC35728	ATMG00510.1	NADH dehydrogenase subunit 7
Ca_TC35731	AT4G39050.1	Kinesin motor family protein
Ca_TC35734	AT1G04300.3	TRAF-like superfamily protein
Ca_TC35735	AT4G15130.1	phosphorylcholine cytidylyltransferase2
Ca_TC35736	AT3G57530.1	calcium-dependent protein kinase 32
Ca_TC35738	AT5G20320.1	dicer-like 4
Ca_TC35740	AT1G20330.1	sterol methyltransferase 2
Ca_TC35741	AT5G42020.1	Heat shock protein 70 (Hsp 70) family protein
Ca_TC35742	AT2G20580.1	26S proteasome regulatory subunit S2 1A
Ca_TC35743	AT4G24190.1	Chaperone protein htpG family protein
Ca_TC35744	AT1G31420.1	Leucine-rich repeat protein kinase family protein
Ca_TC35745	AT5G06160.1	splicing factor-related
Ca_TC35746	AT5G55480.1	SHV3-like 1
Ca_TC35747	AT5G08500.1	Transmembrane CLPTM1 family protein
Ca_TC35748	AT2G40860.1	protein kinase family protein / protein phosphatase 2C ( PP2C) family protein
Ca_TC35749	AT1G23190.1	Phosphoglucomutase/phosphomannomutase family protein
Ca_TC35750	AT1G15690.1	Inorganic H pyrophosphatase family protein
Ca_TC35751	AT1G63490.1	transcription factor jumonji (jmjC) domain-containing protein
Ca_TC35752	AT1G78570.1	rhamnose biosynthesis 1
Ca_TC35753	AT1G12760.1	Zinc finger, C3HC4 type (RING finger) family protein
Ca_TC35754	AT1G02660.1	alpha/beta-Hydrolases superfamily protein
Ca_TC35755	AT5G01210.1	HXXXD-type acyl-transferase family protein
Ca_TC35756	AT2G37040.1	PHE ammonia lyase 1
Ca_TC35757	AT5G67360.1	Subtilase family protein
Ca_TC35758	AT3G18600.1	P-loop containing nucleoside triphosphate hydrolases superfamily protein
Ca_TC35759	AT5G26742.2	DEAD box RNA helicase (RH3)
Ca_TC35760	AT4G33230.1	Plant invertase/pectin methylesterase inhibitor superfamily
Ca_TC35761	AT5G66760.1	succinate dehydrogenase 1-1
Ca_TC35762	AT3G45140.1	lipoxygenase 2
Ca_TC35763	AT2G40140.1	zinc finger (CCCH-type) family protein
Ca_TC35764	AT4G16440.1	ferredoxin hydrogenases
Ca_TC35765	AT5G46280.1	Minichromosome maintenance (MCM2/3/5) family protein
Ca_TC35766	AT1G18450.1	actin-related protein 4
Ca_TC35767	AT5G65470.1	O-fucosyltransferase family protein
Ca_TC35768
Ca_TC35769	AT1G11580.1	methylesterase PCR A
Ca_TC35770	AT4G13940.1	S-adenosyl-L-homocysteine hydrolase
Ca_TC35771	AT1G08520.1	ALBINA 1
Ca_TC35772	AT5G42260.1	beta glucosidase 12
Ca_TC35773	AT1G32170.1	xyloglucan endotransglucosylase/hydrolase 30
Ca_TC35774	AT3G12580.1	heat shock protein 70
Ca_TC35775	AT1G20160.1	Subtilisin-like serine endopeptidase family protein
Ca_TC35776	AT5G02490.1	Heat shock protein 70 (Hsp 70) family protein
Ca_TC35777	AT1G22710.1	sucrose-proton symporter 2
Ca_TC35778	AT3G47340.1	glutamine-dependent asparagine synthase 1
Ca_TC35779	AT4G33230.1	Plant invertase/pectin methylesterase inhibitor superfamily
Ca_TC35780	AT4G34710.1	arginine decarboxylase 2
Ca_TC35781	AT5G39040.1	transporter associated with antigen processing protein 2
Ca_TC35782	AT5G17920.1	Cobalamin-independent synthase family protein
Ca_TC35783	AT5G09590.1	mitochondrial HSO70 2
Ca_TC35784	AT4G01400.1	FUNCTIONS IN
Ca_TC35785	AT5G61790.1	calnexin 1
Ca_TC35786	AT5G54960.1	pyruvate decarboxylase-2
Ca_TC35787	AT1G66930.1	Protein kinase superfamily protein
Ca_TC35788	AT3G56640.1	exocyst complex component sec15A
Ca_TC35789	AT4G34740.1	GLN phosphoribosyl pyrophosphate amidotransferase 2
Ca_TC35791	AT2G04660.1	anaphase-promoting complex/cyclosome 2
Ca_TC35792	AT1G04140.2	Transducin family protein / WD-40 repeat family protein
Ca_TC35796	AT1G52360.2	Coatomer, beta' subunit
Ca_TC35797	AT1G01950.3	armadillo repeat kinesin 2
Ca_TC35799	AT3G03300.1	dicer-like 2
Ca_TC35802	AT1G77740.1	phosphatidylinositol-4-phosphate 5-kinase 2
Ca_TC35804	AT3G42170.1	BED zinc finger ;hAT family dimerisation domain
Ca_TC35805	AT4G05420.1	damaged DNA binding protein 1A
Ca_TC35806	AT3G04340.1	FtsH extracellular protease family
Ca_TC35809	AT2G40540.1	potassium transporter 2
Ca_TC35810	AT2G24520.1	H(+)-ATPase 5
Ca_TC35811	AT3G47780.1	ABC2 homolog 6
Ca_TC35812	AT5G58140.2	phototropin 2
Ca_TC35813	AT1G69830.1	alpha-amylase-like 3
Ca_TC35814	AT5G12370.1	exocyst complex component sec10
Ca_TC35815	AT1G52230.1	photosystem I subunit H2
Ca_TC35816	AT2G05710.1	aconitase 3
Ca_TC35817	AT4G22200.1	potassium transport 2/3
Ca_TC35818	AT1G32060.1	phosphoribulokinase
Ca_TC35820	AT5G52280.1	Myosin heavy chain-related protein
Ca_TC35822	AT4G34450.1	coatomer gamma-2 subunit, putative / gamma-2 coat protein, putative / gamma-2 COP, putative
Ca_TC35823	AT2G24230.1	Leucine-rich repeat protein kinase family protein
Ca_TC35824	AT5G58140.2	phototropin 2
Ca_TC35825	AT2G27040.1	Argonaute family protein
Ca_TC35826	AT1G78280.1	transferases, transferring glycosyl groups
Ca_TC35828	AT5G04590.1	sulfite reductase
Ca_TC35829	AT4G10320.1	tRNA synthetase class I (I, L, M and V) family protein
Ca_TC35830	AT3G11560.2	LETM1-like protein
Ca_TC35831	AT4G23160.1	cysteine-rich RLK (RECEPTOR-like protein kinase) 8
Ca_TC35832
Ca_TC35834	AT4G11380.2	Adaptin family protein
Ca_TC35836	AT2G32940.1	Argonaute family protein
Ca_TC35837	AT1G55020.1	lipoxygenase 1
Ca_TC35838	AT5G64140.1	ribosomal protein S28
Ca_TC35840	AT2G30110.1	ubiquitin-activating enzyme 1
Ca_TC35843	AT1G50360.1	P-loop containing nucleoside triphosphate hydrolases superfamily protein
Ca_TC35844	AT4G22120.1	ERD (early-responsive to dehydration stress) family protein
Ca_TC35845	AT1G02110.1	Protein of unknown function (DUF630 and DUF632)
Ca_TC35849	AT2G27040.1	Argonaute family protein
Ca_TC35853	AT2G13360.1	alanine
Ca_TC35854	AT4G20430.1	Subtilase family protein
Ca_TC35855	AT4G24190.1	Chaperone protein htpG family protein
Ca_TC35856	AT2G27040.1	Argonaute family protein
Ca_TC35857	AT5G52230.1	methyl-CPG-binding domain protein 13
Ca_TC35858	AT5G03730.2	Protein kinase superfamily protein
Ca_TC35859	AT2G35940.1	BEL1-like homeodomain 1
Ca_TC35862	AT1G75850.1	VPS35 homolog B
Ca_TC35864	AT2G45910.1	U-box domain-containing protein kinase family protein
Ca_TC35865	AT5G22800.1	Alanyl-tRNA synthetase, class IIc
Ca_TC35867	AT4G17770.1	trehalose phosphatase/synthase 5
Ca_TC35870	AT5G04930.1	aminophospholipid ATPase 1
Ca_TC35871	ATCG00800.1	structural constituent of ribosome
Ca_TC35874	AT1G78060.1	Glycosyl hydrolase family protein
Ca_TC35878	AT2G20190.1	CLIP-associated protein
Ca_TC35880	AT4G02570.1	cullin 1
Ca_TC35881	AT1G68750.1	phosphoenolpyruvate carboxylase 4
Ca_TC35882	AT4G23160.1	cysteine-rich RLK (RECEPTOR-like protein kinase) 8
Ca_TC35883	AT5G50920.1	CLPC homologue 1
Ca_TC35887	AT5G16750.1	Transducin family protein / WD-40 repeat family protein
Ca_TC35888	AT1G22870.1	Protein kinase family protein with ARM repeat domain
Ca_TC35892	AT2G36960.3	TSL-kinase interacting protein 1
Ca_TC35893	ATCG00680.1	photosystem II reaction center protein B
Ca_TC35894	AT4G13780.1	methionine--tRNA ligase, putative / methionyl-tRNA synthetase, putative / MetRS, putative
Ca_TC35898	AT5G14720.1	Protein kinase superfamily protein
Ca_TC35904	AT1G55040.1	zinc finger (Ran-binding) family protein
Ca_TC35910	AT5G43960.1	Nuclear transport factor 2 (NTF2) family protein with RNA binding (RRM-RBD-RNP motifs) domain
Ca_TC35911	AT2G33835.1	Zinc finger C-x8-C-x5-C-x3-H type family protein
Ca_TC35914	AT1G49040.1	stomatal cytokinesis defective / SCD1 protein (SCD1)
Ca_TC35915	AT1G27910.1	plant U-box 45
Ca_TC35916	AT5G65460.1	kinesin like protein for actin based chloroplast movement 2
Ca_TC35918	AT4G20850.1	tripeptidyl peptidase ii
Ca_TC35920
Ca_TC35923	AT3G43190.1	sucrose synthase 4
Ca_TC35928	AT5G49160.1	methyltransferase 1
Ca_TC35929	AT1G65540.1	LETM1-like protein
Ca_TC35930	AT5G50920.1	CLPC homologue 1
Ca_TC35933
Ca_TC35934	ATCG00490.1	ribulose-bisphosphate carboxylases
Ca_TC35935	AT5G58430.1	exocyst subunit exo70 family protein B1
Ca_TC35938	AT5G01920.1	Protein kinase superfamily protein
Ca_TC35940	AT1G09620.1	ATP binding;leucine-tRNA ligases;aminoacyl-tRNA ligases;nucleotide binding;ATP binding;aminoacyl-tRNA ligases
Ca_TC35941	AT3G14610.1	cytochrome P450, family 72, subfamily A, polypeptide 7
Ca_TC35942	AT2G38040.1	acetyl Co-enzyme a carboxylase carboxyltransferase alpha subunit
Ca_TC35946	AT2G26280.1	CTC-interacting domain 7
Ca_TC35948	AT2G43020.1	polyamine oxidase 2
Ca_TC35949	AT5G57870.1	MIF4G domain-containing protein / MA3 domain-containing protein
Ca_TC35950	AT1G55020.1	lipoxygenase 1
Ca_TC35951	AT1G10950.1	transmembrane nine 1
Ca_TC35952	AT3G13460.1	evolutionarily conserved C-terminal region 2
Ca_TC35953	AT4G23440.1	Disease resistance protein (TIR-NBS class)
Ca_TC35955	ATCG01100.1	NADH dehydrogenase family protein
Ca_TC35958	AT2G04660.1	anaphase-promoting complex/cyclosome 2
Ca_TC35959	AT2G21520.2	Sec14p-like phosphatidylinositol transfer family protein
Ca_TC35960	AT5G04500.1	glycosyltransferase family protein 47
Ca_TC35965	AT3G26570.1	phosphate transporter 2;1
Ca_TC35966	AT2G25560.1	DNAJ heat shock N-terminal domain-containing protein
Ca_TC35967	AT5G16270.1	sister chromatid cohesion 1 protein 4
Ca_TC35968	AT5G18700.1	Protein kinase family protein with ARM repeat domain
Ca_TC35972	AT3G48770.1	DNA binding;ATP binding
Ca_TC35973	AT5G40640.1	unknown protein; LOCATED IN
Ca_TC35978	AT5G10370.1	helicase domain-containing protein / IBR domain-containing protein / zinc finger protein-related
Ca_TC35980	ATMG01190.1	ATP synthase subunit 1
Ca_TC35982	AT1G04010.1	phospholipid sterol acyl transferase 1
Ca_TC35988	AT5G47690.3	binding
Ca_TC35989	AT1G76120.1	Pseudouridine synthase family protein
Ca_TC35991	AT1G80550.1	Pentatricopeptide repeat (PPR) superfamily protein
Ca_TC35995	AT5G21170.2	5'-AMP-activated protein kinase beta-2 subunit protein
Ca_TC35996	AT3G46780.1	plastid transcriptionally active 16
Ca_TC35997	AT3G55320.1	P-glycoprotein 20
Ca_TC35998	AT1G08200.1	UDP-D-apiose/UDP-D-xylose synthase 2
Ca_TC36002	AT5G54010.1	UDP-Glycosyltransferase superfamily protein
Ca_TC36003	AT5G65910.1	BSD domain-containing protein
Ca_TC36004	AT1G50600.1	scarecrow-like 5
Ca_TC36007	AT2G24520.1	H(+)-ATPase 5
Ca_TC36008	AT1G24510.1	TCP-1/cpn60 chaperonin family protein
Ca_TC36016	AT2G26640.1	3-ketoacyl-CoA synthase 11
Ca_TC36017	AT3G06720.1	importin alpha isoform 1
Ca_TC36018	AT5G27850.1	Ribosomal protein L18e/L15 superfamily protein
Ca_TC36023	AT5G56680.1	Class II aminoacyl-tRNA and biotin synthetases superfamily protein
Ca_TC36024	AT4G14960.2	Tubulin/FtsZ family protein
Ca_TC36025	AT4G20980.1	Eukaryotic translation initiation factor 3 subunit 7 (eIF-3)
Ca_TC36026	AT1G77840.1	Translation initiation factor IF2/IF5
Ca_TC36027	AT1G72990.1	beta-galactosidase 17
Ca_TC36028	AT3G12580.1	heat shock protein 70
Ca_TC36029	AT1G10950.1	transmembrane nine 1
Ca_TC36030	AT2G21340.1	MATE efflux family protein
Ca_TC36031	AT2G04160.1	Subtilisin-like serine endopeptidase family protein
Ca_TC36032	AT2G40140.1	zinc finger (CCCH-type) family protein
Ca_TC36033	AT1G55020.1	lipoxygenase 1
Ca_TC36034	AT4G16390.1	pentatricopeptide (PPR) repeat-containing protein
Ca_TC36035	AT4G18465.1	RNA helicase family protein
Ca_TC36036	AT2G22400.1	S-adenosyl-L-methionine-dependent methyltransferases superfamily protein
Ca_TC36037	AT3G12580.1	heat shock protein 70
Ca_TC36038	AT4G21490.1	NAD(P)H dehydrogenase B3
Ca_TC36039	AT4G17090.1	chloroplast beta-amylase
Ca_TC36040	AT5G63190.1	MA3 domain-containing protein
Ca_TC36041	AT2G30470.1	high-level expression of sugar-inducible gene 2
Ca_TC36042	AT2G24100.1	unknown protein; BEST Arabidopsis thaliana protein match is
Ca_TC36043	AT1G79750.1	NADP-malic enzyme 4
Ca_TC36044	AT1G51720.1	Amino acid dehydrogenase family protein
Ca_TC36045	AT1G55020.1	lipoxygenase 1
Ca_TC36046	AT2G45290.1	Transketolase
Ca_TC36047	AT1G69450.1	Early-responsive to dehydration stress protein (ERD4)
Ca_TC36048	AT3G12580.1	heat shock protein 70
Ca_TC36049	AT5G16070.1	TCP-1/cpn60 chaperonin family protein
Ca_TC36050	AT4G14300.1	RNA-binding (RRM/RBD/RNP motifs) family protein
Ca_TC36051	AT1G79750.1	NADP-malic enzyme 4
Ca_TC36052	AT5G17920.1	Cobalamin-independent synthase family protein
Ca_TC36053	AT5G67030.1	zeaxanthin epoxidase (ZEP) (ABA1)
Ca_TC36054	AT2G45290.1	Transketolase
Ca_TC36055	AT5G53170.1	FTSH protease 11
Ca_TC36056	AT1G62750.1	Translation elongation factor EFG/EF2 protein
Ca_TC36057	AT4G31820.1	Phototropic-responsive NPH3 family protein
Ca_TC36058	AT4G36760.1	aminopeptidase P1
Ca_TC36059	AT3G54750.3	unknown protein; FUNCTIONS IN
Ca_TC36060	AT5G48300.1	ADP glucose pyrophosphorylase 1
Ca_TC36061	AT1G15480.1	Tetratricopeptide repeat (TPR)-like superfamily protein
Ca_TC36062	AT1G26230.1	TCP-1/cpn60 chaperonin family protein
Ca_TC36063	AT4G02510.1	translocon at the outer envelope membrane of chloroplasts 159
Ca_TC36064	AT5G43400.1	Uncharacterised conserved protein UCP015417, vWA
Ca_TC36065	AT1G76630.2	Tetratricopeptide repeat (TPR)-like superfamily protein
Ca_TC36066	AT5G67030.1	zeaxanthin epoxidase (ZEP) (ABA1)
Ca_TC36067	AT5G17920.1	Cobalamin-independent synthase family protein
Ca_TC36068	AT5G19130.1	GPI transamidase component family protein / Gaa1-like family protein
Ca_TC36069	AT5G10840.1	Endomembrane protein 70 protein family
Ca_TC36070	AT2G40960.1	Single-stranded nucleic acid binding R3H protein
Ca_TC36071	AT4G16760.1	acyl-CoA oxidase 1
Ca_TC36072	AT5G55490.1	gamete expressed protein 1
Ca_TC36073	AT3G47340.1	glutamine-dependent asparagine synthase 1
Ca_TC36074	AT1G66880.1	Protein kinase superfamily protein
Ca_TC36075	AT2G30950.1	FtsH extracellular protease family
Ca_TC36076	AT3G25500.1	formin homology 1
Ca_TC36077	AT1G79940.1	DnaJ / Sec63 Brl domains-containing protein
Ca_TC36078	AT5G17920.1	Cobalamin-independent synthase family protein
Ca_TC36079	AT5G45340.1	cytochrome P450, family 707, subfamily A, polypeptide 3
Ca_TC36080	AT1G78900.1	vacuolar ATP synthase subunit A
Ca_TC36081	AT5G61790.1	calnexin 1
Ca_TC36082	AT1G13900.1	Purple acid phosphatases superfamily protein
[truncated: 1,605 more rows]

## Sheet: 13586_transcripts
Supplementary Data Set 2. List of transcripts not aligned to the annotated genes in the chickpea reference genome.
Transcript id	TAIR ID	Gene description
Ca_TC08246
Ca_TC09699	AT3G06100.1	NOD26-like intrinsic protein 7;1
Ca_TC11787
Ca_TC14837
Ca_TC17788
Ca_TC27942
Ca_TC29574
Ca_TC30436
Ca_TC31838	AT5G38430.1	Ribulose bisphosphate carboxylase (small chain) family protein
Ca_TC31839	ATCG00480.1	ATP synthase subunit beta
Ca_TC31844	AT5G45810.1	CBL-interacting protein kinase 19
Ca_TC31846	AT2G45910.1	U-box domain-containing protein kinase family protein
Ca_TC31849	AT5G25110.1	CBL-interacting protein kinase 25
Ca_TC31851	AT3G61520.1	Pentatricopeptide repeat (PPR) superfamily protein
Ca_TC31852	ATCG00800.1	structural constituent of ribosome
Ca_TC31854	AT3G05500.1	Rubber elongation factor protein (REF)
Ca_TC31855
Ca_TC31862	AT1G35720.1	annexin 1
Ca_TC31865	AT1G67090.1	ribulose bisphosphate carboxylase small chain 1A
Ca_TC31867	AT4G14030.1	selenium-binding protein 1
Ca_TC31868	AT3G60330.1	H(+)-ATPase 7
Ca_TC31869
Ca_TC31874	AT1G67090.1	ribulose bisphosphate carboxylase small chain 1A
Ca_TC31875	AT5G02960.1	Ribosomal protein S12/S23 family protein
Ca_TC31881	ATCG00490.1	ribulose-bisphosphate carboxylases
Ca_TC31885	ATCG00800.1	structural constituent of ribosome
Ca_TC31886	ATCG00280.1	photosystem II reaction center protein C
Ca_TC31887	ATCG01110.1	NAD(P)H dehydrogenase subunit H
Ca_TC31889	ATMG01190.1	ATP synthase subunit 1
Ca_TC31892	AT5G13570.2	decapping 2
Ca_TC31893	AT4G20850.1	tripeptidyl peptidase ii
Ca_TC31896	AT2G40510.1	Ribosomal protein S26e family protein
Ca_TC31897	ATCG00500.1	acetyl-CoA carboxylase carboxyl transferase subunit beta
Ca_TC31900	ATCG00800.1	structural constituent of ribosome
Ca_TC31901	AT1G78570.1	rhamnose biosynthesis 1
Ca_TC31902	AT3G51670.1	SEC14 cytosolic factor family protein / phosphoglyceride transfer family protein
Ca_TC31910	AT3G07950.1	rhomboid protein-related
Ca_TC31912	ATCG00830.1	ribosomal protein L2
Ca_TC31915
Ca_TC31920	AT5G13570.2	decapping 2
Ca_TC31921	ATCG00800.1	structural constituent of ribosome
Ca_TC31922	AT1G02150.1	Tetratricopeptide repeat (TPR)-like superfamily protein
Ca_TC31924	AT3G02290.1	RING/U-box superfamily protein
Ca_TC31927	AT1G60000.1	RNA-binding (RRM/RBD/RNP motifs) family protein
Ca_TC31932	AT3G61520.1	Pentatricopeptide repeat (PPR) superfamily protein
Ca_TC31933	AT1G10950.1	transmembrane nine 1
Ca_TC31938	AT1G50440.1	RING/FYVE/PHD zinc finger superfamily protein
Ca_TC31942	AT2G07698.1	ATPase, F1 complex, alpha subunit protein
Ca_TC31946	AT4G20850.1	tripeptidyl peptidase ii
Ca_TC31949	AT3G61520.1	Pentatricopeptide repeat (PPR) superfamily protein
Ca_TC31951	AT1G10960.1	ferredoxin 1
Ca_TC31952	AT4G21960.1	Peroxidase superfamily protein
Ca_TC31956	ATCG01010.1	NADH-Ubiquinone oxidoreductase (complex I), chain 5 protein
Ca_TC31958	AT5G35630.1	glutamine synthetase 2
Ca_TC31959	AT1G48830.1	Ribosomal protein S7e family protein
Ca_TC31961	AT2G13360.1	alanine
Ca_TC31965
Ca_TC31967
Ca_TC31973
Ca_TC31976	AT5G66720.1	Protein phosphatase 2C family protein
Ca_TC31980	AT5G23570.1	XS domain-containing protein / XS zinc finger domain-containing protein-related
Ca_TC31981	AT4G10340.1	light harvesting complex of photosystem II 5
Ca_TC31982	AT3G61520.1	Pentatricopeptide repeat (PPR) superfamily protein
Ca_TC31983	ATMG00580.1	NADH dehydrogenase subunit 4
Ca_TC31984
Ca_TC31986
Ca_TC31997	AT1G50440.1	RING/FYVE/PHD zinc finger superfamily protein
Ca_TC31998	AT5G23570.1	XS domain-containing protein / XS zinc finger domain-containing protein-related
Ca_TC32000	AT3G52930.1	Aldolase superfamily protein
Ca_TC32002
Ca_TC32004	ATCG00800.1	structural constituent of ribosome
Ca_TC32008	AT1G68020.2	UDP-Glycosyltransferase / trehalose-phosphatase family protein
Ca_TC32012
Ca_TC32013	ATCG01130.1	Ycf1 protein
Ca_TC32019	ATMG00180.1	cytochrome C biogenesis 452
Ca_TC32030	ATCG00830.1	ribosomal protein L2
Ca_TC32034
Ca_TC32038	AT5G38630.1	cytochrome B561-1
Ca_TC32040	AT5G06730.1	Peroxidase superfamily protein
Ca_TC32041
Ca_TC32042	AT4G28760.1	Protein of unknown function (DUF3741)
Ca_TC32043	AT2G07707.1	Plant mitochondrial ATPase, F0 complex, subunit 8 protein
Ca_TC32045	ATMG00180.1	cytochrome C biogenesis 452
Ca_TC32046	ATCG00490.1	ribulose-bisphosphate carboxylases
Ca_TC32048	AT3G18690.1	MAP kinase substrate 1
Ca_TC32054
Ca_TC32055	AT2G37170.1	plasma membrane intrinsic protein 2
Ca_TC32056	ATCG01110.1	NAD(P)H dehydrogenase subunit H
Ca_TC32057	ATCG00830.1	ribosomal protein L2
Ca_TC32062
Ca_TC32067	ATCG01110.1	NAD(P)H dehydrogenase subunit H
Ca_TC32077
Ca_TC32083	AT3G49725.1	GTP-binding protein, HflX
Ca_TC32086
Ca_TC32089	AT1G50440.1	RING/FYVE/PHD zinc finger superfamily protein
Ca_TC32091	AT5G14100.1	non-intrinsic ABC protein 14
Ca_TC32092	AT5G23570.1	XS domain-containing protein / XS zinc finger domain-containing protein-related
Ca_TC32096
Ca_TC32097	AT3G54460.1	SNF2 domain-containing protein / helicase domain-containing protein / F-box family protein
Ca_TC32101	AT4G20850.1	tripeptidyl peptidase ii
Ca_TC32102	AT2G05100.1	photosystem II light harvesting complex gene 2.1
Ca_TC32108	AT1G63000.1	nucleotide-rhamnose synthase/epimerase-reductase
Ca_TC32114	ATCG00160.1	ribosomal protein S2
Ca_TC32116	AT1G04160.1	myosin XI B
Ca_TC32118
Ca_TC32126	AT1G15520.1	pleiotropic drug resistance 12
Ca_TC32129	AT5G46020.1	CONTAINS InterPro DOMAIN/s
Ca_TC32133	AT3G55320.1	P-glycoprotein 20
Ca_TC32134
Ca_TC32143	AT3G07950.1	rhomboid protein-related
Ca_TC32145	AT5G08430.1	SWIB/MDM2 domain;Plus-3;GYF
Ca_TC32150	AT5G13570.2	decapping 2
Ca_TC32159	AT5G22780.1	Adaptor protein complex AP-2, alpha subunit
Ca_TC32166
Ca_TC32167	ATCG00380.1	chloroplast ribosomal protein S4
Ca_TC32174	AT4G21960.1	Peroxidase superfamily protein
Ca_TC32179	AT5G23570.1	XS domain-containing protein / XS zinc finger domain-containing protein-related
Ca_TC32181	ATMG00510.1	NADH dehydrogenase subunit 7
Ca_TC32183
Ca_TC32184	ATCG00350.1	Photosystem I, PsaA/PsaB protein
Ca_TC32204	AT1G17020.1	senescence-related gene 1
Ca_TC32208	AT2G07599.2	unknown protein; BEST Arabidopsis thaliana protein match is
Ca_TC32216
Ca_TC32218	AT1G04010.1	phospholipid sterol acyl transferase 1
Ca_TC32221
Ca_TC32223
Ca_TC32230	AT1G80550.1	Pentatricopeptide repeat (PPR) superfamily protein
Ca_TC32235
Ca_TC32237	AT2G07725.1	Ribosomal L5P family protein
Ca_TC32240	AT4G15230.1	pleiotropic drug resistance 2
Ca_TC32245	AT4G05320.2	polyubiquitin 10
Ca_TC32246
Ca_TC32247
Ca_TC32248
Ca_TC32250
Ca_TC32255	AT2G18960.1	H(+)-ATPase 1
Ca_TC32261	AT4G20850.1	tripeptidyl peptidase ii
Ca_TC32262	ATMG00580.1	NADH dehydrogenase subunit 4
Ca_TC32264	AT5G19010.1	mitogen-activated protein kinase 16
Ca_TC32268
Ca_TC32275	AT2G26500.2	cytochrome b6f complex subunit (petM), putative
Ca_TC32285
Ca_TC32289	AT2G47800.1	multidrug resistance-associated protein 4
Ca_TC32300	ATCG00540.1	photosynthetic electron transfer A
Ca_TC32302	ATCG00350.1	Photosystem I, PsaA/PsaB protein
Ca_TC32374
Ca_TC32589
Ca_TC32590
Ca_TC32592	ATCG01090.1	NADPH dehydrogenases
Ca_TC32594
Ca_TC32600
Ca_TC32602
Ca_TC32603	AT2G21330.1	fructose-bisphosphate aldolase 1
Ca_TC32605
Ca_TC32610
Ca_TC32612
Ca_TC32613
Ca_TC32614
Ca_TC32615	AT3G49870.1	ADP-ribosylation factor-like A1C
Ca_TC32618	AT2G36830.1	gamma tonoplast intrinsic protein
Ca_TC32652	ATCG00130.1	ATPase, F0 complex, subunit B/B', bacterial/chloroplast
Ca_TC32697	ATCG00800.1	structural constituent of ribosome
Ca_TC32698	AT2G07599.2	unknown protein; BEST Arabidopsis thaliana protein match is
Ca_TC32711	ATCG01100.1	NADH dehydrogenase family protein
Ca_TC32712	ATCG01110.1	NAD(P)H dehydrogenase subunit H
Ca_TC32716
Ca_TC32719	ATCG00800.1	structural constituent of ribosome
Ca_TC32720	ATCG00800.1	structural constituent of ribosome
Ca_TC32722	AT3G54540.1	general control non-repressible 4
Ca_TC32726	ATCG01110.1	NAD(P)H dehydrogenase subunit H
Ca_TC32729	ATCG00800.1	structural constituent of ribosome
Ca_TC32733	ATCG01110.1	NAD(P)H dehydrogenase subunit H
Ca_TC32742	ATCG01110.1	NAD(P)H dehydrogenase subunit H
Ca_TC32743	AT4G15215.1	pleiotropic drug resistance 13
Ca_TC32746	ATCG01110.1	NAD(P)H dehydrogenase subunit H
Ca_TC32752	ATMG00580.1	NADH dehydrogenase subunit 4
Ca_TC32753	ATMG00580.1	NADH dehydrogenase subunit 4
Ca_TC32754
Ca_TC32756
Ca_TC32762
Ca_TC32770
Ca_TC32772	AT2G45310.1	UDP-D-glucuronate 4-epimerase 4
Ca_TC32776	AT2G25110.1	stromal cell-derived factor 2-like protein precursor
Ca_TC32795
Ca_TC32796
Ca_TC32815	AT4G03120.1	C2H2 and C2HC zinc fingers superfamily protein
Ca_TC32826	AT4G22110.1	GroES-like zinc-binding dehydrogenase family protein
Ca_TC32829
Ca_TC32841	AT1G60000.1	RNA-binding (RRM/RBD/RNP motifs) family protein
Ca_TC32857
Ca_TC32858
Ca_TC32869	AT5G14100.1	non-intrinsic ABC protein 14
Ca_TC32870
Ca_TC32873
Ca_TC32874
Ca_TC32875
Ca_TC32880
Ca_TC32881
Ca_TC32883	AT2G07687.1	Cytochrome c oxidase, subunit III
Ca_TC32884	AT5G47110.1	Chlorophyll A-B binding family protein
Ca_TC32891	AT2G36830.1	gamma tonoplast intrinsic protein
Ca_TC32892
Ca_TC32893
Ca_TC32896	AT4G16800.1	ATP-dependent caseinolytic (Clp) protease/crotonase family protein
Ca_TC32897	AT4G17730.2	syntaxin of plants 23
Ca_TC32906
Ca_TC32916
Ca_TC32921	AT3G06680.1	Ribosomal L29e protein family
Ca_TC32925	AT5G27150.1	Na+/H+ exchanger 1
Ca_TC32926
Ca_TC32931
Ca_TC32935
Ca_TC32939
Ca_TC32942
Ca_TC32946
Ca_TC32949	AT1G54290.1	Translation initiation factor SUI1 family protein
Ca_TC32952	AT2G39730.1	rubisco activase
Ca_TC32955
Ca_TC32963
Ca_TC32967
Ca_TC32970	ATCG01010.1	NADH-Ubiquinone oxidoreductase (complex I), chain 5 protein
Ca_TC32988	AT1G19910.1	ATPase, F0/V0 complex, subunit C protein
Ca_TC32989
Ca_TC32996	AT3G05590.1	ribosomal protein L18
Ca_TC33001
Ca_TC33009
Ca_TC33010	ATCG00140.1	ATP synthase subunit C family protein
Ca_TC33011	AT2G26080.1	glycine decarboxylase P-protein 2
Ca_TC33013	AT2G26080.1	glycine decarboxylase P-protein 2
Ca_TC33014
Ca_TC33016
Ca_TC33017
Ca_TC33018
Ca_TC33019
Ca_TC33023
Ca_TC33024
Ca_TC33027	AT1G06410.1	trehalose-phosphatase/synthase 7
Ca_TC33029
Ca_TC33030
Ca_TC33031
Ca_TC33032
Ca_TC33033
Ca_TC33034
Ca_TC33035
Ca_TC33036
Ca_TC33037
Ca_TC33040
Ca_TC33041
Ca_TC33042
Ca_TC33045
Ca_TC33047
Ca_TC33049
Ca_TC33051
Ca_TC33054
Ca_TC33056
Ca_TC33057
Ca_TC33058
Ca_TC33059
Ca_TC33060
Ca_TC33061
Ca_TC33062
Ca_TC33063
Ca_TC33065	AT5G42320.1	Zn-dependent exopeptidases superfamily protein
Ca_TC33079
Ca_TC33094
Ca_TC33104	AT1G08710.2	F-box family protein
Ca_TC33106
Ca_TC33117	AT1G29800.1	RING/FYVE/PHD-type zinc finger family protein
Ca_TC33129	AT5G24510.1	60S acidic ribosomal protein family
Ca_TC33158	AT2G45550.1	cytochrome P450, family 76, subfamily C, polypeptide 4
Ca_TC33166
Ca_TC33176	AT1G51660.1	mitogen-activated protein kinase kinase 4
Ca_TC33179	AT5G05820.1	Nucleotide-sugar transporter family protein
Ca_TC33191	AT1G28110.1	serine carboxypeptidase-like 45
Ca_TC33204
Ca_TC33210	ATMG00160.1	cytochrome oxidase 2
Ca_TC33226
Ca_TC33229	AT2G41450.1	N-acetyltransferases;N-acetyltransferases
Ca_TC33233	ATCG00130.1	ATPase, F0 complex, subunit B/B', bacterial/chloroplast
Ca_TC33248
Ca_TC33252	AT1G15270.1	Translation machinery associated TMA7
Ca_TC33267	AT3G24420.1	alpha/beta-Hydrolases superfamily protein
Ca_TC33283	AT4G12590.1	Protein of unknown function DUF106, transmembrane
Ca_TC33284	AT4G24830.1	arginosuccinate synthase family
Ca_TC33297	AT2G37270.1	ribosomal protein 5B
Ca_TC33304
Ca_TC33310	AT4G36670.1	Major facilitator superfamily protein
Ca_TC33319
Ca_TC33349	AT2G47120.1	NAD(P)-binding Rossmann-fold superfamily protein
Ca_TC33352	AT5G55850.2	RPM1-interacting protein 4 (RIN4) family protein
Ca_TC33360
Ca_TC33361
Ca_TC33367
Ca_TC33373
Ca_TC33387	AT1G51200.1	A20/AN1-like zinc finger family protein
Ca_TC33391	AT1G54920.3	unknown protein; FUNCTIONS IN
Ca_TC33403	AT3G26570.1	phosphate transporter 2;1
Ca_TC33404
Ca_TC33410	AT1G50440.1	RING/FYVE/PHD zinc finger superfamily protein
Ca_TC33421
Ca_TC33422
Ca_TC33424	AT1G66540.1	Cytochrome P450 superfamily protein
Ca_TC33439	AT1G26560.1	beta glucosidase 40
Ca_TC33449	AT5G25260.1	SPFH/Band 7/PHB domain-containing membrane-associated protein family
Ca_TC33462	AT1G65380.1	Leucine-rich repeat (LRR) family protein
Ca_TC33463	AT1G07920.1	GTP binding Elongation factor Tu family protein
Ca_TC33469
Ca_TC33471	AT3G17650.1	YELLOW STRIPE like 5
Ca_TC33480
Ca_TC33486	AT1G17020.1	senescence-related gene 1
Ca_TC33506	AT1G75300.1	NmrA-like negative transcriptional regulator family protein
Ca_TC33526	AT4G35090.1	catalase 2
Ca_TC33547	AT2G03290.1	emp24/gp25L/p24 family/GOLD family protein
Ca_TC33548
Ca_TC33551	ATCG00130.1	ATPase, F0 complex, subunit B/B', bacterial/chloroplast
Ca_TC33554	AT4G35100.1	plasma membrane intrinsic protein 3
Ca_TC33558	AT2G47000.1	ATP binding cassette subfamily B4
Ca_TC33563	AT5G35630.1	glutamine synthetase 2
Ca_TC33564	AT1G08650.1	phosphoenolpyruvate carboxylase kinase 1
Ca_TC33569	ATCG01130.1	Ycf1 protein
Ca_TC33574	AT3G53870.1	Ribosomal protein S3 family protein
Ca_TC33579
Ca_TC33594
Ca_TC33598
Ca_TC33600	AT4G04740.2	calcium-dependent protein kinase 23
Ca_TC33604	AT3G42170.1	BED zinc finger ;hAT family dimerisation domain
Ca_TC33605	AT4G20330.1	Transcription initiation factor TFIIE, beta subunit
Ca_TC33608
Ca_TC33621	AT5G40010.1	AAA-ATPase 1
Ca_TC33624
Ca_TC33629
Ca_TC33635
Ca_TC33652	AT5G19760.1	Mitochondrial substrate carrier family protein
Ca_TC33660	AT1G07920.1	GTP binding Elongation factor Tu family protein
Ca_TC33670
Ca_TC33675	AT1G51200.1	A20/AN1-like zinc finger family protein
Ca_TC33682	AT3G50620.1	P-loop containing nucleoside triphosphate hydrolases superfamily protein
Ca_TC33687
Ca_TC33691
Ca_TC33703	AT5G64000.1	Inositol monophosphatase family protein
Ca_TC33707	AT5G54770.1	thiazole biosynthetic enzyme, chloroplast (ARA6) (THI1) (THI4)
Ca_TC33715
Ca_TC33723	AT3G06890.1	unknown protein; Has 91 Blast hits to 91 proteins in 12 species
Ca_TC33735	AT1G65480.1	PEBP (phosphatidylethanolamine-binding protein) family protein
Ca_TC33751	AT4G25340.1	FK506 BINDING PROTEIN 53
Ca_TC33755	AT3G54840.1	Ras-related small GTP-binding family protein
Ca_TC33760	AT5G40010.1	AAA-ATPase 1
Ca_TC33763
Ca_TC33770
Ca_TC33778	AT2G07820.1	unknown protein; Has 30201 Blast hits to 17322 proteins in 780 species
Ca_TC33780
Ca_TC33783	AT3G03960.1	TCP-1/cpn60 chaperonin family protein
Ca_TC33788	AT4G17530.1	RAB GTPase homolog 1C
Ca_TC33797	ATCG00120.1	ATP synthase subunit alpha
Ca_TC33802	AT1G09780.1	Phosphoglycerate mutase, 2,3-bisphosphoglycerate-independent
Ca_TC33820
Ca_TC33822	AT1G09090.2	respiratory burst oxidase homolog B
Ca_TC33825	AT1G68990.2	male gametophyte defective 3
Ca_TC33829	AT1G15290.1	Tetratricopeptide repeat (TPR)-like superfamily protein
Ca_TC33833	AT4G30190.2	H(+)-ATPase 2
Ca_TC33834
Ca_TC33836	AT1G50440.1	RING/FYVE/PHD zinc finger superfamily protein
Ca_TC33848	AT3G19930.1	sugar transporter 4
Ca_TC33852	AT3G22170.1	far-red elongated hypocotyls 3
Ca_TC33853	AT2G28315.1	Nucleotide/sugar transporter family protein
Ca_TC33856	AT5G44240.1	aminophospholipid ATPase 2
Ca_TC33864	AT2G45240.1	methionine aminopeptidase 1A
Ca_TC33872
Ca_TC33881	AT4G24740.1	FUS3-complementing gene 2
Ca_TC33894	ATCG00670.1	plastid-encoded CLP P
Ca_TC33901	AT3G47950.1	H(+)-ATPase 4
Ca_TC33925	AT2G28800.1	63 kDa inner membrane family protein
Ca_TC33985	AT1G50440.1	RING/FYVE/PHD zinc finger superfamily protein
Ca_TC33987	AT1G50440.1	RING/FYVE/PHD zinc finger superfamily protein
Ca_TC33990
Ca_TC33997
Ca_TC34010
Ca_TC34013
Ca_TC34023	AT3G01490.1	Protein kinase superfamily protein
Ca_TC34024	AT3G03120.1	ADP-ribosylation factor B1C
Ca_TC34027	AT3G16840.1	P-loop containing nucleoside triphosphate hydrolases superfamily protein
Ca_TC34046	AT5G45380.1	solute
Ca_TC34050	AT2G45130.1	SPX domain gene 3
Ca_TC34054
Ca_TC34063
Ca_TC34067
Ca_TC34071	AT3G22300.1	ribosomal protein S10
Ca_TC34086	AT5G12470.1	Protein of unknown function (DUF3411)
Ca_TC34088	ATMG01120.1	NADH dehydrogenase 1B
Ca_TC34093	AT4G12700.1	unknown protein; BEST Arabidopsis thaliana protein match is
Ca_TC34096	AT3G51860.1	cation exchanger 3
Ca_TC34098	AT5G01970.1	unknown protein; BEST Arabidopsis thaliana protein match is
Ca_TC34134
Ca_TC34137	AT1G50440.1	RING/FYVE/PHD zinc finger superfamily protein
Ca_TC34139	AT1G18070.3	Translation elongation factor EF1A/initiation factor IF2gamma family protein
Ca_TC34141
Ca_TC34144	ATCG01240.1	ribosomal protein S7
Ca_TC34145
Ca_TC34147	AT3G11040.1	Glycosyl hydrolase family 85
Ca_TC34154	AT5G63640.1	ENTH/VHS/GAT family protein
Ca_TC34157	AT3G61960.1	Protein kinase superfamily protein
Ca_TC34161	AT4G32175.1	PNAS-3 related
Ca_TC34171
Ca_TC34172	AT1G78570.1	rhamnose biosynthesis 1
Ca_TC34178	AT1G18070.3	Translation elongation factor EF1A/initiation factor IF2gamma family protein
Ca_TC34184	AT5G01710.1	methyltransferases
Ca_TC34196	ATCG00830.1	ribosomal protein L2
Ca_TC34199	AT4G20850.1	tripeptidyl peptidase ii
Ca_TC34207	AT5G13560.1	unknown protein; BEST Arabidopsis thaliana protein match is
Ca_TC34209
Ca_TC34212	ATCG00830.1	ribosomal protein L2
Ca_TC34221	AT1G19860.1	Zinc finger C-x8-C-x5-C-x3-H type family protein
Ca_TC34222
Ca_TC34224	AT3G42660.1	transducin family protein / WD-40 repeat family protein
Ca_TC34227	AT5G23570.1	XS domain-containing protein / XS zinc finger domain-containing protein-related
Ca_TC34228
Ca_TC34230	AT2G05710.1	aconitase 3
Ca_TC34246
Ca_TC34259
Ca_TC34277	AT1G08840.2	DNA replication helicase, putative
Ca_TC34284	AT1G10090.1	Early-responsive to dehydration stress protein (ERD4)
Ca_TC34285	AT5G25780.1	eukaryotic translation initiation factor 3B-2
Ca_TC34288
Ca_TC34289	AT1G50440.1	RING/FYVE/PHD zinc finger superfamily protein
Ca_TC34290	ATCG00380.1	chloroplast ribosomal protein S4
Ca_TC34295
Ca_TC34298	AT3G56880.1	VQ motif-containing protein
Ca_TC34299	AT1G54560.1	Myosin family protein with Dil domain
Ca_TC34303
Ca_TC34305
Ca_TC34346	AT1G02560.1	nuclear encoded CLP protease 5
Ca_TC34361	AT4G36910.1	Cystathionine beta-synthase (CBS) family protein
Ca_TC34367	AT1G11430.1	plastid developmental protein DAG, putative
Ca_TC34369	ATCG00520.1	unfolded protein binding
Ca_TC34383	AT4G30310.2	FGGY family of carbohydrate kinase
Ca_TC34388	ATCG00490.1	ribulose-bisphosphate carboxylases
Ca_TC34403
Ca_TC34420	ATCG00490.1	ribulose-bisphosphate carboxylases
Ca_TC34429	AT3G58150.1	Optic atrophy 3 protein (OPA3)
Ca_TC34437
Ca_TC34448	AT3G18750.1	with no lysine (K) kinase 6
Ca_TC34454	AT5G56680.1	Class II aminoacyl-tRNA and biotin synthetases superfamily protein
Ca_TC34469
Ca_TC34471	AT3G25660.1	Amidase family protein
Ca_TC34483
Ca_TC34491	AT1G60530.1	Dynamin related protein 4A
Ca_TC34502
Ca_TC34504	ATMG00580.1	NADH dehydrogenase subunit 4
Ca_TC34509	AT3G20630.1	ubiquitin-specific protease 14
Ca_TC34510	AT5G26860.1	lon protease 1
Ca_TC34516	AT2G47030.1	Plant invertase/pectin methylesterase inhibitor superfamily
Ca_TC34522	AT4G23160.1	cysteine-rich RLK (RECEPTOR-like protein kinase) 8
Ca_TC34526	AT2G47030.1	Plant invertase/pectin methylesterase inhibitor superfamily
Ca_TC34527
Ca_TC34529	AT5G26830.1	Threonyl-tRNA synthetase
Ca_TC34531
Ca_TC34539	AT5G47850.1	CRINKLY4 related 4
Ca_TC34542
Ca_TC34545	ATCG01110.1	NAD(P)H dehydrogenase subunit H
Ca_TC34550	AT1G78580.1	trehalose-6-phosphate synthase
Ca_TC34556	AT3G11710.1	lysyl-tRNA synthetase 1
Ca_TC34570	AT1G03160.1	FZO-like
Ca_TC34572	AT5G46840.1	RNA-binding (RRM/RBD/RNP motifs) family protein
Ca_TC34580	AT2G22950.1	Cation transporter/ E1-E2 ATPase family protein
Ca_TC34582	AT1G22770.1	gigantea protein (GI)
Ca_TC34587	AT3G46970.1	alpha-glucan phosphorylase 2
Ca_TC34592
Ca_TC34600	AT2G24520.1	H(+)-ATPase 5
Ca_TC34607	AT5G47140.1	GATA transcription factor 27
Ca_TC34608	AT5G67170.1	SEC-C motif-containing protein / OTU-like cysteine protease family protein
Ca_TC34617
Ca_TC34626	ATCG00500.1	acetyl-CoA carboxylase carboxyl transferase subunit beta
Ca_TC34632	AT1G56110.1	homolog of nucleolar protein NOP56
Ca_TC34635	AT5G66150.1	Glycosyl hydrolase family 38 protein
Ca_TC34640	AT4G20850.1	tripeptidyl peptidase ii
Ca_TC34645	ATCG01050.1	NADH-Ubiquinone/plastoquinone (complex I) protein
Ca_TC34652	AT3G61520.1	Pentatricopeptide repeat (PPR) superfamily protein
Ca_TC34657	AT1G50440.1	RING/FYVE/PHD zinc finger superfamily protein
Ca_TC34673
Ca_TC34683	AT5G24850.1	cryptochrome 3
Ca_TC34690	ATCG01130.1	Ycf1 protein
Ca_TC34692
Ca_TC34694	AT4G00660.2	RNAhelicase-like 8
Ca_TC34695	AT3G09440.1	Heat shock protein 70 (Hsp 70) family protein
Ca_TC34696
Ca_TC34699
Ca_TC34706
Ca_TC34716	AT4G08950.1	Phosphate-responsive 1 family protein
Ca_TC34719	AT1G66860.1	Class I glutamine amidotransferase-like superfamily protein
Ca_TC34767	AT1G50440.1	RING/FYVE/PHD zinc finger superfamily protein
Ca_TC34780	ATMG00090.1	structural constituent of ribosome;protein binding
Ca_TC34783
Ca_TC34787
Ca_TC34794	AT4G36360.1	beta-galactosidase 3
Ca_TC34797	AT5G26594.1	response regulator 24
Ca_TC34808	AT3G07950.1	rhomboid protein-related
Ca_TC34809	AT1G78930.1	Mitochondrial transcription termination factor family protein
Ca_TC34818	AT5G58270.1	ABC transporter of the mitochondrion 3
Ca_TC34823	AT4G30190.2	H(+)-ATPase 2
Ca_TC34824
Ca_TC34827
Ca_TC34833	ATCG00340.1	Photosystem I, PsaA/PsaB protein
Ca_TC34834	AT3G63480.1	ATP binding microtubule motor family protein
Ca_TC34836	AT2G27730.1	copper ion binding
Ca_TC34837	AT4G23640.1	Potassium transporter family protein
Ca_TC34839	AT2G30580.1	DREB2A-interacting protein 2
Ca_TC34852
Ca_TC34856	AT3G07950.1	rhomboid protein-related
Ca_TC34859	ATCG00740.1	RNA polymerase subunit alpha
Ca_TC34866
Ca_TC34867	AT2G27210.1	BRI1 suppressor 1 (BSU1)-like 3
Ca_TC34871
Ca_TC34874	AT1G77760.1	nitrate reductase 1
Ca_TC34882	AT2G07560.1	H(+)-ATPase 6
Ca_TC34895	AT4G21580.1	oxidoreductase, zinc-binding dehydrogenase family protein
Ca_TC34899
Ca_TC34919	AT2G26850.1	F-box family protein
Ca_TC34921	AT1G30360.1	Early-responsive to dehydration stress protein (ERD4)
Ca_TC34923	AT3G07950.1	rhomboid protein-related
Ca_TC34925	AT3G54540.1	general control non-repressible 4
Ca_TC34929
Ca_TC34934	AT4G23160.1	cysteine-rich RLK (RECEPTOR-like protein kinase) 8
Ca_TC34941
Ca_TC34945
Ca_TC34955	AT1G71220.2	UDP-glucose
Ca_TC34959	AT2G30490.1	cinnamate-4-hydroxylase
Ca_TC34973	AT5G57800.1	Fatty acid hydroxylase superfamily
Ca_TC34979	AT3G10720.2	Plant invertase/pectin methylesterase inhibitor superfamily
Ca_TC34992	AT5G40760.1	glucose-6-phosphate dehydrogenase 6
Ca_TC35018	AT3G54220.1	GRAS family transcription factor
Ca_TC35021	AT1G10130.1	endoplasmic reticulum-type calcium-transporting ATPase 3
Ca_TC35022	AT3G13750.1	beta galactosidase 1
Ca_TC35032	AT4G33010.1	glycine decarboxylase P-protein 1
Ca_TC35034
Ca_TC35035	AT5G46070.1	Guanylate-binding family protein
Ca_TC35036	AT1G71820.2	SEC6
Ca_TC35049	AT3G60100.1	citrate synthase 5
Ca_TC35050	AT2G17360.1	Ribosomal protein S4 (RPS4A) family protein
Ca_TC35093	ATCG00740.1	RNA polymerase subunit alpha
Ca_TC35096
Ca_TC35109	AT4G19800.1	Glycosyl hydrolase family protein with chitinase insertion domain
Ca_TC35112	AT4G20850.1	tripeptidyl peptidase ii
Ca_TC35118	AT3G44200.1	NIMA (never in mitosis, gene A)-related 6
Ca_TC35120	AT5G53120.6	spermidine synthase 3
Ca_TC35125
Ca_TC35128	AT3G07950.1	rhomboid protein-related
Ca_TC35132	ATCG00790.1	ribosomal protein L16
Ca_TC35152	ATCG00800.1	structural constituent of ribosome
Ca_TC35153
Ca_TC35163	AT1G19250.1	flavin-dependent monooxygenase 1
Ca_TC35180
Ca_TC35182	AT3G21620.1	ERD (early-responsive to dehydration stress) family protein
Ca_TC35187
Ca_TC35189	AT3G04310.1	unknown protein; Has 44 Blast hits to 44 proteins in 12 species
Ca_TC35209	AT1G21680.1	DPP6 N-terminal domain-like protein
Ca_TC35257	AT3G61520.1	Pentatricopeptide repeat (PPR) superfamily protein
Ca_TC35259	AT4G20850.1	tripeptidyl peptidase ii
Ca_TC35261	AT4G15230.1	pleiotropic drug resistance 2
Ca_TC35270	AT4G02550.3	unknown protein; BEST Arabidopsis thaliana protein match is
Ca_TC35272	ATCG00800.1	structural constituent of ribosome
Ca_TC35278	ATCG00830.1	ribosomal protein L2
Ca_TC35291
Ca_TC35300	AT4G24690.1	ubiquitin-associated (UBA)/TS-N domain-containing protein / octicosapeptide/Phox/Bemp1 (PB1) domain-containing protein
Ca_TC35305
Ca_TC35308	AT3G61520.1	Pentatricopeptide repeat (PPR) superfamily protein
Ca_TC35312	AT5G36930.2	Disease resistance protein (TIR-NBS-LRR class) family
Ca_TC35323	AT5G23570.1	XS domain-containing protein / XS zinc finger domain-containing protein-related
Ca_TC35328	AT3G04090.1	small and basic intrinsic protein 1A
Ca_TC35339	AT5G65700.1	Leucine-rich receptor-like protein kinase family protein
Ca_TC35340	AT1G50440.1	RING/FYVE/PHD zinc finger superfamily protein
Ca_TC35341	AT2G01830.2	CHASE domain containing histidine kinase protein
Ca_TC35343	AT5G35750.1	histidine kinase 2
Ca_TC35349
Ca_TC35354	AT2G26080.1	glycine decarboxylase P-protein 2
Ca_TC35355	AT2G07687.1	Cytochrome c oxidase, subunit III
Ca_TC35359	AT4G00700.1	C2 calcium/lipid-binding plant phosphoribosyltransferase family protein
Ca_TC35360	AT3G47690.1	microtubule end binding protein EB1A
Ca_TC35365	ATMG00510.1	NADH dehydrogenase subunit 7
Ca_TC35373
Ca_TC35375
Ca_TC35379
Ca_TC35380
Ca_TC35381	AT3G10330.1	Cyclin-like family protein
Ca_TC35384	ATMG00080.1	ribosomal protein L16
Ca_TC35398
Ca_TC35403	ATCG00800.1	structural constituent of ribosome
Ca_TC35411
Ca_TC35414
Ca_TC35415
Ca_TC35439
Ca_TC35441	AT2G07698.1	ATPase, F1 complex, alpha subunit protein
Ca_TC35442	ATMG00860.1	DNA/RNA polymerases superfamily protein
Ca_TC35444	AT4G20850.1	tripeptidyl peptidase ii
Ca_TC35448	AT1G50440.1	RING/FYVE/PHD zinc finger superfamily protein
Ca_TC35455
Ca_TC35456
Ca_TC35464
Ca_TC35513	AT2G44750.2	thiamin pyrophosphokinase 2
Ca_TC35525
Ca_TC35532
Ca_TC35543
Ca_TC35549	AT1G50440.1	RING/FYVE/PHD zinc finger superfamily protein
Ca_TC35550	AT3G01850.1	Aldolase-type TIM barrel family protein
Ca_TC35552	AT1G60140.1	trehalose phosphate synthase
Ca_TC35572	ATCG00830.1	ribosomal protein L2
Ca_TC35574	AT4G16660.1	heat shock protein 70 (Hsp 70) family protein
Ca_TC35580
Ca_TC35585	AT4G23160.1	cysteine-rich RLK (RECEPTOR-like protein kinase) 8
Ca_TC35591	AT1G06410.1	trehalose-phosphatase/synthase 7
Ca_TC35602	AT3G23150.1	Signal transduction histidine kinase, hybrid-type, ethylene sensor
Ca_TC35612	ATCG00800.1	structural constituent of ribosome
Ca_TC35624	ATCG00830.1	ribosomal protein L2
Ca_TC35629	AT5G01970.1	unknown protein; BEST Arabidopsis thaliana protein match is
Ca_TC35631	ATCG00350.1	Photosystem I, PsaA/PsaB protein
Ca_TC35633	AT5G01970.1	unknown protein; BEST Arabidopsis thaliana protein match is
Ca_TC35643
Ca_TC35649	ATMG00580.1	NADH dehydrogenase subunit 4
Ca_TC35651	ATMG00510.1	NADH dehydrogenase subunit 7
Ca_TC35657	AT5G16750.1	Transducin family protein / WD-40 repeat family protein
Ca_TC35665
Ca_TC35667
Ca_TC35682
Ca_TC35686	AT3G13750.1	beta galactosidase 1
Ca_TC35691	AT1G32090.1	early-responsive to dehydration stress protein (ERD4)
Ca_TC35696
Ca_TC35703
Ca_TC35708
Ca_TC35714
Ca_TC35715	AT2G38540.1	lipid transfer protein 1
Ca_TC35716	ATCG01050.1	NADH-Ubiquinone/plastoquinone (complex I) protein
Ca_TC35722	ATCG01110.1	NAD(P)H dehydrogenase subunit H
Ca_TC35725
Ca_TC35727
Ca_TC35728	ATMG00510.1	NADH dehydrogenase subunit 7
Ca_TC35734	AT1G04300.3	TRAF-like superfamily protein
Ca_TC35735	AT4G15130.1	phosphorylcholine cytidylyltransferase2
Ca_TC35738	AT5G20320.1	dicer-like 4
Ca_TC35740	AT1G20330.1	sterol methyltransferase 2
Ca_TC35766	AT1G18450.1	actin-related protein 4
Ca_TC35768
Ca_TC35772	AT5G42260.1	beta glucosidase 12
Ca_TC35773	AT1G32170.1	xyloglucan endotransglucosylase/hydrolase 30
Ca_TC35787	AT1G66930.1	Protein kinase superfamily protein
Ca_TC35804	AT3G42170.1	BED zinc finger ;hAT family dimerisation domain
Ca_TC35815	AT1G52230.1	photosystem I subunit H2
Ca_TC35823	AT2G24230.1	Leucine-rich repeat protein kinase family protein
Ca_TC35824	AT5G58140.2	phototropin 2
Ca_TC35831	AT4G23160.1	cysteine-rich RLK (RECEPTOR-like protein kinase) 8
Ca_TC35832
Ca_TC35836	AT2G32940.1	Argonaute family protein
Ca_TC35838	AT5G64140.1	ribosomal protein S28
Ca_TC35853	AT2G13360.1	alanine
Ca_TC35857	AT5G52230.1	methyl-CPG-binding domain protein 13
Ca_TC35871	ATCG00800.1	structural constituent of ribosome
Ca_TC35887	AT5G16750.1	Transducin family protein / WD-40 repeat family protein
Ca_TC35888	AT1G22870.1	Protein kinase family protein with ARM repeat domain
Ca_TC35920
Ca_TC35930	AT5G50920.1	CLPC homologue 1
Ca_TC35933
Ca_TC35934	ATCG00490.1	ribulose-bisphosphate carboxylases
Ca_TC35980	ATMG01190.1	ATP synthase subunit 1
Ca_TC35989	AT1G76120.1	Pseudouridine synthase family protein
Ca_TC35991	AT1G80550.1	Pentatricopeptide repeat (PPR) superfamily protein
Ca_TC35995	AT5G21170.2	5'-AMP-activated protein kinase beta-2 subunit protein
Ca_TC36002	AT5G54010.1	UDP-Glycosyltransferase superfamily protein
Ca_TC36003	AT5G65910.1	BSD domain-containing protein
Ca_TC36016	AT2G26640.1	3-ketoacyl-CoA synthase 11
Ca_TC36017	AT3G06720.1	importin alpha isoform 1
Ca_TC36018	AT5G27850.1	Ribosomal protein L18e/L15 superfamily protein
Ca_TC36070	AT2G40960.1	Single-stranded nucleic acid binding R3H protein
Ca_TC36079	AT5G45340.1	cytochrome P450, family 707, subfamily A, polypeptide 3
Ca_TC36090	AT4G33210.1	F-box family protein
Ca_TC36101	AT1G55020.1	lipoxygenase 1
Ca_TC36105	AT3G23280.1	XB3 ortholog 5 in Arabidopsis thaliana
Ca_TC36113
Ca_TC36116	AT5G12370.1	exocyst complex component sec10
Ca_TC36131	AT1G74320.1	Protein kinase superfamily protein
Ca_TC36154	ATCG01110.1	NAD(P)H dehydrogenase subunit H
Ca_TC36190
Ca_TC36200	AT3G28040.1	Leucine-rich receptor-like protein kinase family protein
Ca_TC36201	ATMG00060.1	NADH dehydrogenase subunit 5C
Ca_TC36206	ATMG00520.1	Intron maturase, type II family protein
Ca_TC36207	ATCG00490.1	ribulose-bisphosphate carboxylases
Ca_TC36219	AT4G35800.1	RNA polymerase II large subunit
Ca_TC36240	AT5G56630.1	phosphofructokinase 7
Ca_TC36244	AT4G20850.1	tripeptidyl peptidase ii
Ca_TC36268
Ca_TC36282	AT1G79120.1	Ubiquitin carboxyl-terminal hydrolase family protein
Ca_TC36283	AT2G07707.1	Plant mitochondrial ATPase, F0 complex, subunit 8 protein
Ca_TC36290	AT3G61580.1	Fatty acid/sphingolipid desaturase
Ca_TC36297	AT4G15230.1	pleiotropic drug resistance 2
Ca_TC36298	AT1G20370.1	Pseudouridine synthase family protein
Ca_TC36299
Ca_TC36300	AT1G80550.1	Pentatricopeptide repeat (PPR) superfamily protein
Ca_TC36305	ATCG00800.1	structural constituent of ribosome
Ca_TC36309	AT3G52250.1	Duplicated homeodomain-like superfamily protein
Ca_TC36312	ATCG00490.1	ribulose-bisphosphate carboxylases
Ca_TC36315	AT5G35750.1	histidine kinase 2
Ca_TC36318
Ca_TC36325	AT3G10840.1	alpha/beta-Hydrolases superfamily protein
Ca_TC36328	AT1G14920.1	GRAS family transcription factor family protein
Ca_TC36329
Ca_TC36331
Ca_TC36333
Ca_TC36347	AT5G23050.1	acyl-activating enzyme 17
Ca_TC36352	AT3G48860.2	unknown protein; INVOLVED IN
Ca_TC36357	AT5G57160.1	DNA ligase IV
Ca_TC36369
Ca_TC36371
Ca_TC36377	AT1G66540.1	Cytochrome P450 superfamily protein
Ca_TC36378	AT1G04920.1	sucrose phosphate synthase 3F
Ca_TC36383	AT1G08940.1	Phosphoglycerate mutase family protein
Ca_TC36389	AT3G11910.1	ubiquitin-specific protease 13
Ca_TC36398	AT2G26640.1	3-ketoacyl-CoA synthase 11
Ca_TC36401
Ca_TC36404	AT1G27430.1	GYF domain-containing protein
Ca_TC36407	AT2G15620.1	nitrite reductase 1
Ca_TC36408	AT2G25660.1	embryo defective 2410
Ca_TC36412	AT5G08530.1	51 kDa subunit of complex I
Ca_TC36416	AT1G14920.1	GRAS family transcription factor family protein
Ca_TC36418	AT1G02150.1	Tetratricopeptide repeat (TPR)-like superfamily protein
Ca_TC36422	AT2G36530.1	Enolase
Ca_TC36423	AT5G54160.1	O-methyltransferase 1
Ca_TC36430	AT2G43790.1	MAP kinase 6
Ca_TC36434
Ca_TC36435	AT5G54380.1	protein kinase family protein
Ca_TC36438	ATMG01360.1	cytochrome oxidase
Ca_TC36449
Ca_TC36453	AT5G23050.1	acyl-activating enzyme 17
Ca_TC36459
Ca_TC36467	AT3G57660.1	nuclear RNA polymerase A1
Ca_TC36471	ATMG01190.1	ATP synthase subunit 1
Ca_TC36478	ATMG00580.1	NADH dehydrogenase subunit 4
Ca_TC36493	AT2G22240.1	myo-inositol-1-phosphate synthase 2
Ca_TC36497	AT3G47340.1	glutamine-dependent asparagine synthase 1
Ca_TC36503	AT5G63910.1	farnesylcysteine lyase
Ca_TC36504	AT1G43170.1	ribosomal protein 1
Ca_TC36507
Ca_TC36510
Ca_TC36511	AT5G01590.1	unknown protein; FUNCTIONS IN
Ca_TC36522	AT3G13580.3	Ribosomal protein L30/L7 family protein
Ca_TC36533
Ca_TC36537	AT5G23860.1	tubulin beta 8
Ca_TC36547	AT4G15090.1	FRS (FAR1 Related Sequences) transcription factor family
Ca_TC36579	AT1G66540.1	Cytochrome P450 superfamily protein
Ca_TC36585	AT1G67090.1	ribulose bisphosphate carboxylase small chain 1A
Ca_TC36593	AT2G07671.1	ATP synthase subunit C family protein
Ca_TC36611	AT3G48770.1	DNA binding;ATP binding
Ca_TC36612	ATMG00660.1	hypothetical protein
Ca_TC36620	AT5G64050.1	glutamate tRNA synthetase
Ca_TC36631	AT5G13570.2	decapping 2
Ca_TC36632	AT5G13570.2	decapping 2
Ca_TC36638	AT5G04430.2	binding to TOMV RNA 1L (long form)
Ca_TC36643	AT1G30270.1	CBL-interacting protein kinase 23
Ca_TC36651
Ca_TC36656	AT3G63470.1	serine carboxypeptidase-like 40
Ca_TC36667	AT2G39730.1	rubisco activase
Ca_TC36671
Ca_TC36673	AT5G23120.1	photosystem II stability/assembly factor, chloroplast (HCF136)
Ca_TC36674	ATMG00660.1	hypothetical protein
Ca_TC36675	AT5G04220.2	Calcium-dependent lipid-binding (CaLB domain) family protein
Ca_TC36677	ATMG00580.1	NADH dehydrogenase subunit 4
Ca_TC36678	ATMG00860.1	DNA/RNA polymerases superfamily protein
Ca_TC36679
Ca_TC36689
Ca_TC36698
Ca_TC36699	ATMG01190.1	ATP synthase subunit 1
Ca_TC36702
Ca_TC36710	AT5G07220.1	BCL-2-associated athanogene 3
Ca_TC36715	AT5G01850.1	Protein kinase superfamily protein
Ca_TC36718	AT2G01720.1	Ribophorin I
Ca_TC36724
Ca_TC36726	AT1G47128.1	Granulin repeat cysteine protease family protein
Ca_TC36727
Ca_TC36728	AT3G10520.1	haemoglobin 2
Ca_TC36732	AT3G45630.1	RNA binding (RRM/RBD/RNP motifs) family protein
Ca_TC36772
Ca_TC36778	AT4G20360.1	RAB GTPase homolog E1B
Ca_TC36785	AT3G53000.1	phloem protein 2-A15
Ca_TC36786	AT1G76120.1	Pseudouridine synthase family protein
Ca_TC36792	AT2G28260.1	cyclic nucleotide-gated channel 15
Ca_TC36795	AT2G07706.1	unknown protein; BEST Arabidopsis thaliana protein match is
Ca_TC36798
Ca_TC36799	AT2G26670.1	Plant haem oxygenase (decyclizing) family protein
Ca_TC36800	AT5G35380.1	Protein kinase protein with adenine nucleotide alpha hydrolases-like domain
Ca_TC36804	AT2G33070.3	nitrile specifier protein 2
Ca_TC36808	AT1G29900.1	carbamoyl phosphate synthetase B
Ca_TC36810	ATCG00830.1	ribosomal protein L2
Ca_TC36813	AT3G61520.1	Pentatricopeptide repeat (PPR) superfamily protein
Ca_TC36818	ATMG00580.1	NADH dehydrogenase subunit 4
Ca_TC36825	AT2G22240.1	myo-inositol-1-phosphate synthase 2
Ca_TC36838
Ca_TC36839	AT3G23540.1	alpha/beta-Hydrolases superfamily protein
Ca_TC36841	AT4G23160.1	cysteine-rich RLK (RECEPTOR-like protein kinase) 8
Ca_TC36859	AT1G21280.1	CONTAINS InterPro DOMAIN/s
Ca_TC36863	AT5G54160.1	O-methyltransferase 1
Ca_TC36869
Ca_TC36871	AT1G54490.1	exoribonuclease 4
Ca_TC36873	AT1G15820.1	light harvesting complex photosystem II subunit 6
Ca_TC36882
Ca_TC36888	AT4G20850.1	tripeptidyl peptidase ii
Ca_TC36889
Ca_TC36895
Ca_TC36896	AT1G72970.1	Glucose-methanol-choline (GMC) oxidoreductase family protein
Ca_TC36897	AT1G31480.1	shoot gravitropism 2 (SGR2)
Ca_TC36902
Ca_TC36933	AT3G52950.1	CBS / octicosapeptide/Phox/Bemp1 (PB1) domains-containing protein
Ca_TC36939	AT3G01040.1	galacturonosyltransferase 13
Ca_TC36942	AT5G24810.2	ABC1 family protein
Ca_TC36945	AT4G10570.1	ubiquitin-specific protease 9
Ca_TC36952	AT1G10290.1	dynamin-like protein 6
Ca_TC36954	AT3G42170.1	BED zinc finger ;hAT family dimerisation domain
Ca_TC37019	AT2G25320.1	TRAF-like family protein
Ca_TC37021	AT5G15080.1	Protein kinase superfamily protein
Ca_TC37029	AT3G10720.2	Plant invertase/pectin methylesterase inhibitor superfamily
Ca_TC37055
Ca_TC37069
Ca_TC37088	AT3G52880.2	monodehydroascorbate reductase 1
Ca_TC37119
Ca_TC37120	AT5G15270.2	RNA-binding KH domain-containing protein
Ca_TC37140	AT5G61410.1	D-ribulose-5-phosphate-3-epimerase
Ca_TC37156	AT4G32940.1	gamma vacuolar processing enzyme
Ca_TC37167	AT5G55220.1	trigger factor type chaperone family protein
Ca_TC37169	AT2G32290.1	beta-amylase 6
Ca_TC37181	AT3G42170.1	BED zinc finger ;hAT family dimerisation domain
Ca_TC37183	AT1G13520.1	Protein of unknown function (DUF1262)
Ca_TC37195	AT1G78230.1	Outer arm dynein light chain 1 protein
Ca_TC37211	AT4G10340.1	light harvesting complex of photosystem II 5
Ca_TC37246	ATCG00500.1	acetyl-CoA carboxylase carboxyl transferase subunit beta
Ca_TC37252	AT4G27690.1	vacuolar protein sorting 26B
Ca_TC37262	AT5G24630.6	double-stranded DNA binding
Ca_TC37275	AT3G28715.1	ATPase, V0/A0 complex, subunit C/D
Ca_TC37283
Ca_TC37294	AT1G12360.1	Sec1/munc18-like (SM) proteins superfamily
Ca_TC37308	AT3G54480.1	SKP1/ASK-interacting protein 5
Ca_TC37312
Ca_TC37348
Ca_TC37351	AT3G53500.2	RNA-binding (RRM/RBD/RNP motifs) family protein with retrovirus zinc finger-like domain
Ca_TC37360
Ca_TC37362
Ca_TC37365	AT3G45310.1	Cysteine proteinases superfamily protein
Ca_TC37375	ATCG00480.1	ATP synthase subunit beta
Ca_TC37382	AT1G14430.1	glyoxal oxidase-related protein
Ca_TC37386	AT3G52940.1	Ergosterol biosynthesis ERG4/ERG24 family
Ca_TC37387	AT5G45390.1	CLP protease P4
Ca_TC37405	AT5G22740.1	cellulose synthase-like A02
Ca_TC37409	AT4G00750.1	S-adenosyl-L-methionine-dependent methyltransferases superfamily protein
Ca_TC37410	AT4G20360.1	RAB GTPase homolog E1B
Ca_TC37417
Ca_TC37429
Ca_TC37431
Ca_TC37441	AT5G13120.1	cyclophilin 20-2
Ca_TC37445	AT1G77120.1	alcohol dehydrogenase 1
Ca_TC37449
Ca_TC37450
Ca_TC37463	ATCG00800.1	structural constituent of ribosome
Ca_TC37478	AT2G38670.1	phosphorylethanolamine cytidylyltransferase 1
Ca_TC37479	AT2G17570.1	Undecaprenyl pyrophosphate synthetase family protein
Ca_TC37492
Ca_TC37498	AT1G50440.1	RING/FYVE/PHD zinc finger superfamily protein
Ca_TC37502
Ca_TC37503
Ca_TC37508	AT5G56550.1	oxidative stress 3
Ca_TC37512
Ca_TC37523	AT2G43790.1	MAP kinase 6
Ca_TC37531
Ca_TC37540
Ca_TC37542	ATCG00490.1	ribulose-bisphosphate carboxylases
Ca_TC37554	AT1G19580.1	gamma carbonic anhydrase 1
Ca_TC37559	AT1G73440.1	calmodulin-related
Ca_TC37566
Ca_TC37571	AT4G39490.1	cytochrome P450, family 96, subfamily A, polypeptide 10
Ca_TC37574
Ca_TC37584
Ca_TC37611	AT3G22120.1	cell wall-plasma membrane linker protein
Ca_TC37612
Ca_TC37619	AT2G03290.1	emp24/gp25L/p24 family/GOLD family protein
Ca_TC37635
Ca_TC37640	ATCG00710.1	photosystem II reaction center protein H
Ca_TC37641
Ca_TC37649	AT4G31800.1	WRKY DNA-binding protein 18
Ca_TC37652	AT3G22120.1	cell wall-plasma membrane linker protein
Ca_TC37662	AT1G23410.1	Ribosomal protein S27a / Ubiquitin family protein
Ca_TC37671	AT3G02468.1	conserved peptide upstream open reading frame 9
Ca_TC37694
Ca_TC37695	AT2G44180.1	methionine aminopeptidase 2A
Ca_TC37697
Ca_TC37701	AT4G05320.2	polyubiquitin 10
Ca_TC37722	ATCG00490.1	ribulose-bisphosphate carboxylases
Ca_TC37728
Ca_TC37737
Ca_TC37739
Ca_TC37750
Ca_TC37773
Ca_TC37774
Ca_TC37777	AT2G35940.1	BEL1-like homeodomain 1
Ca_TC37781	AT5G33370.1	GDSL-like Lipase/Acylhydrolase superfamily protein
Ca_TC37784
Ca_TC37786
Ca_TC37790
Ca_TC37797	AT3G60750.1	Transketolase
Ca_TC37798
Ca_TC37800	AT5G38350.1	Disease resistance protein (NBS-LRR class) family
Ca_TC37810
Ca_TC37815
Ca_TC37853	AT3G44110.1	DNAJ homologue 3
Ca_TC37866
Ca_TC37870	AT3G61520.1	Pentatricopeptide repeat (PPR) superfamily protein
Ca_TC37881	AT3G45310.1	Cysteine proteinases superfamily protein
Ca_TC37883
Ca_TC37896	AT4G24540.1	AGAMOUS-like 24
Ca_TC37903
Ca_TC37916	AT2G02760.1	ubiquiting-conjugating enzyme 2
Ca_TC37917	AT2G13360.1	alanine
Ca_TC37928
Ca_TC37934
Ca_TC37940	AT5G13010.1	RNA helicase family protein
Ca_TC37954	AT3G15810.1	Protein of unknown function (DUF567)
Ca_TC37962
Ca_TC37969
Ca_TC37974	AT3G07550.1	RNI-like superfamily protein
Ca_TC37978	AT2G25310.1	Protein of unknown function (DUF2012)
Ca_TC37991	AT3G24840.1	Sec14p-like phosphatidylinositol transfer family protein
Ca_TC37994
Ca_TC37995	AT4G35335.1	Nucleotide-sugar transporter family protein
Ca_TC38006
Ca_TC38033
Ca_TC38059
Ca_TC38074
Ca_TC38097
Ca_TC38098	AT5G50850.1	Transketolase family protein
Ca_TC38113
Ca_TC38126	ATCG01010.1	NADH-Ubiquinone oxidoreductase (complex I), chain 5 protein
Ca_TC38140
Ca_TC38143	AT2G38940.1	phosphate transporter 1;4
Ca_TC38149	AT5G58260.1	oxidoreductases, acting on NADH or NADPH, quinone or similar compound as acceptor
Ca_TC38150	AT1G54100.1	aldehyde dehydrogenase 7B4
Ca_TC38159	AT1G50440.1	RING/FYVE/PHD zinc finger superfamily protein
Ca_TC38174
Ca_TC38180	AT3G52150.1	RNA-binding (RRM/RBD/RNP motifs) family protein
Ca_TC38183	AT5G01810.1	CBL-interacting protein kinase 15
Ca_TC38191	AT5G43760.1	3-ketoacyl-CoA synthase 20
Ca_TC38193
Ca_TC38194	AT3G06860.1	multifunctional protein 2
Ca_TC38209
Ca_TC38212
Ca_TC38215	AT1G04945.3	HIT-type Zinc finger family protein
Ca_TC38217
Ca_TC38220
Ca_TC38221
Ca_TC38225
Ca_TC38234
Ca_TC38238
Ca_TC38248	AT5G39090.1	HXXXD-type acyl-transferase family protein
Ca_TC38260
Ca_TC38262	AT5G10490.1	MSCS-like 2
Ca_TC38265
Ca_TC38270
Ca_TC38271	AT5G10940.1	transducin family protein / WD-40 repeat family protein
Ca_TC38282	AT4G20060.1	ARM repeat superfamily protein
Ca_TC38296	AT4G37760.1	squalene epoxidase 3
Ca_TC38320	AT2G28800.1	63 kDa inner membrane family protein
Ca_TC38332
Ca_TC38335
Ca_TC38344
Ca_TC38348
Ca_TC38353
Ca_TC38370	ATCG00860.1	Chloroplast Ycf2;ATPase, AAA type, core
Ca_TC38371
Ca_TC38372
Ca_TC38373
Ca_TC38375
Ca_TC38380	AT4G25360.1	TRICHOME BIREFRINGENCE-LIKE 18
Ca_TC38385
Ca_TC38386
Ca_TC38387
Ca_TC38408	AT5G51430.1	conserved oligomeric Golgi complex component-related / COG complex component-related
Ca_TC38412	AT3G07550.1	RNI-like superfamily protein
Ca_TC38413
Ca_TC38416	AT2G25355.1	PNAS-3 related
Ca_TC38424
Ca_TC38425
Ca_TC38428	AT1G21780.1	BTB/POZ domain-containing protein
Ca_TC38431	AT5G04110.1	DNA GYRASE B3
Ca_TC38436	AT1G10840.1	translation initiation factor 3 subunit H1
Ca_TC38443
Ca_TC38459	AT3G02468.1	conserved peptide upstream open reading frame 9
Ca_TC38480	AT5G63050.1	embryo defective 2759
Ca_TC38483
Ca_TC38491	ATCG00490.1	ribulose-bisphosphate carboxylases
Ca_TC38495	AT5G36790.1	Haloacid dehalogenase-like hydrolase (HAD) superfamily protein
Ca_TC38498
Ca_TC38505	AT5G19140.1	Aluminium induced protein with YGL and LRDR motifs
Ca_TC38508
Ca_TC38509
Ca_TC38518	ATCG01100.1	NADH dehydrogenase family protein
Ca_TC38519
Ca_TC38522
Ca_TC38532	ATCG01100.1	NADH dehydrogenase family protein
Ca_TC38539
Ca_TC38540
Ca_TC38542
Ca_TC38550
Ca_TC38551
Ca_TC38559
Ca_TC38563
Ca_TC38568	ATCG00130.1	ATPase, F0 complex, subunit B/B', bacterial/chloroplast
Ca_TC38571	ATCG01100.1	NADH dehydrogenase family protein
Ca_TC38575	ATCG00830.1	ribosomal protein L2
Ca_TC38576	AT3G02100.1	UDP-Glycosyltransferase superfamily protein
Ca_TC38577	AT1G68000.1	phosphatidylinositol synthase 1
Ca_TC38589
Ca_TC38599
Ca_TC38605
Ca_TC38606	AT5G20540.1	BREVIS RADIX-like 4
Ca_TC38622
Ca_TC38625
Ca_TC38630
Ca_TC38638	AT4G36190.1	Serine carboxypeptidase S28 family protein
Ca_TC38640	AT1G55340.1	Protein of unknown function (DUF1639)
Ca_TC38648
Ca_TC38663
Ca_TC38674
Ca_TC38678	ATCG01010.1	NADH-Ubiquinone oxidoreductase (complex I), chain 5 protein
Ca_TC38680
Ca_TC38681	AT4G19210.1	RNAse l inhibitor protein 2
Ca_TC38682	AT1G44575.1	Chlorophyll A-B binding family protein
Ca_TC38689
Ca_TC38691
Ca_TC38692	AT4G24990.1	Ubiquitin family protein
Ca_TC38693
Ca_TC38695	AT5G49720.1	glycosyl hydrolase 9A1
Ca_TC38696
Ca_TC38703	AT5G06360.1	Ribosomal protein S8e family protein
Ca_TC38705
Ca_TC38707
Ca_TC38712
Ca_TC38743	AT2G07599.2	unknown protein; BEST Arabidopsis thaliana protein match is
Ca_TC38757
Ca_TC38759
Ca_TC38763
Ca_TC38778
Ca_TC38782	ATCG01100.1	NADH dehydrogenase family protein
Ca_TC38784
Ca_TC38785
Ca_TC38789	AT1G66800.1	NAD(P)-binding Rossmann-fold superfamily protein
Ca_TC38791
Ca_TC38793
Ca_TC38808
Ca_TC00002	AT1G05630.1	Endonuclease/exonuclease/phosphatase family protein
Ca_TC00003
Ca_TC00004
Ca_TC00005	AT5G08430.1	SWIB/MDM2 domain;Plus-3;GYF
Ca_TC00009
Ca_TC00010	AT4G24270.2	EMBRYO DEFECTIVE 140
Ca_TC00011
Ca_TC00016	AT1G10240.1	FAR1-related sequence 11
Ca_TC00018	AT4G18530.1	Protein of unknown function (DUF707)
Ca_TC00030	AT1G09812.1	unknown protein; BEST Arabidopsis thaliana protein match is
Ca_TC00032	AT5G49920.1	Octicosapeptide/Phox/Bem1p family protein
Ca_TC00036	AT1G09840.1	shaggy-like protein kinase 41
Ca_TC00043	AT1G09800.1	Pseudouridine synthase family protein
Ca_TC00046
Ca_TC00047	AT1G80160.1	Lactoylglutathione lyase / glyoxalase I family protein
Ca_TC00051	AT2G40360.1	Transducin/WD40 repeat-like superfamily protein
Ca_TC00054	AT1G09795.1	ATP phosphoribosyl transferase 2
Ca_TC00055	AT1G71900.1	Protein of unknown function (DUF803)
Ca_TC00056	AT4G06676.1	CONTAINS InterPro DOMAIN/s
Ca_TC00057
Ca_TC00058
Ca_TC00068	AT1G22940.1	thiamin biosynthesis protein, putative
Ca_TC00072
Ca_TC00073	AT1G48175.1	Cytidine/deoxycytidylate deaminase family protein
Ca_TC00090
Ca_TC00091
Ca_TC00096	AT3G26070.1	Plastid-lipid associated protein PAP / fibrillin family protein
Ca_TC00099	AT1G68180.1	RING/U-box superfamily protein
Ca_TC00105
Ca_TC00115	AT4G14110.1	COP9 signalosome, subunit CSN8
Ca_TC00116	AT4G14110.1	COP9 signalosome, subunit CSN8
Ca_TC00120
Ca_TC00124	AT1G68170.1	nodulin MtN21 /EamA-like transporter family protein
Ca_TC00126
Ca_TC00127
Ca_TC00148	AT1G80670.1	Transducin/WD40 repeat-like superfamily protein
Ca_TC00153	AT4G13830.2	DNAJ-like 20
Ca_TC00160
Ca_TC00161	AT1G78160.1	pumilio 7
Ca_TC00162	AT5G09390.1	CD2-binding protein-related
Ca_TC00164	AT4G33520.2	P-type ATP-ase 1
Ca_TC00165
Ca_TC00183
Ca_TC00184
Ca_TC00188	AT5G51220.1	ubiquinol-cytochrome C chaperone family protein
Ca_TC00193
Ca_TC00194	AT5G64350.1	FK506-binding protein 12
Ca_TC00195
Ca_TC00198	AT4G33580.2	beta carbonic anhydrase 5
Ca_TC00202
Ca_TC00203	AT4G33625.1	FUNCTIONS IN
Ca_TC00206	AT4G33640.1	unknown protein; Has 30201 Blast hits to 17322 proteins in 780 species
Ca_TC00214	AT4G37940.1	AGAMOUS-like 21
Ca_TC00215	AT3G57230.1	AGAMOUS-like 16
Ca_TC00217	AT5G64410.1	oligopeptide transporter 4
Ca_TC00222
Ca_TC00225	AT5G64480.1	unknown protein; Has 35333 Blast hits to 34131 proteins in 2444 species
Ca_TC00230	AT3G10060.1	FKBP-like peptidyl-prolyl cis-trans isomerase family protein
Ca_TC00231	AT1G03910.2	EXPRESSED IN
Ca_TC00233
Ca_TC00244	AT4G33690.1	unknown protein; FUNCTIONS IN
Ca_TC00245
Ca_TC00247	AT3G49720.1	unknown protein; FUNCTIONS IN
Ca_TC00251
Ca_TC00257	AT5G56260.1	Ribonuclease E inhibitor RraA/Dimethylmenaquinone methyltransferase
Ca_TC00260	AT1G16170.1	unknown protein; FUNCTIONS IN
Ca_TC00262	AT1G61680.1	terpene synthase 14
Ca_TC00263	AT1G61667.1	Protein of unknown function, DUF538
Ca_TC00265	AT1G11430.1	plastid developmental protein DAG, putative
Ca_TC00276	AT1G28120.1	CONTAINS InterPro DOMAIN/s
Ca_TC00277	AT1G28120.1	CONTAINS InterPro DOMAIN/s
Ca_TC00278	AT4G27310.1	B-box type zinc finger family protein
Ca_TC00285
Ca_TC00287	AT5G42905.1	Polynucleotidyl transferase, ribonuclease H-like superfamily protein
Ca_TC00291	ATCG00440.1	NADH
Ca_TC00294
Ca_TC00296	AT4G05020.2	NAD(P)H dehydrogenase B2
Ca_TC00307
Ca_TC00313	AT4G21580.1	oxidoreductase, zinc-binding dehydrogenase family protein
Ca_TC00314	AT3G49910.1	Translation protein SH3-like family protein
Ca_TC00318
Ca_TC00322	AT2G20840.1	Secretory carrier membrane protein (SCAMP) family protein
Ca_TC00327
Ca_TC00333	AT1G61150.1	LisH and RanBPM domains containing protein
Ca_TC00336	AT1G61105.1	Toll-Interleukin-Resistance (TIR) domain family protein
Ca_TC00341
Ca_TC00345
Ca_TC00351	AT4G27450.1	Aluminium induced protein with YGL and LRDR motifs
Ca_TC00357	AT2G20760.1	Clathrin light chain protein
Ca_TC00362
Ca_TC00365	AT5G01225.1	unknown protein; BEST Arabidopsis thaliana protein match is
Ca_TC00369	AT4G27470.1	RING membrane-anchor 3
Ca_TC00378	AT4G32480.1	Protein of unknown function (DUF506)
Ca_TC00384	AT2G33775.1	ralf-like 19
Ca_TC00386
Ca_TC00388
Ca_TC00393
Ca_TC00397
Ca_TC00399
Ca_TC00402	AT1G28360.1	ERF domain protein 12
Ca_TC00403
Ca_TC00404
Ca_TC00407	AT1G28395.2	unknown protein; FUNCTIONS IN
Ca_TC00408
Ca_TC00410
Ca_TC00422	AT5G55125.1	Ribosomal protein L31
Ca_TC00423	AT1G28540.1	unknown protein; Has 25 Blast hits to 25 proteins in 10 species
Ca_TC00427
Ca_TC00428	AT2G36230.1	Aldolase-type TIM barrel family protein
Ca_TC00430	AT1G21280.1	CONTAINS InterPro DOMAIN/s
Ca_TC00438	AT3G15050.1	IQ-domain 10
Ca_TC00442
Ca_TC00458	AT2G34090.2	maternal effect embryo arrest 18
Ca_TC00460	AT1G68810.1	basic helix-loop-helix (bHLH) DNA-binding superfamily protein
Ca_TC00466	AT5G15890.1	TRICHOME BIREFRINGENCE-LIKE 21
Ca_TC00468	AT3G58630.1	sequence-specific DNA binding transcription factors
Ca_TC00472	AT2G42670.2	Protein of unknown function (DUF1637)
Ca_TC00483
Ca_TC00484	AT2G34200.1	RING/FYVE/PHD zinc finger superfamily protein
Ca_TC00485	AT5G25910.1	receptor like protein 52
Ca_TC00486	AT5G39390.1	Leucine-rich repeat protein kinase family protein
Ca_TC00487
Ca_TC00493	AT1G33055.1	unknown protein; FUNCTIONS IN
Ca_TC00495	AT3G18140.1	Transducin/WD40 repeat-like superfamily protein
Ca_TC00498	AT3G62470.1	Pentatricopeptide repeat (PPR) superfamily protein
Ca_TC00499	AT3G62470.1	Pentatricopeptide repeat (PPR) superfamily protein
Ca_TC00502	AT1G29290.1	unknown protein; FUNCTIONS IN
Ca_TC00503
Ca_TC00517	AT5G23540.1	Mov34/MPN/PAD-1 family protein
Ca_TC00523
Ca_TC00524	AT4G18950.1	Integrin-linked protein kinase family
Ca_TC00525	AT4G18960.1	K-box region and MADS-box transcription factor family protein
Ca_TC00529	AT5G45660.1	unknown protein; FUNCTIONS IN
Ca_TC00530
Ca_TC00533
Ca_TC00544	AT5G09640.1	serine carboxypeptidase-like 19
Ca_TC00551	AT3G25210.1	Tetratricopeptide repeat (TPR)-like superfamily protein
Ca_TC00556	AT2G03170.1	SKP1-like 14
Ca_TC00557
Ca_TC00561	AT4G18390.1	TEOSINTE BRANCHED 1, cycloidea and PCF transcription factor 2
Ca_TC00565	AT4G18372.1	Small nuclear ribonucleoprotein family protein
Ca_TC00566	AT4G18370.1	DEGP protease 5
Ca_TC00569	AT1G30135.1	jasmonate-zim-domain protein 8
Ca_TC00579	AT1G29940.1	nuclear RNA polymerase A2
Ca_TC00588	AT5G46250.1	RNA-binding protein
Ca_TC00590	AT4G18270.1	translocase 11
Ca_TC00592	AT2G36160.1	Ribosomal protein S11 family protein
Ca_TC00594	AT2G34480.1	Ribosomal protein L18ae/LX family protein
Ca_TC00596	AT3G06410.1	Zinc finger C-x8-C-x5-C-x3-H type family protein
Ca_TC00597
Ca_TC00600	AT5G07900.1	Mitochondrial transcription termination factor family protein
Ca_TC00603
Ca_TC00605	AT5G18600.1	Thioredoxin superfamily protein
Ca_TC00607	AT5G18610.1	Protein kinase superfamily protein
Ca_TC00614	AT4G15630.1	Uncharacterised protein family (UPF0497)
Ca_TC00615	AT4G15630.1	Uncharacterised protein family (UPF0497)
Ca_TC00620	AT2G39080.1	NAD(P)-binding Rossmann-fold superfamily protein
Ca_TC00633	AT4G15560.1	Deoxyxylulose-5-phosphate synthase
Ca_TC00634
Ca_TC00636	AT4G23160.1	cysteine-rich RLK (RECEPTOR-like protein kinase) 8
Ca_TC00642	AT5G18900.1	2-oxoglutarate (2OG) and Fe(II)-dependent oxygenase superfamily protein
Ca_TC00645	AT3G23880.1	F-box and associated interaction domains-containing protein
Ca_TC00646	AT3G21570.1	unknown protein; Has 43 Blast hits to 43 proteins in 13 species
Ca_TC00647	AT3G21570.1	unknown protein; Has 43 Blast hits to 43 proteins in 13 species
Ca_TC00650
Ca_TC00657	AT5G18940.1	Mo25 family protein
Ca_TC00658
Ca_TC00660	AT3G06250.1	FAR1-related sequence 7
Ca_TC00663	AT5G46090.1	Protein of unknown function (DUF679)
Ca_TC00673
Ca_TC00679	AT3G06180.1	Ribosomal protein L34e superfamily protein
Ca_TC00681	AT1G11655.1	unknown protein; BEST Arabidopsis thaliana protein match is
Ca_TC00684
Ca_TC00685	AT4G04860.1	DERLIN-2.2
Ca_TC00687	AT4G04870.1	cardiolipin synthase
Ca_TC00690
Ca_TC00694	AT4G14342.1	Splicing factor 3B subunit 5/RDS3 complex subunit 10
Ca_TC00699	AT4G14220.1	RING-H2 group F1A
Ca_TC00702	AT3G06060.1	NAD(P)-binding Rossmann-fold superfamily protein
Ca_TC00703	AT3G06060.1	NAD(P)-binding Rossmann-fold superfamily protein
Ca_TC00706	AT5G19140.1	Aluminium induced protein with YGL and LRDR motifs
Ca_TC00710	AT1G03220.1	Eukaryotic aspartyl protease family protein
Ca_TC00711	AT1G03220.1	Eukaryotic aspartyl protease family protein
Ca_TC00714	AT5G19080.1	RING/U-box superfamily protein
Ca_TC00715	AT5G19150.1	pfkB-like carbohydrate kinase family protein
Ca_TC00716	AT5G19150.1	pfkB-like carbohydrate kinase family protein
Ca_TC00717	AT4G01060.1	CAPRICE-like MYB3
Ca_TC00724
Ca_TC00725	AT4G21980.2	Ubiquitin-like superfamily protein
Ca_TC00726	AT1G11740.1	ankyrin repeat family protein
Ca_TC00729	AT1G11840.6	glyoxalase I homolog
Ca_TC00738	AT1G11905.1	B-cell receptor-associated protein 31-like
Ca_TC00744	AT1G11925.1	Stigma-specific Stig1 family protein
Ca_TC00752	AT4G04330.1	Chaperonin-like RbcX protein
Ca_TC00753	AT4G04320.1	malonyl-CoA decarboxylase family protein
Ca_TC00754	AT4G22130.1	STRUBBELIG-receptor family 8
Ca_TC00755	AT2G20060.1	Ribosomal protein L4/L1 family
Ca_TC00757
Ca_TC00758
Ca_TC00763
Ca_TC00778	AT4G22310.1	Uncharacterised protein family (UPF0041)
Ca_TC00779	AT4G22320.1	unknown protein; BEST Arabidopsis thaliana protein match is
Ca_TC00781
Ca_TC00783	AT4G22330.1	Alkaline phytoceramidase (aPHC)
Ca_TC00786
Ca_TC00787	AT2G32300.1	uclacyanin 1
Ca_TC00789	AT1G12050.1	fumarylacetoacetase, putative
Ca_TC00791	AT3G51970.1	acyl-CoA sterol acyl transferase 1
Ca_TC00792	AT3G07880.1	Immunoglobulin E-set superfamily protein
Ca_TC00793	AT4G22370.1	unknown protein; Has 12 Blast hits to 12 proteins in 6 species
Ca_TC00794
Ca_TC00795	AT4G12570.1	ubiquitin protein ligase 5
Ca_TC00803
Ca_TC00809	AT4G16450.1	unknown protein; FUNCTIONS IN
Ca_TC00810
Ca_TC00812	AT1G27350.1	Ribosome associated membrane protein RAMP4
Ca_TC00818	AT5G28530.1	FAR1-related sequence 10
Ca_TC00819	AT4G16400.1	unknown protein; BEST Arabidopsis thaliana protein match is
Ca_TC00822
Ca_TC00823	AT4G16390.1	pentatricopeptide (PPR) repeat-containing protein
Ca_TC00827
Ca_TC00832	AT5G47650.1	nudix hydrolase homolog 2
Ca_TC00835
Ca_TC00836
Ca_TC00849	AT4G05030.1	Copper transport protein family
Ca_TC00850
Ca_TC00852
Ca_TC00854
Ca_TC00856
Ca_TC00863	AT3G52155.1	Phosphoglycerate mutase family protein
Ca_TC00864	AT3G52155.1	Phosphoglycerate mutase family protein
Ca_TC00874	AT1G79610.1	Na+/H+ antiporter 6
Ca_TC00876	AT4G23160.1	cysteine-rich RLK (RECEPTOR-like protein kinase) 8
Ca_TC00878	AT2G02370.1	SNARE associated Golgi protein family
Ca_TC00887	AT5G59880.1	actin depolymerizing factor 3
Ca_TC00889
Ca_TC00891	AT1G80010.1	FAR1-related sequence 8
Ca_TC00892	AT1G80010.1	FAR1-related sequence 8
Ca_TC00898
Ca_TC00899	AT4G19700.1	SBP (S-ribonuclease binding protein) family protein
Ca_TC00900	AT4G19670.1	RING/U-box superfamily protein
Ca_TC00902
Ca_TC00903
Ca_TC00905	AT1G49245.1	Prefoldin chaperone subunit family protein
Ca_TC00912	AT3G10380.1	subunit of exocyst complex 8
Ca_TC00915	AT5G45160.1	Root hair defective 3 GTP-binding protein (RHD3)
Ca_TC00921	AT1G30460.1	cleavage and polyadenylation specificity factor 30
Ca_TC00924
Ca_TC00927
Ca_TC00928
Ca_TC00931	AT1G07990.1	SIT4 phosphatase-associated family protein
Ca_TC00932	AT5G46920.1	Intron maturase, type II family protein
Ca_TC00933
Ca_TC00937	AT1G30500.2	nuclear factor Y, subunit A7
Ca_TC00941	AT4G05330.1	ARF-GAP domain 13
Ca_TC00963
Ca_TC00971	AT4G20870.1	fatty acid hydroxylase 2
Ca_TC00972	AT2G34770.1	fatty acid hydroxylase 1
Ca_TC00977
Ca_TC00979
Ca_TC00980
Ca_TC00991	AT3G06040.1	Ribosomal protein L12/ ATP-dependent Clp protease adaptor protein ClpS family protein
Ca_TC00993	AT1G09815.1	polymerase delta 4
Ca_TC00998
Ca_TC00999	AT4G20760.1	NAD(P)-binding Rossmann-fold superfamily protein
Ca_TC01001
Ca_TC01003	AT3G48750.1	cell division control 2
Ca_TC01005
Ca_TC01006
Ca_TC01007	AT1G30630.1	Coatomer epsilon subunit
Ca_TC01010
Ca_TC01015	AT3G17300.1	unknown protein; Has 48 Blast hits to 48 proteins in 21 species
Ca_TC01021	AT5G30510.1	ribosomal protein S1
Ca_TC01023
Ca_TC01025	AT4G23160.1	cysteine-rich RLK (RECEPTOR-like protein kinase) 8
Ca_TC01027	AT1G47990.1	gibberellin 2-oxidase 4
Ca_TC01028
Ca_TC01029
Ca_TC01030
Ca_TC01031
Ca_TC01032
Ca_TC01036
Ca_TC01039	AT5G49540.1	Rab5-interacting family protein
Ca_TC01040	AT5G49525.1	unknown protein; Has 23 Blast hits to 23 proteins in 7 species
Ca_TC01041	AT3G17130.1	Plant invertase/pectin methylesterase inhibitor superfamily protein
Ca_TC01043
Ca_TC01048	AT5G49510.1	prefoldin 3
Ca_TC01051	AT3G17090.1	Protein phosphatase 2C family protein
Ca_TC01052
Ca_TC01054
Ca_TC01062
Ca_TC01067	AT1G55915.1	zinc ion binding
Ca_TC01068
Ca_TC01071
Ca_TC01074	AT1G73110.1	P-loop containing nucleoside triphosphate hydrolases superfamily protein
Ca_TC01077
Ca_TC01078	AT1G79650.4	Rad23 UV excision repair protein family
Ca_TC01086	AT2G35736.1	unknown protein; FUNCTIONS IN
Ca_TC01087	AT2G03220.1	fucosyltransferase 1
Ca_TC01088	AT1G14110.1	fucosyltransferase 9
Ca_TC01090	AT4G34412.1	CONTAINS InterPro DOMAIN/s
Ca_TC01092	AT1G80840.1	WRKY DNA-binding protein 40
Ca_TC01096
Ca_TC01098	AT3G47870.1	LOB domain-containing protein 27
Ca_TC01099	AT1G15950.1	cinnamoyl coa reductase 1
Ca_TC01101	AT1G80760.1	NOD26-like intrinsic protein 6;1
Ca_TC01102	AT1G15900.1	unknown protein; Has 19 Blast hits to 19 proteins in 10 species
Ca_TC01103	AT1G80760.1	NOD26-like intrinsic protein 6;1
Ca_TC01104	AT1G15880.1	golgi snare 11
Ca_TC01108	AT1G80650.1	RNAse THREE-like protein 1
Ca_TC01109	AT1G80640.1	Protein kinase superfamily protein
Ca_TC01111	AT1G80610.1	unknown protein; BEST Arabidopsis thaliana protein match is
Ca_TC01117
Ca_TC01121
Ca_TC01122	AT5G11090.1	serine-rich protein-related
Ca_TC01124	AT1G15760.1	Sterile alpha motif (SAM) domain-containing protein
Ca_TC01128	AT3G18430.1	Calcium-binding EF-hand family protein
Ca_TC01134	AT1G48900.1	Signal recognition particle, SRP54 subunit protein
Ca_TC01142
Ca_TC01146
Ca_TC01147	AT4G32300.1	S-domain-2 5
Ca_TC01149	AT1G80133.1	unknown protein; LOCATED IN
Ca_TC01150
Ca_TC01154	AT1G15370.1	SNARE-like superfamily protein
Ca_TC01155	AT1G15370.1	SNARE-like superfamily protein
Ca_TC01156
Ca_TC01157	AT1G52580.1	RHOMBOID-like protein 5
Ca_TC01160	AT1G80410.2	tetratricopeptide repeat (TPR)-containing protein
Ca_TC01167	AT5G62200.1	Embryo-specific protein 3, (ATS3)
Ca_TC01168	AT2G41475.1	Embryo-specific protein 3, (ATS3)
Ca_TC01169	AT5G62200.1	Embryo-specific protein 3, (ATS3)
Ca_TC01171
Ca_TC01172	AT5G07190.1	seed gene 3
Ca_TC01175
Ca_TC01176	AT5G62200.1	Embryo-specific protein 3, (ATS3)
Ca_TC01178
Ca_TC01182	AT1G80210.1	Mov34/MPN/PAD-1 family protein
Ca_TC01184	AT1G52700.1	alpha/beta-Hydrolases superfamily protein
Ca_TC01190
Ca_TC01197
Ca_TC01198
Ca_TC01209	AT1G80380.2	P-loop containing nucleoside triphosphate hydrolases superfamily protein
Ca_TC01222	AT1G28110.1	serine carboxypeptidase-like 45
Ca_TC01223	AT3G16010.1	Pentatricopeptide repeat (PPR-like) superfamily protein
Ca_TC01231
Ca_TC01240	AT3G16120.1	Dynein light chain type 1 family protein
Ca_TC01243	AT1G79860.1	RHO guanyl-nucleotide exchange factor 12
Ca_TC01244
Ca_TC01247	AT3G12770.1	mitochondrial editing factor 22
Ca_TC01251	AT2G22670.4	indoleacetic acid-induced protein 8
Ca_TC01253
Ca_TC01257	AT5G08370.1	alpha-galactosidase 2
Ca_TC01271	AT1G79770.1	Protein of unknown function (DUF1677)
Ca_TC01275
Ca_TC01281	AT3G21360.1	2-oxoglutarate (2OG) and Fe(II)-dependent oxygenase superfamily protein
Ca_TC01285	AT1G17710.1	Pyridoxal phosphate phosphatase-related protein
Ca_TC01286
Ca_TC01288
Ca_TC01296	AT1G51760.1	peptidase M20/M25/M40 family protein
Ca_TC01305	AT4G29410.1	Ribosomal L28e protein family
Ca_TC01310	AT1G17710.1	Pyridoxal phosphate phosphatase-related protein
Ca_TC01312	AT2G48100.1	Exonuclease family protein
Ca_TC01316	AT1G55170.1	unknown protein; BEST Arabidopsis thaliana protein match is
Ca_TC01319	AT3G13740.1	Ribonuclease III family protein
Ca_TC01328	AT4G23160.1	cysteine-rich RLK (RECEPTOR-like protein kinase) 8
Ca_TC01335	AT3G13898.1	unknown protein; LOCATED IN
Ca_TC01336	AT3G13898.1	unknown protein; LOCATED IN
Ca_TC01342	AT1G72710.1	casein kinase 1-like protein 2
Ca_TC01344	AT5G11970.1	Protein of unknown function (DUF3511)
Ca_TC01350	AT3G22400.1	PLAT/LH2 domain-containing lipoxygenase family protein
Ca_TC01356	AT4G29840.1	Pyridoxal-5'-phosphate-dependent enzyme family protein
Ca_TC01358	AT1G14510.1	alfin-like 7
Ca_TC01360
Ca_TC01362
Ca_TC01365	AT2G43540.1	unknown protein; FUNCTIONS IN
Ca_TC01370	AT3G07565.4	Protein of unknown function (DUF3755)
Ca_TC01372	AT5G45790.2	Ubiquitin carboxyl-terminal hydrolase family protein
Ca_TC01375
Ca_TC01378
Ca_TC01379	AT1G06070.1	Basic-leucine zipper (bZIP) transcription factor family protein
Ca_TC01382	AT3G59510.1	Leucine-rich repeat (LRR) family protein
Ca_TC01385	AT3G59490.2	unknown protein; FUNCTIONS IN
Ca_TC01386	AT3G59490.2	unknown protein; FUNCTIONS IN
Ca_TC01389
Ca_TC01390	AT3G59420.1	crinkly4
Ca_TC01391	AT2G43290.1	Calcium-binding EF-hand family protein
Ca_TC01392	AT3G07500.1	Far-red impaired responsive (FAR1) family protein
Ca_TC01393	AT2G43310.1	Ribosomal L18p/L5e family protein
Ca_TC01399	AT3G59380.1	farnesyltransferase A
Ca_TC01401	AT2G43320.1	S-adenosyl-L-methionine-dependent methyltransferases superfamily protein
Ca_TC01405	AT2G42190.1	unknown protein; BEST Arabidopsis thaliana protein match is
Ca_TC01407	AT3G20780.1	topoisomerase 6 subunit B
Ca_TC01414	AT5G13010.1	RNA helicase family protein
Ca_TC01415	AT5G13010.1	RNA helicase family protein
Ca_TC01429	AT5G41980.1	CONTAINS InterPro DOMAIN/s
Ca_TC01433	AT1G51200.1	A20/AN1-like zinc finger family protein
Ca_TC01447	AT5G12870.1	myb domain protein 46
Ca_TC01450	AT2G29530.3	Tim10/DDP family zinc finger protein
Ca_TC01456	AT1G07473.1	unknown protein; BEST Arabidopsis thaliana protein match is
Ca_TC01463	AT5G59510.1	ROTUNDIFOLIA like 5
Ca_TC01464
Ca_TC01471	AT5G59410.1	Rab5-interacting family protein
Ca_TC01472	AT5G59400.2	FUNCTIONS IN
Ca_TC01489
Ca_TC01490	AT5G59350.1	unknown protein; FUNCTIONS IN
Ca_TC01491
Ca_TC01493	AT2G28780.1	unknown protein; INVOLVED IN
Ca_TC01495	AT2G28760.2	UDP-XYL synthase 6
Ca_TC01496
Ca_TC01498	AT5G02560.2	histone H2A 12
Ca_TC01500	AT3G46020.1	RNA-binding (RRM/RBD/RNP motifs) family protein
Ca_TC01502
Ca_TC01504	AT3G55350.1	PIF / Ping-Pong family of plant transposases
Ca_TC01506	AT3G46430.1	unknown protein; FUNCTIONS IN
Ca_TC01508	AT3G55280.1	ribosomal protein L23AB
Ca_TC01510	AT5G59740.1	UDP-N-acetylglucosamine (UAA) transporter family
Ca_TC01511
Ca_TC01512	AT4G23160.1	cysteine-rich RLK (RECEPTOR-like protein kinase) 8
Ca_TC01515
Ca_TC01517	AT1G07705.2	NOT2 / NOT3 / NOT5 family
Ca_TC01520	AT3G46300.1	unknown protein; BEST Arabidopsis thaliana protein match is
Ca_TC01524
Ca_TC01534	AT3G45740.1	hydrolase family protein / HAD-superfamily protein
Ca_TC01538	AT3G45010.1	serine carboxypeptidase-like 48
Ca_TC01540	AT5G65790.1	myb domain protein 68
Ca_TC01542
Ca_TC01550
Ca_TC01554
Ca_TC01560	AT2G28305.1	Putative lysine decarboxylase family protein
Ca_TC01561	AT5G03500.1	Mediator complex, subunit Med7
Ca_TC01563
Ca_TC01565
Ca_TC01567	AT1G08000.1	GATA transcription factor 10
Ca_TC01576
Ca_TC01578
Ca_TC01579	AT2G37170.1	plasma membrane intrinsic protein 2
Ca_TC01581	AT2G28410.1	unknown protein; Has 18 Blast hits to 18 proteins in 5 species
Ca_TC01586
Ca_TC01590
Ca_TC01591	AT5G60550.1	geminivirus rep interacting kinase 2
Ca_TC01603	AT5G60460.1	Preprotein translocase Sec, Sec61-beta subunit protein
Ca_TC01608	AT1G21280.1	CONTAINS InterPro DOMAIN/s
Ca_TC01622	AT4G23160.1	cysteine-rich RLK (RECEPTOR-like protein kinase) 8
Ca_TC01625	AT3G45780.1	phototropin 1
Ca_TC01627
Ca_TC01629	AT3G58640.1	Mitogen activated protein kinase kinase kinase-related
Ca_TC01632	AT2G42610.1	Protein of unknown function (DUF640)
Ca_TC01637	AT1G06330.1	Heavy metal transport/detoxification superfamily protein
Ca_TC01638	AT2G42590.3	general regulatory factor 9
Ca_TC01640	AT4G21470.1	riboflavin kinase/FMN hydrolase
Ca_TC01646	AT3G58600.1	Adaptin ear-binding coat-associated protein 1 NECAP-1
Ca_TC01651	AT1G06225.1	CLAVATA3/ESR-RELATED 3
Ca_TC01653
Ca_TC01656	AT2G42360.1	RING/U-box superfamily protein
Ca_TC01658	AT3G48340.1	Cysteine proteinases superfamily protein
Ca_TC01659	AT1G06270.1	Pentatricopeptide repeat (PPR) superfamily protein
Ca_TC01663
Ca_TC01664	AT3G54680.1	proteophosphoglycan-related
Ca_TC01667	AT1G28480.1	Thioredoxin superfamily protein
Ca_TC01669	AT5G44170.1	S-adenosyl-L-methionine-dependent methyltransferases superfamily protein
Ca_TC01672
Ca_TC01675
Ca_TC01679	AT2G32835.1	RALF-like 16
Ca_TC01683	AT1G28395.2	unknown protein; FUNCTIONS IN
Ca_TC01685
Ca_TC01686
Ca_TC01687
Ca_TC01689
Ca_TC01692	AT5G44240.1	aminophospholipid ATPase 2
Ca_TC01693
Ca_TC01696	AT5G44265.1	Bifunctional inhibitor/lipid-transfer protein/seed storage 2S albumin superfamily protein
Ca_TC01700	AT3G05490.1	ralf-like 22
Ca_TC01701	AT4G27500.1	proton pump interactor 1
Ca_TC01702	AT4G04960.1	Concanavalin A-like lectin protein kinase family protein
Ca_TC01707	AT4G03560.1	two-pore channel 1
Ca_TC01708	AT4G03560.1	two-pore channel 1
Ca_TC01712	AT4G28290.1	unknown protein; FUNCTIONS IN
Ca_TC01713
Ca_TC01714	AT1G03687.1	DTW domain-containing protein
Ca_TC01727	AT1G54540.1	Late embryogenesis abundant (LEA) hydroxyproline-rich glycoprotein family
Ca_TC01732	AT4G03415.1	Protein phosphatase 2C family protein
Ca_TC01733	AT4G03415.1	Protein phosphatase 2C family protein
Ca_TC01734	AT4G03410.2	Peroxisomal membrane 22 kDa (Mpv17/PMP22) family protein
Ca_TC01746
Ca_TC01747
Ca_TC01751	AT4G28240.1	Wound-responsive family protein
Ca_TC01752	AT4G21450.3	PapD-like superfamily protein
Ca_TC01753	AT4G10270.1	Wound-responsive family protein
Ca_TC01754	AT4G10270.1	Wound-responsive family protein
Ca_TC01755	AT4G10270.1	Wound-responsive family protein
Ca_TC01759	AT4G10265.1	Wound-responsive family protein
Ca_TC01760	AT2G20890.1	photosystem II reaction center PSB29 protein
Ca_TC01762	AT2G20900.1	diacylglycerol kinase 5
Ca_TC01764	AT4G23160.1	cysteine-rich RLK (RECEPTOR-like protein kinase) 8
Ca_TC01770	AT4G03280.1	photosynthetic electron transfer C
Ca_TC01771	AT4G03270.1	Cyclin D6;1
Ca_TC01773
Ca_TC01774
Ca_TC01776
Ca_TC01779
Ca_TC01780
Ca_TC01782	AT1G11360.1	Adenine nucleotide alpha hydrolases-like superfamily protein
Ca_TC01784
Ca_TC01792
Ca_TC01801
Ca_TC01804	AT3G22060.1	Receptor-like protein kinase-related family protein
Ca_TC01807	AT4G15248.1	B-box type zinc finger family protein
Ca_TC01808	AT3G21880.1	B-box type zinc finger protein with CCT domain
Ca_TC01809
Ca_TC01814	AT3G21740.1	Arabidopsis thaliana protein of unknown function (DUF794)
Ca_TC01815	AT1G01380.1	Homeodomain-like superfamily protein
Ca_TC01816
Ca_TC01817	AT4G23160.1	cysteine-rich RLK (RECEPTOR-like protein kinase) 8
Ca_TC01818
Ca_TC01819	AT5G08080.3	syntaxin of plants 132
Ca_TC01821
Ca_TC01823
Ca_TC01824	AT3G54200.1	Late embryogenesis abundant (LEA) hydroxyproline-rich glycoprotein family
Ca_TC01825
Ca_TC01826	AT5G20570.2	RING-box 1
Ca_TC01840
Ca_TC01841
Ca_TC01842	AT4G35783.1	ROTUNDIFOLIA like 6
Ca_TC01845
Ca_TC01847
Ca_TC01849
Ca_TC01853
Ca_TC01855
Ca_TC01859	AT1G54250.1	RNA polymerase Rpb8
Ca_TC01860
Ca_TC01870	AT1G08465.1	Plant-specific transcription factor YABBY family protein
Ca_TC01878	AT5G22090.1	Protein of unknown function (DUF3049)
Ca_TC01887	AT2G27260.1	Late embryogenesis abundant (LEA) hydroxyproline-rich glycoprotein family
Ca_TC01889	AT3G52525.1	ovate family protein 6
Ca_TC01891	AT5G06270.1	unknown protein; FUNCTIONS IN
Ca_TC01892	AT3G11600.1	unknown protein; FUNCTIONS IN
Ca_TC01893	AT3G44280.1	unknown protein; FUNCTIONS IN
Ca_TC01894
Ca_TC01895	AT2G27300.1	NTM1-like 8
Ca_TC01898
Ca_TC01899
Ca_TC01904
Ca_TC01906	AT5G22430.1	Pollen Ole e 1 allergen and extensin family protein
Ca_TC01907	AT3G15040.1	Protein of unknown function, DUF584
Ca_TC01914	AT2G27480.1	Calcium-binding EF-hand family protein
Ca_TC01916	AT2G27500.1	Glycosyl hydrolase superfamily protein
Ca_TC01917	AT1G08360.1	Ribosomal protein L1p/L10e family
Ca_TC01919
Ca_TC01922
Ca_TC01925	AT5G48910.1	Pentatricopeptide repeat (PPR) superfamily protein
Ca_TC01928	AT1G08290.1	WIP domain protein 3
Ca_TC01934	AT5G18400.2	Cytokine-induced anti-apoptosis inhibitor 1, Fe-S biogenesis
Ca_TC01939	AT2G27680.1	NAD(P)-linked oxidoreductase superfamily protein
Ca_TC01943	AT4G21105.1	cytochrome-c oxidases;electron carriers
Ca_TC01945
Ca_TC01946	AT5G22580.1	Stress responsive A/B Barrel Domain
Ca_TC01947	AT2G27770.1	Plant protein of unknown function (DUF868)
Ca_TC01953	AT5G22640.1	MORN (Membrane Occupation and Recognition Nexus) repeat-containing protein
Ca_TC01956
Ca_TC01961	AT4G23160.1	cysteine-rich RLK (RECEPTOR-like protein kinase) 8
Ca_TC01962	AT1G21280.1	CONTAINS InterPro DOMAIN/s
Ca_TC01974	AT1G08220.1	FUNCTIONS IN
Ca_TC01977	AT1G43000.1	PLATZ transcription factor family protein
Ca_TC01982
Ca_TC01983
Ca_TC01990
Ca_TC01998
Ca_TC01999	AT5G05340.1	Peroxidase superfamily protein
Ca_TC02001
Ca_TC02004	AT3G58710.1	WRKY DNA-binding protein 69
Ca_TC02005	AT1G06400.1	Ras-related small GTP-binding family protein
Ca_TC02006	AT4G30190.2	H(+)-ATPase 2
Ca_TC02008	AT5G54010.1	UDP-Glycosyltransferase superfamily protein
Ca_TC02013	AT4G04890.1	protodermal factor 2
Ca_TC02018	AT4G27120.1	CONTAINS InterPro DOMAIN/s
Ca_TC02020	AT4G27130.1	Translation initiation factor SUI1 family protein
Ca_TC02025	AT3G20600.1	Late embryogenesis abundant (LEA) hydroxyproline-rich glycoprotein family
Ca_TC02027	AT1G51100.1	unknown protein; FUNCTIONS IN
Ca_TC02032	AT3G20680.1	Domain of unknown function (DUF1995)
Ca_TC02041	AT5G54600.1	Translation protein SH3-like family protein
Ca_TC02042	AT5G54590.2	Protein kinase superfamily protein
Ca_TC02056	AT4G27300.1	S-locus lectin protein kinase family protein
Ca_TC02058
Ca_TC02059	AT4G27280.1	Calcium-binding EF-hand family protein
Ca_TC02060
Ca_TC02063
Ca_TC02066	AT4G21440.1	MYB-like 102
Ca_TC02069	AT4G21450.3	PapD-like superfamily protein
Ca_TC02070	AT4G21450.3	PapD-like superfamily protein
Ca_TC02072	AT5G54260.1	DNA repair and meiosis protein (Mre11)
Ca_TC02075
Ca_TC02078	AT1G25290.1	RHOMBOID-like protein 10
Ca_TC02080
Ca_TC02083	AT4G27390.1	unknown protein; INVOLVED IN
Ca_TC02084
Ca_TC02085
Ca_TC02090	AT5G54400.1	S-adenosyl-L-methionine-dependent methyltransferases superfamily protein
Ca_TC02095	AT3G15518.1	unknown protein; FUNCTIONS IN
Ca_TC02100
Ca_TC02104
Ca_TC02113
Ca_TC02115	AT3G15430.1	Regulator of chromosome condensation (RCC1) family protein
Ca_TC02120	AT3G15410.2	Leucine-rich repeat (LRR) family protein
Ca_TC02123	AT5G53760.1	Seven transmembrane MLO family protein
Ca_TC02134	AT4G23160.1	cysteine-rich RLK (RECEPTOR-like protein kinase) 8
Ca_TC02135
Ca_TC02136
Ca_TC02137
Ca_TC02138
Ca_TC02139	AT1G12240.1	Glycosyl hydrolases family 32 protein
Ca_TC02140	AT4G31010.1	RNA-binding CRS1 / YhbY (CRM) domain-containing protein
Ca_TC02143
Ca_TC02144	AT1G32583.1	FUNCTIONS IN
Ca_TC02151	AT5G47890.1	NADH-ubiquinone oxidoreductase B8 subunit, putative
Ca_TC02152
Ca_TC02155
Ca_TC02157
Ca_TC02161	AT3G16980.1	RNA polymerases M/15 Kd subunit
Ca_TC02167	AT4G14605.1	Mitochondrial transcription termination factor family protein
Ca_TC02169	AT4G02080.1	secretion-associated RAS super family 2
Ca_TC02170	AT4G16150.1	calmodulin binding;transcription regulators
Ca_TC02171	AT4G16150.1	calmodulin binding;transcription regulators
Ca_TC02173
Ca_TC02176	AT4G16146.1	cAMP-regulated phosphoprotein 19-related protein
Ca_TC02178	AT1G67030.1	zinc finger protein 6
Ca_TC02179	AT1G10240.1	FAR1-related sequence 11
Ca_TC02180
Ca_TC02185
Ca_TC02187	AT3G06760.2	Drought-responsive family protein
Ca_TC02193	AT1G31175.1	unknown protein; Has 20 Blast hits to 20 proteins in 10 species
Ca_TC02196	AT1G34770.1	CONTAINS InterPro DOMAIN/s
Ca_TC02197	AT1G34770.1	CONTAINS InterPro DOMAIN/s
Ca_TC02199
Ca_TC02201
Ca_TC02203
Ca_TC02206	AT4G16060.1	unknown protein; FUNCTIONS IN
Ca_TC02209
Ca_TC02211
Ca_TC02212
Ca_TC02213
Ca_TC02214	AT1G02680.1	TBP-associated factor 13
Ca_TC02216
Ca_TC02222	AT5G49130.1	MATE efflux family protein
Ca_TC02223	AT5G49120.1	Protein of unknown function (DUF581)
Ca_TC02226	AT4G15920.1	Nodulin MtN3 family protein
Ca_TC02228	AT3G16660.1	Pollen Ole e 1 allergen and extensin family protein
Ca_TC02233
Ca_TC02252	AT2G20900.1	diacylglycerol kinase 5
Ca_TC02253
Ca_TC02254	AT4G15780.1	vesicle-associated membrane protein 724
Ca_TC02255
Ca_TC02256
Ca_TC02257
Ca_TC02258	AT5G10625.1	BEST Arabidopsis thaliana protein match is
Ca_TC02260	AT5G07900.1	Mitochondrial transcription termination factor family protein
Ca_TC02261	AT1G21150.1	Mitochondrial transcription termination factor family protein
Ca_TC02269	AT3G21400.1	unknown protein; FUNCTIONS IN
Ca_TC02270	AT3G21390.1	Mitochondrial substrate carrier family protein
Ca_TC02271
Ca_TC02275
Ca_TC02277
Ca_TC02278
Ca_TC02282	AT4G23160.1	cysteine-rich RLK (RECEPTOR-like protein kinase) 8
Ca_TC02285	AT3G57430.1	Tetratricopeptide repeat (TPR)-like superfamily protein
Ca_TC02286	AT3G57430.1	Tetratricopeptide repeat (TPR)-like superfamily protein
Ca_TC02287	AT1G30910.1	Molybdenum cofactor sulfurase family protein
Ca_TC02289	AT2G34960.1	cationic amino acid transporter 5
Ca_TC02292
Ca_TC02293	AT2G32260.1	phosphorylcholine cytidylyltransferase
Ca_TC02297	AT2G32260.1	phosphorylcholine cytidylyltransferase
Ca_TC02305	AT3G22230.1	Ribosomal L27e protein family
Ca_TC02308
Ca_TC02309
Ca_TC02310	AT1G31040.1	PLATZ transcription factor family protein
Ca_TC02313	AT2G35060.2	K+ uptake permease 11
Ca_TC02316	AT4G32105.1	Beta-1,3-N-Acetylglucosaminyltransferase family protein
Ca_TC02319
Ca_TC02320
Ca_TC02321
Ca_TC02323
Ca_TC02324	AT2G22370.1	unknown protein; Has 127 Blast hits to 127 proteins in 48 species
Ca_TC02326	AT2G46800.1	zinc transporter of Arabidopsis thaliana
Ca_TC02327
Ca_TC02333	AT3G28345.1	ABC transporter family protein
Ca_TC02335	AT2G18969.1	BEST Arabidopsis thaliana protein match is
Ca_TC02337	AT4G25910.1	NFU domain protein 3
Ca_TC02339
Ca_TC02340
Ca_TC02342	AT5G57330.1	Galactose mutarotase-like superfamily protein
Ca_TC02349
Ca_TC02350
Ca_TC02351
Ca_TC02352
Ca_TC02353
Ca_TC02354
Ca_TC02356
Ca_TC02363	AT3G13940.1	DNA binding;DNA-directed RNA polymerases
Ca_TC02365
Ca_TC02366
Ca_TC02370	AT1G16840.4	unknown protein; BEST Arabidopsis thaliana protein match is
Ca_TC02373
Ca_TC02374	AT4G30010.1	unknown protein; FUNCTIONS IN
Ca_TC02378	AT5G57180.2	chloroplast import apparatus 2
Ca_TC02379	AT5G57160.1	DNA ligase IV
Ca_TC02381
Ca_TC02386
Ca_TC02391	AT4G24670.1	tryptophan aminotransferase related 2
Ca_TC02396
Ca_TC02397
Ca_TC02410
Ca_TC02421
Ca_TC02422	AT4G24740.1	FUS3-complementing gene 2
Ca_TC02424	AT5G14410.1	unknown protein; Has 23 Blast hits to 23 proteins in 9 species
Ca_TC02427	AT4G24770.1	31-kDa RNA binding protein
Ca_TC02430	AT1G78790.1	unknown protein; CONTAINS InterPro DOMAIN/s
Ca_TC02434
Ca_TC02436
Ca_TC02440
Ca_TC02441
Ca_TC02443	AT5G63260.2	Zinc finger C-x8-C-x5-C-x3-H type family protein
Ca_TC02444
Ca_TC02445	AT5G63270.1	RPM1-interacting protein 4 (RIN4) family protein
Ca_TC02446	AT5G63280.1	C2H2-like zinc finger protein
Ca_TC02451	AT5G50330.1	Protein kinase superfamily protein
Ca_TC02456	AT1G67580.1	Protein kinase superfamily protein
Ca_TC02463	AT5G63400.1	adenylate kinase 1
Ca_TC02480	AT1G12640.1	MBOAT (membrane bound O-acyl transferase) family protein
Ca_TC02481	AT4G22910.1	FIZZY-related 2
Ca_TC02487
Ca_TC02488
Ca_TC02495	AT4G00100.1	ribosomal protein S13A
Ca_TC02496
Ca_TC02500	AT1G62850.2	Class I peptide chain release factor
Ca_TC02507	AT1G12340.1	Cornichon family protein
Ca_TC02511	AT4G21105.1	cytochrome-c oxidases;electron carriers
Ca_TC02515	AT1G12500.1	Nucleotide-sugar transporter family protein
Ca_TC02516	AT4G11980.1	nudix hydrolase homolog 14
Ca_TC02527
Ca_TC02531
Ca_TC02532
Ca_TC02533
Ca_TC02534
Ca_TC02535
Ca_TC02537	AT3G28430.1	unknown protein; FUNCTIONS IN
Ca_TC02538	AT5G57123.1	unknown protein; BEST Arabidopsis thaliana protein match is
Ca_TC02539
Ca_TC02540
Ca_TC02546
Ca_TC02548
Ca_TC02552	AT1G77460.1	Armadillo/beta-catenin-like repeat ; C2 calcium/lipid-binding domain (CaLB) protein
Ca_TC02553
Ca_TC02554
Ca_TC02557
Ca_TC02558
Ca_TC02559	AT4G29850.1	Eukaryotic protein of unknown function (DUF872)
Ca_TC02561	AT3G42170.1	BED zinc finger ;hAT family dimerisation domain
Ca_TC02563
Ca_TC02564
Ca_TC02565
Ca_TC02569
Ca_TC02572
Ca_TC02573	AT2G19520.1	Transducin family protein / WD-40 repeat family protein
Ca_TC02576	AT4G23160.1	cysteine-rich RLK (RECEPTOR-like protein kinase) 8
Ca_TC02577	AT5G56980.1	unknown protein; FUNCTIONS IN
Ca_TC02578	AT5G11900.1	Translation initiation factor SUI1 family protein
Ca_TC02591	AT5G20635.1	FUNCTIONS IN
Ca_TC02592
Ca_TC02594	AT1G54100.1	aldehyde dehydrogenase 7B4
Ca_TC02597	AT3G51430.1	Calcium-dependent phosphotriesterase superfamily protein
Ca_TC02598	AT3G57030.1	Calcium-dependent phosphotriesterase superfamily protein
Ca_TC02603	AT4G33355.1	Bifunctional inhibitor/lipid-transfer protein/seed storage 2S albumin superfamily protein
Ca_TC02604	AT5G59320.1	lipid transfer protein 3
Ca_TC02606	AT2G06000.1	Pentatricopeptide repeat (PPR) superfamily protein
Ca_TC02607	AT2G06005.1	FRIGIDA interacting protein 1
Ca_TC02609	AT1G77550.1	tubulin-tyrosine ligases;tubulin-tyrosine ligases
Ca_TC02610
Ca_TC02611
Ca_TC02612	AT5G43790.1	Pentatricopeptide repeat (PPR) superfamily protein
Ca_TC02614	AT1G23070.1	Protein of unknown function (DUF300)
Ca_TC02618
Ca_TC02623
Ca_TC02624
Ca_TC02625
Ca_TC02626
Ca_TC02629
Ca_TC02630	AT3G05540.1	Methionine sulfoxide reductase (MSS4-like) family protein
Ca_TC02631
Ca_TC02632
Ca_TC02634	AT5G53460.1	NADH-dependent glutamate synthase 1
Ca_TC02635	AT4G23160.1	cysteine-rich RLK (RECEPTOR-like protein kinase) 8
Ca_TC02636
Ca_TC02637	AT1G19210.1	Integrase-type DNA-binding superfamily protein
Ca_TC02638
Ca_TC02639
Ca_TC02640	AT1G19210.1	Integrase-type DNA-binding superfamily protein
Ca_TC02645
Ca_TC02646
Ca_TC02647
Ca_TC02649	AT5G20720.1	chaperonin 20
Ca_TC02660
Ca_TC02661	AT3G01850.1	Aldolase-type TIM barrel family protein
Ca_TC02662	AT1G21280.1	CONTAINS InterPro DOMAIN/s
Ca_TC02663	AT5G24750.1	UDP-Glycosyltransferase superfamily protein
Ca_TC02665
Ca_TC02667
Ca_TC02672	AT2G26460.1	RED family protein
Ca_TC02674	AT3G53690.1	RING/U-box superfamily protein
Ca_TC02678
Ca_TC02685	AT1G05180.1	NAD(P)-binding Rossmann-fold superfamily protein
Ca_TC02686	AT1G14670.1	Endomembrane protein 70 protein family
Ca_TC02688	AT5G02630.1	Lung seven transmembrane receptor family protein
Ca_TC02689	AT3G43270.1	Plant invertase/pectin methylesterase inhibitor superfamily
Ca_TC02690
Ca_TC02691	AT4G33140.1	Haloacid dehalogenase-like hydrolase (HAD) superfamily protein
Ca_TC02692
Ca_TC02693
Ca_TC02697
Ca_TC02700	AT1G48330.1	unknown protein; BEST Arabidopsis thaliana protein match is
Ca_TC02701
Ca_TC02702	AT3G05858.1	unknown protein; FUNCTIONS IN
Ca_TC02703	AT3G05858.1	unknown protein; FUNCTIONS IN
Ca_TC02704	AT1G48320.1	Thioesterase superfamily protein
Ca_TC02705	AT1G48320.1	Thioesterase superfamily protein
Ca_TC02706	AT5G28050.2	Cytidine/deoxycytidylate deaminase family protein
Ca_TC02709
Ca_TC02710
Ca_TC02711
Ca_TC02713	AT3G17450.1	hAT dimerisation domain-containing protein
Ca_TC02715	AT3G17440.1	novel plant snare 13
Ca_TC02716	AT1G48240.1	novel plant snare 12
Ca_TC02720	AT4G31970.1	cytochrome P450, family 82, subfamily C, polypeptide 2
Ca_TC02723
Ca_TC02724
Ca_TC02725
Ca_TC02728	AT5G57860.1	Ubiquitin-like superfamily protein
Ca_TC02730
Ca_TC02731
Ca_TC02736
Ca_TC02739	AT5G40780.1	lysine histidine transporter 1
Ca_TC02742	AT4G20380.8	LSD1 zinc finger family protein
Ca_TC02744
Ca_TC02745
Ca_TC02746
Ca_TC02747
Ca_TC02752
Ca_TC02753
Ca_TC02755	AT2G06541.1	TTF-type zinc finger protein with HAT dimerisation domain
Ca_TC02759	ATMG00860.1	DNA/RNA polymerases superfamily protein
Ca_TC02760	AT4G37360.1	cytochrome P450, family 81, subfamily D, polypeptide 2
Ca_TC02761	AT4G37340.1	cytochrome P450, family 81, subfamily D, polypeptide 3
Ca_TC02762	AT5G17370.1	Transducin/WD40 repeat-like superfamily protein
Ca_TC02763	AT5G17370.1	Transducin/WD40 repeat-like superfamily protein
Ca_TC02764
Ca_TC02765
Ca_TC02771	AT3G46550.1	Fasciclin-like arabinogalactan family protein
Ca_TC02775	AT5G44635.1	minichromosome maintenance (MCM2/3/5) family protein
Ca_TC02777	AT1G21280.1	CONTAINS InterPro DOMAIN/s
Ca_TC02778	AT1G30840.1	purine permease 4
Ca_TC02782	AT1G13810.1	Restriction endonuclease, type II-like superfamily protein
Ca_TC02786
Ca_TC02789	AT1G09020.1	homolog of yeast sucrose nonfermenting 4
Ca_TC02791
Ca_TC02795	AT5G07900.1	Mitochondrial transcription termination factor family protein
Ca_TC02798
Ca_TC02799	AT1G28110.1	serine carboxypeptidase-like 45
Ca_TC02800	AT1G01920.1	SET domain-containing protein
Ca_TC02802
Ca_TC02804	AT5G35180.4	Protein of unknown function (DUF1336)
Ca_TC02805
Ca_TC02806
Ca_TC02808
Ca_TC02809
Ca_TC02810
Ca_TC02811
Ca_TC02814
Ca_TC02815
Ca_TC02817	AT5G46410.2	SCP1-like small phosphatase 4
Ca_TC02818
Ca_TC02820	AT3G23880.1	F-box and associated interaction domains-containing protein
Ca_TC02821
Ca_TC02822	AT4G19490.1	VPS54
Ca_TC02825	AT1G30450.1	cation-chloride co-transporter 1
Ca_TC02826	AT1G30440.1	Phototropic-responsive NPH3 family protein
Ca_TC02830	AT5G40160.1	Ankyrin repeat family protein
Ca_TC02831
Ca_TC02834
Ca_TC02835
Ca_TC02837
Ca_TC02842
Ca_TC02844
Ca_TC02845
Ca_TC02851
Ca_TC02853	AT1G29520.1	AWPM-19-like family protein
Ca_TC02857	AT4G23160.1	cysteine-rich RLK (RECEPTOR-like protein kinase) 8
Ca_TC02860	AT1G19260.1	TTF-type zinc finger protein with HAT dimerisation domain
Ca_TC02862	AT4G26060.1	Ribosomal protein L18ae family
Ca_TC02863
Ca_TC02864
Ca_TC02865
Ca_TC02866
Ca_TC02868	AT4G23160.1	cysteine-rich RLK (RECEPTOR-like protein kinase) 8
Ca_TC02869
Ca_TC02873
Ca_TC02875
Ca_TC02876	AT5G01530.1	light harvesting complex photosystem II
Ca_TC02877
Ca_TC02879	AT5G19970.1	unknown protein; Has 1807 Blast hits to 1807 proteins in 277 species
Ca_TC02880
Ca_TC02882
Ca_TC02883
Ca_TC02886
Ca_TC02887
Ca_TC02890	AT5G08190.1	nuclear factor Y, subunit B12
Ca_TC02891	AT5G23100.1	Protein of unknown function, DUF617
Ca_TC02892
Ca_TC02893
Ca_TC02894	AT3G14710.1	RNI-like superfamily protein
Ca_TC02898
Ca_TC02899
Ca_TC02901
Ca_TC02902
Ca_TC02903	ATMG00750.1	GAG/POL/ENV polyprotein
Ca_TC02904
Ca_TC02905
Ca_TC02906	AT5G38640.1	NagB/RpiA/CoA transferase-like superfamily protein
Ca_TC02908	AT3G03080.1	Zinc-binding dehydrogenase family protein
Ca_TC02911	AT4G32390.1	Nucleotide-sugar transporter family protein
Ca_TC02914
Ca_TC02916
Ca_TC02917	AT5G39890.1	Protein of unknown function (DUF1637)
Ca_TC02918
Ca_TC02919
Ca_TC02920
Ca_TC02921	AT1G09794.1	Cox19 family protein (CHCH motif)
Ca_TC02922
Ca_TC02924
Ca_TC02926
Ca_TC02928
Ca_TC02929	AT1G08750.1	Peptidase C13 family
Ca_TC02931	AT5G27260.1	unknown protein; BEST Arabidopsis thaliana protein match is
Ca_TC02933	AT1G19260.1	TTF-type zinc finger protein with HAT dimerisation domain
Ca_TC02936
Ca_TC02941
Ca_TC02942	AT3G54470.1	uridine 5'-monophosphate synthase / UMP synthase (PYRE-F) (UMPS)
Ca_TC02943
Ca_TC02947	AT5G37510.2	NADH-ubiquinone dehydrogenase, mitochondrial, putative
Ca_TC02948
Ca_TC02949
Ca_TC02950
[truncated: 11,588 more rows]
