# Supplementary material for: An integrated transcriptome mapping the regulatory network of coding and long non-coding RNAs provides a genomics resource in chickpea
Source: Commun Biol. 2022 Oct 19;5:1106. doi: 10.1038/s42003-022-04083-4 (PMC9581958; doi:10.1038/s42003-022-04083-4)
Supplement: Supplementary file 7 — Supplementary Data 4 [file 42003_2022_4083_MOESM7_ESM.xlsx]

## Sheet: PCGs
Supplementary Data 4. Functional annotation of protein-coding genes and lncRNAs.
Transcript id	TF family	TAIR id	UniProt id	Gene symbol	Short description	GO (molecular function)	GO (cellular component)	GO (biological process)	Pfam ID	Pfam Domain	Pfam name	KEGG ID	KEGG Pathway
Ca_TC00001	--	AT1G05630.1		AT5PTASE13, 5PTASE13	Endonuclease/exonuclease/phosphatase family protein	inositol-1,3,4,5-tetrakisphosphate 5-phosphatase activity [GO:0052659]; inositol-1,4,5-trisphosphate 5-phosphatase activity [GO:0052658]; inositol-polyphosphate 5-phosphatase activity [GO:0004445]; metal ion binding [GO:0046872]	nucleus [GO:0005634]	auxin homeostasis [GO:0010252]; gravitropism [GO:0009630]; inositol phosphate dephosphorylation [GO:0046855]; phloem or xylem histogenesis [GO:0010087]; phosphatidylinositol dephosphorylation [GO:0046856]; pollen germination [GO:0009846]; response to abscisic acid [GO:0009737]; response to blue light [GO:0009637]; response to carbohydrate [GO:0009743]; response to nutrient [GO:0007584]; response …	PF03372;	Exo_endo_phos	Endonuclease/Exonuclease/phosphatase family	--	--
Ca_TC00002	--	AT1G05630.1		AT5PTASE13, 5PTASE13	Endonuclease/exonuclease/phosphatase family protein	inositol-1,3,4,5-tetrakisphosphate 5-phosphatase activity [GO:0052659]; inositol-1,4,5-trisphosphate 5-phosphatase activity [GO:0052658]; inositol-polyphosphate 5-phosphatase activity [GO:0004445]; metal ion binding [GO:0046872]	nucleus [GO:0005634]	auxin homeostasis [GO:0010252]; gravitropism [GO:0009630]; inositol phosphate dephosphorylation [GO:0046855]; phloem or xylem histogenesis [GO:0010087]; phosphatidylinositol dephosphorylation [GO:0046856]; pollen germination [GO:0009846]; response to abscisic acid [GO:0009737]; response to blue light [GO:0009637]; response to carbohydrate [GO:0009743]; response to nutrient [GO:0007584]; response …	PF03372;	Exo_endo_phos	Endonuclease/Exonuclease/phosphatase family	--	--
Ca_TC00003	--
Ca_TC00004	--		A0A1S2Y0I9			protein serine/threonine phosphatase inhibitor activity [GO:0004865]	--	--	PF07491;	PPI_Ypi1	Protein phosphatase inhibitor	--	--
Ca_TC00005	SWI/SNF-BAF60b	AT5G08430.1			SWIB/MDM2 domain;Plus-3;GYF	DNA binding [GO:0003677]	--	--	PF02213;PF03126;PF02201;	GYF;Plus-3;SWIB	GYF domain;Plus-3 domain;SWIB/MDM2 domain	--	--
Ca_TC00006	--	AT5G49810.1		MMT	methionine S-methyltransferase	methionine S-methyltransferase activity [GO:0030732]; pyridoxal phosphate binding [GO:0030170]; S-adenosylmethionine-dependent methyltransferase activity [GO:0008757]	cytosol [GO:0005829]	biosynthetic process [GO:0009058]; S-adenosylmethionine metabolic process [GO:0046500]; selenium compound metabolic process [GO:0001887]	PF00155;	Aminotran_1_2	Aminotransferase class I and II	--	--
Ca_TC00007	--	AT5G49810.1		MMT	methionine S-methyltransferase	methionine S-methyltransferase activity [GO:0030732]; pyridoxal phosphate binding [GO:0030170]; S-adenosylmethionine-dependent methyltransferase activity [GO:0008757]	cytosol [GO:0005829]	biosynthetic process [GO:0009058]; S-adenosylmethionine metabolic process [GO:0046500]; selenium compound metabolic process [GO:0001887]	PF00155;	Aminotran_1_2	Aminotransferase class I and II	K08247	00450 Selenocompound metabolism [PATH:ath00450]
Ca_TC00008	--	AT4G24270.2		EMB140	EMBRYO DEFECTIVE 140	RNA binding [GO:0003723]	--	RNA processing [GO:0006396]	PF05391;PF00076;	Lsm_interact;RRM_1	Lsm interaction motif;RNA recognition motif. (a.k.a. RRM, RBD, or RNP domain)	K22611	03036 Chromosome and associated proteins [BR:ath03036]
Ca_TC00010	--	AT4G24270.2		EMB140	EMBRYO DEFECTIVE 140	RNA binding [GO:0003723]	--	RNA processing [GO:0006396]	PF05391;PF00076;	Lsm_interact;RRM_1	Lsm interaction motif;RNA recognition motif. (a.k.a. RRM, RBD, or RNP domain)	--	--
Ca_TC00012	--	AT1G59740.1			Major facilitator superfamily protein	oligopeptide transmembrane transporter activity [GO:0035673]; peptide:proton symporter activity [GO:0015333]; peptide transmembrane transporter activity [GO:1904680]	integral component of membrane [GO:0016021]; plasma membrane [GO:0005886]	response to nematode [GO:0009624]	PF00854;	PTR2	POT family	--	--
Ca_TC00013	ARF	AT1G59750.1		ARF1	auxin response factor 1	DNA binding [GO:0003677]	nucleus [GO:0005634]	auxin-activated signaling pathway [GO:0009734]; regulation of transcription, DNA-templated [GO:0006355]	PF02309;PF06507;PF02362;	AUX_IAA;Auxin_resp;B3	AUX/IAA family;Auxin response factor;B3 DNA binding domain	--	--
Ca_TC00014	ARF	AT1G59750.1		ARF1	auxin response factor 1	DNA binding [GO:0003677]	nucleus [GO:0005634]	auxin-activated signaling pathway [GO:0009734]; regulation of transcription, DNA-templated [GO:0006355]	PF02309;PF06507;PF02362;	AUX_IAA;Auxin_resp;B3	AUX/IAA family;Auxin response factor;B3 DNA binding domain	K14486	04075 Plant hormone signal transduction [PATH:ath04075]
Ca_TC00015	--	AT1G07150.1		MAPKKK13	mitogen-activated protein kinase kinase kinase 13	ATP binding [GO:0005524]; protein serine/threonine kinase activity [GO:0004674]	cytoplasm [GO:0005737]; integral component of membrane [GO:0016021]	activation of protein kinase activity [GO:0032147]; signal transduction by protein phosphorylation [GO:0023014]; stress-activated protein kinase signaling cascade [GO:0031098]	PF00069;	Pkinase	Protein kinase domain	--	--
Ca_TC00016	FAR1	AT1G10240.1		FRS11	FAR1-related sequence 11	zinc ion binding [GO:0008270]	nucleus [GO:0005634]	regulation of transcription, DNA-templated [GO:0006355]	PF03101;PF10551;PF04434;	FAR1;MULE;SWIM	FAR1 DNA-binding domain;MULE transposase domain;SWIM zinc finger	--	--
Ca_TC00017	--	AT4G12840.1			Protein of unknown function (DUF707)	--	--	--	PF05212;	DUF707	Protein of unknown function (DUF707)	--	--
Ca_TC00018	--	AT4G18530.1			Protein of unknown function (DUF707)	--	--	--	PF05212;	DUF707	Protein of unknown function (DUF707)	--	--
Ca_TC00019	C3H	AT1G10320.1			Zinc finger C-x8-C-x5-C-x3-H type family protein	DNA binding [GO:0003677]; metal ion binding [GO:0046872]; pre-mRNA 3'-splice site binding [GO:0030628]	spliceosomal complex [GO:0005681]; U2AF [GO:0089701]	mRNA splicing, via spliceosome [GO:0000398]	PF00642;	zf-CCCH	Zinc finger C-x8-C-x5-C-x3-H type (and similar)	--	--
Ca_TC00020	--	AT1G09600.1			Protein kinase superfamily protein	ATP binding [GO:0005524]; cyclin-dependent protein serine/threonine kinase activity [GO:0004693]	nucleus [GO:0005634]	protein phosphorylation [GO:0006468]	PF00069;	Pkinase	Protein kinase domain	--	--
Ca_TC00021	--	AT1G09600.1			Protein kinase superfamily protein	ATP binding [GO:0005524]; cyclin-dependent protein serine/threonine kinase activity [GO:0004693]	nucleus [GO:0005634]	protein phosphorylation [GO:0006468]	PF00069;	Pkinase	Protein kinase domain	--	--
Ca_TC00022	--	AT3G11730.1		ATFP8, ATRABD1, RABD1	Ras-related small GTP-binding family protein	GTPase activity [GO:0003924]; GTP binding [GO:0005525]; GTP-dependent protein binding [GO:0030742]; myosin XI tail binding [GO:0080115]	Golgi membrane [GO:0000139]; plasma membrane [GO:0005886]; trans-Golgi network membrane [GO:0032588]	endoplasmic reticulum to Golgi vesicle-mediated transport [GO:0006888]; intracellular protein transport [GO:0006886]; Rab protein signal transduction [GO:0032482]	PF00071;	Ras	Ras family	--	--
Ca_TC00023	--	AT1G09630.1		ATRAB11C, ATRABA2A, ATRAB-A2A, RAB-A2A, RAB11c	RAB GTPase 11C	GTPase activity [GO:0003924]; GTP binding [GO:0005525]	cell plate [GO:0009504]; cytosol [GO:0005829]; endosome [GO:0005768]; endosome membrane [GO:0010008]; Golgi apparatus [GO:0005794]; plasma membrane [GO:0005886]	cytokinesis by cell plate formation [GO:0000911]; intracellular protein transport [GO:0006886]; Rab protein signal transduction [GO:0032482]	PF00071;	Ras	Ras family	--	--
Ca_TC00024	--	AT1G09630.1		ATRAB11C, ATRABA2A, ATRAB-A2A, RAB-A2A, RAB11c	RAB GTPase 11C	GTPase activity [GO:0003924]; GTP binding [GO:0005525]	cell plate [GO:0009504]; cytosol [GO:0005829]; endosome [GO:0005768]; endosome membrane [GO:0010008]; Golgi apparatus [GO:0005794]; plasma membrane [GO:0005886]	cytokinesis by cell plate formation [GO:0000911]; intracellular protein transport [GO:0006886]; Rab protein signal transduction [GO:0032482]	PF00071;	Ras	Ras family	K07904	04031 GTP-binding proteins [BR:ath04031]
Ca_TC00025	--	AT1G09640.1			Translation elongation factor EF1B, gamma chain	translation elongation factor activity [GO:0003746]	--	--	PF00043;PF02798;	GST_C;GST_N	Glutathione S-transferase, C-terminal domain;Glutathione S-transferase, N-terminal domain	K03233	03012 Translation factors [BR:ath03012]
Ca_TC00026	--	AT1G09640.1			Translation elongation factor EF1B, gamma chain	translation elongation factor activity [GO:0003746]	--	--	PF00043;PF02798;	GST_C;GST_N	Glutathione S-transferase, C-terminal domain;Glutathione S-transferase, N-terminal domain	--	--
Ca_TC00027	--	AT1G51570.1			Calcium-dependent lipid-binding (CaLB domain) plant phosphoribosyltransferase family protein	transferase activity, transferring glycosyl groups [GO:0016757]	cell wall [GO:0005618]; cytoplasm [GO:0005737]; cytosol [GO:0005829]; endoplasmic reticulum [GO:0005783]; endosome [GO:0005768]; Golgi apparatus [GO:0005794]; integral component of membrane [GO:0016021]; organelle [GO:0043226]; plasma membrane [GO:0005886]; plasmodesma [GO:0009506]; vesicle [GO:0031982]	shoot apical meristem development [GO:1902182]	PF00168;PF08372;	C2;PRT_C	C2 domain;Plant phosphoribosyltransferase C-terminal	--	--
Ca_TC00028	--	AT5G65700.1		BAM1	Leucine-rich receptor-like protein kinase family protein	ATP binding [GO:0005524]; identical protein binding [GO:0042802]; protein self-association [GO:0043621]; protein serine/threonine kinase activity [GO:0004674]; receptor serine/threonine kinase binding [GO:0033612]	integral component of membrane [GO:0016021]; plasma membrane [GO:0005886]	cell differentiation [GO:0030154]; floral organ development [GO:0048437]; gametophyte development [GO:0048229]; regulation of meristem growth [GO:0010075]	PF00560;PF12799;PF08263;PF00069;	LRR_1;LRR_4;LRRNT_2;Pkinase	Leucine Rich Repeat;Leucine Rich repeats (2 copies);Leucine rich repeat N-terminal domain;Protein kinase domain	--	--
Ca_TC00029	--	AT5G65700.1		BAM1	Leucine-rich receptor-like protein kinase family protein	ATP binding [GO:0005524]; identical protein binding [GO:0042802]; protein self-association [GO:0043621]; protein serine/threonine kinase activity [GO:0004674]; receptor serine/threonine kinase binding [GO:0033612]	integral component of membrane [GO:0016021]; plasma membrane [GO:0005886]	cell differentiation [GO:0030154]; floral organ development [GO:0048437]; gametophyte development [GO:0048229]; regulation of meristem growth [GO:0010075]	PF00560;PF12799;PF08263;PF00069;	LRR_1;LRR_4;LRRNT_2;Pkinase	Leucine Rich Repeat;Leucine Rich repeats (2 copies);Leucine rich repeat N-terminal domain;Protein kinase domain	--	--
Ca_TC00030	--	AT1G09812.1				--	integral component of membrane [GO:0016021]	--	--	--	--	--	--
Ca_TC00031	--	AT4G24290.2			MAC/Perforin domain-containing protein	--	plasma membrane [GO:0005886]	immune response [GO:0006955]; plant-type hypersensitive response [GO:0009626]	PF01823;	MACPF	MAC/Perforin domain	--	--
Ca_TC00032	--	AT5G49920.1			Octicosapeptide/Phox/Bem1p family protein	--	--	--	PF00564;	PB1	PB1 domain	--	--
Ca_TC00033	--	AT4G24290.2			MAC/Perforin domain-containing protein	--	plasma membrane [GO:0005886]	immune response [GO:0006955]; plant-type hypersensitive response [GO:0009626]	PF01823;	MACPF	MAC/Perforin domain	--	--
Ca_TC00034	--	AT4G24280.1		cpHsc70-1	chloroplast heat shock protein 70-1	ATPase activity [GO:0016887]; ATPase activity, coupled [GO:0042623]; ATP binding [GO:0005524]; heat shock protein binding [GO:0031072]; misfolded protein binding [GO:0051787]; protein binding involved in protein folding [GO:0044183]; unfolded protein binding [GO:0051082]	chloroplast [GO:0009507]; chloroplast envelope [GO:0009941]; chloroplast stroma [GO:0009570]; cytoplasm [GO:0005737]; mitochondrion [GO:0005739]; nucleus [GO:0005634]; thylakoid [GO:0009579]	cellular response to heat [GO:0034605]; cellular response to unfolded protein [GO:0034620]; chaperone cofactor-dependent protein refolding [GO:0051085]; protein refolding [GO:0042026]; protein targeting to chloroplast [GO:0045036]; response to cadmium ion [GO:0046686]; response to cold [GO:0009409]; response to unfolded protein [GO:0006986]; viral process [GO:0016032]	PF00012;	HSP70	Hsp70 protein	K03283	01009 Protein phosphatases and associated proteins [BR:ath01009]
Ca_TC00035	--	AT1G09840.1		ATSK41, SK41	shaggy-like protein kinase 41	ATP binding [GO:0005524]; protein serine/threonine kinase activity [GO:0004674]	plasma membrane [GO:0005886]	--	PF00069;	Pkinase	Protein kinase domain	--	--
Ca_TC00036	--	AT1G09840.1		ATSK41, SK41	shaggy-like protein kinase 41	ATP binding [GO:0005524]; protein serine/threonine kinase activity [GO:0004674]	plasma membrane [GO:0005886]	--	PF00069;	Pkinase	Protein kinase domain	--	--
Ca_TC00037	--	AT3G56150.1		EIF3C, ATEIF3C-1, EIF3C-1, ATTIF3C1, TIF3C1	eukaryotic translation initiation factor 3C	mRNA binding [GO:0003729]; translation initiation factor activity [GO:0003743]; translation initiation factor binding [GO:0031369]	cytosol [GO:0005829]; eukaryotic 43S preinitiation complex [GO:0016282]; eukaryotic 48S preinitiation complex [GO:0033290]; eukaryotic translation initiation factor 3 complex [GO:0005852]; nucleus [GO:0005634]	formation of cytoplasmic translation initiation complex [GO:0001732]; translational initiation [GO:0006413]	PF05470;PF01399;	eIF-3c_N;PCI	Eukaryotic translation initiation factor 3 subunit 8 N-terminus;PCI domain	K03252	03012 Translation factors [BR:ath03012]
Ca_TC00038	--	AT3G56150.1		EIF3C, ATEIF3C-1, EIF3C-1, ATTIF3C1, TIF3C1	eukaryotic translation initiation factor 3C	mRNA binding [GO:0003729]; translation initiation factor activity [GO:0003743]; translation initiation factor binding [GO:0031369]	cytosol [GO:0005829]; eukaryotic 43S preinitiation complex [GO:0016282]; eukaryotic 48S preinitiation complex [GO:0033290]; eukaryotic translation initiation factor 3 complex [GO:0005852]; nucleus [GO:0005634]	formation of cytoplasmic translation initiation complex [GO:0001732]; translational initiation [GO:0006413]	PF05470;PF01399;	eIF-3c_N;PCI	Eukaryotic translation initiation factor 3 subunit 8 N-terminus;PCI domain	--	--
Ca_TC00039	--	AT3G11950.1			TRAF-like superfamily protein	zinc ion binding [GO:0008270]	chloroplast [GO:0009507]; chloroplast envelope [GO:0009941]	--	PF02176;	zf-TRAF	TRAF-type zinc finger	--	--
Ca_TC00040	Bromodomain	AT1G58025.2			DNA-binding bromodomain-containing protein	DNA binding [GO:0003677]	--	--	PF00439;	Bromodomain	Bromodomain	--	--
Ca_TC00041	--	AT1G33980.2		ATUPF3, UPF3	Smg-4/UPF3 family protein	mRNA binding [GO:0003729]	cytoplasm [GO:0005737]; nucleolus [GO:0005730]	defense response to bacterium [GO:0042742]; jasmonic acid mediated signaling pathway [GO:0009867]; long-day photoperiodism [GO:0048571]; mRNA transport [GO:0051028]; nuclear-transcribed mRNA catabolic process, nonsense-mediated decay [GO:0000184]; positive regulation of translation [GO:0045727]; response to wounding [GO:0009611]; salicylic acid mediated signaling pathway [GO:0009863]	PF03467;	Smg4_UPF3	Smg-4/UPF3 family	--	--
Ca_TC00042	--	AT1G09800.1			Pseudouridine synthase family protein	pseudouridine synthase activity [GO:0009982]; RNA binding [GO:0003723]	--	pseudouridine synthesis [GO:0001522]; tRNA processing [GO:0008033]	PF01416;	PseudoU_synth_1	tRNA pseudouridine synthase	--	--
Ca_TC00043	--	AT1G09800.1			Pseudouridine synthase family protein	pseudouridine synthase activity [GO:0009982]; RNA binding [GO:0003723]	--	pseudouridine synthesis [GO:0001522]; tRNA processing [GO:0008033]	PF01416;	PseudoU_synth_1	tRNA pseudouridine synthase	K06173	03016 Transfer RNA biogenesis [BR:ath03016]
Ca_TC00044	--	AT1G09810.1		ECT11	evolutionarily conserved C-terminal region 11	RNA binding [GO:0003723]	--	--	PF04146;	YTH	YT521-B-like domain	--	--
Ca_TC00045	--	AT5G49960.1				--	integral component of membrane [GO:0016021]; nuclear membrane [GO:0031965]	ion transport [GO:0006811]	PF06241;	Castor_Poll_mid	Castor and Pollux, part of voltage-gated ion channel	K21866	02000 Transporters [BR:ath02000]
Ca_TC00048	--	AT4G24330.1			Protein of unknown function (DUF1682)	calcium ion binding [GO:0005509]	endoplasmic reticulum [GO:0005783]; Golgi apparatus [GO:0005794]	--	PF07946;	DUF1682	Protein of unknown function (DUF1682)	--	--
Ca_TC00049	--	AT5G49940.1		NFU2, ATCNFU2	NIFU-like protein 2	2 iron, 2 sulfur cluster binding [GO:0051537]; 4 iron, 4 sulfur cluster binding [GO:0051539]; iron ion binding [GO:0005506]; structural molecule activity [GO:0005198]	chloroplast [GO:0009507]; chloroplast stroma [GO:0009570]	chloroplast organization [GO:0009658]; iron-sulfur cluster assembly [GO:0016226]; protein maturation by iron-sulfur cluster transfer [GO:0097428]	PF01106;	NifU	NifU-like domain	--	--
Ca_TC00050	--	AT5G49940.1		NFU2, ATCNFU2	NIFU-like protein 2	2 iron, 2 sulfur cluster binding [GO:0051537]; 4 iron, 4 sulfur cluster binding [GO:0051539]; iron ion binding [GO:0005506]; structural molecule activity [GO:0005198]	chloroplast [GO:0009507]; chloroplast stroma [GO:0009570]	chloroplast organization [GO:0009658]; iron-sulfur cluster assembly [GO:0016226]; protein maturation by iron-sulfur cluster transfer [GO:0097428]	PF01106;	NifU	NifU-like domain	--	--
Ca_TC00051	--	AT2G40360.1			Transducin/WD40 repeat-like superfamily protein	ribonucleoprotein complex binding [GO:0043021]	nucleolus [GO:0005730]; nucleoplasm [GO:0005654]; PeBoW complex [GO:0070545]; preribosome, large subunit precursor [GO:0030687]	gamete generation [GO:0007276]; maturation of 5.8S rRNA from tricistronic rRNA transcript (SSU-rRNA, 5.8S rRNA, LSU-rRNA) [GO:0000466]; maturation of LSU-rRNA from tricistronic rRNA transcript (SSU-rRNA, 5.8S rRNA, LSU-rRNA) [GO:0000463]; regulation of cell division [GO:0051302]	PF08145;PF00400;	BOP1NT;WD40	BOP1NT (NUC169) domain;WD domain, G-beta repeat	--	--
Ca_TC00052	--	AT2G40360.1			Transducin/WD40 repeat-like superfamily protein	ribonucleoprotein complex binding [GO:0043021]	nucleolus [GO:0005730]; nucleoplasm [GO:0005654]; PeBoW complex [GO:0070545]; preribosome, large subunit precursor [GO:0030687]	gamete generation [GO:0007276]; maturation of 5.8S rRNA from tricistronic rRNA transcript (SSU-rRNA, 5.8S rRNA, LSU-rRNA) [GO:0000466]; maturation of LSU-rRNA from tricistronic rRNA transcript (SSU-rRNA, 5.8S rRNA, LSU-rRNA) [GO:0000463]; regulation of cell division [GO:0051302]	PF08145;PF00400;	BOP1NT;WD40	BOP1NT (NUC169) domain;WD domain, G-beta repeat	K14824	03009 Ribosome biogenesis [BR:ath03009]
Ca_TC00053	--	AT1G09795.1		ATATP-PRT2, HISN1B, ATP-PRT2	ATP phosphoribosyl transferase 2	ATP phosphoribosyltransferase activity [GO:0003879]; magnesium ion binding [GO:0000287]	chloroplast [GO:0009507]; chloroplast stroma [GO:0009570]	histidine biosynthetic process [GO:0000105]	PF01634;PF08029;	HisG;HisG_C	ATP phosphoribosyltransferase;HisG, C-terminal domain	--	--
Ca_TC00054	--	AT1G09795.1		ATATP-PRT2, HISN1B, ATP-PRT2	ATP phosphoribosyl transferase 2	ATP phosphoribosyltransferase activity [GO:0003879]; magnesium ion binding [GO:0000287]	chloroplast [GO:0009507]; chloroplast stroma [GO:0009570]	histidine biosynthetic process [GO:0000105]	PF01634;PF08029;	HisG;HisG_C	ATP phosphoribosyltransferase;HisG, C-terminal domain	K00765	00340 Histidine metabolism [PATH:ath00340]
Ca_TC00055	--	AT1G71900.1			Protein of unknown function (DUF803)	magnesium ion transmembrane transporter activity [GO:0015095]	early endosome [GO:0005769]; integral component of membrane [GO:0016021]; plasma membrane [GO:0005886]	magnesium ion transport [GO:0015693]	PF05653;	Mg_trans_NIPA	Magnesium transporter NIPA	--	--
Ca_TC00056	--	AT4G06676.1				--	endoplasmic reticulum [GO:0005783]; integral component of membrane [GO:0016021]	macroautophagy [GO:0016236]	--	--	--	--	--
Ca_TC00059	TCP	AT1G58100.1			TCP family transcription factor	DNA-binding transcription factor activity [GO:0003700]; RNA polymerase II proximal promoter sequence-specific DNA binding [GO:0000978]; sequence-specific DNA binding [GO:0043565]; transcription regulatory region DNA binding [GO:0044212]	nucleus [GO:0005634]	regulation of transcription, DNA-templated [GO:0006355]	PF03634;	TCP	TCP family transcription factor	--	--
Ca_TC00060	C2H2	AT4G06634.1			zinc finger (C2H2 type) family protein	nucleic acid binding [GO:0003676]	--	--	PF00096;	zf-C2H2	Zinc finger, C2H2 type	--	--
Ca_TC00061	--	AT4G15000.1			Ribosomal L27e protein family	structural constituent of ribosome [GO:0003735]	ribosome [GO:0005840]	translation [GO:0006412]	PF01777;	Ribosomal_L27e	Ribosomal L27e protein family	--	--
Ca_TC00062	--	AT1G09790.1		COBL6	COBRA-like protein 6 precursor	--	anchored component of membrane [GO:0031225]; anchored component of plasma membrane [GO:0046658]	cellulose microfibril organization [GO:0010215]; plant-type cell wall biogenesis [GO:0009832]; plant-type cell wall cellulose biosynthetic process [GO:0052324]; plant-type cell wall organization [GO:0009664]	PF04833;	COBRA	COBRA-like protein	--	--
Ca_TC00063	--	AT1G61010.1		CPSF73-I	cleavage and polyadenylation specificity factor 73-I	5'-3' exonuclease activity [GO:0008409]; endoribonuclease activity [GO:0004521]; RNA binding [GO:0003723]	mRNA cleavage and polyadenylation specificity factor complex [GO:0005847]; nucleus [GO:0005634]	mRNA 3'-end processing by stem-loop binding and cleavage [GO:0006398]; mRNA polyadenylation [GO:0006378]; pre-mRNA cleavage required for polyadenylation [GO:0098789]; snoRNA 3'-end processing [GO:0031126]; snoRNA splicing [GO:0034247]; snRNA processing [GO:0016180]; termination of RNA polymerase II transcription [GO:0006369]	PF10996;PF11718;PF00753;PF07521;	Beta-Casp;CPSF73-100_C;Lactamase_B;RMMBL	Beta-Casp domain;Pre-mRNA 3'-end-processing endonuclease polyadenylation factor C-term;Metallo-beta-lactamase superfamily;Zn-dependent metallo-hydrolase RNA specificity domain	K14403	03015 mRNA surveillance pathway [PATH:ath03015]
Ca_TC00064	--	AT4G20020.1				protein dimerization activity [GO:0046983]	chloroplast [GO:0009507]; mitochondrion [GO:0005739]	chloroplast RNA modification [GO:1900865]; cytidine to uridine editing [GO:0016554]; mitochondrial mRNA modification [GO:0080156]; mitochondrial RNA modification [GO:1900864]; mRNA processing [GO:0006397]	--	--	--	--	--
Ca_TC00065	--	AT1G11000.1		MLO4, ATMLO4	Seven transmembrane MLO family protein	calmodulin binding [GO:0005516]	integral component of membrane [GO:0016021]	defense response [GO:0006952]; response to biotic stimulus [GO:0009607]	PF03094;	Mlo	Mlo family	K08472	04030 G protein-coupled receptors [BR:ath04030]
Ca_TC00066	--	AT1G10950.1		TMN1, AtTMN1	transmembrane nine 1	--	cis-Golgi network [GO:0005801]; endosome [GO:0005768]; endosome membrane [GO:0010008]; Golgi apparatus [GO:0005794]; Golgi medial cisterna [GO:0005797]; Golgi membrane [GO:0000139]; integral component of membrane [GO:0016021]; membrane [GO:0016020]; trans-Golgi network [GO:0005802]	protein localization to membrane [GO:0072657]	PF02990;	EMP70	Endomembrane protein 70	--	--
Ca_TC00067	--	AT1G10940.2			Protein kinase superfamily protein	ATP binding [GO:0005524]; kinase activity [GO:0016301]; phosphatidic acid binding [GO:0070300]; protein kinase activity [GO:0004672]; protein serine/threonine kinase activity [GO:0004674]	cytosol [GO:0005829]; membrane [GO:0016020]; nucleus [GO:0005634]	primary root development [GO:0080022]; response to abscisic acid [GO:0009737]; response to osmotic stress [GO:0006970]; response to salt stress [GO:0009651]	PF00069;	Pkinase	Protein kinase domain	K14498	01001 Protein kinases [BR:ath01001]
Ca_TC00068	--	AT1G22940.1		TH1, TH-1, THIE	thiamin biosynthesis protein, putative	ATP binding [GO:0005524]; hydroxymethylpyrimidine kinase activity [GO:0008902]; metal ion binding [GO:0046872]; phosphomethylpyrimidine kinase activity [GO:0008972]; thiamine-phosphate diphosphorylase activity [GO:0004789]	chloroplast [GO:0009507]; chloroplast stroma [GO:0009570]	thiamine biosynthetic process [GO:0009228]; thiamine diphosphate biosynthetic process [GO:0009229]	PF08543;PF02581;	Phos_pyr_kin;TMP-TENI	Phosphomethylpyrimidine kinase;Thiamine monophosphate synthase	--	--
Ca_TC00069	--	AT1G22940.1		TH1, TH-1, THIE	thiamin biosynthesis protein, putative	ATP binding [GO:0005524]; hydroxymethylpyrimidine kinase activity [GO:0008902]; metal ion binding [GO:0046872]; phosphomethylpyrimidine kinase activity [GO:0008972]; thiamine-phosphate diphosphorylase activity [GO:0004789]	chloroplast [GO:0009507]; chloroplast stroma [GO:0009570]	thiamine biosynthetic process [GO:0009228]; thiamine diphosphate biosynthetic process [GO:0009229]	PF08543;PF02581;	Phos_pyr_kin;TMP-TENI	Phosphomethylpyrimidine kinase;Thiamine monophosphate synthase	K14153	00730 Thiamine metabolism [PATH:ath00730]
Ca_TC00070	--	AT1G10930.1		ATSGS1, RECQ4A, ATRECQ4A	DNA helicase (RECQl4A)	3'-5' DNA helicase activity [GO:0043138]; ATP binding [GO:0005524]; ATP-dependent 3'-5' DNA helicase activity [GO:0043140]; DNA binding [GO:0003677]; four-way junction helicase activity [GO:0009378]; metal ion binding [GO:0046872]	chromosome [GO:0005694]; cytoplasm [GO:0005737]; nucleoplasm [GO:0005654]; nucleus [GO:0005634]; plasmodesma [GO:0009506]	cellular response to abscisic acid stimulus [GO:0071215]; cellular response to cold [GO:0070417]; cellular response to DNA damage stimulus [GO:0006974]; chromosome organization [GO:0051276]; DNA duplex unwinding [GO:0032508]; DNA recombination [GO:0006310]; DNA repair [GO:0006281]; DNA replication [GO:0006260]; double-strand break repair via homologous recombination [GO:0000724]	PF00270;PF00271;PF00570;PF16124;PF09382;	DEAD;Helicase_C;HRDC;RecQ_Zn_bind;RQC	DEAD/DEAH box helicase;Helicase conserved C-terminal domain;HRDC domain;RecQ zinc-binding;RQC domain	K10901	03032 DNA replication proteins [BR:ath03032]
Ca_TC00072	--
Ca_TC00073	--	AT1G48175.1		emb2191	Cytidine/deoxycytidylate deaminase family protein	tRNA-specific adenosine-34 deaminase activity [GO:0052717]; tRNA-specific adenosine deaminase activity [GO:0008251]; zinc ion binding [GO:0008270]	cytoplasm [GO:0005737]; nucleus [GO:0005634]; tRNA-specific adenosine-34 deaminase complex [GO:0052718]	tRNA modification [GO:0006400]; tRNA wobble adenosine to inosine editing [GO:0002100]	PF00383;	dCMP_cyt_deam_1	Cytidine and deoxycytidylate deaminase zinc-binding region	K15441	03016 Transfer RNA biogenesis [BR:ath03016]
Ca_TC00074	--	AT4G27640.1			ARM repeat superfamily protein	nuclear localization sequence binding [GO:0008139]; protein transporter activity [GO:0008565]; Ran GTPase binding [GO:0008536]	cytoplasm [GO:0005737]; cytosol [GO:0005829]; nuclear membrane [GO:0031965]; nuclear periphery [GO:0034399]	NLS-bearing protein import into nucleus [GO:0006607]; ribosomal protein import into nucleus [GO:0006610]	PF02985;PF03810;	HEAT;IBN_N	HEAT repeat;Importin-beta N-terminal domain	K20221	03009 Ribosome biogenesis [BR:ath03009]
Ca_TC00075	--	AT1G22930.1			T-complex protein 11	--	plasmodesma [GO:0009506]	--	PF05794;	Tcp11	T-complex protein 11	--	--
Ca_TC00076	NOZZLE	AT1G22030.1				--	--	--	PF05633;	BPS1	Protein BYPASS1-related	--	--
Ca_TC00077	--	AT4G22200.1		AKT2/3, AKT3, AKT2, KT2/3	potassium transport 2/3	identical protein binding [GO:0042802]; voltage-gated potassium channel activity [GO:0005249]	endoplasmic reticulum membrane [GO:0005789]; integral component of membrane [GO:0016021]; plasmodesma [GO:0009506]	regulation of ion transmembrane transport [GO:0034765]; regulation of membrane potential [GO:0042391]; response to abscisic acid [GO:0009737]	PF12796;PF00027;PF00520;PF11834;	Ank_2;cNMP_binding;Ion_trans;KHA	Ankyrin repeats (3 copies);Cyclic nucleotide-binding domain;Ion transport protein;KHA, dimerisation domain of potassium ion channel	--	--
Ca_TC00078	--	AT1G71190.1		SAG18	senescence associated gene 18	hydrolase activity, acting on carbon-nitrogen (but not peptide) bonds, in linear amides [GO:0016811]	integral component of membrane [GO:0016021]	ceramide metabolic process [GO:0006672]	PF05875;	Ceramidase	Ceramidase	--	--
Ca_TC00079	--	AT3G58940.1			F-box/RNI-like superfamily protein	--	--	--	PF00646;	F-box	F-box domain	--	--
Ca_TC00080	--	AT1G60995.1				--	endoplasmic reticulum [GO:0005783]; integral component of membrane [GO:0016021]	positive regulation of ERAD pathway [GO:1904294]; response to endoplasmic reticulum stress [GO:0034976]	PF09746;	Membralin	Tumour-associated protein	--	--
Ca_TC00081	--	AT1G11040.1			HSP40/DnaJ peptide-binding protein	chaperone binding [GO:0051087]; unfolded protein binding [GO:0051082]	cytosol [GO:0005829]	chaperone cofactor-dependent protein refolding [GO:0051085]	PF01556;	DnaJ_C	DnaJ C terminal domain	K09519	03110 Chaperones and folding catalysts [BR:ath03110]
Ca_TC00082	C2C2-GATA	AT5G66320.1		GATA5	GATA transcription factor 5	DNA-binding transcription factor activity [GO:0003700]; sequence-specific DNA binding [GO:0043565]; zinc ion binding [GO:0008270]	nucleus [GO:0005634]	positive regulation of transcription, DNA-templated [GO:0045893]	PF00320;	GATA	GATA zinc finger	--	--
Ca_TC00083	--	AT1G11050.1			Protein kinase superfamily protein	ATP binding [GO:0005524]; protein serine/threonine kinase activity [GO:0004674]	integral component of membrane [GO:0016021]; plasma membrane [GO:0005886]	protein autophosphorylation [GO:0046777]	PF00069;	Pkinase	Protein kinase domain	--	--
Ca_TC00084	--	AT1G11050.1			Protein kinase superfamily protein	ATP binding [GO:0005524]; protein serine/threonine kinase activity [GO:0004674]	integral component of membrane [GO:0016021]; plasma membrane [GO:0005886]	protein autophosphorylation [GO:0046777]	PF00069;	Pkinase	Protein kinase domain	--	--
Ca_TC00085	--	AT1G71220.2		EBS1	UDP-glucose:glycoprotein glucosyltransferases;transferases, transferring hexosyl groups;transferases, transferring glycosyl groups	UDP-glucose:glycoprotein glucosyltransferase activity [GO:0003980]; unfolded protein binding [GO:0051082]	endoplasmic reticulum [GO:0005783]; endoplasmic reticulum lumen [GO:0005788]	anthocyanin-containing compound metabolic process [GO:0046283]; defense response signaling pathway, resistance gene-independent [GO:0010204]; ER-associated misfolded protein catabolic process [GO:0071712]; plant-type hypersensitive response [GO:0009626]; protein N-linked glycosylation via asparagine [GO:0018279]; response to salicylic acid [GO:0009751]	PF06427;	UDP-g_GGTase	UDP-glucose:Glycoprotein Glucosyltransferase	K11718	01003 Glycosyltransferases [BR:ath01003]
Ca_TC00086	--	AT3G09620.1			P-loop containing nucleoside triphosphate hydrolases superfamily protein	ATP binding [GO:0005524]; helicase activity [GO:0004386]; RNA binding [GO:0003723]	--	--	PF00270;PF00271;	DEAD;Helicase_C	DEAD/DEAH box helicase;Helicase conserved C-terminal domain	K12811	03040 Spliceosome [PATH:ath03040]
Ca_TC00087	--	AT3G01610.1		CDC48C, emb1354	cell division cycle 48C	ATPase activity [GO:0016887]; ATP binding [GO:0005524]; preribosome binding [GO:1990275]	cytoskeleton [GO:0005856]; nucleus [GO:0005634]; phragmoplast [GO:0009524]	cell cycle [GO:0007049]; cell division [GO:0051301]; positive regulation of telomerase activity [GO:0051973]; protein transport [GO:0015031]; ribosome biogenesis [GO:0042254]	PF00004;	AAA	ATPase family associated with various cellular activities (AAA)	K14571	03008 Ribosome biogenesis in eukaryotes [PATH:ath03008]
Ca_TC00088	--	AT1G10910.1			Pentatricopeptide repeat (PPR) superfamily protein	--	chloroplast [GO:0009507]	--	PF01535;PF13041;PF13812;	PPR;PPR_2;PPR_3	PPR repeat;PPR repeat family ;Pentatricopeptide repeat domain	--	--
Ca_TC00089	--	AT2G17970.1			2-oxoglutarate (2OG) and Fe(II)-dependent oxygenase superfamily protein	demethylase activity [GO:0032451]; dioxygenase activity [GO:0051213]; metal ion binding [GO:0046872]; mRNA binding [GO:0003729]	P-body [GO:0000932]; plasmodesma [GO:0009506]	demethylation [GO:0070988]; mRNA catabolic process [GO:0006402]; viral process [GO:0016032]	PF13532;	2OG-FeII_Oxy_2	2OG-Fe(II) oxygenase superfamily	--	--
Ca_TC00091	--		A0A1S2X9C1			--	--	--	PF15346;	ARGLU	Arginine and glutamate-rich 1	--	--
Ca_TC00092	--	AT1G60870.1		MEE9	maternal effect embryo arrest 9	--	plasma membrane [GO:0005886]	embryo development ending in seed dormancy [GO:0009793]; pollen development [GO:0009555]	--	--	--	--	--
Ca_TC00093	--	AT1G09580.1			emp24/gp25L/p24 family/GOLD family protein	--	COPII-coated ER to Golgi transport vesicle [GO:0030134]; endoplasmic reticulum [GO:0005783]; endoplasmic reticulum-Golgi intermediate compartment [GO:0005793]; endoplasmic reticulum membrane [GO:0005789]; Golgi apparatus [GO:0005794]; integral component of membrane [GO:0016021]	endoplasmic reticulum to Golgi vesicle-mediated transport [GO:0006888]; Golgi organization [GO:0007030]; intracellular protein transport [GO:0006886]	PF01105;	EMP24_GP25L	emp24/gp25L/p24 family/GOLD	--	--
Ca_TC00094	--	AT1G10780.1			F-box/RNI-like superfamily protein	--	plasmodesma [GO:0009506]	--	PF12937;	F-box-like	F-box-like	--	--
Ca_TC00095	--	AT5G51810.1		GA20OX2, AT2353, ATGA20OX2	gibberellin 20 oxidase 2	dioxygenase activity [GO:0051213]; gibberellin 20-oxidase activity [GO:0045544]; metal ion binding [GO:0046872]	--	flower development [GO:0009908]; gibberellin biosynthetic process [GO:0009686]; response to gibberellin [GO:0009739]; response to karrikin [GO:0080167]; response to red or far red light [GO:0009639]; unidimensional cell growth [GO:0009826]	PF03171;PF14226;	2OG-FeII_Oxy;DIOX_N	2OG-Fe(II) oxygenase superfamily;non-haem dioxygenase in morphine synthesis N-terminal	--	--
Ca_TC00096	--	AT3G26070.1			Plastid-lipid associated protein PAP / fibrillin family protein	--	chloroplast [GO:0009507]; chloroplast thylakoid [GO:0009534]; chloroplast thylakoid membrane [GO:0009535]; plastoglobule [GO:0010287]	--	PF04755;	PAP_fibrillin	PAP_fibrillin	--	--
Ca_TC00097	--	AT1G71240.1			Plant protein of unknown function (DUF639)	--	integral component of membrane [GO:0016021]	--	PF04842;	DUF639	Plant protein of unknown function (DUF639)	--	--
Ca_TC00098	--	AT3G06470.1			GNS1/SUR4 membrane protein family	fatty acid elongase activity [GO:0009922]	integral component of endoplasmic reticulum membrane [GO:0030176]	fatty acid elongation, monounsaturated fatty acid [GO:0034625]; fatty acid elongation, polyunsaturated fatty acid [GO:0034626]; fatty acid elongation, saturated fatty acid [GO:0019367]; sphingolipid biosynthetic process [GO:0030148]; very long-chain fatty acid biosynthetic process [GO:0042761]	PF01151;	ELO	GNS1/SUR4 family	--	--
Ca_TC00099	--	AT1G68180.1			RING/U-box superfamily protein	ubiquitin protein ligase activity [GO:0061630]; zinc ion binding [GO:0008270]	--	ubiquitin-dependent protein catabolic process [GO:0006511]	PF13639;	zf-RING_2	Ring finger domain	--	--
Ca_TC00100	--	AT3G06470.1			GNS1/SUR4 membrane protein family	fatty acid elongase activity [GO:0009922]	integral component of endoplasmic reticulum membrane [GO:0030176]	fatty acid elongation, monounsaturated fatty acid [GO:0034625]; fatty acid elongation, polyunsaturated fatty acid [GO:0034626]; fatty acid elongation, saturated fatty acid [GO:0019367]; sphingolipid biosynthetic process [GO:0030148]; very long-chain fatty acid biosynthetic process [GO:0042761]	PF01151;	ELO	GNS1/SUR4 family	--	--
Ca_TC00101	--	AT1G10790.1				--	integral component of membrane [GO:0016021]	--	--	--	--	--	--
Ca_TC00102	--	AT3G26070.1			Plastid-lipid associated protein PAP / fibrillin family protein	--	chloroplast [GO:0009507]; chloroplast thylakoid [GO:0009534]; chloroplast thylakoid membrane [GO:0009535]; plastoglobule [GO:0010287]	--	PF04755;	PAP_fibrillin	PAP_fibrillin	--	--
Ca_TC00103	--	AT1G33270.1			Acyl transferase/acyl hydrolase/lysophospholipase superfamily protein	transferase activity [GO:0016740]; triglyceride lipase activity [GO:0004806]	cytoplasm [GO:0005737]; lipid droplet [GO:0005811]; membrane [GO:0016020]	lipid homeostasis [GO:0055088]; triglyceride catabolic process [GO:0019433]	PF01734;	Patatin	Patatin-like phospholipase	--	--
Ca_TC00105	--								PF13456.6	RVT_3	Reverse transcriptase-like	--	--
Ca_TC00106	--	AT5G23570.1		SGS3, ATSGS3	XS domain-containing protein / XS zinc finger domain-containing protein-related	--	cytoplasm [GO:0005737]; cytosol [GO:0005829]; endoplasmic reticulum [GO:0005783]; perinuclear region of cytoplasm [GO:0048471]	defense response to virus [GO:0051607]; production of ta-siRNAs involved in RNA interference [GO:0010267]; regulation of defense response to virus [GO:0050688]; vegetative phase change [GO:0010050]; viral process [GO:0016032]; virus induced gene silencing [GO:0009616]; wax biosynthetic process [GO:0010025]	PF03468;PF03470;	XS;zf-XS	XS domain;XS zinc finger domain	--	--
Ca_TC00107	--	AT2G01070.1			Lung seven transmembrane receptor family protein	--	Golgi apparatus [GO:0005794]; integral component of membrane [GO:0016021]	--	PF06814;	Lung_7-TM_R	Lung seven transmembrane receptor	--	--
Ca_TC00108	--	AT1G11400.1		PYM	partner of Y14-MAGO	RNA binding [GO:0003723]	cytoplasm [GO:0005737]; exon-exon junction complex [GO:0035145]; nucleolus [GO:0005730]; nucleoplasm [GO:0005654]	exon-exon junction complex disassembly [GO:1903259]; mRNA transport [GO:0051028]; nuclear-transcribed mRNA catabolic process, nonsense-mediated decay [GO:0000184]; positive regulation of gene expression [GO:0010628]; regulation of translation [GO:0006417]	PF09282;	Mago-bind	Mago binding	K14294	03013 RNA transport [PATH:ath03013]
Ca_TC00109	--	AT1G25260.1			Ribosomal protein L10 family protein	structural constituent of ribosome [GO:0003735]	cytosol [GO:0005829]; cytosolic ribosome [GO:0022626]; nucleolus [GO:0005730]	nuclear-transcribed mRNA catabolic process [GO:0000956]; ribosomal large subunit assembly [GO:0000027]; rRNA processing [GO:0006364]	PF00466;	Ribosomal_L10	Ribosomal protein L10	--	--
Ca_TC00110	--	AT1G25260.1			Ribosomal protein L10 family protein	structural constituent of ribosome [GO:0003735]	cytosol [GO:0005829]; cytosolic ribosome [GO:0022626]; nucleolus [GO:0005730]	nuclear-transcribed mRNA catabolic process [GO:0000956]; ribosomal large subunit assembly [GO:0000027]; rRNA processing [GO:0006364]	PF00466;	Ribosomal_L10	Ribosomal protein L10	K14815	03009 Ribosome biogenesis [BR:ath03009]
Ca_TC00111	--	AT4G22970.1		RSW4, AESP, ESP	homolog of separase	cysteine-type endopeptidase activity [GO:0004197]; peptidase activity [GO:0008233]	centrosome [GO:0005813]; cytoplasm [GO:0005737]; microtubule [GO:0005874]; mitotic spindle [GO:0072686]; nucleus [GO:0005634]	chromosome separation [GO:0051304]; cytokinesis by cell plate formation [GO:0000911]; embryo development ending in seed dormancy [GO:0009793]; endosperm development [GO:0009960]; exocytosis [GO:0006887]; meiotic chromosome separation [GO:0051307]; positive regulation of sister chromatid cohesion [GO:0045876]; regulation of establishment of cell polarity [GO:2000114]; unidimensional cell growth [G…	--	--	--	K02365	01002 Peptidases [BR:ath01002]
Ca_TC00112	--	AT3G54630.1				--	chromosome, centromeric region [GO:0000775]	cell cycle [GO:0007049]; cell division [GO:0051301]	PF03801;	Ndc80_HEC	HEC/Ndc80p family	K11547	03036 Chromosome and associated proteins [BR:ath03036]
Ca_TC00113	--	AT1G15200.3			protein-protein interaction regulator family protein	--	--	--	PF04696;	Pinin_SDK_memA	pinin/SDK/memA/ protein conserved region	K13114	03013 RNA transport [PATH:ath03013]
Ca_TC00114	--	AT2G01080.1			Late embryogenesis abundant (LEA) hydroxyproline-rich glycoprotein family	--	integral component of membrane [GO:0016021]; plasma membrane [GO:0005886]	--	PF03168;	LEA_2	Late embryogenesis abundant protein	--	--
Ca_TC00115	--	AT4G14110.1		COP9, CSN8, FUS7, EMB143	COP9 signalosome, subunit CSN8	--	COP9 signalosome [GO:0008180]; cytoplasm [GO:0005737]	COP9 signalosome assembly [GO:0010387]; protein deneddylation [GO:0000338]	PF10075;	CSN8_PSD8_EIF3K	CSN8/PSMD8/EIF3K family	K12181	04121 Ubiquitin system [BR:ath04121]
Ca_TC00116	--	AT4G14110.1		COP9, CSN8, FUS7, EMB143	COP9 signalosome, subunit CSN8	--	COP9 signalosome [GO:0008180]; cytoplasm [GO:0005737]	COP9 signalosome assembly [GO:0010387]; protein deneddylation [GO:0000338]	PF10075;	CSN8_PSD8_EIF3K	CSN8/PSMD8/EIF3K family	--	--
Ca_TC00117	--	AT1G15190.1			Fasciclin-like arabinogalactan family protein	--	extracellular region [GO:0005576]	--	--	--	--	--	--
Ca_TC00118	--	AT3G26040.1			HXXXD-type acyl-transferase family protein	transferase activity, transferring acyl groups other than amino-acyl groups [GO:0016747]	--	response to cytokinin [GO:0009735]	PF02458;	Transferase	Transferase family	--	--
Ca_TC00119	--	AT5G13170.1		SAG29, SWEET15, AtSWEET15	senescence-associated gene 29	sucrose transmembrane transporter activity [GO:0008515]; sugar transmembrane transporter activity [GO:0051119]	Golgi membrane [GO:0000139]; integral component of plasma membrane [GO:0005887]	cellular response to abscisic acid stimulus [GO:0071215]; cellular response to osmotic stress [GO:0071470]; cellular response to salicylic acid stimulus [GO:0071446]; embryo development ending in seed dormancy [GO:0009793]; leaf senescence [GO:0010150]; seed maturation [GO:0010431]; sucrose transport [GO:0015770]	PF03083;	MtN3_slv	Sugar efflux transporter for intercellular exchange	--	--
Ca_TC00121	--	AT1G09980.1			Putative serine esterase family protein	--	--	cellular lipid metabolic process [GO:0044255]	PF12394;PF05057;	DUF3657;DUF676	Protein FAM135 ;Putative serine esterase (DUF676)	--	--
Ca_TC00122	TUB	AT1G25280.1		AtTLP10, TLP10	tubby like protein 10	--	--	--	PF01167;	Tub	Tub family	--	--
Ca_TC00123	TUB	AT1G25280.1		AtTLP10, TLP10	tubby like protein 10	--	--	--	PF01167;	Tub	Tub family	--	--
Ca_TC00124	--	AT1G68170.1			nodulin MtN21 /EamA-like transporter family protein	transmembrane transporter activity [GO:0022857]	integral component of membrane [GO:0016021]; plasma membrane [GO:0005886]	--	PF00892;	EamA	EamA-like transporter family	--	--
Ca_TC00125	--	AT1G68170.1			nodulin MtN21 /EamA-like transporter family protein	transmembrane transporter activity [GO:0022857]	integral component of membrane [GO:0016021]; plasma membrane [GO:0005886]	--	PF00892;	EamA	EamA-like transporter family	--	--
Ca_TC00128	--	AT1G68170.1			nodulin MtN21 /EamA-like transporter family protein	transmembrane transporter activity [GO:0022857]	integral component of membrane [GO:0016021]; plasma membrane [GO:0005886]	--	PF00892;	EamA	EamA-like transporter family	--	--
Ca_TC00129	--	AT1G25270.1			nodulin MtN21 /EamA-like transporter family protein	transmembrane transporter activity [GO:0022857]	integral component of membrane [GO:0016021]; plasma membrane [GO:0005886]	--	PF00892;	EamA	EamA-like transporter family	--	--
Ca_TC00130	--		A0A1S2X9D3			--	--	--	--	--	--	--	--
Ca_TC00131	--	AT1G43670.1			Inositol monophosphatase family protein	fructose 1,6-bisphosphate 1-phosphatase activity [GO:0042132]; metal ion binding [GO:0046872]	cytoplasm [GO:0005737]; cytosol [GO:0005829]; nucleus [GO:0005634]	fructose 1,6-bisphosphate metabolic process [GO:0030388]; fructose 6-phosphate metabolic process [GO:0006002]; fructose metabolic process [GO:0006000]; gluconeogenesis [GO:0006094]; photosynthesis [GO:0015979]; response to abscisic acid [GO:0009737]; response to fructose [GO:0009750]; starch catabolic process [GO:0005983]; sucrose biosynthetic process [GO:0005986]	PF00316;	FBPase	Fructose-1-6-bisphosphatase, N-terminal domain	K03841	00010 Glycolysis / Gluconeogenesis [PATH:ath00010]
Ca_TC00132	--	AT3G12110.1		ACT11	actin-11	--	--	--	PF00022;	Actin	Actin	K10355	04812 Cytoskeleton proteins [BR:ath04812]
Ca_TC00133	--	AT1G21140.1			Vacuolar iron transporter (VIT) family protein	iron ion transmembrane transporter activity [GO:0005381]; manganese ion transmembrane transporter activity [GO:0005384]	integral component of membrane [GO:0016021]; membrane [GO:0016020]; vacuolar membrane [GO:0005774]	cellular manganese ion homeostasis [GO:0030026]; cellular response to ethylene stimulus [GO:0071369]; cellular response to iron ion [GO:0071281]; cellular response to nitric oxide [GO:0071732]; intracellular sequestering of iron ion [GO:0006880]; response to iron ion [GO:0010039]	PF01988;	VIT1	VIT family	K22736	02000 Transporters [BR:ath02000]
Ca_TC00134	--	AT1G43710.1		emb1075	Pyridoxal phosphate (PLP)-dependent transferases superfamily protein	carboxy-lyase activity [GO:0016831]; pyridoxal phosphate binding [GO:0030170]	cytosol [GO:0005829]; plasma membrane [GO:0005886]	carboxylic acid metabolic process [GO:0019752]; ethanolamine metabolic process [GO:0006580]	PF00282;	Pyridoxal_deC	Pyridoxal-dependent decarboxylase conserved domain	K01590	00340 Histidine metabolism [PATH:ath00340]
Ca_TC00135	--		G7IL94			--	--	--	--	--	--	--	--
Ca_TC00137	--	AT4G25980.1			Peroxidase superfamily protein	heme binding [GO:0020037]; metal ion binding [GO:0046872]; peroxidase activity [GO:0004601]	extracellular region [GO:0005576]; plant-type cell wall [GO:0009505]; plasmodesma [GO:0009506]	hydrogen peroxide catabolic process [GO:0042744]; response to oxidative stress [GO:0006979]	PF00141;	peroxidase	Peroxidase	K00430	00940 Phenylpropanoid biosynthesis [PATH:ath00940]
Ca_TC00138	--	AT4G25980.1			Peroxidase superfamily protein	heme binding [GO:0020037]; metal ion binding [GO:0046872]; peroxidase activity [GO:0004601]	extracellular region [GO:0005576]; plant-type cell wall [GO:0009505]; plasmodesma [GO:0009506]	hydrogen peroxide catabolic process [GO:0042744]; response to oxidative stress [GO:0006979]	PF00141;	peroxidase	Peroxidase	--	--
Ca_TC00139	--	AT1G03050.1			ENTH/ANTH/VHS superfamily protein	1-phosphatidylinositol binding [GO:0005545]; clathrin binding [GO:0030276]	clathrin-coated pit [GO:0005905]; clathrin-coated vesicle [GO:0030136]; Golgi apparatus [GO:0005794]	clathrin coat assembly [GO:0048268]; endocytosis [GO:0006897]	PF07651;	ANTH	ANTH domain	--	--
Ca_TC00140	--	AT3G23390.1			Zinc-binding ribosomal protein family protein	structural constituent of ribosome [GO:0003735]	cytosolic large ribosomal subunit [GO:0022625]	translation [GO:0006412]	PF00935;	Ribosomal_L44	Ribosomal protein L44	K02929	03010 Ribosome [PATH:ath03010]
Ca_TC00141	--	AT4G25970.1		PSD3	phosphatidylserine decarboxylase 3	calcium ion binding [GO:0005509]; phosphatidylserine decarboxylase activity [GO:0004609]	endoplasmic reticulum [GO:0005783]; endoplasmic reticulum membrane [GO:0005789]	phosphatidylethanolamine biosynthetic process [GO:0006646]; protein autoprocessing [GO:0016540]	PF13833;PF02666;	EF-hand_8;PS_Dcarbxylase	EF-hand domain pair;Phosphatidylserine decarboxylase	K01613	00564 Glycerophospholipid metabolism [PATH:ath00564]
Ca_TC00142	--	AT1G22340.1		AtUGT85A7, UGT85A7	UDP-glucosyl transferase 85A7	glucuronosyltransferase activity [GO:0015020]; UDP-glycosyltransferase activity [GO:0008194]	intracellular membrane-bounded organelle [GO:0043231]	--	PF00201;	UDPGT	UDP-glucoronosyl and UDP-glucosyl transferase	--	--
Ca_TC00143	--	AT2G22590.1			UDP-Glycosyltransferase superfamily protein	quercetin 3-O-glucosyltransferase activity [GO:0080043]; quercetin 7-O-glucosyltransferase activity [GO:0080044]; UDP-glycosyltransferase activity [GO:0008194]	intracellular membrane-bounded organelle [GO:0043231]	--	PF00201;	UDPGT	UDP-glucoronosyl and UDP-glucosyl transferase	--	--
Ca_TC00144	--	AT5G64570.1		XYL4, ATBXL4	beta-D-xylosidase 4	alpha-L-arabinofuranosidase activity [GO:0046556]; xylan 1,4-beta-xylosidase activity [GO:0009044]	apoplast [GO:0048046]; cell wall [GO:0005618]; plant-type cell wall [GO:0009505]	arabinan catabolic process [GO:0031222]; systemic acquired resistance [GO:0009627]; xylan catabolic process [GO:0045493]	PF14310;PF00933;PF01915;	Fn3-like;Glyco_hydro_3;Glyco_hydro_3_C	Fibronectin type III-like domain;Glycosyl hydrolase family 3 N terminal domain;Glycosyl hydrolase family 3 C-terminal domain	--	--
Ca_TC00145	--	AT5G64570.1		XYL4, ATBXL4	beta-D-xylosidase 4	alpha-L-arabinofuranosidase activity [GO:0046556]; xylan 1,4-beta-xylosidase activity [GO:0009044]	apoplast [GO:0048046]; cell wall [GO:0005618]; plant-type cell wall [GO:0009505]	arabinan catabolic process [GO:0031222]; systemic acquired resistance [GO:0009627]; xylan catabolic process [GO:0045493]	PF14310;PF00933;PF01915;	Fn3-like;Glyco_hydro_3;Glyco_hydro_3_C	Fibronectin type III-like domain;Glycosyl hydrolase family 3 N terminal domain;Glycosyl hydrolase family 3 C-terminal domain	--	--
Ca_TC00146	--	AT4G33430.2		BAK1	BRI1-associated receptor kinase	ATP binding [GO:0005524]; protein heterodimerization activity [GO:0046982]; protein kinase activity [GO:0004672]; protein serine/threonine kinase activity [GO:0004674]; signaling receptor binding [GO:0005102]	endosome [GO:0005768]; integral component of membrane [GO:0016021]; plasma membrane [GO:0005886]	brassinosteroid mediated signaling pathway [GO:0009742]; cell death [GO:0008219]; defense response to bacterium [GO:0042742]; defense response to fungus [GO:0050832]; defense response to oomycetes [GO:0002229]	PF08263;PF00069;	LRRNT_2;Pkinase	Leucine rich repeat N-terminal domain;Protein kinase domain	K13416	01001 Protein kinases [BR:ath01001]
Ca_TC00147	--	AT4G33430.2		BAK1	BRI1-associated receptor kinase	ATP binding [GO:0005524]; protein heterodimerization activity [GO:0046982]; protein kinase activity [GO:0004672]; protein serine/threonine kinase activity [GO:0004674]; signaling receptor binding [GO:0005102]	endosome [GO:0005768]; integral component of membrane [GO:0016021]; plasma membrane [GO:0005886]	brassinosteroid mediated signaling pathway [GO:0009742]; cell death [GO:0008219]; defense response to bacterium [GO:0042742]; defense response to fungus [GO:0050832]; defense response to oomycetes [GO:0002229]	PF08263;PF00069;	LRRNT_2;Pkinase	Leucine rich repeat N-terminal domain;Protein kinase domain	--	--
Ca_TC00148	--	AT1G80670.1			Transducin/WD40 repeat-like superfamily protein	RNA binding [GO:0003723]; ubiquitin binding [GO:0043130]	Cul4-RING E3 ubiquitin ligase complex [GO:0080008]; cytosol [GO:0005829]; nuclear envelope [GO:0005635]; nuclear pore [GO:0005643]	mRNA transport [GO:0051028]; protein transport [GO:0015031]; transcription-dependent tethering of RNA polymerase II gene DNA at nuclear periphery [GO:0000972]	PF00400;	WD40	WD domain, G-beta repeat	--	--
Ca_TC00149	--	AT2G13810.1		ALD1	AGD2-like defense response protein 1	L-lysine alpha-aminotransferase [GO:0062045]; pyridoxal phosphate binding [GO:0030170]; transaminase activity [GO:0008483]	chloroplast [GO:0009507]; plastid [GO:0009536]	defense response to bacterium [GO:0042742]; leaf senescence [GO:0010150]; L-pipecolic acid biosynthetic process [GO:0062034]; systemic acquired resistance [GO:0009627]; systemic acquired resistance, salicylic acid mediated signaling pathway [GO:0009862]	PF00155;	Aminotran_1_2	Aminotransferase class I and II	K10206	00300 Lysine biosynthesis [PATH:ath00300]
Ca_TC00150	--	AT1G22040.1			Galactose oxidase/kelch repeat superfamily protein	--	--	--	PF12937;PF01344;	F-box-like;Kelch_1	F-box-like;Kelch motif	--	--
Ca_TC00152	--	AT1G22150.1		SULTR1;3	sulfate transporter 1;3	anion:anion antiporter activity [GO:0015301]; secondary active sulfate transmembrane transporter activity [GO:0008271]; sulfate transmembrane transporter activity [GO:0015116]; symporter activity [GO:0015293]	integral component of plasma membrane [GO:0005887]	--	PF01740;PF00916;	STAS;Sulfate_transp	STAS domain;Sulfate permease family	--	--
Ca_TC00153	--	AT4G13830.2		J20	DNAJ-like 20	--	--	--	PF00226;	DnaJ	DnaJ domain	--	--
Ca_TC00154	--	AT5G64080.1			Bifunctional inhibitor/lipid-transfer protein/seed storage 2S albumin superfamily protein	lipid binding [GO:0008289]	anchored component of membrane [GO:0031225]; anchored component of plasma membrane [GO:0046658]	lipid transport [GO:0006869]	PF14368;	LTP_2	Probable lipid transfer	--	--
Ca_TC00155	--	AT4G33500.1			Protein phosphatase 2C family protein	metal ion binding [GO:0046872]; phosphoprotein phosphatase activity [GO:0004721]	chloroplast [GO:0009507]	--	PF07228;	SpoIIE	Stage II sporulation protein E (SpoIIE)	--	--
Ca_TC00156	--	AT1G15820.1		LHCB6, CP24	light harvesting complex photosystem II subunit 6	chlorophyll binding [GO:0016168]; protein domain specific binding [GO:0019904]	chloroplast [GO:0009507]; chloroplast envelope [GO:0009941]; chloroplast thylakoid [GO:0009534]; chloroplast thylakoid membrane [GO:0009535]; integral component of membrane [GO:0016021]; membrane [GO:0016020]; photosystem I [GO:0009522]; photosystem II antenna complex [GO:0009783]; plastoglobule [GO:0010287]; thylakoid [GO:0009579]	nonphotochemical quenching [GO:0010196]; photosynthesis [GO:0015979]; photosynthesis, light harvesting in photosystem I [GO:0009768]; protein-chromophore linkage [GO:0018298]; response to light stimulus [GO:0009416]	PF00504;	Chloroa_b-bind	Chlorophyll A-B binding protein	K08917	00194 Photosynthesis proteins [BR:ath00194]
Ca_TC00157	--	AT5G39580.1			Peroxidase superfamily protein	heme binding [GO:0020037]; peroxidase activity [GO:0004601]	--	response to oxidative stress [GO:0006979]	PF00141;	peroxidase	Peroxidase	K00430	00940 Phenylpropanoid biosynthesis [PATH:ath00940]
Ca_TC00158	--	AT2G36570.1			Leucine-rich repeat protein kinase family protein	ATP binding [GO:0005524]; protein kinase activity [GO:0004672]	integral component of membrane [GO:0016021]; plasma membrane [GO:0005886]	plant-type secondary cell wall biogenesis [GO:0009834]	PF08263;PF00069;	LRRNT_2;Pkinase	Leucine rich repeat N-terminal domain;Protein kinase domain	--	--
Ca_TC00159	--	AT5G64170.2			dentin sialophosphoprotein-related	RNA polymerase binding [GO:0070063]	nucleus [GO:0005634]	circadian rhythm [GO:0007623]; DNA-templated transcription, elongation [GO:0006354]; regulation of transcription, DNA-templated [GO:0006355]	--	--	--	--	--
Ca_TC00160	--		A0A1S3EI59			--	--	--	--	--	--	--	--
Ca_TC00161	--	AT1G78160.1		APUM7, PUM7	pumilio 7	RNA binding [GO:0003723]	chloroplast [GO:0009507]; cytoplasm [GO:0005737]	regulation of translation [GO:0006417]	PF00806;	PUF	Pumilio-family RNA binding repeat	--	--
Ca_TC00162	--	AT5G09390.1			CD2-binding protein-related	--	U5 snRNP [GO:0005682]	--	--	--	--	K13099	01009 Protein phosphatases and associated proteins [BR:ath01009]
Ca_TC00163	--	AT5G09400.1		KUP7	K+ uptake permease 7	adenylate cyclase activity [GO:0004016]; potassium ion transmembrane transporter activity [GO:0015079]	integral component of membrane [GO:0016021]; membrane [GO:0016020]; plant-type vacuole [GO:0000325]; plasma membrane [GO:0005886]; vacuolar membrane [GO:0005774]; vacuole [GO:0005773]	potassium ion transport [GO:0006813]	PF02705;	K_trans	K+ potassium transporter	--	--
Ca_TC00164	--	AT4G33520.2		PAA1, HMA6	P-type ATP-ase 1	cation-transporting ATPase activity [GO:0019829]; metal ion binding [GO:0046872]; nucleotide binding [GO:0000166]	integral component of membrane [GO:0016021]	metal ion transport [GO:0030001]	PF00403;	HMA	Heavy-metal-associated domain	--	--
Ca_TC00166	TIG	AT5G64220.1			Calmodulin-binding transcription activator protein with CG-1 and Ankyrin domains	calmodulin binding [GO:0005516]; DNA-binding transcription activator activity, RNA polymerase II-specific [GO:0001228]; DNA-binding transcription factor activity [GO:0003700]; sequence-specific DNA binding [GO:0043565]	nucleus [GO:0005634]	cellular response to aluminum ion [GO:0071275]; positive regulation of transcription, DNA-templated [GO:0045893]; positive regulation of transcription by RNA polymerase II [GO:0045944]; regulation of transcription, DNA-templated [GO:0006355]; response to cold [GO:0009409]	PF12796;PF03859;PF00612;	Ank_2;CG-1;IQ	Ankyrin repeats (3 copies);CG-1 domain;IQ calmodulin-binding motif	--	--
Ca_TC00167	--	AT2G37990.1			ribosome biogenesis regulatory protein (RRS1) family protein	--	nucleus [GO:0005634]	ribosome biogenesis [GO:0042254]	PF04939;	RRS1	Ribosome biogenesis regulatory protein (RRS1)	K14852	03009 Ribosome biogenesis [BR:ath03009]
Ca_TC00168	--	AT2G37990.1			ribosome biogenesis regulatory protein (RRS1) family protein	--	nucleus [GO:0005634]	ribosome biogenesis [GO:0042254]	PF04939;	RRS1	Ribosome biogenesis regulatory protein (RRS1)	--	--
Ca_TC00169	--	AT5G09430.1			alpha/beta-Hydrolases superfamily protein	hydrolase activity [GO:0016787]	--	--	PF00561;	Abhydrolase_1	alpha/beta hydrolase fold	--	--
Ca_TC00170	--	AT5G64230.1				--	--	--	--	--	--	--	--
Ca_TC00171	--	AT5G64240.2		AtMC3, MC3	metacaspase 3	--	--	--	--	--	--	--	--
Ca_TC00172	--	AT5G64240.2		AtMC3, MC3	metacaspase 3	--	--	--	--	--	--	--	--
Ca_TC00173	--	AT1G22310.2		MBD8, ATMBD8	methyl-CPG-binding domain 8	methyl-CpG binding [GO:0008327]	nucleus [GO:0005634]	--	PF02178;PF01429;	AT_hook;MBD	AT hook motif;Methyl-CpG binding domain	--	--
Ca_TC00174	--	AT5G64260.1		EXL2	EXORDIUM like 2	--	apoplast [GO:0048046]; cell wall [GO:0005618]; cytosol [GO:0005829]; extracellular space [GO:0005615]; Golgi apparatus [GO:0005794]; plant-type cell wall [GO:0009505]; plasmodesma [GO:0009506]	--	PF04674;	Phi_1	Phosphate-induced protein 1 conserved region	--	--
Ca_TC00175	--	AT4G39980.1		DHS1	3-deoxy-D-arabino-heptulosonate 7-phosphate synthase 1	3-deoxy-7-phosphoheptulonate synthase activity [GO:0003849]	chloroplast [GO:0009507]; mitochondrion [GO:0005739]	aromatic amino acid family biosynthetic process [GO:0009073]; chorismate biosynthetic process [GO:0009423]; response to wounding [GO:0009611]	PF01474;	DAHP_synth_2	Class-II DAHP synthetase family	--	--
Ca_TC00176	--	AT4G33510.1		DHS2	3-deoxy-d-arabino-heptulosonate 7-phosphate synthase	3-deoxy-7-phosphoheptulonate synthase activity [GO:0003849]	chloroplast [GO:0009507]	aromatic amino acid family biosynthetic process [GO:0009073]; chorismate biosynthetic process [GO:0009423]	PF01474;	DAHP_synth_2	Class-II DAHP synthetase family	K01626	00400 Phenylalanine, tyrosine and tryptophan biosynthesis [PATH:ath00400]
Ca_TC00177	--	AT5G64270.1			splicing factor, putative	mRNA binding [GO:0003729]	catalytic step 2 spliceosome [GO:0071013]; chloroplast [GO:0009507]; U12-type spliceosomal complex [GO:0005689]; U2 snRNP [GO:0005686]; U2-type prespliceosome [GO:0071004]	spliceosomal complex assembly [GO:0000245]	PF08920;	SF3b1	Splicing factor 3B subunit 1	K12828	03036 Chromosome and associated proteins [BR:ath03036]
Ca_TC00178	--	AT5G25480.1		DNMT2, AtDNMT2	DNA methyltransferase-2	methyltransferase activity [GO:0008168]; RNA binding [GO:0003723]	nucleus [GO:0005634]	negative regulation of gene expression, epigenetic [GO:0045814]; tRNA processing [GO:0008033]	PF00145;	DNA_methylase	C-5 cytosine-specific DNA methylase	K15336	03016 Transfer RNA biogenesis [BR:ath03016]
Ca_TC00179	--	AT5G25480.1		DNMT2, AtDNMT2	DNA methyltransferase-2	methyltransferase activity [GO:0008168]; RNA binding [GO:0003723]	nucleus [GO:0005634]	negative regulation of gene expression, epigenetic [GO:0045814]; tRNA processing [GO:0008033]	PF00145;	DNA_methylase	C-5 cytosine-specific DNA methylase	--	--
Ca_TC00180	--	AT2G14050.1		MCM9	minichromosome maintenance 9	ATP binding [GO:0005524]; DNA binding [GO:0003677]; helicase activity [GO:0004386]; metal ion binding [GO:0046872]	nucleus [GO:0005634]	DNA repair [GO:0006281]; DNA replication initiation [GO:0006270]; meiotic cell cycle [GO:0051321]	PF00493;PF17207;	MCM;MCM_OB	MCM P-loop domain;MCM OB domain	K10738	03032 DNA replication proteins [BR:ath03032]
Ca_TC00181	--	AT5G64290.1		DCT, DIT2.1	dicarboxylate transport 2.1	L-glutamate transmembrane transporter activity [GO:0005313]; malate transmembrane transporter activity [GO:0015140]; oxaloacetate transmembrane transporter activity [GO:0015131]; transporter activity [GO:0005215]	chloroplast [GO:0009507]; chloroplast envelope [GO:0009941]; chloroplast inner membrane [GO:0009706]; chloroplast thylakoid [GO:0009534]; integral component of membrane [GO:0016021]; membrane [GO:0016020]; plastid [GO:0009536]	ammonia assimilation cycle [GO:0019676]; L-glutamate transmembrane transport [GO:0015813]; malate transmembrane transport [GO:0071423]; oxaloacetate transport [GO:0015729]; response to nematode [GO:0009624]; sodium ion transport [GO:0006814]	PF00939;	Na_sulph_symp	Sodium:sulfate symporter transmembrane region	--	--
Ca_TC00182	--	AT5G64300.1		ATGCH, GCH, ATRIBA1, RFD1	GTP cyclohydrolase II	3,4-dihydroxy-2-butanone-4-phosphate synthase activity [GO:0008686]; GTP binding [GO:0005525]; GTP cyclohydrolase II activity [GO:0003935]; metal ion binding [GO:0046872]	chloroplast [GO:0009507]; chloroplast stroma [GO:0009570]; membrane [GO:0016020]	riboflavin biosynthetic process [GO:0009231]	PF00926;PF00925;	DHBP_synthase;GTP_cyclohydro2	3,4-dihydroxy-2-butanone 4-phosphate synthase;GTP cyclohydrolase II	K14652	00740 Riboflavin metabolism [PATH:ath00740]
Ca_TC00183	--		A0A1S2XAF3			--	integral component of membrane [GO:0016021]	--	--	--	--	--	--
Ca_TC00185	--	AT2G14095.1				--	--	--	--	--	--	--	--
Ca_TC00186	--	AT4G33565.1			RING/U-box superfamily protein	--	integral component of membrane [GO:0016021]; plasma membrane [GO:0005886]	protein ubiquitination [GO:0016567]	PF13639;	zf-RING_2	Ring finger domain	--	--
Ca_TC00188	--	AT5G51220.1			ubiquinol-cytochrome C chaperone family protein	--	mitochondrion [GO:0005739]	--	PF03981;	Ubiq_cyt_C_chap	Ubiquinol-cytochrome C chaperone	K17662	03029 Mitochondrial biogenesis [BR:ath03029]
Ca_TC00189	--	AT4G33070.1			Thiamine pyrophosphate dependent pyruvate decarboxylase family protein	carboxy-lyase activity [GO:0016831]; magnesium ion binding [GO:0000287]; pyruvate decarboxylase activity [GO:0004737]; thiamine pyrophosphate binding [GO:0030976]	cytosol [GO:0005829]; membrane [GO:0016020]	response to anoxia [GO:0034059]	PF02775;PF00205;PF02776;	TPP_enzyme_C;TPP_enzyme_M;TPP_enzyme_N	Thiamine pyrophosphate enzyme, C-terminal TPP binding domain;Thiamine pyrophosphate enzyme, central domain;Thiamine pyrophosphate enzyme, N-terminal TPP binding domain	--	--
Ca_TC00190	--	AT1G61680.1		TPS14, ATTPS14	terpene synthase 14	magnesium ion binding [GO:0000287]; terpene synthase activity [GO:0010333]	--	--	PF01397;PF03936;	Terpene_synth;Terpene_synth_C	Terpene synthase, N-terminal domain;Terpene synthase family, metal binding domain	K15086	00902 Monoterpenoid biosynthesis [PATH:ath00902]
Ca_TC00191	--	AT5G64330.1		NPH3, RPT3, JK218	Phototropic-responsive NPH3 family protein	--	plasma membrane [GO:0005886]	phototropism [GO:0009638]; protein ubiquitination [GO:0016567]; signal transduction [GO:0007165]	PF03000;	NPH3	NPH3 family	--	--
Ca_TC00192	--	AT5G09460.1			sequence-specific DNA binding transcription factors;transcription regulators	DNA binding [GO:0003677]; DNA-binding transcription factor activity [GO:0003700]; protein dimerization activity [GO:0046983]	nucleus [GO:0005634]	regulation of transcription, DNA-templated [GO:0006355]	--	--	--	--	--
Ca_TC00193	--		A0A151R267			nucleic acid binding [GO:0003676]; RNA-DNA hybrid ribonuclease activity [GO:0004523]	--	--	PF13456;	RVT_3	Reverse transcriptase-like	--	--
Ca_TC00194	--	AT5G64350.1		FKBP12, ATFKBP12	FK506-binding protein 12	peptidyl-prolyl cis-trans isomerase activity [GO:0003755]	cytoplasm [GO:0005737]; cytosol [GO:0005829]	chaperone-mediated protein folding [GO:0061077]; protein peptidyl-prolyl isomerization [GO:0000413]	PF00254;	FKBP_C	FKBP-type peptidyl-prolyl cis-trans isomerase	K01802	99980 Enzymes with EC numbers
Ca_TC00196	--		A0A1S2X9H5			--	--	--	--	--	--	--	--
Ca_TC00197	--	AT4G33580.2		ATBCA5, BCA5	beta carbonic anhydrase 5	carbonate dehydratase activity [GO:0004089]; zinc ion binding [GO:0008270]	chloroplast [GO:0009507]; cytoplasm [GO:0005737]	carbon utilization [GO:0015976]; regulation of stomatal movement [GO:0010119]; response to carbon dioxide [GO:0010037]	PF00484;	Pro_CA	Carbonic anhydrase	--	--
Ca_TC00198	--	AT4G33580.2		ATBCA5, BCA5	beta carbonic anhydrase 5	carbonate dehydratase activity [GO:0004089]; zinc ion binding [GO:0008270]	chloroplast [GO:0009507]; cytoplasm [GO:0005737]	carbon utilization [GO:0015976]; regulation of stomatal movement [GO:0010119]; response to carbon dioxide [GO:0010037]	PF00484;	Pro_CA	Carbonic anhydrase	K01673	00910 Nitrogen metabolism [PATH:ath00910]
Ca_TC00199	--	AT1G09730.1			Cysteine proteinases superfamily protein	SUMO-specific endopeptidase activity [GO:0070139]	--	positive regulation of long-day photoperiodism, flowering [GO:0048578]; positive regulation of short-day photoperiodism, flowering [GO:0048576]; protein sumoylation [GO:0016925]	PF02902;	Peptidase_C48	Ulp1 protease family, C-terminal catalytic domain	--	--
Ca_TC00200	--	AT1G09730.1			Cysteine proteinases superfamily protein	SUMO-specific endopeptidase activity [GO:0070139]	--	positive regulation of long-day photoperiodism, flowering [GO:0048578]; positive regulation of short-day photoperiodism, flowering [GO:0048576]; protein sumoylation [GO:0016925]	PF02902;	Peptidase_C48	Ulp1 protease family, C-terminal catalytic domain	--	--
Ca_TC00201	--	AT4G38070.1			basic helix-loop-helix (bHLH) DNA-binding superfamily protein	DNA binding [GO:0003677]; protein dimerization activity [GO:0046983]	nucleus [GO:0005634]	regulation of transcription, DNA-templated [GO:0006355]	PF00010;	HLH	Helix-loop-helix DNA-binding domain	--	--
Ca_TC00203	--	AT4G33625.1				--	integral component of membrane [GO:0016021]; vacuolar membrane [GO:0005774]; vacuole [GO:0005773]	--	PF08507;	COPI_assoc	COPI associated protein	--	--
Ca_TC00204	--	AT5G64390.3		HEN4	RNA-binding KH domain-containing protein	RNA binding [GO:0003723]	--	--	PF00013;	KH_1	KH domain	K21444	03019 Messenger RNA biogenesis [BR:ath03019]
Ca_TC00205	--	AT4G33650.2		DRP3A	dynamin-related protein 3A	GTPase activity [GO:0003924]; GTP binding [GO:0005525]; phosphatidylinositol binding [GO:0035091]	chloroplast [GO:0009507]; chloroplast envelope [GO:0009941]; cytosol [GO:0005829]; membrane [GO:0016020]; mitochondrion [GO:0005739]; peroxisome [GO:0005777]	peroxisome fission [GO:0016559]; regulation of peroxisome size [GO:0044375]	PF01031;PF00350;PF02212;	Dynamin_M;Dynamin_N;GED	Dynamin central region;Dynamin family;Dynamin GTPase effector domain	K17065	03029 Mitochondrial biogenesis [BR:ath03029]
Ca_TC00206	--	AT4G33640.1				--	--	regulation of actin filament-based process [GO:0032970]	PF14705;	Costars	Costars	--	--
Ca_TC00207	--	AT4G23160.1		CRK8	cysteine-rich RLK (RECEPTOR-like protein kinase) 8	ATP binding [GO:0005524]; protein serine/threonine kinase activity [GO:0004674]	integral component of membrane [GO:0016021]; plasma membrane [GO:0005886]	defense response to bacterium [GO:0042742]; protein phosphorylation [GO:0006468]	PF00069;PF01657;	Pkinase;Stress-antifung	Protein kinase domain;Salt stress response/antifungal	--	--
Ca_TC00208	--	AT2G23970.1			Class I glutamine amidotransferase-like superfamily protein	peptidase activity [GO:0008233]	cytosol [GO:0005829]	--	PF00117;	GATase	Glutamine amidotransferase class-I	--	--
Ca_TC00209	--	AT5G17050.1		UGT78D2	UDP-glucosyl transferase 78D2	anthocyanidin 3-O-glucosyltransferase activity [GO:0047213]; daphnetin 3-O-glucosyltransferase activity [GO:0102360]; flavonol 3-O-glucosyltransferase activity [GO:0047893]; myricetin 3-O-glucosyltransferase activity [GO:0102425]; quercetin 3-O-glucosyltransferase activity [GO:0080043]; quercetin 7-O-glucosyltransferase activity [GO:0080044]; UDP-glucosyltransferase activity [GO:0035251]; UDP-gly…	intracellular membrane-bounded organelle [GO:0043231]	flavonoid biosynthetic process [GO:0009813]; phenylpropanoid metabolic process [GO:0009698]; response to karrikin [GO:0080167]	PF00201;	UDPGT	UDP-glucoronosyl and UDP-glucosyl transferase	K10757	00944 Flavone and flavonol biosynthesis [PATH:ath00944]
Ca_TC00210	--	AT4G31070.1			Tetratricopeptide repeat (TPR)-like superfamily protein	--	mitochondrion [GO:0005739]	--	PF01535;PF12854;PF13041;	PPR;PPR_1;PPR_2	PPR repeat;PPR repeat;PPR repeat family	--	--
Ca_TC00211	--	AT1G04890.1			Protein of unknown function, DUF593	--	--	--	PF04576;	Zein-binding	Zein-binding	--	--
Ca_TC00212	--	AT5G14050.1			Transducin/WD40 repeat-like superfamily protein	--	Cul4-RING E3 ubiquitin ligase complex [GO:0080008]; Pwp2p-containing subcomplex of 90S preribosome [GO:0034388]; small-subunit processome [GO:0032040]	rRNA processing [GO:0006364]	PF00400;	WD40	WD domain, G-beta repeat	K14553	03008 Ribosome biogenesis in eukaryotes [PATH:ath03008]
Ca_TC00213	--	AT1G72680.1		ATCAD1, CAD1	cinnamyl-alcohol dehydrogenase	cinnamyl-alcohol dehydrogenase activity [GO:0045551]; sinapyl alcohol dehydrogenase activity [GO:0052747]; zinc ion binding [GO:0008270]	cytosol [GO:0005829]	lignin biosynthetic process [GO:0009809]	PF08240;PF00107;	ADH_N;ADH_zinc_N	Alcohol dehydrogenase GroES-like domain;Zinc-binding dehydrogenase	K00083	00940 Phenylpropanoid biosynthesis [PATH:ath00940]
Ca_TC00214	MADS	AT4G37940.1		AGL21	AGAMOUS-like 21	DNA-binding transcription factor activity [GO:0003700]; protein dimerization activity [GO:0046983]; RNA polymerase II regulatory region sequence-specific DNA binding [GO:0000977]	nucleus [GO:0005634]	positive regulation of transcription by RNA polymerase II [GO:0045944]	PF01486;PF00319;	K-box;SRF-TF	K-box region;SRF-type transcription factor (DNA-binding and dimerisation domain)	--	--
Ca_TC00215	--	AT3G57230.1		AGL16	AGAMOUS-like 16	DNA-binding transcription factor activity [GO:0003700]; protein homodimerization activity [GO:0042803]; RNA polymerase II regulatory region sequence-specific DNA binding [GO:0000977]; transcription factor binding [GO:0008134]	nucleus [GO:0005634]	flower development [GO:0009908]; positive regulation of transcription by RNA polymerase II [GO:0045944]; stomatal lineage progression [GO:0010440]	PF01486;PF00319;	K-box;SRF-TF	K-box region;SRF-type transcription factor (DNA-binding and dimerisation domain)	--	--
Ca_TC00216	--	AT5G64410.1		ATOPT4, OPT4	oligopeptide transporter 4	--	integral component of membrane [GO:0016021]	transmembrane transport [GO:0055085]	PF03169;	OPT	OPT oligopeptide transporter protein	--	--
Ca_TC00217	--	AT5G64410.1		ATOPT4, OPT4	oligopeptide transporter 4	--	integral component of membrane [GO:0016021]	transmembrane transport [GO:0055085]	PF03169;	OPT	OPT oligopeptide transporter protein	--	--
Ca_TC00218	--	AT2G04305.1			Magnesium transporter CorA-like family protein	metal ion transmembrane transporter activity [GO:0046873]	integral component of membrane [GO:0016021]	--	PF01544;	CorA	CorA-like Mg2+ transporter protein	--	--
Ca_TC00219	--	AT5G09590.1		MTHSC70-2, HSC70-5	mitochondrial HSO70 2	ATPase activity [GO:0016887]; ATPase activity, coupled [GO:0042623]; ATP binding [GO:0005524]; heat shock protein binding [GO:0031072]; misfolded protein binding [GO:0051787]; protein binding involved in protein folding [GO:0044183]; unfolded protein binding [GO:0051082]	cell wall [GO:0005618]; chloroplast [GO:0009507]; cytoplasm [GO:0005737]; mitochondrion [GO:0005739]; vacuolar membrane [GO:0005774]	cellular response to heat [GO:0034605]; cellular response to unfolded protein [GO:0034620]; chaperone cofactor-dependent protein refolding [GO:0051085]; protein refolding [GO:0042026]; response to cadmium ion [GO:0046686]; response to heat [GO:0009408]; response to salt stress [GO:0009651]; response to unfolded protein [GO:0006986]; response to virus [GO:0009615]	PF00012;	HSP70	Hsp70 protein	K04043	03018 RNA degradation [PATH:ath03018]
Ca_TC00220	--	AT5G64420.1			DNA polymerase V family	DNA binding [GO:0003677]; transcription factor binding [GO:0008134]	cytosol [GO:0005829]; nucleolus [GO:0005730]	regulation of transcription, DNA-templated [GO:0006355]	PF04931;	DNA_pol_phi	DNA polymerase phi	K02331	03036 Chromosome and associated proteins [BR:ath03036]
Ca_TC00221	Bromodomain	AT5G65630.1		GTE7	global transcription factor group E7	--	nucleus [GO:0005634]	DNA mediated transformation [GO:0009294]	PF17035;PF00439;	BET;Bromodomain	Bromodomain extra-terminal - transcription regulation;Bromodomain	--	--
Ca_TC00222	--								PF12734.7	CYSTM	Cysteine-rich TM module stress tolerance	--	--
Ca_TC00223	--	AT5G09620.1			Octicosapeptide/Phox/Bem1p family protein	--	--	--	PF00564;	PB1	PB1 domain	--	--
Ca_TC00224	--	AT5G64440.1		AtFAAH, FAAH	fatty acid amide hydrolase	amidase activity [GO:0004040]; anandamide amidohydrolase activity [GO:0103073]; N-(long-chain-acyl)ethanolamine deacylase activity [GO:0047412]; oleamide hydrolase activity [GO:0102077]	endoplasmic reticulum [GO:0005783]; endoplasmic reticulum membrane [GO:0005789]; Golgi apparatus [GO:0005794]; integral component of membrane [GO:0016021]; plasma membrane [GO:0005886]; vacuolar membrane [GO:0005774]; vacuole [GO:0005773]	defense response to bacterium [GO:0042742]; N-acylethanolamine metabolic process [GO:0070291]	PF01425;	Amidase	Amidase	--	--
Ca_TC00225	--	AT5G64480.1				--	--	--	--	--	--	--	--
Ca_TC00226	--	AT5G09630.1			LisH/CRA/RING-U-box domains-containing protein	--	cytoplasm [GO:0005737]; GID complex [GO:0034657]; nucleus [GO:0005634]	proteasome-mediated ubiquitin-dependent protein catabolic process [GO:0043161]; protein ubiquitination [GO:0016567]; ubiquitin-dependent protein catabolic process [GO:0006511]	PF10607;	CLTH	CTLH/CRA C-terminal to LisH motif domain	--	--
Ca_TC00227	--	AT1G64950.1		CYP89A5	cytochrome P450, family 89, subfamily A, polypeptide 5	heme binding [GO:0020037]; iron ion binding [GO:0005506]; oxidoreductase activity, acting on paired donors, with incorporation or reduction of molecular oxygen, NAD(P)H as one donor, and incorporation of one atom of oxygen [GO:0016709]	endoplasmic reticulum [GO:0005783]; membrane [GO:0016020]	--	PF00067;	p450	Cytochrome P450	--	--
Ca_TC00228	--	AT5G64500.1			Major facilitator superfamily protein	--	integral component of membrane [GO:0016021]; late endosome membrane [GO:0031902]; lysosomal membrane [GO:0005765]	lipid transport [GO:0006869]; transmembrane transport [GO:0055085]	PF07690;	MFS_1	Major Facilitator Superfamily	--	--
Ca_TC00229	--	AT2G16190.1				--	--	--	--	--	--	--	--
Ca_TC00230	--	AT3G10060.1			FKBP-like peptidyl-prolyl cis-trans isomerase family protein	peptidyl-prolyl cis-trans isomerase activity [GO:0003755]	chloroplast [GO:0009507]; chloroplast thylakoid [GO:0009534]; chloroplast thylakoid lumen [GO:0009543]; chloroplast thylakoid membrane [GO:0009535]; thylakoid [GO:0009579]	--	PF00254;	FKBP_C	FKBP-type peptidyl-prolyl cis-trans isomerase	--	--
Ca_TC00231	--	AT1G03910.2				--	nuclear speck [GO:0016607]; nucleus [GO:0005634]; spliceosomal complex [GO:0005681]	embryo development ending in seed dormancy [GO:0009793]; mRNA processing [GO:0006397]; RNA splicing [GO:0008380]	PF10312;PF09732;	Cactin_mid;CactinC_cactus	Conserved mid region of cactin;Cactus-binding C-terminus of cactin protein	--	--
Ca_TC00232	--	AT2G36670.1			Eukaryotic aspartyl protease family protein	aspartic-type endopeptidase activity [GO:0004190]	integral component of membrane [GO:0016021]	--	PF14541;PF14543;	TAXi_C;TAXi_N	Xylanase inhibitor C-terminal;Xylanase inhibitor N-terminal	--	--
Ca_TC00233	--		A0A1S2Y2R2			aspartic-type endopeptidase activity [GO:0004190]	integral component of membrane [GO:0016021]	--	--	--	--	--	--
Ca_TC00234	--	AT5G09650.1		AtPPa6, PPa6	pyrophosphorylase 6	inorganic diphosphatase activity [GO:0004427]; magnesium ion binding [GO:0000287]	chloroplast [GO:0009507]; chloroplast envelope [GO:0009941]; chloroplast stroma [GO:0009570]; plastid [GO:0009536]; thylakoid [GO:0009579]	defense response to bacterium [GO:0042742]; phosphate-containing compound metabolic process [GO:0006796]; response to cadmium ion [GO:0046686]; response to salt stress [GO:0009651]	PF00719;	Pyrophosphatase	Inorganic pyrophosphatase	--	--
Ca_TC00235	--	AT5G09650.1		AtPPa6, PPa6	pyrophosphorylase 6	inorganic diphosphatase activity [GO:0004427]; magnesium ion binding [GO:0000287]	chloroplast [GO:0009507]; chloroplast envelope [GO:0009941]; chloroplast stroma [GO:0009570]; plastid [GO:0009536]; thylakoid [GO:0009579]	defense response to bacterium [GO:0042742]; phosphate-containing compound metabolic process [GO:0006796]; response to cadmium ion [GO:0046686]; response to salt stress [GO:0009651]	PF00719;	Pyrophosphatase	Inorganic pyrophosphatase	--	--
Ca_TC00236	--	AT5G09650.1		AtPPa6, PPa6	pyrophosphorylase 6	inorganic diphosphatase activity [GO:0004427]; magnesium ion binding [GO:0000287]	chloroplast [GO:0009507]; chloroplast envelope [GO:0009941]; chloroplast stroma [GO:0009570]; plastid [GO:0009536]; thylakoid [GO:0009579]	defense response to bacterium [GO:0042742]; phosphate-containing compound metabolic process [GO:0006796]; response to cadmium ion [GO:0046686]; response to salt stress [GO:0009651]	PF00719;	Pyrophosphatase	Inorganic pyrophosphatase	K01507	00190 Oxidative phosphorylation [PATH:ath00190]
Ca_TC00237	bHLH	AT4G37850.1			basic helix-loop-helix (bHLH) DNA-binding superfamily protein	DNA binding [GO:0003677]; DNA-binding transcription factor activity [GO:0003700]; protein dimerization activity [GO:0046983]	nucleus [GO:0005634]	regulation of transcription, DNA-templated [GO:0006355]	PF00010;	HLH	Helix-loop-helix DNA-binding domain	--	--
Ca_TC00238	--	AT5G64510.1		TIN1		--	endoplasmic reticulum [GO:0005783]	--	--	--	--	--	--
Ca_TC00239	--	AT1G09970.2		LRR XI-23, RLK7	Leucine-rich receptor-like protein kinase family protein	ATP binding [GO:0005524]; identical protein binding [GO:0042802]; peptide receptor activity [GO:0001653]; protein kinase activity [GO:0004672]; protein serine/threonine kinase activity [GO:0004674]	integral component of membrane [GO:0016021]; plasma membrane [GO:0005886]	innate immune response [GO:0045087]; protein autophosphorylation [GO:0046777]; response to oxidative stress [GO:0006979]; seed germination [GO:0009845]	PF13855;PF08263;PF00069;	LRR_8;LRRNT_2;Pkinase	Leucine rich repeat;Leucine rich repeat N-terminal domain;Protein kinase domain	--	--
Ca_TC00240	--	AT1G09970.2		LRR XI-23, RLK7	Leucine-rich receptor-like protein kinase family protein	ATP binding [GO:0005524]; identical protein binding [GO:0042802]; peptide receptor activity [GO:0001653]; protein kinase activity [GO:0004672]; protein serine/threonine kinase activity [GO:0004674]	integral component of membrane [GO:0016021]; plasma membrane [GO:0005886]	innate immune response [GO:0045087]; protein autophosphorylation [GO:0046777]; response to oxidative stress [GO:0006979]; seed germination [GO:0009845]	PF13855;PF08263;PF00069;	LRR_8;LRRNT_2;Pkinase	Leucine rich repeat;Leucine rich repeat N-terminal domain;Protein kinase domain	--	--
Ca_TC00241	--	AT2G14260.1		PIP	proline iminopeptidase	aminopeptidase activity [GO:0004177]	cytoplasm [GO:0005737]	--	PF00561;	Abhydrolase_1	alpha/beta hydrolase fold	K01259	00330 Arginine and proline metabolism [PATH:ath00330]
Ca_TC00242	--	AT4G37760.1		SQE3	squalene epoxidase 3	flavin adenine dinucleotide binding [GO:0050660]; squalene monooxygenase activity [GO:0004506]	endoplasmic reticulum [GO:0005783]; integral component of membrane [GO:0016021]	response to jasmonic acid [GO:0009753]; response to wounding [GO:0009611]; sterol biosynthetic process [GO:0016126]	PF08491;	SE	Squalene epoxidase	--	--
Ca_TC00243	--	AT4G17000.1				--	--	--	--	--	--	--	--
Ca_TC00244	--	AT4G33690.1				--	chloroplast [GO:0009507]	--	--	--	--	--	--
Ca_TC00245	--
Ca_TC00246	--	AT2G14520.1			CBS domain-containing protein with a domain of unknown function (DUF21)	--	integral component of membrane [GO:0016021]	--	PF01595;	DUF21	Cyclin M transmembrane N-terminal domain	--	--
Ca_TC00247	--	AT3G49720.1				methyltransferase activity [GO:0008168]	chloroplast thylakoid membrane [GO:0009535]; endosome [GO:0005768]; Golgi apparatus [GO:0005794]; Golgi membrane [GO:0000139]; integral component of membrane [GO:0016021]; membrane [GO:0016020]; plasma membrane [GO:0005886]; trans-Golgi network [GO:0005802]; vacuolar membrane [GO:0005774]	carbon utilization [GO:0015976]; leaf morphogenesis [GO:0009965]; pectin biosynthetic process [GO:0045489]; pectin metabolic process [GO:0045488]; plant-type cell wall biogenesis [GO:0009832]; plant-type cell wall organization [GO:0009664]; positive regulation of developmental growth [GO:0048639]; positive regulation of photosynthesis [GO:1905157]; positive regulation of respiratory gaseous excha…	--	--	--	--	--
Ca_TC00248	--	AT2G19990.1		PR-1-LIKE	pathogenesis-related protein-1-like	--	extracellular space [GO:0005615]	defense response to bacterium [GO:0042742]	PF00188;	CAP	Cysteine-rich secretory protein family	--	--
Ca_TC00249	--	AT2G14580.1		ATPRB1, PRB1	basic pathogenesis-related protein 1	--	extracellular space [GO:0005615]	defense response, incompatible interaction [GO:0009814]; response to bacterium [GO:0009617]; response to ethylene [GO:0009723]; response to herbivore [GO:0080027]; response to jasmonic acid [GO:0009753]; response to salicylic acid [GO:0009751]; response to wounding [GO:0009611]	PF00188;	CAP	Cysteine-rich secretory protein family	--	--
Ca_TC00250	--	AT4G33720.1			CAP (Cysteine-rich secretory proteins, Antigen 5, and Pathogenesis-related 1 protein) superfamily protein	--	extracellular space [GO:0005615]	--	PF00188;	CAP	Cysteine-rich secretory protein family	--	--
Ca_TC00251	CCHC		A0A0K9QD63			nucleic acid binding [GO:0003676]; zinc ion binding [GO:0008270]	retrotransposon nucleocapsid [GO:0000943]	DNA integration [GO:0015074]	PF13976;PF00665;	gag_pre-integrs;rve	GAG-pre-integrase domain;Integrase core domain	--	--
Ca_TC00252	--	AT1G61740.1			Sulfite exporter TauE/SafE family protein	--	Cul4A-RING E3 ubiquitin ligase complex [GO:0031464]; integral component of membrane [GO:0016021]	protein ubiquitination [GO:0016567]	PF01925;	TauE	Sulfite exporter TauE/SafE	--	--
Ca_TC00253	--	AT1G11530.1		ATCXXS1, CXXS1	C-terminal cysteine residue is changed to a serine 1	protein disulfide isomerase activity [GO:0003756]; protein disulfide oxidoreductase activity [GO:0015035]	cytosol [GO:0005829]	cell redox homeostasis [GO:0045454]; glycerol ether metabolic process [GO:0006662]	PF00085;	Thioredoxin	Thioredoxin	K03671	03110 Chaperones and folding catalysts [BR:ath03110]
Ca_TC00254	--	AT4G21270.1		ATK1, KATA, KATAP	kinesin 1	ATPase activity [GO:0016887]; ATP binding [GO:0005524]; ATP-dependent microtubule motor activity, minus-end-directed [GO:0008569]; microtubule binding [GO:0008017]; microtubule motor activity [GO:0003777]	condensed chromosome kinetochore [GO:0000777]; cytoplasm [GO:0005737]; kinesin complex [GO:0005871]; microtubule [GO:0005874]; minus-end kinesin complex [GO:0005872]; nucleus [GO:0005634]; phragmoplast [GO:0009524]; spindle [GO:0005819]	anastral spindle assembly involved in male meiosis [GO:0009971]; cell division [GO:0051301]; microtubule-based movement [GO:0007018]; spindle assembly [GO:0051225]	PF00225;	Kinesin	Kinesin motor domain	--	--
Ca_TC00255	--	AT4G21270.1		ATK1, KATA, KATAP	kinesin 1	ATPase activity [GO:0016887]; ATP binding [GO:0005524]; ATP-dependent microtubule motor activity, minus-end-directed [GO:0008569]; microtubule binding [GO:0008017]; microtubule motor activity [GO:0003777]	condensed chromosome kinetochore [GO:0000777]; cytoplasm [GO:0005737]; kinesin complex [GO:0005871]; microtubule [GO:0005874]; minus-end kinesin complex [GO:0005872]; nucleus [GO:0005634]; phragmoplast [GO:0009524]; spindle [GO:0005819]	anastral spindle assembly involved in male meiosis [GO:0009971]; cell division [GO:0051301]; microtubule-based movement [GO:0007018]; spindle assembly [GO:0051225]	PF00225;	Kinesin	Kinesin motor domain	K10405	03036 Chromosome and associated proteins [BR:ath03036]
Ca_TC00256	GeBP	AT1G61730.1			DNA-binding storekeeper protein-related transcriptional regulator	sequence-specific DNA binding [GO:0043565]; transcription regulatory region DNA binding [GO:0044212]	chloroplast [GO:0009507]; cytosol [GO:0005829]; nucleolus [GO:0005730]; nucleus [GO:0005634]	glucosinolate metabolic process [GO:0019760]; regulation of transcription, DNA-templated [GO:0006355]	PF04504;	DUF573	Protein of unknown function, DUF573	--	--
Ca_TC00257	--	AT5G56260.1			Ribonuclease E inhibitor RraA/Dimethylmenaquinone methyltransferase	4-hydroxy-4-methyl-2-oxoglutarate aldolase activity [GO:0047443]; metal ion binding [GO:0046872]; ribonuclease inhibitor activity [GO:0008428]	--	regulation of RNA metabolic process [GO:0051252]	PF03737;	RraA-like	Aldolase/RraA	--	--
Ca_TC00258	--	AT4G27240.1			zinc finger (C2H2 type) family protein	DNA-binding transcription factor activity [GO:0003700]; nucleic acid binding [GO:0003676]	--	regulation of transcription, DNA-templated [GO:0006355]	--	--	--	--	--
Ca_TC00261	--	AT3G22104.1			Phototropic-responsive NPH3 family protein	--	--	protein ubiquitination [GO:0016567]	PF03000;	NPH3	NPH3 family	--	--
Ca_TC00262	--	AT1G61680.1		TPS14, ATTPS14	terpene synthase 14	magnesium ion binding [GO:0000287]; terpene synthase activity [GO:0010333]	--	--	PF01397;PF03936;	Terpene_synth;Terpene_synth_C	Terpene synthase, N-terminal domain;Terpene synthase family, metal binding domain	--	--
Ca_TC00263	--	AT1G61667.1			Protein of unknown function, DUF538	--	--	--	PF04398;	DUF538	Protein of unknown function, DUF538	--	--
Ca_TC00265	--	AT1G11430.1			plastid developmental protein DAG, putative	protein dimerization activity [GO:0046983]; protein homodimerization activity [GO:0042803]	chloroplast [GO:0009507]; chloroplast envelope [GO:0009941]; chloroplast stroma [GO:0009570]; mitochondrion [GO:0005739]	chloroplast RNA modification [GO:1900865]; cytidine to uridine editing [GO:0016554]; mRNA processing [GO:0006397]	--	--	--	--	--
Ca_TC00266	--	AT1G61660.1			basic helix-loop-helix (bHLH) DNA-binding superfamily protein	DNA binding [GO:0003677]; protein dimerization activity [GO:0046983]	--	--	--	--	--	--	--
Ca_TC00267	--	AT4G27270.1			Quinone reductase family protein	FMN binding [GO:0010181]; NAD(P)H dehydrogenase (quinone) activity [GO:0003955]	plasma membrane [GO:0005886]; plasmodesma [GO:0009506]	oxidation-reduction process [GO:0055114]	PF03358;	FMN_red	NADPH-dependent FMN reductase	--	--
Ca_TC00268	--	AT4G27270.1			Quinone reductase family protein	FMN binding [GO:0010181]; NAD(P)H dehydrogenase (quinone) activity [GO:0003955]	plasma membrane [GO:0005886]; plasmodesma [GO:0009506]	oxidation-reduction process [GO:0055114]	PF03358;	FMN_red	NADPH-dependent FMN reductase	--	--
Ca_TC00269	--	AT4G27270.1			Quinone reductase family protein	FMN binding [GO:0010181]; NAD(P)H dehydrogenase (quinone) activity [GO:0003955]	plasma membrane [GO:0005886]; plasmodesma [GO:0009506]	oxidation-reduction process [GO:0055114]	PF03358;	FMN_red	NADPH-dependent FMN reductase	K03809	00130 Ubiquinone and other terpenoid-quinone biosynthesis [PATH:ath00130]
Ca_TC00270	--	AT4G21380.1		ARK3, RK3	receptor kinase 3	ATP binding [GO:0005524]; carbohydrate binding [GO:0030246]; protein serine/threonine kinase activity [GO:0004674]; transmembrane receptor protein serine/threonine kinase activity [GO:0004675]; ubiquitin protein ligase binding [GO:0031625]	integral component of membrane [GO:0016021]; plasma membrane [GO:0005886]; plasmodesma [GO:0009506]; vacuole [GO:0005773]	protein phosphorylation [GO:0006468]; recognition of pollen [GO:0048544]	PF01453;PF11883;PF12398;PF08276;PF07714;PF00954;	B_lectin;DUF3403;DUF3660;PAN_2;Pkinase_Tyr;S_locus_glycop	D-mannose binding lectin;Domain of unknown function (DUF3403);Receptor serine/threonine kinase ;PAN-like domain;Protein tyrosine kinase;S-locus glycoprotein domain	--	--
Ca_TC00271	--	AT4G21380.1		ARK3, RK3	receptor kinase 3	ATP binding [GO:0005524]; carbohydrate binding [GO:0030246]; protein serine/threonine kinase activity [GO:0004674]; transmembrane receptor protein serine/threonine kinase activity [GO:0004675]; ubiquitin protein ligase binding [GO:0031625]	integral component of membrane [GO:0016021]; plasma membrane [GO:0005886]; plasmodesma [GO:0009506]; vacuole [GO:0005773]	protein phosphorylation [GO:0006468]; recognition of pollen [GO:0048544]	PF01453;PF11883;PF12398;PF08276;PF07714;PF00954;	B_lectin;DUF3403;DUF3660;PAN_2;Pkinase_Tyr;S_locus_glycop	D-mannose binding lectin;Domain of unknown function (DUF3403);Receptor serine/threonine kinase ;PAN-like domain;Protein tyrosine kinase;S-locus glycoprotein domain	--	--
Ca_TC00272	--	AT4G21380.1		ARK3, RK3	receptor kinase 3	ATP binding [GO:0005524]; carbohydrate binding [GO:0030246]; protein serine/threonine kinase activity [GO:0004674]; transmembrane receptor protein serine/threonine kinase activity [GO:0004675]; ubiquitin protein ligase binding [GO:0031625]	integral component of membrane [GO:0016021]; plasma membrane [GO:0005886]; plasmodesma [GO:0009506]; vacuole [GO:0005773]	protein phosphorylation [GO:0006468]; recognition of pollen [GO:0048544]	PF01453;PF11883;PF12398;PF08276;PF07714;PF00954;	B_lectin;DUF3403;DUF3660;PAN_2;Pkinase_Tyr;S_locus_glycop	D-mannose binding lectin;Domain of unknown function (DUF3403);Receptor serine/threonine kinase ;PAN-like domain;Protein tyrosine kinase;S-locus glycoprotein domain	--	--
Ca_TC00273	--	AT4G21390.1		B120	S-locus lectin protein kinase family protein	ATP binding [GO:0005524]; calmodulin binding [GO:0005516]; carbohydrate binding [GO:0030246]; protein serine/threonine kinase activity [GO:0004674]	integral component of membrane [GO:0016021]; plasma membrane [GO:0005886]	protein phosphorylation [GO:0006468]; recognition of pollen [GO:0048544]	PF01453;PF08276;PF07714;PF00954;	B_lectin;PAN_2;Pkinase_Tyr;S_locus_glycop	D-mannose binding lectin;PAN-like domain;Protein tyrosine kinase;S-locus glycoprotein domain	--	--
Ca_TC00274	--	AT5G22870.1			Late embryogenesis abundant (LEA) hydroxyproline-rich glycoprotein family	--	integral component of membrane [GO:0016021]	--	PF03168;	LEA_2	Late embryogenesis abundant protein	--	--
Ca_TC00275	--	AT1G59710.1			Protein of unknown function (DUF569)	--	--	--	PF04601;	DUF569	Domain of unknown function (DUF569)	--	--
Ca_TC00276	--	AT1G28120.1				NEDD8-specific protease activity [GO:0019784]; thiol-dependent ubiquitin-specific protease activity [GO:0004843]; ubiquitin binding [GO:0043130]	nucleus [GO:0005634]	protein K48-linked deubiquitination [GO:0071108]	PF10275;	Peptidase_C65	Peptidase C65 Otubain	--	--
Ca_TC00277	--	AT1G28120.1				NEDD8-specific protease activity [GO:0019784]; thiol-dependent ubiquitin-specific protease activity [GO:0004843]; ubiquitin binding [GO:0043130]	nucleus [GO:0005634]	protein K48-linked deubiquitination [GO:0071108]	PF10275;	Peptidase_C65	Peptidase C65 Otubain	K09602	01002 Peptidases [BR:ath01002]
Ca_TC00278	--	AT4G27310.1			B-box type zinc finger family protein	DNA-binding transcription factor activity [GO:0003700]; RNA polymerase II sequence-specific DNA-binding transcription factor binding [GO:0061629]; zinc ion binding [GO:0008270]	nucleus [GO:0005634]	negative regulation of photomorphogenesis [GO:0010100]; negative regulation of transcription, DNA-templated [GO:0045892]; regulation of transcription, DNA-templated [GO:0006355]; seedling development [GO:0090351]	PF00643;	zf-B_box	B-box zinc finger	--	--
Ca_TC00279	--	AT1G61620.1			phosphoinositide binding	metal ion binding [GO:0046872]; ubiquitin protein ligase activity [GO:0061630]	nuclear speck [GO:0016607]; nucleus [GO:0005634]	photomorphogenesis [GO:0009640]; protein destabilization [GO:0031648]	PF04641;PF15906;	Rtf2;zf-NOSIP	Rtf2 RING-finger;Zinc-finger of nitric oxide synthase-interacting protein	K13125	03041 Spliceosome [BR:ath03041]
Ca_TC00280	--	AT1G61620.1			phosphoinositide binding	metal ion binding [GO:0046872]; ubiquitin protein ligase activity [GO:0061630]	nuclear speck [GO:0016607]; nucleus [GO:0005634]	photomorphogenesis [GO:0009640]; protein destabilization [GO:0031648]	PF04641;PF15906;	Rtf2;zf-NOSIP	Rtf2 RING-finger;Zinc-finger of nitric oxide synthase-interacting protein	--	--
Ca_TC00281	--	AT1G11380.1			PLAC8 family protein	--	integral component of membrane [GO:0016021]	--	PF04749;	PLAC8	PLAC8 family	--	--
Ca_TC00282	--	AT4G03270.1		CYCD6;1	Cyclin D6;1	cyclin-dependent protein serine/threonine kinase regulator activity [GO:0016538]; protein kinase binding [GO:0019901]	cyclin-dependent protein kinase holoenzyme complex [GO:0000307]; cytoplasm [GO:0005737]; nucleus [GO:0005634]	cell division [GO:0051301]; mitotic cell cycle [GO:0000278]; positive regulation of cell cycle [GO:0045787]; positive regulation of cell proliferation [GO:0008284]; protein phosphorylation [GO:0006468]; regulation of cyclin-dependent protein serine/threonine kinase activity [GO:0000079]; regulation of mitotic nuclear division [GO:0007088]	PF02984;PF00134;	Cyclin_C;Cyclin_N	Cyclin, C-terminal domain;Cyclin, N-terminal domain	K18812	99995 Signaling proteins
Ca_TC00283	--	AT2G13620.1		ATCHX15, CHX15	cation/hydrogen exchanger 15	solute:proton antiporter activity [GO:0015299]	endomembrane system [GO:0012505]; integral component of membrane [GO:0016021]	potassium ion transport [GO:0006813]; regulation of pH [GO:0006885]	PF00999;	Na_H_Exchanger	Sodium/hydrogen exchanger family	--	--
Ca_TC00284	--	AT4G05120.1		ENT3, FUR1, ATENT3	Major facilitator superfamily protein	nucleoside transmembrane transporter activity [GO:0005337]	integral component of membrane [GO:0016021]; plasma membrane [GO:0005886]	nucleoside transport [GO:0015858]	PF01733;	Nucleoside_tran	Nucleoside transporter	K15014	02000 Transporters [BR:ath02000]
Ca_TC00286	--	AT4G05120.1		ENT3, FUR1, ATENT3	Major facilitator superfamily protein	nucleoside transmembrane transporter activity [GO:0005337]	integral component of membrane [GO:0016021]; plasma membrane [GO:0005886]	nucleoside transport [GO:0015858]	PF01733;	Nucleoside_tran	Nucleoside transporter	K15014	02000 Transporters [BR:ath02000]
Ca_TC00287	--	AT5G42905.1			Polynucleotidyl transferase, ribonuclease H-like superfamily protein	nucleic acid binding [GO:0003676]; RNA-DNA hybrid ribonuclease activity [GO:0004523]; transferase activity [GO:0016740]	--	--	PF13456;	RVT_3	Reverse transcriptase-like	--	--
Ca_TC00288	Jumonji	AT4G21430.1		B160	Zinc finger, RING-type;Transcription factor jumonji/aspartyl beta-hydroxylase	chromatin DNA binding [GO:0031490]; histone demethylase activity (H3-K9 specific) [GO:0032454]; transcription regulatory region sequence-specific DNA binding [GO:0000976]	chromatin [GO:0000785]; nucleus [GO:0005634]	histone H3-K9 demethylation [GO:0033169]	PF02373;PF08879;	JmjC;WRC	JmjC domain, hydroxylase;WRC	K15601	03036 Chromosome and associated proteins [BR:ath03036]
Ca_TC00289	Jumonji	AT4G00990.1			Transcription factor jumonji (jmjC) domain-containing protein	chromatin DNA binding [GO:0031490]; histone demethylase activity (H3-K9 specific) [GO:0032454]; transcription regulatory region sequence-specific DNA binding [GO:0000976]	chromatin [GO:0000785]; nucleus [GO:0005634]	defense response to bacterium [GO:0042742]; histone H3-K9 demethylation [GO:0033169]; regulation of photoperiodism, flowering [GO:2000028]	PF02373;	JmjC	JmjC domain, hydroxylase	--	--
Ca_TC00290	--	AT1G11390.1			Protein kinase superfamily protein	kinase activity [GO:0016301]	integral component of membrane [GO:0016021]	--	PF03109;	ABC1	ABC1 family	K08869	01001 Protein kinases [BR:ath01001]
Ca_TC00291	--	ATCG00440.1		NDHC	NADH:ubiquinone/plastoquinone oxidoreductase, chain 3 protein	NADH dehydrogenase (ubiquinone) activity [GO:0008137]; NADH dehydrogenase activity [GO:0003954]; quinone binding [GO:0048038]	chloroplast [GO:0009507]; chloroplast thylakoid membrane [GO:0009535]; integral component of membrane [GO:0016021]; NADH dehydrogenase complex [GO:0030964]	photosynthesis [GO:0015979]; photosynthesis, light reaction [GO:0019684]	PF00507;	Oxidored_q4	NADH-ubiquinone/plastoquinone oxidoreductase, chain 3	--	--
Ca_TC00293	MYB	AT4G21440.1		ATMYB102, ATM4, MYB102	MYB-like 102	DNA-binding transcription factor activity [GO:0003700]; sequence-specific DNA binding [GO:0043565]; transcription regulatory region DNA binding [GO:0044212]	nucleus [GO:0005634]	cell differentiation [GO:0030154]; defense response [GO:0006952]; regulation of transcription, DNA-templated [GO:0006355]; response to abscisic acid [GO:0009737]; response to osmotic stress [GO:0006970]; response to salt stress [GO:0009651]; response to wounding [GO:0009611]	PF00249;	Myb_DNA-binding	Myb-like DNA-binding domain	K09422	03000 Transcription factors [BR:ath03000]
Ca_TC00295	--	AT4G05090.1			Inositol monophosphatase family protein	--	--	phosphatidylinositol phosphorylation [GO:0046854]	PF00459;	Inositol_P	Inositol monophosphatase family	K01082	00920 Sulfur metabolism [PATH:ath00920]
Ca_TC00296	--	AT4G05020.2		NDB2	NAD(P)H dehydrogenase B2	calcium ion binding [GO:0005509]; oxidoreductase activity [GO:0016491]	mitochondrial inner membrane [GO:0005743]; mitochondrial intermembrane space [GO:0005758]; mitochondrion [GO:0005739]; peroxisome [GO:0005777]	oxidation-reduction process [GO:0055114]	PF00036;PF07992;	EF-hand_1;Pyr_redox_2	EF hand;Pyridine nucleotide-disulphide oxidoreductase	--	--
Ca_TC00297	--	AT4G21490.1		NDB3	NAD(P)H dehydrogenase B3	calcium ion binding [GO:0005509]; oxidoreductase activity [GO:0016491]	mitochondrial inner membrane [GO:0005743]; mitochondrial intermembrane space [GO:0005758]; mitochondrion [GO:0005739]; peroxisome [GO:0005777]	oxidation-reduction process [GO:0055114]	PF07992;	Pyr_redox_2	Pyridine nucleotide-disulphide oxidoreductase	K17871	99980 Enzymes with EC numbers
Ca_TC00298	--		A0A1S2X9L8			--	--	--	PF00622;	SPRY	SPRY domain	--	--
Ca_TC00299	--	AT1G74350.1			Intron maturase, type II family protein	DNA binding [GO:0003677]; endonuclease activity [GO:0004519]; metal ion binding [GO:0046872]; RNA-directed DNA polymerase activity [GO:0003964]	chloroplast [GO:0009507]; mitochondrion [GO:0005739]	Group II intron splicing [GO:0000373]; homing of group II introns [GO:0006315]; mitochondrial mRNA processing [GO:0090615]; mitochondrial RNA modification [GO:1900864]; mitochondrion organization [GO:0007005]; regulation of polysaccharide biosynthetic process [GO:0032885]; seed germination [GO:0009845]; seedling development [GO:0090351]	PF01348;PF00078;	Intron_maturas2;RVT_1	Type II intron maturase;Reverse transcriptase (RNA-dependent DNA polymerase)	--	--
Ca_TC00300	--	AT1G61330.1			FBD, F-box and Leucine Rich Repeat domains containing protein	--	--	--	PF08387;	FBD	FBD	--	--
Ca_TC00302	--	AT5G57580.1			Calmodulin-binding protein	calmodulin binding [GO:0005516]; DNA-binding transcription factor activity [GO:0003700]; sequence-specific DNA binding [GO:0043565]	nucleus [GO:0005634]	regulation of salicylic acid biosynthetic process [GO:0080142]	PF07887;	Calmodulin_bind	Calmodulin binding protein-like	--	--
Ca_TC00303	--	AT4G21540.1		SPHK1	sphingosine kinase 1	ATP binding [GO:0005524]; D-erythro-sphingosine kinase activity [GO:0017050]; NAD+ kinase activity [GO:0003951]; sphinganine kinase activity [GO:0008481]	plant-type vacuole membrane [GO:0009705]; vacuole [GO:0005773]	cellular response to abscisic acid stimulus [GO:0071215]; response to abscisic acid [GO:0009737]; seed germination [GO:0009845]; sphingolipid metabolic process [GO:0006665]	PF00781;	DAGK_cat	Diacylglycerol kinase catalytic domain	K04718	00600 Sphingolipid metabolism [PATH:ath00600]
Ca_TC00305	ABI3VP1	AT4G32010.1		HSL1, HSI2-L1, VAL2	HSI2-like 1	DNA-binding transcription factor activity [GO:0003700]; sequence-specific DNA binding [GO:0043565]; zinc ion binding [GO:0008270]	nucleus [GO:0005634]	regulation of transcription, DNA-templated [GO:0006355]	PF02362;PF07496;	B3;zf-CW	B3 DNA binding domain;CW-type Zinc Finger	--	--
Ca_TC00306	--	AT1G61290.1		SYP124, ATSYP124	syntaxin of plants 124	SNAP receptor activity [GO:0005484]; SNARE binding [GO:0000149]	endomembrane system [GO:0012505]; integral component of membrane [GO:0016021]; plasma membrane [GO:0005886]; SNARE complex [GO:0031201]; transport vesicle [GO:0030133]	exocytosis [GO:0006887]; intracellular protein transport [GO:0006886]; pollen tube growth [GO:0009860]; vesicle docking [GO:0048278]; vesicle fusion [GO:0006906]	PF05739;PF00804;	SNARE;Syntaxin	SNARE domain;Syntaxin	K08486	04130 SNARE interactions in vesicular transport [PATH:ath04130]
Ca_TC00308	--	AT5G28740.1			Tetratricopeptide repeat (TPR)-like superfamily protein	--	catalytic step 2 spliceosome [GO:0071013]; post-mRNA release spliceosomal complex [GO:0071014]; Prp19 complex [GO:0000974]; U2-type catalytic step 2 spliceosome [GO:0071007]	generation of catalytic spliceosome for first transesterification step [GO:0000349]; mRNA splicing, via spliceosome [GO:0000398]	--	--	--	K12867	03019 Messenger RNA biogenesis [BR:ath03019]
Ca_TC00309	--	AT1G61260.1			Protein of unknown function (DUF761)	--	integral component of membrane [GO:0016021]	--	PF14364;PF05553;	DUF4408;DUF761	Domain of unknown function (DUF4408);Cotton fibre expressed protein	--	--
Ca_TC00310	--	AT1G11200.1			Protein of unknown function (DUF300)	--	integral component of membrane [GO:0016021]	--	PF03619;	Solute_trans_a	Organic solute transporter Ostalpha	--	--
Ca_TC00311	--	AT4G21570.1			Protein of unknown function (DUF300)	--	endoplasmic reticulum [GO:0005783]; integral component of membrane [GO:0016021]	--	PF03619;	Solute_trans_a	Organic solute transporter Ostalpha	--	--
Ca_TC00312	--	AT4G21580.1			oxidoreductase, zinc-binding dehydrogenase family protein	oxidoreductase activity [GO:0016491]	cytosol [GO:0005829]	--	PF08240;PF00107;	ADH_N;ADH_zinc_N	Alcohol dehydrogenase GroES-like domain;Zinc-binding dehydrogenase	--	--
Ca_TC00313	--	AT4G21580.1			oxidoreductase, zinc-binding dehydrogenase family protein	oxidoreductase activity [GO:0016491]	cytosol [GO:0005829]	--	PF08240;PF00107;	ADH_N;ADH_zinc_N	Alcohol dehydrogenase GroES-like domain;Zinc-binding dehydrogenase	--	--
Ca_TC00314	--	AT3G49910.1			Translation protein SH3-like family protein	mRNA binding [GO:0003729]; RNA binding [GO:0003723]; structural constituent of ribosome [GO:0003735]	chloroplast [GO:0009507]; cytosol [GO:0005829]; cytosolic large ribosomal subunit [GO:0022625]; cytosolic ribosome [GO:0022626]; membrane [GO:0016020]; nucleolus [GO:0005730]; nucleus [GO:0005634]; plasma membrane [GO:0005886]; polysomal ribosome [GO:0042788]; vacuolar membrane [GO:0005774]	cytoplasmic translation [GO:0002181]; response to cold [GO:0009409]; ribosomal large subunit biogenesis [GO:0042273]	PF00467;PF16906;	KOW;Ribosomal_L26	KOW motif;Ribosomal proteins L26 eukaryotic, L24P archaeal	K02898	03010 Ribosome [PATH:ath03010]
Ca_TC00315	--	AT1G47670.1			Transmembrane amino acid transporter family protein	amino acid transmembrane transporter activity [GO:0015171]	integral component of membrane [GO:0016021]; plasma membrane [GO:0005886]	amino acid transmembrane transport [GO:0003333]	PF01490;	Aa_trans	Transmembrane amino acid transporter protein	--	--
Ca_TC00316	--	AT5G54390.1		AHL, ATAHL, HL	HAL2-like	3'(2'),5'-bisphosphate nucleotidase activity [GO:0008441]; metal ion binding [GO:0046872]	cytoplasm [GO:0005737]	dephosphorylation [GO:0016311]; phosphatidylinositol phosphorylation [GO:0046854]; sulfur compound metabolic process [GO:0006790]	PF00459;	Inositol_P	Inositol monophosphatase family	K01082	00920 Sulfur metabolism [PATH:ath00920]
Ca_TC00317	--	AT4G21620.1			glycine-rich protein	--	--	--	--	--	--	--	--
Ca_TC00319	--	AT2G20840.1			Secretory carrier membrane protein (SCAMP) family protein	--	Golgi apparatus [GO:0005794]; Golgi membrane [GO:0000139]; integral component of membrane [GO:0016021]; plasma membrane [GO:0005886]; recycling endosome membrane [GO:0055038]; trans-Golgi network membrane [GO:0032588]; transport vesicle membrane [GO:0030658]	protein transport [GO:0015031]	PF04144;	SCAMP	SCAMP family	--	--
Ca_TC00320	--	AT3G14470.1			NB-ARC domain-containing disease resistance protein	ADP binding [GO:0043531]; ATP binding [GO:0005524]	--	defense response [GO:0006952]	PF13855;PF00931;	LRR_8;NB-ARC	Leucine rich repeat;NB-ARC domain	--	--
Ca_TC00321	--	AT3G14470.1			NB-ARC domain-containing disease resistance protein	ADP binding [GO:0043531]; ATP binding [GO:0005524]	--	defense response [GO:0006952]	PF13855;PF00931;	LRR_8;NB-ARC	Leucine rich repeat;NB-ARC domain	--	--
Ca_TC00322	--	AT2G20840.1			Secretory carrier membrane protein (SCAMP) family protein	--	Golgi apparatus [GO:0005794]; Golgi membrane [GO:0000139]; integral component of membrane [GO:0016021]; plasma membrane [GO:0005886]; recycling endosome membrane [GO:0055038]; trans-Golgi network membrane [GO:0032588]; transport vesicle membrane [GO:0030658]	protein transport [GO:0015031]	PF04144;	SCAMP	SCAMP family	--	--
Ca_TC00323	--	AT1G61240.1			Protein of unknown function (DUF707)	--	--	--	PF05212;	DUF707	Protein of unknown function (DUF707)	--	--
Ca_TC00324	--	AT1G61240.1			Protein of unknown function (DUF707)	--	--	--	PF05212;	DUF707	Protein of unknown function (DUF707)	--	--
Ca_TC00325	Bromodomain	AT1G61215.1		BRD4	bromodomain 4	--	--	--	PF00439;	Bromodomain	Bromodomain	--	--
Ca_TC00326	--	AT1G61210.1			Transducin/WD40 repeat-like superfamily protein	microtubule binding [GO:0008017]	katanin complex [GO:0008352]; microtubule [GO:0005874]	microtubule severing [GO:0051013]	PF13925;PF00400;	Katanin_con80;WD40	con80 domain of Katanin;WD domain, G-beta repeat	--	--
Ca_TC00328	--	AT1G61210.1			Transducin/WD40 repeat-like superfamily protein	microtubule binding [GO:0008017]	katanin complex [GO:0008352]; microtubule [GO:0005874]	microtubule severing [GO:0051013]	PF13925;PF00400;	Katanin_con80;WD40	con80 domain of Katanin;WD domain, G-beta repeat	--	--
Ca_TC00329	--	AT2G20850.1		SRF1	STRUBBELIG-receptor family 1	ATP binding [GO:0005524]; transmembrane receptor protein serine/threonine kinase activity [GO:0004675]	integral component of membrane [GO:0016021]; plasma membrane [GO:0005886]; plasmodesma [GO:0009506]	protein phosphorylation [GO:0006468]	PF13855;PF08263;PF07714;	LRR_8;LRRNT_2;Pkinase_Tyr	Leucine rich repeat;Leucine rich repeat N-terminal domain;Protein tyrosine kinase	--	--
Ca_TC00330	--	AT2G20850.1		SRF1	STRUBBELIG-receptor family 1	ATP binding [GO:0005524]; transmembrane receptor protein serine/threonine kinase activity [GO:0004675]	integral component of membrane [GO:0016021]; plasma membrane [GO:0005886]; plasmodesma [GO:0009506]	protein phosphorylation [GO:0006468]	PF13855;PF08263;PF07714;	LRR_8;LRRNT_2;Pkinase_Tyr	Leucine rich repeat;Leucine rich repeat N-terminal domain;Protein tyrosine kinase	--	--
Ca_TC00331	--	AT1G11120.1				--	integral component of membrane [GO:0016021]	--	--	--	--	--	--
Ca_TC00332	--		A0A1S2X9P1			--	--	--	PF01344;	Kelch_1	Kelch motif	--	--
Ca_TC00333	--	AT1G61150.1			LisH and RanBPM domains containing protein	--	cytoplasm [GO:0005737]	--	PF10607;PF08513;	CLTH;LisH	CTLH/CRA C-terminal to LisH motif domain;LisH	--	--
Ca_TC00334	--	AT1G61150.1			LisH and RanBPM domains containing protein	--	cytoplasm [GO:0005737]	--	PF10607;PF08513;	CLTH;LisH	CTLH/CRA C-terminal to LisH motif domain;LisH	--	--
Ca_TC00335	SNF2	AT1G61140.1		EDA16	SNF2 domain-containing protein / helicase domain-containing protein / zinc finger protein-related	ATP binding [GO:0005524]; helicase activity [GO:0004386]	--	embryo sac development [GO:0009553]	PF00271;PF00176;	Helicase_C;SNF2_N	Helicase conserved C-terminal domain;SNF2 family N-terminal domain	--	--
Ca_TC00336	--	AT1G61105.1			Toll-Interleukin-Resistance (TIR) domain family protein	--	--	signal transduction [GO:0007165]	PF13676;	TIR_2	TIR domain	--	--
Ca_TC00337	--	AT1G61100.1			disease resistance protein (TIR class), putative	--	--	--	--	--	--	--	--
Ca_TC00339	--	AT4G04980.1				--	chloroplast outer membrane [GO:0009707]	--	--	--	--	--	--
Ca_TC00340	--	AT1G61080.1			Hydroxyproline-rich glycoprotein family protein	--	--	--	--	--	--	--	--
Ca_TC00342	--	AT4G04955.1		ATALN, ALN	allantoinase	allantoinase activity [GO:0004038]; cobalt ion binding [GO:0050897]; zinc ion binding [GO:0008270]	cytoplasm [GO:0005737]; endoplasmic reticulum [GO:0005783]	allantoin catabolic process [GO:0000256]; cellular response to nitrogen starvation [GO:0006995]; purine nucleobase catabolic process [GO:0006145]; ureide catabolic process [GO:0010136]	PF01979;	Amidohydro_1	Amidohydrolase family	K01466	00230 Purine metabolism [PATH:ath00230]
Ca_TC00343	--	AT4G04930.1		DES-1-LIKE	fatty acid desaturase family protein	sphingolipid delta-4 desaturase activity [GO:0042284]	endoplasmic reticulum membrane [GO:0005789]; integral component of membrane [GO:0016021]	ceramide biosynthetic process [GO:0046513]; sphingolipid biosynthetic process [GO:0030148]	PF00487;PF08557;	FA_desaturase;Lipid_DES	Fatty acid desaturase;Sphingolipid Delta4-desaturase (DES)	--	--
Ca_TC00344	--	AT4G04930.1		DES-1-LIKE	fatty acid desaturase family protein	sphingolipid delta-4 desaturase activity [GO:0042284]	endoplasmic reticulum membrane [GO:0005789]; integral component of membrane [GO:0016021]	ceramide biosynthetic process [GO:0046513]; sphingolipid biosynthetic process [GO:0030148]	PF00487;PF08557;	FA_desaturase;Lipid_DES	Fatty acid desaturase;Sphingolipid Delta4-desaturase (DES)	K04712	00600 Sphingolipid metabolism [PATH:ath00600]
Ca_TC00346	--	AT5G01520.1			RING/U-box superfamily protein	metal ion binding [GO:0046872]; ubiquitin protein ligase activity [GO:0061630]; ubiquitin-protein transferase activity [GO:0004842]	cytosol [GO:0005829]	positive regulation of abscisic acid-activated signaling pathway [GO:0009789]; response to abscisic acid [GO:0009737]; response to salt stress [GO:0009651]; ubiquitin-dependent protein catabolic process [GO:0006511]	--	--	--	--	--
Ca_TC00347	--	AT5G53750.1			CBS domain-containing protein	--	--	response to wounding [GO:0009611]	PF00571;	CBS	CBS domain	--	--
Ca_TC00348	--	AT3G48560.1		CSR1, ALS, AHAS, TZP5, IMR1	chlorsulfuron/imidazolinone resistant 1	acetolactate synthase activity [GO:0003984]; flavin adenine dinucleotide binding [GO:0050660]; magnesium ion binding [GO:0000287]; thiamine pyrophosphate binding [GO:0030976]	chloroplast [GO:0009507]; chloroplast stroma [GO:0009570]	isoleucine biosynthetic process [GO:0009097]; response to herbicide [GO:0009635]; valine biosynthetic process [GO:0009099]	PF02775;PF00205;PF02776;	TPP_enzyme_C;TPP_enzyme_M;TPP_enzyme_N	Thiamine pyrophosphate enzyme, C-terminal TPP binding domain;Thiamine pyrophosphate enzyme, central domain;Thiamine pyrophosphate enzyme, N-terminal TPP binding domain	K01652	00290 Valine, leucine and isoleucine biosynthesis [PATH:ath00290]
Ca_TC00349	--	AT1G60900.1			U2 snRNP auxilliary factor, large subunit, splicing factor	poly-pyrimidine tract binding [GO:0008187]; pre-mRNA 3'-splice site binding [GO:0030628]	commitment complex [GO:0000243]; nuclear speck [GO:0016607]; nucleus [GO:0005634]; U2AF [GO:0089701]; U2-type prespliceosome [GO:0071004]	mRNA processing [GO:0006397]; RNA splicing [GO:0008380]	PF00076;	RRM_1	RNA recognition motif. (a.k.a. RRM, RBD, or RNP domain)	--	--
Ca_TC00351	--	AT4G27450.1			Aluminium induced protein with YGL and LRDR motifs	--	cytosol [GO:0005829]; nucleus [GO:0005634]; plasma membrane [GO:0005886]; plasmodesma [GO:0009506]	--	PF12481;	DUF3700	Aluminium induced protein	--	--
Ca_TC00352	--	AT4G27450.1			Aluminium induced protein with YGL and LRDR motifs	--	cytosol [GO:0005829]; nucleus [GO:0005634]; plasma membrane [GO:0005886]; plasmodesma [GO:0009506]	--	PF12481;	DUF3700	Aluminium induced protein	--	--
Ca_TC00353	--	AT4G04920.1		SFR6	sensitive to freezing 6	--	mediator complex [GO:0016592]; nucleus [GO:0005634]	circadian regulation of gene expression [GO:0032922]; positive regulation of systemic acquired resistance [GO:1901672]; regulation of cell wall pectin metabolic process [GO:1902066]; regulation of ethylene-activated signaling pathway [GO:0010104]; regulation of jasmonic acid mediated signaling pathway [GO:2000022]; regulation of long-day photoperiodism, flowering [GO:0048586]; regulation of plant…	--	--	--	--	--
Ca_TC00354	--	AT2G16650.1		PRORP2	proteinaceous RNase P 2	metal ion binding [GO:0046872]; ribonuclease P activity [GO:0004526]	nucleus [GO:0005634]	mRNA processing [GO:0006397]; snoRNA processing [GO:0043144]; tRNA 5'-leader removal [GO:0001682]	PF17177;PF16953;	PPR_long;PRORP	Pentacotripeptide-repeat region of PRORP;Protein-only RNase P	K18213	03013 RNA transport [PATH:ath03013]
Ca_TC00355	--	AT3G09010.1			Protein kinase superfamily protein	ATP binding [GO:0005524]; protein serine/threonine kinase activity [GO:0004674]	plasma membrane [GO:0005886]	protein autophosphorylation [GO:0046777]	PF07714;	Pkinase_Tyr	Protein tyrosine kinase	--	--
Ca_TC00356	--	AT2G20760.1			Clathrin light chain protein	clathrin heavy chain binding [GO:0032050]; structural molecule activity [GO:0005198]	clathrin coat of coated pit [GO:0030132]; clathrin coat of trans-Golgi network vesicle [GO:0030130]; clathrin vesicle coat [GO:0030125]; cytosol [GO:0005829]; plasma membrane [GO:0005886]	clathrin coat assembly [GO:0048268]; clathrin-dependent endocytosis [GO:0072583]; intracellular protein transport [GO:0006886]	PF01086;	Clathrin_lg_ch	Clathrin light chain	--	--
Ca_TC00357	--	AT2G20760.1			Clathrin light chain protein	clathrin heavy chain binding [GO:0032050]; structural molecule activity [GO:0005198]	clathrin coat of coated pit [GO:0030132]; clathrin coat of trans-Golgi network vesicle [GO:0030130]; clathrin vesicle coat [GO:0030125]; cytosol [GO:0005829]; plasma membrane [GO:0005886]	clathrin coat assembly [GO:0048268]; clathrin-dependent endocytosis [GO:0072583]; intracellular protein transport [GO:0006886]	PF01086;	Clathrin_lg_ch	Clathrin light chain	--	--
Ca_TC00358	--	AT1G61720.1		BAN	NAD(P)-binding Rossmann-fold superfamily protein	anthocyanidin reductase activity [GO:0033729]; coenzyme binding [GO:0050662]; oxidoreductase activity [GO:0016491]; oxidoreductase activity, acting on the CH-OH group of donors, NAD or NADP as acceptor [GO:0016616]	--	flavonoid biosynthetic process [GO:0009813]; negative regulation of flavonoid biosynthetic process [GO:0009964]	PF01370;	Epimerase	NAD dependent epimerase/dehydratase family	--	--
Ca_TC00359	--	AT1G61050.1			alpha 1,4-glycosyltransferase family protein	transferase activity [GO:0016740]	integral component of membrane [GO:0016021]	--	PF04572;PF04488;	Gb3_synth;Gly_transf_sug	Alpha 1,4-glycosyltransferase conserved region;Glycosyltransferase sugar-binding region containing DXD motif	K01988	00601 Glycosphingolipid biosynthesis - lacto and neolacto series [PATH:ath00601]
Ca_TC00360	--	AT2G20780.1			Major facilitator superfamily protein	carbohydrate:proton symporter activity [GO:0005351]	integral component of plasma membrane [GO:0005887]	--	PF00083;	Sugar_tr	Sugar (and other) transporter	--	--
Ca_TC00361	--	AT4G21660.2			proline-rich spliceosome-associated (PSP) family protein	--	nucleus [GO:0005634]	--	PF04037;PF04046;	DUF382;PSP	Domain of unknown function (DUF382) ;PSP	--	--
Ca_TC00363	--	AT4G21705.1			Tetratricopeptide repeat (TPR)-like superfamily protein	--	mitochondrion [GO:0005739]	--	PF01535;PF13041;	PPR;PPR_2	PPR repeat;PPR repeat family	--	--
Ca_TC00364	--	AT4G21705.1			Tetratricopeptide repeat (TPR)-like superfamily protein	--	mitochondrion [GO:0005739]	--	PF01535;PF13041;	PPR;PPR_2	PPR repeat;PPR repeat family	--	--
Ca_TC00366	--	AT4G14430.1		IBR10, ATECI2, ECI2, ECHIB, PEC12	indole-3-butyric acid response 10	dodecenoyl-CoA delta-isomerase activity [GO:0004165]; enoyl-CoA hydratase activity [GO:0004300]	peroxisome [GO:0005777]	fatty acid beta-oxidation [GO:0006635]; fatty acid catabolic process [GO:0009062]; indolebutyric acid metabolic process [GO:0080024]; response to indolebutyric acid [GO:0080026]; root hair elongation [GO:0048767]	PF00378;	ECH_1	Enoyl-CoA hydratase/isomerase	K18880	00071 Fatty acid degradation [PATH:ath00071]
Ca_TC00367	--	AT5G01230.1			S-adenosyl-L-methionine-dependent methyltransferases superfamily protein	tRNA methyltransferase activity [GO:0008175]	cytoplasm [GO:0005737]	cell division [GO:0051301]; cytoplasmic translation [GO:0002181]; tRNA methylation [GO:0030488]; tRNA nucleoside ribose methylation [GO:0002128]	PF01728;	FtsJ	FtsJ-like methyltransferase	--	--
Ca_TC00368	--	AT3G29230.1			Tetratricopeptide repeat (TPR)-like superfamily protein	--	--	RNA modification [GO:0009451]	PF01535;PF13041;	PPR;PPR_2	PPR repeat;PPR repeat family	--	--
Ca_TC00369	--	AT4G27470.1		ATRMA3, RMA3	RING membrane-anchor 3	metal ion binding [GO:0046872]; ubiquitin-like protein conjugating enzyme binding [GO:0044390]; ubiquitin protein ligase activity [GO:0061630]; ubiquitin-protein transferase activity [GO:0004842]	Derlin-1 retrotranslocation complex [GO:0036513]; endoplasmic reticulum [GO:0005783]; integral component of membrane [GO:0016021]	ER-associated misfolded protein catabolic process [GO:0071712]; ubiquitin-dependent protein catabolic process [GO:0006511]	PF00097;	zf-C3HC4	Zinc finger, C3HC4 type (RING finger)	--	--
Ca_TC00370	--	AT4G04970.1		ATGSL1, ATGSL01, GSL01, GSL1	glucan synthase-like 1	1,3-beta-D-glucan synthase activity [GO:0003843]	1,3-beta-D-glucan synthase complex [GO:0000148]; integral component of membrane [GO:0016021]; plasma membrane [GO:0005886]	(1->3)-beta-D-glucan biosynthetic process [GO:0006075]; cell wall organization [GO:0071555]; circadian rhythm [GO:0007623]; pollen development [GO:0009555]; regulation of cell shape [GO:0008360]; reproduction [GO:0000003]	PF14288;PF02364;	FKS1_dom1;Glucan_synthase	1,3-beta-glucan synthase subunit FKS1, domain-1;1,3-beta-glucan synthase component	K11000	01003 Glycosyltransferases [BR:ath01003]
Ca_TC00371	--	AT4G21700.1			Protein of unknown function (DUF2921)	--	chloroplast [GO:0009507]; endosome [GO:0005768]; Golgi apparatus [GO:0005794]; integral component of membrane [GO:0016021]; trans-Golgi network [GO:0005802]	--	PF11145;	DUF2921	Protein of unknown function (DUF2921)	--	--
Ca_TC00372	--	AT2G33770.1		UBC24, ATUBC24, PHO2	phosphate 2	ATP binding [GO:0005524]; ligase activity [GO:0016874]; ubiquitin conjugating enzyme activity [GO:0061631]	endoplasmic reticulum [GO:0005783]; endoplasmic reticulum membrane [GO:0005789]; Golgi apparatus [GO:0005794]; Golgi membrane [GO:0000139]	cellular protein catabolic process [GO:0044257]; cellular response to phosphate starvation [GO:0016036]; phosphate ion homeostasis [GO:0055062]; phosphate ion transport [GO:0006817]; regulation of phosphate transmembrane transport [GO:2000185]	PF00179;	UQ_con	Ubiquitin-conjugating enzyme	--	--
Ca_TC00373	--	AT2G33770.1		UBC24, ATUBC24, PHO2	phosphate 2	ATP binding [GO:0005524]; ligase activity [GO:0016874]; ubiquitin conjugating enzyme activity [GO:0061631]	endoplasmic reticulum [GO:0005783]; endoplasmic reticulum membrane [GO:0005789]; Golgi apparatus [GO:0005794]; Golgi membrane [GO:0000139]	cellular protein catabolic process [GO:0044257]; cellular response to phosphate starvation [GO:0016036]; phosphate ion homeostasis [GO:0055062]; phosphate ion transport [GO:0006817]; regulation of phosphate transmembrane transport [GO:2000185]	PF00179;	UQ_con	Ubiquitin-conjugating enzyme	K10581	04120 Ubiquitin mediated proteolysis [PATH:ath04120]
Ca_TC00374	--	AT1G53035.1				--	integral component of membrane [GO:0016021]	--	--	--	--	--	--
Ca_TC00375	--	AT1G28240.1			Protein of unknown function (DUF616)	hydrolase activity, acting on carbon-nitrogen (but not peptide) bonds, in linear amides [GO:0016811]	integral component of membrane [GO:0016021]	ceramide metabolic process [GO:0006672]	PF04765;	DUF616	Protein of unknown function (DUF616)	--	--
Ca_TC00376	--	AT2G26250.1		FDH, KCS10	3-ketoacyl-CoA synthase 10	3-oxo-arachidoyl-CoA synthase activity [GO:0102336]; 3-oxo-cerotoyl-CoA synthase activity [GO:0102337]; 3-oxo-lignoceronyl-CoA synthase activity [GO:0102338]; very-long-chain 3-ketoacyl-CoA synthase activity [GO:0102756]	endoplasmic reticulum [GO:0005783]; endoplasmic reticulum membrane [GO:0005789]; integral component of membrane [GO:0016021]; membrane [GO:0016020]	fatty acid biosynthetic process [GO:0006633]; response to cold [GO:0009409]; response to karrikin [GO:0080167]; response to light stimulus [GO:0009416]	PF08541;PF08392;	ACP_syn_III_C;FAE1_CUT1_RppA	3-Oxoacyl-[acyl-carrier-protein (ACP)] synthase III C terminal ;FAE1/Type III polyketide synthase-like protein	--	--
Ca_TC00377	--	AT1G68530.1		CUT1, POP1, CER6, G2, KCS6	3-ketoacyl-CoA synthase 6	3-oxo-arachidoyl-CoA synthase activity [GO:0102336]; 3-oxo-cerotoyl-CoA synthase activity [GO:0102337]; 3-oxo-lignoceronyl-CoA synthase activity [GO:0102338]; very-long-chain 3-ketoacyl-CoA synthase activity [GO:0102756]	endoplasmic reticulum [GO:0005783]; endoplasmic reticulum membrane [GO:0005789]; integral component of membrane [GO:0016021]	fatty acid biosynthetic process [GO:0006633]; response to cold [GO:0009409]; response to light stimulus [GO:0009416]; unidimensional cell growth [GO:0009826]; wax biosynthetic process [GO:0010025]	PF08541;PF08392;	ACP_syn_III_C;FAE1_CUT1_RppA	3-Oxoacyl-[acyl-carrier-protein (ACP)] synthase III C terminal ;FAE1/Type III polyketide synthase-like protein	--	--
Ca_TC00378	--	AT4G32480.1			Protein of unknown function (DUF506)	--	--	--	PF04720;	PDDEXK_6	PDDEXK-like family of unknown function	--	--
Ca_TC00379	--	AT4G32480.1			Protein of unknown function (DUF506)	--	--	--	PF04720;	PDDEXK_6	PDDEXK-like family of unknown function	--	--
Ca_TC00380	--	AT5G58950.1			Protein kinase superfamily protein	ATP binding [GO:0005524]; protein serine/threonine/tyrosine kinase activity [GO:0004712]; protein tyrosine kinase activity [GO:0004713]	cytosol [GO:0005829]; plasma membrane [GO:0005886]	--	PF07714;	Pkinase_Tyr	Protein tyrosine kinase	--	--
Ca_TC00381	--	AT4G20980.1			Eukaryotic translation initiation factor 3 subunit 7 (eIF-3)	mRNA cap binding [GO:0098808]; translation initiation factor activity [GO:0003743]	eukaryotic 43S preinitiation complex [GO:0016282]; eukaryotic 48S preinitiation complex [GO:0033290]; eukaryotic translation initiation factor 3 complex [GO:0005852]	cap-dependent translational initiation [GO:0002191]; formation of cytoplasmic translation initiation complex [GO:0001732]; translational initiation [GO:0006413]	PF05091;	eIF-3_zeta	Eukaryotic translation initiation factor 3 subunit 7 (eIF-3)	K03251	03012 Translation factors [BR:ath03012]
Ca_TC00382	--	AT1G28280.1			VQ motif-containing protein	--	nucleus [GO:0005634]	defense response [GO:0006952]; negative regulation of cellular defense response [GO:0051245]; negative regulation of DNA-binding transcription factor activity [GO:0043433]	PF05678;	VQ	VQ motif	--	--
Ca_TC00383	--	AT1G28280.1			VQ motif-containing protein	--	nucleus [GO:0005634]	defense response [GO:0006952]; negative regulation of cellular defense response [GO:0051245]; negative regulation of DNA-binding transcription factor activity [GO:0043433]	PF05678;	VQ	VQ motif	--	--
Ca_TC00384	--	AT2G33775.1		RALFL19	ralf-like 19	hormone activity [GO:0005179]	apoplast [GO:0048046]; plasmodesma [GO:0009506]; pollen tube [GO:0090406]	calcium-mediated signaling [GO:0019722]; cell-cell signaling [GO:0007267]; regulation of pollen tube growth [GO:0080092]	PF05498;	RALF	Rapid ALkalinization Factor (RALF)	--	--
Ca_TC00385	--	AT1G28260.1			Telomerase activating protein Est1	ribonuclease activity [GO:0004540]; ribonucleoprotein complex binding [GO:0043021]; telomerase RNA binding [GO:0070034]; telomeric DNA binding [GO:0042162]	cytoplasm [GO:0005737]; telomerase holoenzyme complex [GO:0005697]	nuclear-transcribed mRNA catabolic process, nonsense-mediated decay [GO:0000184]; regulation of RNA stability [GO:0043487]; telomere maintenance via telomerase [GO:0007004]	PF10374;PF10373;	EST1;EST1_DNA_bind	Telomerase activating protein Est1;Est1 DNA/RNA binding domain	--	--
Ca_TC00387	LUG	AT4G32551.2		LUG	LisH dimerisation motif;WD40/YVTN repeat-like-containing domain	protein heterodimerization activity [GO:0046982]	nucleus [GO:0005634]	flower development [GO:0009908]; mucilage extrusion from seed coat [GO:0080001]	PF08513;PF00400;	LisH;WD40	LisH;WD domain, G-beta repeat	--	--
Ca_TC00389	--	AT4G31700.1		RPS6, RPS6A	ribosomal protein S6	structural constituent of ribosome [GO:0003735]	ribosome [GO:0005840]	translation [GO:0006412]	PF01092;	Ribosomal_S6e	Ribosomal protein S6e	K02991	03010 Ribosome [PATH:ath03010]
Ca_TC00390	--	AT4G31700.1		RPS6, RPS6A	ribosomal protein S6	structural constituent of ribosome [GO:0003735]	ribosome [GO:0005840]	translation [GO:0006412]	PF01092;	Ribosomal_S6e	Ribosomal protein S6e	K02991	03010 Ribosome [PATH:ath03010]
Ca_TC00391	--		A0A1S2X9S4			--	--	--	--	--	--	--	--
Ca_TC00392	C2C2-Dof	AT5G60200.1		TMO6	TARGET OF MONOPTEROS 6	DNA binding [GO:0003677]	nucleus [GO:0005634]	regulation of transcription, DNA-templated [GO:0006355]	PF02701;	zf-Dof	Dof domain, zinc finger	--	--
Ca_TC00394	C2C2-Dof	AT1G28310.2			Dof-type zinc finger DNA-binding family protein	DNA binding [GO:0003677]; DNA-binding transcription factor activity [GO:0003700]	nucleus [GO:0005634]	regulation of transcription, DNA-templated [GO:0006355]	PF02701;	zf-Dof	Dof domain, zinc finger	--	--
Ca_TC00395	SBP	AT1G53160.2		SPL4	squamosa promoter binding protein-like 4	DNA binding [GO:0003677]; DNA-binding transcription factor activity [GO:0003700]; metal ion binding [GO:0046872]	cytoplasm [GO:0005737]; nucleus [GO:0005634]	flower development [GO:0009908]; regulation of transcription, DNA-templated [GO:0006355]; regulation of vegetative phase change [GO:0010321]	PF03110;	SBP	SBP domain	--	--
Ca_TC00396	--	AT1G28320.1		DEG15	protease-related	endopeptidase activity [GO:0004175]; serine-type endopeptidase activity [GO:0004252]	peroxisome [GO:0005777]	protein processing [GO:0016485]	--	--	--	K23012	01002 Peptidases [BR:ath01002]
Ca_TC00398	--	AT1G28330.5		DYL1	dormancy-associated protein-like 1	--	--	multicellular organism development [GO:0007275]; response to fructose [GO:0009750]; response to glucose [GO:0009749]; response to sucrose [GO:0009744]	PF05564;	Auxin_repressed	Dormancy/auxin associated protein	--	--
Ca_TC00399	--		A0A1S3DYI0			--	--	--	--	--	--	--	--
Ca_TC00400	C3H	AT2G33835.1		FES1	Zinc finger C-x8-C-x5-C-x3-H type family protein	DNA binding [GO:0003677]; metal ion binding [GO:0046872]	nucleus [GO:0005634]	cell differentiation [GO:0030154]; flower development [GO:0009908]; positive regulation of vernalization response [GO:0010220]	PF00642;	zf-CCCH	Zinc finger C-x8-C-x5-C-x3-H type (and similar)	--	--
Ca_TC00401	--	AT1G28340.1		AtRLP4, RLP4	receptor like protein 4	--	endosome [GO:0005768]; Golgi apparatus [GO:0005794]; integral component of membrane [GO:0016021]; membrane [GO:0016020]; plasma membrane [GO:0005886]; trans-Golgi network [GO:0005802]	--	PF13855;PF12819;	LRR_8;Malectin_like	Leucine rich repeat;Malectin-like domain	--	--
Ca_TC00402	AP2-EREBP	AT1G28360.1		ERF12, ATERF12	ERF domain protein 12	DNA binding [GO:0003677]; DNA-binding transcription factor activity [GO:0003700]	nucleus [GO:0005634]	defense response [GO:0006952]; ethylene-activated signaling pathway [GO:0009873]	PF00847;	AP2	AP2 domain	--	--
Ca_TC00403	--
Ca_TC00405	AP2-EREBP	AT3G15210.1		ATERF-4, ERF4, RAP2.5, ATERF4	ethylene responsive element binding factor 4	DNA-binding transcription factor activity [GO:0003700]; sequence-specific DNA binding [GO:0043565]	nuclear body [GO:0016604]; nucleus [GO:0005634]	ethylene-activated signaling pathway [GO:0009873]; induced systemic resistance, jasmonic acid mediated signaling pathway [GO:0009864]; negative regulation of ethylene-activated signaling pathway [GO:0010105]; negative regulation of transcription, DNA-templated [GO:0045892]; response to abscisic acid [GO:0009737]; response to chitin [GO:0010200]; response to ethylene [GO:0009723]	PF00847;	AP2	AP2 domain	K09286	03000 Transcription factors [BR:ath03000]
Ca_TC00406	--	AT2G33845.1			Nucleic acid-binding, OB-fold-like protein	mRNA binding [GO:0003729]	--	--	--	--	--	--	--
Ca_TC00407	--	AT1G28395.2				--	mitochondrion [GO:0005739]	karyogamy [GO:0000741]	--	--	--	--	--
Ca_TC00409	--		A0A1S2X9T4			--	--	--	--	--	--	--	--
Ca_TC00410	--
Ca_TC00411	--	AT2G33855.1				--	integral component of membrane [GO:0016021]	--	--	--	--	--	--
Ca_TC00412	--	AT1G28410.1				--	integral component of membrane [GO:0016021]	--	--	--	--	--	--
Ca_TC00413	--	AT3G46970.1		ATPHS2, PHS2	alpha-glucan phosphorylase 2	glycogen phosphorylase activity [GO:0008184]; linear malto-oligosaccharide phosphorylase activity [GO:0102250]; phosphorylase activity [GO:0004645]; pyridoxal phosphate binding [GO:0030170]; SHG alpha-glucan phosphorylase activity [GO:0102499]	chloroplast [GO:0009507]; cytoplasm [GO:0005737]; cytosol [GO:0005829]	glycogen catabolic process [GO:0005980]; response to cadmium ion [GO:0046686]; response to water deprivation [GO:0009414]	PF00343;	Phosphorylase	Carbohydrate phosphorylase	--	--
Ca_TC00414	--	AT2G20560.1			DNAJ heat shock family protein	chaperone binding [GO:0051087]; unfolded protein binding [GO:0051082]	cytosol [GO:0005829]	chaperone cofactor-dependent protein refolding [GO:0051085]	PF00226;PF01556;	DnaJ;DnaJ_C	DnaJ domain;DnaJ C terminal domain	--	--
Ca_TC00415	--	AT5G46100.1			Pentatricopeptide repeat (PPR) superfamily protein	--	mitochondrion [GO:0005739]	--	PF01535;PF12854;PF13041;	PPR;PPR_1;PPR_2	PPR repeat;PPR repeat;PPR repeat family	--	--
Ca_TC00416	HB	AT1G28420.1		HB-1	homeobox-1	DNA binding [GO:0003677]; DNA-binding transcription factor activity [GO:0003700]	nucleus [GO:0005634]	flower development [GO:0009908]; negative regulation of transcription, DNA-templated [GO:0045892]; regulation of timing of transition from vegetative to reproductive phase [GO:0048510]; transcription, DNA-templated [GO:0006351]	PF02791;PF05066;PF00046;PF15612;PF15613;	DDT;HARE-HTH;Homeodomain;WHIM1;WSD	DDT domain;HB1, ASXL, restriction endonuclease HTH domain;Homeodomain;WSTF, HB1, Itc1p, MBD9 motif 1;Williams-Beuren syndrome DDT (WSD), D-TOX E motif	--	--
Ca_TC00417	--	AT3G14470.1			NB-ARC domain-containing disease resistance protein	ADP binding [GO:0043531]; ATP binding [GO:0005524]	--	defense response [GO:0006952]	PF13855;PF00931;	LRR_8;NB-ARC	Leucine rich repeat;NB-ARC domain	--	--
Ca_TC00418	--	AT3G14470.1			NB-ARC domain-containing disease resistance protein	ADP binding [GO:0043531]; ATP binding [GO:0005524]	--	defense response [GO:0006952]	PF13855;PF00931;	LRR_8;NB-ARC	Leucine rich repeat;NB-ARC domain	--	--
Ca_TC00419	--	AT1G28440.1		HSL1	HAESA-like 1	ATP binding [GO:0005524]; protein kinase activity [GO:0004672]; protein serine/threonine kinase activity [GO:0004674]	integral component of membrane [GO:0016021]; plasma membrane [GO:0005886]	--	PF13855;PF08263;PF00069;	LRR_8;LRRNT_2;Pkinase	Leucine rich repeat;Leucine rich repeat N-terminal domain;Protein kinase domain	--	--
Ca_TC00420	--	AT5G46060.1			Protein of unknown function, DUF599	--	integral component of membrane [GO:0016021]	--	PF04654;	DUF599	Protein of unknown function, DUF599	--	--
Ca_TC00421	--	AT5G49760.1			Leucine-rich repeat protein kinase family protein	ATP binding [GO:0005524]; protein serine/threonine kinase activity [GO:0004674]	integral component of membrane [GO:0016021]; plasma membrane [GO:0005886]; vacuole [GO:0005773]	--	PF08263;PF00069;	LRRNT_2;Pkinase	Leucine rich repeat N-terminal domain;Protein kinase domain	--	--
Ca_TC00422	--	AT5G55125.1			Ribosomal protein L31	--	ribosome [GO:0005840]	--	--	--	--	--	--
Ca_TC00423	--	AT1G28540.1				--	integral component of membrane [GO:0016021]	--	--	--	--	--	--
Ca_TC00424	--	AT5G60860.1		AtRABA1f, RABA1f	RAB GTPase homolog A1F	GTPase activity [GO:0003924]; GTP binding [GO:0005525]	endosome [GO:0005768]; plasma membrane [GO:0005886]	intracellular protein transport [GO:0006886]; Rab protein signal transduction [GO:0032482]	PF00071;	Ras	Ras family	--	--
Ca_TC00425	--	AT5G60860.1		AtRABA1f, RABA1f	RAB GTPase homolog A1F	GTPase activity [GO:0003924]; GTP binding [GO:0005525]	endosome [GO:0005768]; plasma membrane [GO:0005886]	intracellular protein transport [GO:0006886]; Rab protein signal transduction [GO:0032482]	PF00071;	Ras	Ras family	--	--
Ca_TC00426	HB	AT2G33880.1		WOX9, HB-3, STIP	homeobox-3	DNA-binding transcription factor activity [GO:0003700]; sequence-specific DNA binding [GO:0043565]; transcription regulatory region DNA binding [GO:0044212]	cytoplasm [GO:0005737]; nucleus [GO:0005634]	embryo development ending in seed dormancy [GO:0009793]; positive regulation of cell proliferation [GO:0008284]; regulation of meristem growth [GO:0010075]	PF00046;	Homeodomain	Homeodomain	--	--
Ca_TC00427	--		A0A1S2XCJ2			1-(5-phosphoribosyl)-5-[(5-phosphoribosylamino)methylideneamino]imidazole-4-carboxamide isomerase activity [GO:0003949]	chloroplast [GO:0009507]	histidine biosynthetic process [GO:0000105]	PF00977;	His_biosynth	Histidine biosynthesis protein	--	--
Ca_TC00428	--	AT2G36230.1		APG10, HISN3	Aldolase-type TIM barrel family protein	1-(5-phosphoribosyl)-5-[(5-phosphoribosylamino)methylideneamino]imidazole-4-carboxamide isomerase activity [GO:0003949]	chloroplast [GO:0009507]	histidine biosynthetic process [GO:0000105]; tryptophan biosynthetic process [GO:0000162]	PF00977;	His_biosynth	Histidine biosynthesis protein	K01814	00340 Histidine metabolism [PATH:ath00340]
Ca_TC00429	AP2-EREBP	AT3G23240.1		ERF1, ATERF1	ethylene response factor 1	DNA binding [GO:0003677]; DNA-binding transcription factor activity [GO:0003700]	nucleus [GO:0005634]	defense response [GO:0006952]; ethylene-activated signaling pathway [GO:0009873]; jasmonic acid mediated signaling pathway [GO:0009867]	PF00847;	AP2	AP2 domain	--	--
Ca_TC00430	--	AT1G21280.1				--	--	--	PF14244;	Retrotran_gag_3	gag-polypeptide of LTR copia-type	--	--
Ca_TC00431	AP2-EREBP	AT4G18450.1			Integrase-type DNA-binding superfamily protein	DNA binding [GO:0003677]; DNA-binding transcription factor activity [GO:0003700]	nucleus [GO:0005634]	ethylene-activated signaling pathway [GO:0009873]; response to chitin [GO:0010200]	PF00847;PF05760;	AP2;IER	AP2 domain;Immediate early response protein (IER)	--	--
Ca_TC00432	--	AT2G29120.1		ATGLR2.7, GLR2.7	glutamate receptor 2.7	calcium channel activity [GO:0005262]; glutamate receptor activity [GO:0008066]; ionotropic glutamate receptor activity [GO:0004970]	integral component of membrane [GO:0016021]; plasma membrane [GO:0005886]; vacuole [GO:0005773]	calcium ion transport [GO:0006816]; calcium-mediated signaling [GO:0019722]; cellular response to amino acid stimulus [GO:0071230]	PF01094;PF00060;PF00497;	ANF_receptor;Lig_chan;SBP_bac_3	Receptor family ligand binding region;Ligand-gated ion channel;Bacterial extracellular solute-binding proteins, family 3	--	--
Ca_TC00433	--	AT4G18465.1			RNA helicase family protein	ATP binding [GO:0005524]; ATP-dependent 3'-5' RNA helicase activity [GO:0034459]; RNA binding [GO:0003723]	cytosol [GO:0005829]; plasmodesma [GO:0009506]; spliceosomal complex [GO:0005681]	mRNA processing [GO:0006397]; RNA splicing [GO:0008380]	PF04408;PF00271;PF07717;	HA2;Helicase_C;OB_NTP_bind	Helicase associated domain (HA2);Helicase conserved C-terminal domain;Oligonucleotide/oligosaccharide-binding (OB)-fold	--	--
Ca_TC00434	--	AT2G29120.1		ATGLR2.7, GLR2.7	glutamate receptor 2.7	calcium channel activity [GO:0005262]; glutamate receptor activity [GO:0008066]; ionotropic glutamate receptor activity [GO:0004970]	integral component of membrane [GO:0016021]; plasma membrane [GO:0005886]; vacuole [GO:0005773]	calcium ion transport [GO:0006816]; calcium-mediated signaling [GO:0019722]; cellular response to amino acid stimulus [GO:0071230]	PF01094;PF00060;PF00497;	ANF_receptor;Lig_chan;SBP_bac_3	Receptor family ligand binding region;Ligand-gated ion channel;Bacterial extracellular solute-binding proteins, family 3	--	--
Ca_TC00435	--	AT2G29120.1		ATGLR2.7, GLR2.7	glutamate receptor 2.7	calcium channel activity [GO:0005262]; glutamate receptor activity [GO:0008066]; ionotropic glutamate receptor activity [GO:0004970]	integral component of membrane [GO:0016021]; plasma membrane [GO:0005886]; vacuole [GO:0005773]	calcium ion transport [GO:0006816]; calcium-mediated signaling [GO:0019722]; cellular response to amino acid stimulus [GO:0071230]	PF01094;PF00060;PF00497;	ANF_receptor;Lig_chan;SBP_bac_3	Receptor family ligand binding region;Ligand-gated ion channel;Bacterial extracellular solute-binding proteins, family 3	--	--
Ca_TC00436	--	AT4G13650.1			Pentatricopeptide repeat (PPR) superfamily protein	zinc ion binding [GO:0008270]	--	RNA modification [GO:0009451]	PF14432;PF01535;PF13041;PF13812;	DYW_deaminase;PPR;PPR_2;PPR_3	DYW family of nucleic acid deaminases;PPR repeat;PPR repeat family ;Pentatricopeptide repeat domain	--	--
Ca_TC00437	--		A0A1S2XAG1			DNA-binding transcription factor activity [GO:0003700]	--	--	--	--	--	--	--
Ca_TC00438	--	AT3G15050.1		IQD10	IQ-domain 10	--	--	--	PF00612;	IQ	IQ calmodulin-binding motif	--	--
Ca_TC00439	--	AT4G18480.1		CHLI1, CH42, CH-42, CHL11, CHLI-1	P-loop containing nucleoside triphosphate hydrolases superfamily protein	ATPase activity [GO:0016887]; ATP binding [GO:0005524]; magnesium chelatase activity [GO:0016851]	cell wall [GO:0005618]; chloroplast [GO:0009507]; chloroplast stroma [GO:0009570]; magnesium chelatase complex [GO:0010007]	chlorophyll biosynthetic process [GO:0015995]; photosynthesis [GO:0015979]; response to cytokinin [GO:0009735]	PF01078;	Mg_chelatase	Magnesium chelatase, subunit ChlI	K03405	00860 Porphyrin and chlorophyll metabolism [PATH:ath00860]
Ca_TC00440	--	AT1G28960.1		ATNUDT15, ATNUDX15, NUDX15	nudix hydrolase homolog 15	CoA pyrophosphatase activity [GO:0010945]; guanosine-3',5'-bis(diphosphate) 3'-diphosphatase activity [GO:0008893]; metal ion binding [GO:0046872]	mitochondrion [GO:0005739]	coenzyme A biosynthetic process [GO:0015937]; nucleoside phosphate metabolic process [GO:0006753]; succinyl-CoA metabolic process [GO:0006104]	PF00293;	NUDIX	NUDIX domain	--	--
Ca_TC00441	--	AT4G18480.1		CHLI1, CH42, CH-42, CHL11, CHLI-1	P-loop containing nucleoside triphosphate hydrolases superfamily protein	ATPase activity [GO:0016887]; ATP binding [GO:0005524]; magnesium chelatase activity [GO:0016851]	cell wall [GO:0005618]; chloroplast [GO:0009507]; chloroplast stroma [GO:0009570]; magnesium chelatase complex [GO:0010007]	chlorophyll biosynthetic process [GO:0015995]; photosynthesis [GO:0015979]; response to cytokinin [GO:0009735]	PF01078;	Mg_chelatase	Magnesium chelatase, subunit ChlI	K03405	00860 Porphyrin and chlorophyll metabolism [PATH:ath00860]
Ca_TC00443	--	AT5G45920.1			SGNH hydrolase-type esterase superfamily protein	hydrolase activity, acting on ester bonds [GO:0016788]	--	lipid catabolic process [GO:0016042]	PF00657;	Lipase_GDSL	GDSL-like Lipase/Acylhydrolase	--	--
Ca_TC00444	--	AT5G45920.1			SGNH hydrolase-type esterase superfamily protein	hydrolase activity, acting on ester bonds [GO:0016788]	--	lipid catabolic process [GO:0016042]	PF00657;	Lipase_GDSL	GDSL-like Lipase/Acylhydrolase	--	--
Ca_TC00445	--	AT5G16790.1		THO7, AtTHO7	Tho complex subunit 7/Mft1p	RNA binding [GO:0003723]	THO complex [GO:0000347]; THO complex part of transcription export complex [GO:0000445]	mRNA export from nucleus [GO:0006406]; mRNA processing [GO:0006397]; RNA splicing [GO:0008380]	PF05615;	THOC7	Tho complex subunit 7	K13176	03013 RNA transport [PATH:ath03013]
Ca_TC00446	--	AT3G02950.1		THO7, AtTHO7	Tho complex subunit 7/Mft1p	RNA binding [GO:0003723]	THO complex [GO:0000347]; THO complex part of transcription export complex [GO:0000445]	mRNA export from nucleus [GO:0006406]; mRNA processing [GO:0006397]; RNA splicing [GO:0008380]	PF05615;	THOC7	Tho complex subunit 7	--	--
Ca_TC00447	--	AT1G28690.1			Tetratricopeptide repeat (TPR)-like superfamily protein	--	mitochondrion [GO:0005739]	RNA modification [GO:0009451]	PF01535;PF13041;	PPR;PPR_2	PPR repeat;PPR repeat family	--	--
Ca_TC00448	--	AT5G54960.1		PDC2	pyruvate decarboxylase-2	carboxy-lyase activity [GO:0016831]; magnesium ion binding [GO:0000287]; pyruvate decarboxylase activity [GO:0004737]; thiamine pyrophosphate binding [GO:0030976]	cytosol [GO:0005829]	response to hypoxia [GO:0001666]	PF02775;PF00205;PF02776;	TPP_enzyme_C;TPP_enzyme_M;TPP_enzyme_N	Thiamine pyrophosphate enzyme, C-terminal TPP binding domain;Thiamine pyrophosphate enzyme, central domain;Thiamine pyrophosphate enzyme, N-terminal TPP binding domain	--	--
Ca_TC00449	--	AT5G54960.1		PDC2	pyruvate decarboxylase-2	carboxy-lyase activity [GO:0016831]; magnesium ion binding [GO:0000287]; pyruvate decarboxylase activity [GO:0004737]; thiamine pyrophosphate binding [GO:0030976]	cytosol [GO:0005829]	response to hypoxia [GO:0001666]	PF02775;PF00205;PF02776;	TPP_enzyme_C;TPP_enzyme_M;TPP_enzyme_N	Thiamine pyrophosphate enzyme, C-terminal TPP binding domain;Thiamine pyrophosphate enzyme, central domain;Thiamine pyrophosphate enzyme, N-terminal TPP binding domain	--	--
Ca_TC00450	--	AT1G28590.1			GDSL-like Lipase/Acylhydrolase superfamily protein	hydrolase activity, acting on ester bonds [GO:0016788]	extracellular region [GO:0005576]	lipid catabolic process [GO:0016042]	PF00657;	Lipase_GDSL	GDSL-like Lipase/Acylhydrolase	--	--
Ca_TC00451	--	AT1G28600.1			GDSL-like Lipase/Acylhydrolase superfamily protein	hydrolase activity, acting on ester bonds [GO:0016788]	cell wall [GO:0005618]; extracellular region [GO:0005576]	lipid catabolic process [GO:0016042]	PF00657;	Lipase_GDSL	GDSL-like Lipase/Acylhydrolase	--	--
Ca_TC00452	--	AT1G28610.2			GDSL-like Lipase/Acylhydrolase superfamily protein	hydrolase activity, acting on ester bonds [GO:0016788]	extracellular region [GO:0005576]	lipid catabolic process [GO:0016042]	PF00657;	Lipase_GDSL	GDSL-like Lipase/Acylhydrolase	--	--
Ca_TC00453	--	AT3G61110.1		ARS27A, RS27A	ribosomal protein S27	metal ion binding [GO:0046872]; structural constituent of ribosome [GO:0003735]	cell wall [GO:0005618]; cytosolic ribosome [GO:0022626]; cytosolic small ribosomal subunit [GO:0022627]; plasmodesma [GO:0009506]; polysomal ribosome [GO:0042788]; ribosome [GO:0005840]	ribosomal small subunit assembly [GO:0000028]; translation [GO:0006412]	PF01667;	Ribosomal_S27e	Ribosomal protein S27	K02978	03010 Ribosome [PATH:ath03010]
Ca_TC00454	--	AT4G18550.1			alpha/beta-Hydrolases superfamily protein	acylglycerol lipase activity [GO:0047372]; phospholipase A1 activity [GO:0008970]	cytoplasm [GO:0005737]	diacylglycerol catabolic process [GO:0046340]; lipid storage [GO:0019915]; monoacylglycerol catabolic process [GO:0052651]; negative regulation of seed germination [GO:0010187]	PF01764;	Lipase_3	Lipase (class 3)	--	--
Ca_TC00455	--	AT1G29050.1		TBL38	TRICHOME BIREFRINGENCE-LIKE 38	O-acetyltransferase activity [GO:0016413]	Golgi apparatus [GO:0005794]; integral component of membrane [GO:0016021]	--	PF13839;PF14416;	PC-Esterase;PMR5N	GDSL/SGNH-like Acyl-Esterase family found in Pmr5 and Cas1p;PMR5 N terminal Domain	--	--
Ca_TC00456	--	AT1G29070.1			Ribosomal protein L34	rRNA binding [GO:0019843]; structural constituent of ribosome [GO:0003735]	chloroplast [GO:0009507]; mitochondrial large ribosomal subunit [GO:0005762]	translation [GO:0006412]	PF00468;	Ribosomal_L34	Ribosomal protein L34	K02914	03010 Ribosome [PATH:ath03010]
Ca_TC00457	--	AT3G49340.1			Cysteine proteinases superfamily protein	cysteine-type endopeptidase activity [GO:0004197]	extracellular space [GO:0005615]; lysosome [GO:0005764]	proteolysis involved in cellular protein catabolic process [GO:0051603]	PF08246;PF00112;	Inhibitor_I29;Peptidase_C1	Cathepsin propeptide inhibitor domain (I29);Papain family cysteine protease	--	--
Ca_TC00458	--	AT2G34090.2		MEE18	maternal effect embryo arrest 18	--	--	--	PF01933;	UPF0052	Uncharacterised protein family UPF0052	--	--
Ca_TC00459	--	AT2G27430.1			ARM repeat superfamily protein	--	--	--	--	--	--	--	--
Ca_TC00460	bHLH	AT1G68810.1			basic helix-loop-helix (bHLH) DNA-binding superfamily protein	DNA binding [GO:0003677]; DNA-binding transcription factor activity [GO:0003700]; protein dimerization activity [GO:0046983]	nucleus [GO:0005634]	regulation of transcription, DNA-templated [GO:0006355]	PF00010;	HLH	Helix-loop-helix DNA-binding domain	--	--
Ca_TC00461	--	AT1G09850.1		XBCP3	xylem bark cysteine peptidase 3	cysteine-type endopeptidase activity [GO:0004197]	endoplasmic reticulum [GO:0005783]; extracellular space [GO:0005615]; lysosome [GO:0005764]; vacuole [GO:0005773]	proteolysis involved in cellular protein catabolic process [GO:0051603]	PF00396;PF08246;PF00112;	Granulin;Inhibitor_I29;Peptidase_C1	Granulin;Cathepsin propeptide inhibitor domain (I29);Papain family cysteine protease	--	--
Ca_TC00462	--	AT1G29120.5			Hydrolase-like protein family	--	--	--	PF05057;	DUF676	Putative serine esterase (DUF676)	--	--
Ca_TC00463	--	AT2G42590.3		GRF9, GF14 MU	general regulatory factor 9	calcium ion binding [GO:0005509]; protein domain specific binding [GO:0019904]	cytoplasm [GO:0005737]; cytosol [GO:0005829]; nucleus [GO:0005634]; plasma membrane [GO:0005886]	post-embryonic root development [GO:0048528]	PF00244;	2014-03-03	14-3-3 protein	K06630	03400 DNA repair and recombination proteins [BR:ath03400]
Ca_TC00464	--	AT1G29140.1			Pollen Ole e 1 allergen and extensin family protein	--	apoplast [GO:0048046]	--	--	--	--	--	--
Ca_TC00465	C2C2-Dof	AT2G34140.1			Dof-type zinc finger DNA-binding family protein	DNA binding [GO:0003677]; DNA-binding transcription factor activity [GO:0003700]; metal ion binding [GO:0046872]; sequence-specific DNA binding [GO:0043565]	nucleus [GO:0005634]	flower development [GO:0009908]; negative regulation of stem cell population maintenance [GO:1902455]; negative regulation of transcription, DNA-templated [GO:0045892]	PF02701;	zf-Dof	Dof domain, zinc finger	--	--
Ca_TC00466	--	AT5G15890.1		TBL21	TRICHOME BIREFRINGENCE-LIKE 21	O-acetyltransferase activity [GO:0016413]	Golgi apparatus [GO:0005794]; integral component of membrane [GO:0016021]	--	PF13839;PF14416;	PC-Esterase;PMR5N	GDSL/SGNH-like Acyl-Esterase family found in Pmr5 and Cas1p;PMR5 N terminal Domain	--	--
Ca_TC00467	--	AT2G42610.1		LSH10	Protein of unknown function (DUF640)	DNA binding [GO:0003677]	nucleus [GO:0005634]	mRNA transcription [GO:0009299]; multicellular organism development [GO:0007275]; post-embryonic plant morphogenesis [GO:0090698]; response to light stimulus [GO:0009416]	PF04852;	DUF640	Protein of unknown function (DUF640)	--	--
Ca_TC00468	Trihelix	AT3G58630.1			sequence-specific DNA binding transcription factors	DNA-binding transcription factor activity [GO:0003700]; sequence-specific DNA binding [GO:0043565]; transcription regulatory region DNA binding [GO:0044212]	nucleus [GO:0005634]	regulation of transcription, DNA-templated [GO:0006355]	--	--	--	--	--
Ca_TC00469	--	AT1G29195.1				kinase activity [GO:0016301]	chloroplast [GO:0009507]	--	PF14009;	DUF4228	Domain of unknown function (DUF4228)	--	--
Ca_TC00470	--	AT1G47128.1		RD21, RD21A	Granulin repeat cysteine protease family protein	cysteine-type endopeptidase activity [GO:0004197]; cysteine-type peptidase activity [GO:0008234]; peptidase activity [GO:0008233]	apoplast [GO:0048046]; chloroplast [GO:0009507]; cytoplasmic stress granule [GO:0010494]; extracellular space [GO:0005615]; Golgi apparatus [GO:0005794]; lysosome [GO:0005764]; P-body [GO:0000932]; plasmodesma [GO:0009506]; vacuole [GO:0005773]	defense response to fungus [GO:0050832]; proteolysis [GO:0006508]; proteolysis involved in cellular protein catabolic process [GO:0051603]	PF00396;PF08246;PF00112;	Granulin;Inhibitor_I29;Peptidase_C1	Granulin;Cathepsin propeptide inhibitor domain (I29);Papain family cysteine protease	--	--
Ca_TC00471	--	AT1G14470.1			Pentatricopeptide repeat (PPR) superfamily protein	--	--	RNA modification [GO:0009451]	PF01535;PF12854;PF13041;PF13812;	PPR;PPR_1;PPR_2;PPR_3	PPR repeat;PPR repeat;PPR repeat family ;Pentatricopeptide repeat domain	--	--
Ca_TC00472	--	AT2G42670.2			Protein of unknown function (DUF1637)	cysteine dioxygenase activity [GO:0017172]; metal ion binding [GO:0046872]	cytoplasm [GO:0005737]; nucleus [GO:0005634]	--	PF07847;	PCO_ADO	PCO_ADO	--	--
Ca_TC00473	--	AT4G18640.1		MRH1	Leucine-rich repeat protein kinase family protein	ATP binding [GO:0005524]; protein serine/threonine kinase activity [GO:0004674]	endomembrane system [GO:0012505]; integral component of membrane [GO:0016021]; pollen tube [GO:0090406]	root hair cell differentiation [GO:0048765]	PF08263;PF07714;	LRRNT_2;Pkinase_Tyr	Leucine rich repeat N-terminal domain;Protein tyrosine kinase	--	--
Ca_TC00474	--	AT4G18650.1			transcription factor-related	sequence-specific DNA binding [GO:0043565]	--	transcription, DNA-templated [GO:0006351]	PF14144;	DOG1	Seed dormancy control	--	--
Ca_TC00475	--	AT4G22350.2			Ubiquitin C-terminal hydrolases superfamily protein	thiol-dependent ubiquitinyl hydrolase activity [GO:0036459]; zinc ion binding [GO:0008270]	--	protein deubiquitination [GO:0016579]; spliceosomal complex assembly [GO:0000245]	PF00443;PF02148;	UCH;zf-UBP	Ubiquitin carboxyl-terminal hydrolase;Zn-finger in ubiquitin-hydrolases and other protein	K12847	03040 Spliceosome [PATH:ath03040]
Ca_TC00476	--	AT5G45820.1		CIPK20, SnRK3.6, PKS18	CBL-interacting protein kinase 20	ATP binding [GO:0005524]; protein serine/threonine kinase activity [GO:0004674]	--	response to abscisic acid [GO:0009737]; signal transduction [GO:0007165]	PF03822;PF00069;	NAF;Pkinase	NAF domain;Protein kinase domain	--	--
Ca_TC00477	--	AT4G18700.1		CIPK12, SnRK3.9, ATWL4, WL4	CBL-interacting protein kinase 12	ATP binding [GO:0005524]; protein serine/threonine kinase activity [GO:0004674]	--	signal transduction [GO:0007165]	PF03822;PF00069;	NAF;Pkinase	NAF domain;Protein kinase domain	K07198	01001 Protein kinases [BR:ath01001]
Ca_TC00478	--	AT5G45800.1		MEE62	Leucine-rich repeat protein kinase family protein	ATP binding [GO:0005524]; calmodulin binding [GO:0005516]; protein kinase activity [GO:0004672]	integral component of membrane [GO:0016021]; plasma membrane [GO:0005886]	embryo development ending in seed dormancy [GO:0009793]; protein autophosphorylation [GO:0046777]; response to auxin [GO:0009733]; response to insect [GO:0009625]; response to osmotic stress [GO:0006970]	PF13855;PF07714;	LRR_8;Pkinase_Tyr	Leucine rich repeat;Protein tyrosine kinase	--	--
Ca_TC00479	--	AT2G34190.1			Xanthine/uracil permease family protein	transmembrane transporter activity [GO:0022857]	integral component of membrane [GO:0016021]; plasmodesma [GO:0009506]	--	PF00860;	Xan_ur_permease	Permease family	K14611	02000 Transporters [BR:ath02000]
Ca_TC00480	--	AT1G29200.2			O-fucosyltransferase family protein	transferase activity, transferring glycosyl groups [GO:0016757]	integral component of membrane [GO:0016021]	fucose metabolic process [GO:0006004]; protein glycosylation [GO:0006486]	PF10250;	O-FucT	GDP-fucose protein O-fucosyltransferase	--	--
Ca_TC00481	--	AT4G18710.1		BIN2, DWF12, UCU1, ATSK21, SK21	Protein kinase superfamily protein	ATP binding [GO:0005524]; protein serine/threonine kinase activity [GO:0004674]	--	--	PF00069;	Pkinase	Protein kinase domain	K14502	01001 Protein kinases [BR:ath01001]
Ca_TC00482	--	AT4G18710.1		BIN2, DWF12, UCU1, ATSK21, SK21	Protein kinase superfamily protein	ATP binding [GO:0005524]; protein serine/threonine kinase activity [GO:0004674]	--	--	PF00069;	Pkinase	Protein kinase domain	--	--
Ca_TC00484	--	AT2G34200.1			RING/FYVE/PHD zinc finger superfamily protein	zinc ion binding [GO:0008270]	integral component of membrane [GO:0016021]; membrane [GO:0016020]	--	PF12906;	RINGv	RING-variant domain	--	--
Ca_TC00485	--	AT5G25910.1		AtRLP52, RLP52	receptor like protein 52	--	integral component of membrane [GO:0016021]; plasma membrane [GO:0005886]	defense response to fungus [GO:0050832]; response to chitin [GO:0010200]	PF13855;PF08263;	LRR_8;LRRNT_2	Leucine rich repeat;Leucine rich repeat N-terminal domain	--	--
Ca_TC00486	--	AT5G39390.1			Leucine-rich repeat protein kinase family protein	ATP binding [GO:0005524]; protein serine/threonine kinase activity [GO:0004674]	integral component of membrane [GO:0016021]	--	PF08263;PF00069;	LRRNT_2;Pkinase	Leucine rich repeat N-terminal domain;Protein kinase domain	--	--
Ca_TC00488	--	AT3G47110.1			Leucine-rich repeat protein kinase family protein	ATP binding [GO:0005524]; protein serine/threonine kinase activity [GO:0004674]	integral component of membrane [GO:0016021]; plasma membrane [GO:0005886]	--	PF13855;PF08263;PF00069;	LRR_8;LRRNT_2;Pkinase	Leucine rich repeat;Leucine rich repeat N-terminal domain;Protein kinase domain	--	--
Ca_TC00489	--	AT4G18760.1		AtRLP51, RLP51	receptor like protein 51	--	integral component of membrane [GO:0016021]; plasma membrane [GO:0005886]	defense response [GO:0006952]; positive regulation of defense response to bacterium [GO:1900426]; positive regulation of defense response to oomycetes [GO:1902290]; regulation of defense response [GO:0031347]; response to bacterium [GO:0009617]	PF13855;	LRR_8	Leucine rich repeat	--	--
Ca_TC00490	--	AT4G18780.1		CESA8, IRX1, ATCESA8, LEW2	cellulose synthase family protein	cellulose synthase (UDP-forming) activity [GO:0016760]; cellulose synthase activity [GO:0016759]; metal ion binding [GO:0046872]	cell wall [GO:0005618]; Golgi apparatus [GO:0005794]; integral component of membrane [GO:0016021]; plasma membrane [GO:0005886]; trans-Golgi network [GO:0005802]	cellulose biosynthetic process [GO:0030244]; cell wall organization [GO:0071555]; defense response to bacterium [GO:0042742]; defense response to fungus [GO:0050832]; plant-type primary cell wall biogenesis [GO:0009833]; plant-type secondary cell wall biogenesis [GO:0009834]; response to osmotic stress [GO:0006970]; response to water deprivation [GO:0009414]	PF03552;PF14569;	Cellulose_synt;zf-UDP	Cellulose synthase;Zinc-binding RING-finger	--	--
Ca_TC00491	--	AT4G18780.1		CESA8, IRX1, ATCESA8, LEW2	cellulose synthase family protein	cellulose synthase (UDP-forming) activity [GO:0016760]; cellulose synthase activity [GO:0016759]; metal ion binding [GO:0046872]	cell wall [GO:0005618]; Golgi apparatus [GO:0005794]; integral component of membrane [GO:0016021]; plasma membrane [GO:0005886]; trans-Golgi network [GO:0005802]	cellulose biosynthetic process [GO:0030244]; cell wall organization [GO:0071555]; defense response to bacterium [GO:0042742]; defense response to fungus [GO:0050832]; plant-type primary cell wall biogenesis [GO:0009833]; plant-type secondary cell wall biogenesis [GO:0009834]; response to osmotic stress [GO:0006970]; response to water deprivation [GO:0009414]	PF03552;PF14569;	Cellulose_synt;zf-UDP	Cellulose synthase;Zinc-binding RING-finger	K10999	01003 Glycosyltransferases [BR:ath01003]
Ca_TC00492	--		A0A1S3E130			--	--	--	--	--	--	--	--
Ca_TC00494	--	AT1G63310.1				--	--	--	--	--	--	--	--
Ca_TC00495	--	AT3G18140.1			Transducin/WD40 repeat-like superfamily protein	--	endosome [GO:0005768]; membrane [GO:0016020]; TORC1 complex [GO:0031931]; TORC2 complex [GO:0031932]	long-day photoperiodism [GO:0048571]; multicellular organism development [GO:0007275]; positive regulation of TOR signaling [GO:0032008]; regulation of actin cytoskeleton organization [GO:0032956]; regulation of growth [GO:0040008]; regulation of inositol biosynthetic process [GO:1900088]; regulation of raffinose biosynthetic process [GO:1900091]; TOR signaling [GO:0031929]	PF00400;	WD40	WD domain, G-beta repeat	--	--
Ca_TC00496	--	AT3G30340.1			nodulin MtN21 /EamA-like transporter family protein	transmembrane transporter activity [GO:0022857]	integral component of membrane [GO:0016021]; plasma membrane [GO:0005886]	--	PF00892;	EamA	EamA-like transporter family	--	--
Ca_TC00497	AP2-EREBP	AT5G19790.1		RAP2.11	related to AP2 11	DNA-binding transcription factor activity [GO:0003700]; sequence-specific DNA binding [GO:0043565]	nucleus [GO:0005634]	cellular response to potassium ion [GO:0035865]; ethylene-activated signaling pathway [GO:0009873]; post-embryonic root development [GO:0048528]; response to ethylene [GO:0009723]; response to reactive oxygen species [GO:0000302]	PF00847;	AP2	AP2 domain	--	--
Ca_TC00498	--	AT3G62470.1			Pentatricopeptide repeat (PPR) superfamily protein	--	mitochondrion [GO:0005739]	--	PF01535;PF13041;PF13812;	PPR;PPR_2;PPR_3	PPR repeat;PPR repeat family ;Pentatricopeptide repeat domain	--	--
Ca_TC00499	--	AT3G62470.1			Pentatricopeptide repeat (PPR) superfamily protein	--	mitochondrion [GO:0005739]	--	PF01535;PF13041;PF13812;	PPR;PPR_2;PPR_3	PPR repeat;PPR repeat family ;Pentatricopeptide repeat domain	--	--
Ca_TC00500	WRKY	AT1G29280.1		WRKY65, ATWRKY65	WRKY DNA-binding protein 65	DNA-binding transcription factor activity [GO:0003700]; sequence-specific DNA binding [GO:0043565]	nucleus [GO:0005634]	--	PF03106;	WRKY	WRKY DNA -binding domain	--	--
Ca_TC00501	--	AT3G02010.1			Pentatricopeptide repeat (PPR) superfamily protein	zinc ion binding [GO:0008270]	--	RNA modification [GO:0009451]	PF14432;PF01535;PF13041;	DYW_deaminase;PPR;PPR_2	DYW family of nucleic acid deaminases;PPR repeat;PPR repeat family	--	--
Ca_TC00503	--		G7ILV0			--	integral component of membrane [GO:0016021]	--	--	--	--	--	--
Ca_TC00504	--	AT4G18820.1			AAA-type ATPase family protein	ATP binding [GO:0005524]; DNA binding [GO:0003677]; DNA-directed DNA polymerase activity [GO:0003887]	DNA polymerase III complex [GO:0009360]; DNA replication factor C complex [GO:0005663]; nucleus [GO:0005634]; plasma membrane [GO:0005886]	DNA-dependent DNA replication [GO:0006261]	--	--	--	--	--
Ca_TC00505	--	AT1G29340.1		PUB17, ATPUB17	plant U-box 17	ubiquitin-protein transferase activity [GO:0004842]	cytoplasm [GO:0005737]; nucleus [GO:0005634]	defense response, incompatible interaction [GO:0009814]; protein ubiquitination [GO:0016567]	PF00514;PF04564;	Arm;U-box	Armadillo/beta-catenin-like repeat;U-box domain	--	--
Ca_TC00506	--	AT1G29340.1		PUB17, ATPUB17	plant U-box 17	ubiquitin-protein transferase activity [GO:0004842]	cytoplasm [GO:0005737]; nucleus [GO:0005634]	defense response, incompatible interaction [GO:0009814]; protein ubiquitination [GO:0016567]	PF00514;PF04564;	Arm;U-box	Armadillo/beta-catenin-like repeat;U-box domain	--	--
Ca_TC00507	OFP	AT4G18830.1		ATOFP5, OFP5	ovate family protein 5	--	cortical cytoskeleton [GO:0030863]; nucleolus [GO:0005730]	embryo sac development [GO:0009553]; negative regulation of transcription, DNA-templated [GO:0045892]	PF04844;	Ovate	Transcriptional repressor, ovate	--	--
Ca_TC00508	HSF	AT4G18880.1		AT-HSFA4A, HSF A4A	heat shock transcription factor A4A	DNA-binding transcription factor activity [GO:0003700]; protein homodimerization activity [GO:0042803]; RNA polymerase II proximal promoter sequence-specific DNA binding [GO:0000978]; sequence-specific DNA binding [GO:0043565]	cytoplasm [GO:0005737]; nucleus [GO:0005634]	cellular response to heat [GO:0034605]; positive regulation of transcription, DNA-templated [GO:0045893]; positive regulation of transcription from RNA polymerase II promoter in response to heat stress [GO:0061408]; regulation of transcription, DNA-templated [GO:0006355]; response to chitin [GO:0010200]; response to reactive oxygen species [GO:0000302]	PF00447;	HSF_DNA-bind	HSF-type DNA-binding	K09419	03000 Transcription factors [BR:ath03000]
Ca_TC00509	--	AT3G18670.1			Ankyrin repeat family protein	--	integral component of membrane [GO:0016021]	--	PF12796;PF13962;	Ank_2;PGG	Ankyrin repeats (3 copies);Domain of unknown function	--	--
Ca_TC00510	--	AT1G29800.1			RING/FYVE/PHD-type zinc finger family protein	metal ion binding [GO:0046872]; phosphatidylinositol binding [GO:0035091]	ruffle membrane [GO:0032587]	regulation of ruffle assembly [GO:1900027]	PF01363;PF04366;	FYVE;Ysc84	FYVE zinc finger;Las17-binding protein actin regulator	--	--
Ca_TC00511	--	AT5G45700.1			Haloacid dehalogenase-like hydrolase (HAD) superfamily protein	phosphoprotein phosphatase activity [GO:0004721]	--	--	PF03031;	NIF	NLI interacting factor-like phosphatase	K15731	01009 Protein phosphatases and associated proteins [BR:ath01009]
Ca_TC00512	--	AT5G01410.1		PDX1, ATPDX1.3, RSR4, PDX1.3, ATPDX1	Aldolase-type TIM barrel family protein	catalytic activity [GO:0003824]	--	pyridoxal phosphate biosynthetic process [GO:0042823]	PF01680;	SOR_SNZ	SOR/SNZ family	K06215	00750 Vitamin B6 metabolism [PATH:ath00750]
Ca_TC00513	--	AT5G01410.1		PDX1, ATPDX1.3, RSR4, PDX1.3, ATPDX1	Aldolase-type TIM barrel family protein	catalytic activity [GO:0003824]	--	pyridoxal phosphate biosynthetic process [GO:0042823]	PF01680;	SOR_SNZ	SOR/SNZ family	K06215	00750 Vitamin B6 metabolism [PATH:ath00750]
Ca_TC00514	--	AT4G18910.1		NIP1;2, NLM2, ATNLM2	NOD26-like intrinsic protein 1;2	arsenite transmembrane transporter activity [GO:0015105]; channel activity [GO:0015267]	integral component of membrane [GO:0016021]; plasma membrane [GO:0005886]	arsenite transport [GO:0015700]; hydrogen peroxide transmembrane transport [GO:0080170]; response to arsenic-containing substance [GO:0046685]	PF00230;	MIP	Major intrinsic protein	K09874	02000 Transporters [BR:ath02000]
Ca_TC00515	--	AT4G18910.1		NIP1;2, NLM2, ATNLM2	NOD26-like intrinsic protein 1;2	arsenite transmembrane transporter activity [GO:0015105]; channel activity [GO:0015267]	integral component of membrane [GO:0016021]; plasma membrane [GO:0005886]	arsenite transport [GO:0015700]; hydrogen peroxide transmembrane transport [GO:0080170]; response to arsenic-containing substance [GO:0046685]	PF00230;	MIP	Major intrinsic protein	--	--
Ca_TC00516	--	AT5G23540.1			Mov34/MPN/PAD-1 family protein	Lys63-specific deubiquitinase activity [GO:0061578]; metal ion binding [GO:0046872]; metallopeptidase activity [GO:0008237]; proteasome binding [GO:0070628]; thiol-dependent ubiquitin-specific protease activity [GO:0004843]	cytosol [GO:0005829]; nucleus [GO:0005634]; proteasome complex [GO:0000502]; proteasome regulatory particle, lid subcomplex [GO:0008541]	proteasome-mediated ubiquitin-dependent protein catabolic process [GO:0043161]; protein catabolic process [GO:0030163]; protein deubiquitination [GO:0016579]; response to salt stress [GO:0009651]	PF01398;PF13012;	JAB;MitMem_reg	JAB1/Mov34/MPN/PAD-1 ubiquitin protease;Maintenance of mitochondrial structure and function	--	--
Ca_TC00517	--	AT5G23540.1			Mov34/MPN/PAD-1 family protein	Lys63-specific deubiquitinase activity [GO:0061578]; metal ion binding [GO:0046872]; metallopeptidase activity [GO:0008237]; proteasome binding [GO:0070628]; thiol-dependent ubiquitin-specific protease activity [GO:0004843]	cytosol [GO:0005829]; nucleus [GO:0005634]; proteasome complex [GO:0000502]; proteasome regulatory particle, lid subcomplex [GO:0008541]	proteasome-mediated ubiquitin-dependent protein catabolic process [GO:0043161]; protein catabolic process [GO:0030163]; protein deubiquitination [GO:0016579]; response to salt stress [GO:0009651]	PF01398;PF13012;	JAB;MitMem_reg	JAB1/Mov34/MPN/PAD-1 ubiquitin protease;Maintenance of mitochondrial structure and function	K03030	01002 Peptidases [BR:ath01002]
Ca_TC00518	--	AT5G23540.1			Mov34/MPN/PAD-1 family protein	Lys63-specific deubiquitinase activity [GO:0061578]; metal ion binding [GO:0046872]; metallopeptidase activity [GO:0008237]; proteasome binding [GO:0070628]; thiol-dependent ubiquitin-specific protease activity [GO:0004843]	cytosol [GO:0005829]; nucleus [GO:0005634]; proteasome complex [GO:0000502]; proteasome regulatory particle, lid subcomplex [GO:0008541]	proteasome-mediated ubiquitin-dependent protein catabolic process [GO:0043161]; protein catabolic process [GO:0030163]; protein deubiquitination [GO:0016579]; response to salt stress [GO:0009651]	PF01398;PF13012;	JAB;MitMem_reg	JAB1/Mov34/MPN/PAD-1 ubiquitin protease;Maintenance of mitochondrial structure and function	--	--
Ca_TC00519	--	AT5G23540.1			Mov34/MPN/PAD-1 family protein	Lys63-specific deubiquitinase activity [GO:0061578]; metal ion binding [GO:0046872]; metallopeptidase activity [GO:0008237]; proteasome binding [GO:0070628]; thiol-dependent ubiquitin-specific protease activity [GO:0004843]	cytosol [GO:0005829]; nucleus [GO:0005634]; proteasome complex [GO:0000502]; proteasome regulatory particle, lid subcomplex [GO:0008541]	proteasome-mediated ubiquitin-dependent protein catabolic process [GO:0043161]; protein catabolic process [GO:0030163]; protein deubiquitination [GO:0016579]; response to salt stress [GO:0009651]	PF01398;PF13012;	JAB;MitMem_reg	JAB1/Mov34/MPN/PAD-1 ubiquitin protease;Maintenance of mitochondrial structure and function	K03030	01002 Peptidases [BR:ath01002]
Ca_TC00520	--	AT1G29690.1		CAD1	MAC/Perforin domain-containing protein	--	plasma membrane [GO:0005886]	cell death [GO:0008219]; immune response [GO:0006955]; plant-type hypersensitive response [GO:0009626]; regulation of salicylic acid metabolic process [GO:0010337]	PF01823;	MACPF	MAC/Perforin domain	--	--
Ca_TC00521	--	AT1G69850.1		ATNRT1:2, NTL1, NRT1:2	nitrate transporter 1:2	abscisic acid transmembrane transporter activity [GO:0090440]; oligopeptide transmembrane transporter activity [GO:0035673]; peptide:proton symporter activity [GO:0015333]; peptide transmembrane transporter activity [GO:1904680]	integral component of membrane [GO:0016021]; plasma membrane [GO:0005886]	abscisic acid transport [GO:0080168]; nitrate assimilation [GO:0042128]; regulation of stomatal movement [GO:0010119]; response to nematode [GO:0009624]	PF00854;	PTR2	POT family	--	--
Ca_TC00522	--	AT1G29680.1			Protein of unknown function (DUF1264)	--	--	--	PF06884;	DUF1264	Protein of unknown function (DUF1264)	--	--
Ca_TC00523	--		G7ILJ9			kinase activity [GO:0016301]	integral component of membrane [GO:0016021]	--	PF00560;PF13855;PF08263;	LRR_1;LRR_8;LRRNT_2	Leucine Rich Repeat;Leucine rich repeat;Leucine rich repeat N-terminal domain	--	--
Ca_TC00524	--	AT4G18950.1			Integrin-linked protein kinase family	ATP binding [GO:0005524]; protein kinase activity [GO:0004672]; protein serine/threonine/tyrosine kinase activity [GO:0004712]; protein serine/threonine kinase activity [GO:0004674]	cytoplasm [GO:0005737]; cytosol [GO:0005829]; nucleus [GO:0005634]	integrin-mediated signaling pathway [GO:0007229]; regulation of stomatal movement [GO:0010119]	PF12796;PF07714;	Ank_2;Pkinase_Tyr	Ankyrin repeats (3 copies);Protein tyrosine kinase	--	--
Ca_TC00525	MADS	AT4G18960.1		AG	K-box region and MADS-box transcription factor family protein	DNA-binding transcription factor activity [GO:0003700]	nucleus [GO:0005634]	--	PF01486;	K-box	K-box region	--	--
Ca_TC00526	--	AT1G29670.1			GDSL-like Lipase/Acylhydrolase superfamily protein	hydrolase activity, acting on ester bonds [GO:0016788]	apoplast [GO:0048046]; cell wall [GO:0005618]; chloroplast [GO:0009507]; chloroplast thylakoid [GO:0009534]	lipid catabolic process [GO:0016042]	PF00657;	Lipase_GDSL	GDSL-like Lipase/Acylhydrolase	--	--
Ca_TC00527	--	AT1G29670.1			GDSL-like Lipase/Acylhydrolase superfamily protein	hydrolase activity, acting on ester bonds [GO:0016788]	apoplast [GO:0048046]; cell wall [GO:0005618]; chloroplast [GO:0009507]; chloroplast thylakoid [GO:0009534]	lipid catabolic process [GO:0016042]	PF00657;	Lipase_GDSL	GDSL-like Lipase/Acylhydrolase	--	--
Ca_TC00528	--	AT1G29670.1			GDSL-like Lipase/Acylhydrolase superfamily protein	hydrolase activity, acting on ester bonds [GO:0016788]	apoplast [GO:0048046]; cell wall [GO:0005618]; chloroplast [GO:0009507]; chloroplast thylakoid [GO:0009534]	lipid catabolic process [GO:0016042]	PF00657;	Lipase_GDSL	GDSL-like Lipase/Acylhydrolase	--	--
Ca_TC00529	--	AT5G45660.1				transferase activity, transferring glycosyl groups [GO:0016757]	--	--	--	--	--	--	--
Ca_TC00531	--	AT5G45650.1			subtilase family protein	serine-type endopeptidase activity [GO:0004252]	extracellular region [GO:0005576]	--	PF05922;PF02225;PF00082;	Inhibitor_I9;PA;Peptidase_S8	Peptidase inhibitor I9;PA domain;Subtilase family	--	--
Ca_TC00532	--	AT2G34340.1			Protein of unknown function, DUF584	--	--	response to gibberellin [GO:0009739]	PF04520;	Senescence_reg	Senescence regulator	--	--
Ca_TC00534	Bromodomain	AT5G46550.1			DNA-binding bromodomain-containing protein	--	nucleus [GO:0005634]	--	PF00439;	Bromodomain	Bromodomain	--	--
Ca_TC00535	--	AT4G18040.1		EIF4E, CUM1, AT.EIF4E1, eIF4E1	eukaryotic translation initiation factor 4E	translation initiation factor activity [GO:0003743]	cytoplasm [GO:0005737]	--	PF01652;	IF4E	Eukaryotic initiation factor 4E	K03259	03012 Translation factors [BR:ath03012]
Ca_TC00536	--	AT4G32520.1		SHM3, AtSHMT3	serine hydroxymethyltransferase 3	amino acid binding [GO:0016597]; cobalt ion binding [GO:0050897]; glycine hydroxymethyltransferase activity [GO:0004372]; pyridoxal phosphate binding [GO:0030170]; serine binding [GO:0070905]; zinc ion binding [GO:0008270]	chloroplast [GO:0009507]; chloroplast stroma [GO:0009570]; plastid [GO:0009536]	cellular response to tetrahydrofolate [GO:1904482]; folic acid metabolic process [GO:0046655]; glycine biosynthetic process from serine [GO:0019264]; glycine metabolic process [GO:0006544]; L-serine catabolic process [GO:0006565]; one-carbon metabolic process [GO:0006730]; tetrahydrofolate interconversion [GO:0035999]; tetrahydrofolate metabolic process [GO:0046653]	PF00464;	SHMT	Serine hydroxymethyltransferase	K00600	00260 Glycine, serine and threonine metabolism [PATH:ath00260]
Ca_TC00537	--	AT2G25950.1			Protein of unknown function (DUF1000)	--	--	--	PF06201;	PITH	PITH domain	--	--
Ca_TC00538	--	AT2G25950.1			Protein of unknown function (DUF1000)	--	--	--	PF06201;	PITH	PITH domain	--	--
Ca_TC00539	--	AT4G18050.1		PGP9	P-glycoprotein 9	ATPase activity, coupled to transmembrane movement of substances [GO:0042626]; ATP binding [GO:0005524]	integral component of membrane [GO:0016021]	--	PF00664;PF00005;	ABC_membrane;ABC_tran	ABC transporter transmembrane region;ABC transporter	--	--
Ca_TC00540	--	AT2G25950.1			Protein of unknown function (DUF1000)	--	--	--	PF06201;	PITH	PITH domain	--	--
Ca_TC00541	--	AT4G18050.1		PGP9	P-glycoprotein 9	ATPase activity, coupled to transmembrane movement of substances [GO:0042626]; ATP binding [GO:0005524]	integral component of membrane [GO:0016021]	--	PF00664;PF00005;	ABC_membrane;ABC_tran	ABC transporter transmembrane region;ABC transporter	--	--
Ca_TC00542	--	AT4G18050.1		PGP9	P-glycoprotein 9	ATPase activity, coupled to transmembrane movement of substances [GO:0042626]; ATP binding [GO:0005524]	integral component of membrane [GO:0016021]	--	PF00664;PF00005;	ABC_membrane;ABC_tran	ABC transporter transmembrane region;ABC transporter	K05658	02000 Transporters [BR:ath02000]
Ca_TC00543	--	AT4G18050.1		PGP9	P-glycoprotein 9	ATPase activity, coupled to transmembrane movement of substances [GO:0042626]; ATP binding [GO:0005524]	integral component of membrane [GO:0016021]	--	PF00664;PF00005;	ABC_membrane;ABC_tran	ABC transporter transmembrane region;ABC transporter	--	--
Ca_TC00544	--	AT5G09640.1		SNG2, SCPL19	serine carboxypeptidase-like 19	serine-type carboxypeptidase activity [GO:0004185]; sinapoylglucose-choline O-sinapoyltransferase activity [GO:0047202]; sinapoyltransferase activity [GO:0016752]	extracellular region [GO:0005576]	secondary metabolic process [GO:0019748]	PF00450;	Peptidase_S10	Serine carboxypeptidase	--	--
Ca_TC00545	--		G7IP32			--	--	--	--	--	--	--	--
Ca_TC00546	ARF	AT1G30330.2		ARF6	auxin response factor 6	DNA binding [GO:0003677]; DNA-binding transcription factor activity [GO:0003700]	nucleus [GO:0005634]	auxin-activated signaling pathway [GO:0009734]; flower development [GO:0009908]; response to auxin [GO:0009733]	PF02309;PF06507;PF02362;	AUX_IAA;Auxin_resp;B3	AUX/IAA family;Auxin response factor;B3 DNA binding domain	--	--
Ca_TC00547	--	AT2G34640.1		PTAC12, HMR	plastid transcriptionally active 12	--	chloroplast [GO:0009507]; nucleoid [GO:0009295]; nucleus [GO:0005634]; plastid chromosome [GO:0009508]; plastid-encoded plastid RNA polymerase complex [GO:0000427]	plastid transcription [GO:0042793]; positive regulation of red or far-red light signaling pathway [GO:0090228]; positive regulation of transcription, DNA-templated [GO:0045893]; red, far-red light phototransduction [GO:0009585]; response to blue light [GO:0009637]; response to far red light [GO:0010218]; response to light stimulus [GO:0009416]; response to red light [GO:0010114]	--	--	--	--	--
Ca_TC00548	--	AT5G03250.1			Phototropic-responsive NPH3 family protein	--	--	protein ubiquitination [GO:0016567]	PF00651;PF03000;	BTB;NPH3	BTB/POZ domain;NPH3 family	--	--
Ca_TC00549	--	AT4G21060.1			Galactosyltransferase family protein	carbohydrate binding [GO:0030246]; hydroxyproline O-galactosyltransferase activity [GO:1990714]; UDP-galactosyltransferase activity [GO:0035250]	endomembrane system [GO:0012505]; Golgi apparatus [GO:0005794]; integral component of membrane [GO:0016021]	arabinogalactan protein metabolic process [GO:0010405]; protein O-linked glycosylation via hydroxyproline [GO:0018258]; root hair cell development [GO:0080147]	PF00337;PF01762;	Gal-bind_lectin;Galactosyl_T	Galactoside-binding lectin;Galactosyltransferase	--	--
Ca_TC00550	--	AT1G73240.1				structural constituent of nuclear pore [GO:0017056]	integral component of membrane [GO:0016021]; nuclear pore transmembrane ring [GO:0070762]	nuclear pore organization [GO:0006999]	--	--	--	K14315	03013 RNA transport [PATH:ath03013]
Ca_TC00551	--	AT3G25210.1			Tetratricopeptide repeat (TPR)-like superfamily protein	--	mitochondrion [GO:0005739]	--	PF13041;	PPR_2	PPR repeat family	--	--
Ca_TC00552	--	AT4G21065.1			Tetratricopeptide repeat (TPR)-like superfamily protein	zinc ion binding [GO:0008270]	--	RNA modification [GO:0009451]	PF14432;PF01535;PF13041;	DYW_deaminase;PPR;PPR_2	DYW family of nucleic acid deaminases;PPR repeat;PPR repeat family	--	--
Ca_TC00553	--	AT4G21070.1		ATBRCA1, BRCA1	breast cancer susceptibility1	metal ion binding [GO:0046872]; ubiquitin-protein transferase activity [GO:0004842]	BRCA1-A complex [GO:0070531]; BRCA1-BARD1 complex [GO:0031436]; nucleus [GO:0005634]; plasma membrane [GO:0005886]	cellular response to gamma radiation [GO:0071480]; DNA recombination [GO:0006310]; DNA repair [GO:0006281]; double-strand break repair via homologous recombination [GO:0000724]; negative regulation of fatty acid biosynthetic process [GO:0045717]; negative regulation of histone acetylation [GO:0035067]; positive regulation of cell cycle arrest [GO:0071158]; positive regulation of histone acetylati…	PF00533;PF16589;	BRCT;BRCT_2	BRCA1 C Terminus (BRCT) domain;BRCT domain, a BRCA1 C-terminus domain	K10683	03019 Messenger RNA biogenesis [BR:ath03019]
Ca_TC00554	--	AT4G03620.1			myosin heavy chain-related	--	--	--	--	--	--	--	--
Ca_TC00555	--	AT5G54830.1			DOMON domain-containing protein / dopamine beta-monooxygenase N-terminal domain-containing protein	metal ion binding [GO:0046872]	endosome [GO:0005768]; Golgi apparatus [GO:0005794]; integral component of membrane [GO:0016021]; trans-Golgi network [GO:0005802]	oxidation-reduction process [GO:0055114]	PF03188;PF10517;PF03351;	Cytochrom_B561;DM13;DOMON	Eukaryotic cytochrome b561;Electron transfer DM13;DOMON domain	--	--
Ca_TC00556	--	AT2G03170.1		ASK14, SK14	SKP1-like 14	--	nucleus [GO:0005634]	protein ubiquitination [GO:0016567]; ubiquitin-dependent protein catabolic process [GO:0006511]	PF01466;PF03931;	Skp1;Skp1_POZ	Skp1 family, dimerisation domain;Skp1 family, tetramerisation domain	--	--
Ca_TC00558	--	AT2G34650.1		PID, ABR	Protein kinase superfamily protein	ATP binding [GO:0005524]; kinase activity [GO:0016301]; protein kinase activity [GO:0004672]; protein serine/threonine kinase activity [GO:0004674]	cell surface [GO:0009986]; cytoplasm [GO:0005737]; cytosol [GO:0005829]; nucleus [GO:0005634]; plasma membrane [GO:0005886]	auxin-activated signaling pathway [GO:0009734]; auxin polar transport [GO:0009926]; cotyledon development [GO:0048825]; phyllome development [GO:0048827]; positive gravitropism [GO:0009958]; protein phosphorylation [GO:0006468]; response to auxin [GO:0009733]; response to karrikin [GO:0080167]; root hair elongation [GO:0048767]; root hair initiation [GO:0048766]	PF00069;	Pkinase	Protein kinase domain	--	--
Ca_TC00559	--	AT2G34660.1		ATMRP2, EST4, MRP2, ABCC2, AtABCC2	multidrug resistance-associated protein 2	(+)-abscisic acid D-glucopyranosyl ester transmembrane transporter activity [GO:1902417]; ATPase activity, coupled to transmembrane movement of substances [GO:0042626]; ATP binding [GO:0005524]; calmodulin binding [GO:0005516]	integral component of membrane [GO:0016021]; membrane [GO:0016020]; plant-type vacuole [GO:0000325]; vacuolar membrane [GO:0005774]; vacuole [GO:0005773]	(+)-abscisic acid D-glucopyranosyl ester transmembrane transport [GO:1902418]; transmembrane transport [GO:0055085]	PF00664;PF00005;	ABC_membrane;ABC_tran	ABC transporter transmembrane region;ABC transporter	--	--
Ca_TC00560	--	AT2G34660.1		ATMRP2, EST4, MRP2, ABCC2, AtABCC2	multidrug resistance-associated protein 2	(+)-abscisic acid D-glucopyranosyl ester transmembrane transporter activity [GO:1902417]; ATPase activity, coupled to transmembrane movement of substances [GO:0042626]; ATP binding [GO:0005524]; calmodulin binding [GO:0005516]	integral component of membrane [GO:0016021]; membrane [GO:0016020]; plant-type vacuole [GO:0000325]; vacuolar membrane [GO:0005774]; vacuole [GO:0005773]	(+)-abscisic acid D-glucopyranosyl ester transmembrane transport [GO:1902418]; transmembrane transport [GO:0055085]	PF00664;PF00005;	ABC_membrane;ABC_tran	ABC transporter transmembrane region;ABC transporter	--	--
Ca_TC00561	TCP	AT4G18390.1		TCP2	TEOSINTE BRANCHED 1, cycloidea and PCF transcription factor 2	DNA-binding transcription factor activity [GO:0003700]; sequence-specific DNA binding [GO:0043565]	nucleus [GO:0005634]	cell differentiation [GO:0030154]; leaf development [GO:0048366]; leaf morphogenesis [GO:0009965]; positive regulation of development, heterochronic [GO:0045962]; positive regulation of nucleic acid-templated transcription [GO:1903508]; positive regulation of photomorphogenesis [GO:2000306]; regulation of transcription, DNA-templated [GO:0006355]; response to blue light [GO:0009637]	PF03634;	TCP	TCP family transcription factor	--	--
Ca_TC00562	--	AT5G46170.1			F-box family protein	--	--	heat acclimation [GO:0010286]	PF12937;	F-box-like	F-box-like	--	--
Ca_TC00563	--	AT5G46190.1			RNA-binding KH domain-containing protein	RNA binding [GO:0003723]	--	--	PF00013;	KH_1	KH domain	K21444	03019 Messenger RNA biogenesis [BR:ath03019]
Ca_TC00564	TPR	AT3G48150.1		APC8, CDC23	anaphase-promoting complex subunit 8	--	anaphase-promoting complex [GO:0005680]	cell cycle [GO:0007049]; cell division [GO:0051301]; protein ubiquitination [GO:0016567]; regulation of defense response [GO:0031347]; regulation of mitotic metaphase/anaphase transition [GO:0030071]	PF04049;PF13176;PF13181;	ANAPC8;TPR_7;TPR_8	Anaphase promoting complex subunit 8 / Cdc23 ;Tetratricopeptide repeat;Tetratricopeptide repeat	K03355	03036 Chromosome and associated proteins [BR:ath03036]
Ca_TC00565	--	AT4G18372.1			Small nuclear ribonucleoprotein family protein	--	NatC complex [GO:0031417]	--	PF01423;	LSM	LSM domain	--	--
Ca_TC00566	--	AT4G18370.1		DEG5, DEGP5, HHOA	DEGP protease 5	serine-type endopeptidase activity [GO:0004252]	chloroplast [GO:0009507]; chloroplast thylakoid lumen [GO:0009543]; thylakoid [GO:0009579]; thylakoid lumen [GO:0031977]	photosystem II repair [GO:0010206]	--	--	--	--	--
Ca_TC00567	--	AT1G30190.1				--	integral component of membrane [GO:0016021]	--	PF05553;	DUF761	Cotton fibre expressed protein	--	--
Ca_TC00568	--	AT1G13230.1			Leucine-rich repeat (LRR) family protein	--	chloroplast [GO:0009507]; plasma membrane [GO:0005886]	response to symbiotic fungus [GO:0009610]; symbiont process [GO:0044403]	PF13855;	LRR_8	Leucine rich repeat	--	--
Ca_TC00569	Tify	AT1G30135.1		JAZ8, TIFY5A	jasmonate-zim-domain protein 8	--	nucleus [GO:0005634]	defense response [GO:0006952]; regulation of defense response [GO:0031347]; regulation of jasmonic acid mediated signaling pathway [GO:2000022]; response to wounding [GO:0009611]	PF09425;PF06200;	CCT_2;tify	Divergent CCT motif;tify domain	--	--
Ca_TC00571	--	AT1G30130.1				--	integral component of membrane [GO:0016021]	--	PF07103;	DUF1365	Protein of unknown function (DUF1365)	--	--
Ca_TC00572	--	AT1G30090.1			Galactose oxidase/kelch repeat superfamily protein	--	--	--	PF00646;PF01344;	F-box;Kelch_1	F-box domain;Kelch motif	--	--
Ca_TC00574	--	AT5G46210.1		CUL4, ATCUL4	cullin4	ubiquitin protein ligase binding [GO:0031625]	Cul4-RING E3 ubiquitin ligase complex [GO:0080008]; cullin-RING ubiquitin ligase complex [GO:0031461]; cytosol [GO:0005829]; nucleus [GO:0005634]; SCF ubiquitin ligase complex [GO:0019005]; ubiquitin ligase complex [GO:0000151]	abscisic acid-activated signaling pathway [GO:0009738]; cotyledon development [GO:0048825]; DNA repair [GO:0006281]; flower development [GO:0009908]; fruit development [GO:0010154]; hormone-mediated signaling pathway [GO:0009755]; leaf development [GO:0048366]; negative regulation of photomorphogenesis [GO:0010100]; photomorphogenesis [GO:0009640]; proteasome-mediated ubiquitin-dependent protein …	PF00888;PF10557;	Cullin;Cullin_Nedd8	Cullin family;Cullin protein neddylation domain	--	--
Ca_TC00575	--		A0A1S3DWQ6			--	--	--	PF05678;	VQ	VQ motif	--	--
Ca_TC00576	--	AT4G18340.1			Glycosyl hydrolase superfamily protein	hydrolase activity, hydrolyzing O-glycosyl compounds [GO:0004553]	anchored component of plasma membrane [GO:0046658]	carbohydrate metabolic process [GO:0005975]	PF00332;	Glyco_hydro_17	Glycosyl hydrolases family 17	--	--
Ca_TC00577	--	AT1G26900.1			Pentatricopeptide repeat (PPR) superfamily protein	--	mitochondrion [GO:0005739]	RNA modification [GO:0009451]	PF01535;PF13041;	PPR;PPR_2	PPR repeat;PPR repeat family	--	--
Ca_TC00578	--	AT1G30040.1		ATGA2OX2, GA2OX2	gibberellin 2-oxidase	C-19 gibberellin 2-beta-dioxygenase activity [GO:0052634]; dioxygenase activity [GO:0051213]; metal ion binding [GO:0046872]	--	gibberellin biosynthetic process [GO:0009686]; gibberellin catabolic process [GO:0045487]; response to red light [GO:0010114]; response to red or far red light [GO:0009639]	PF03171;PF14226;	2OG-FeII_Oxy;DIOX_N	2OG-Fe(II) oxygenase superfamily;non-haem dioxygenase in morphine synthesis N-terminal	K04125	00904 Diterpenoid biosynthesis [PATH:ath00904]
Ca_TC00579	--	AT1G29940.1		NRPA2	nuclear RNA polymerase A2	DNA binding [GO:0003677]; DNA-directed 5'-3' RNA polymerase activity [GO:0003899]; metal ion binding [GO:0046872]; ribonucleoside binding [GO:0032549]	cytosol [GO:0005829]; RNA polymerase I complex [GO:0005736]	megagametogenesis [GO:0009561]; ribosome biogenesis [GO:0042254]; transcription by RNA polymerase I [GO:0006360]	PF06883;PF04563;PF04561;PF04565;PF00562;PF04560;	RNA_pol_Rpa2_4;RNA_pol_Rpb2_1;RNA_pol_Rpb2_2;RNA_pol_Rpb2_3;RNA_pol_Rpb2_6;RNA_pol_Rpb2_7	RNA polymerase I, Rpa2 specific domain ;RNA polymerase beta subunit;RNA polymerase Rpb2, domain 2;RNA polymerase Rpb2, domain 3;RNA polymerase Rpb2, domain 6;RNA polymerase Rpb2, domain 7	--	--
Ca_TC00580	--	AT5G46220.1			Protein of unknown function (DUF616)	dihydroceramidase activity [GO:0071633]	Golgi apparatus [GO:0005794]; integral component of membrane [GO:0016021]; pollen tube [GO:0090406]	ceramide metabolic process [GO:0006672]; pollen tube growth [GO:0009860]; regulation of stomatal opening [GO:1902456]; stomatal movement [GO:0010118]	PF04765;	DUF616	Protein of unknown function (DUF616)	--	--
Ca_TC00581	--	AT5G46230.1			Protein of unknown function, DUF538	--	--	--	PF04398;	DUF538	Protein of unknown function, DUF538	--	--
Ca_TC00582	--	AT1G30010.1			Intron maturase, type II family protein	endonuclease activity [GO:0004519]	mitochondrion [GO:0005739]	Group III intron splicing [GO:0000374]; Group II intron splicing [GO:0000373]; intron homing [GO:0006314]; mitochondrial mRNA processing [GO:0090615]; mitochondrion organization [GO:0007005]; regulation of cellular amino acid metabolic process [GO:0006521]; regulation of cellulose biosynthetic process [GO:2001006]; regulation of polysaccharide biosynthetic process [GO:0032885]; regulation of trig…	PF01348;	Intron_maturas2	Type II intron maturase	--	--
Ca_TC00583	--	AT4G18335.1				--	--	--	--	--	--	--	--
Ca_TC00584	--	AT1G30000.1		MNS3	alpha-mannosidase 3	alpha-mannosidase activity [GO:0004559]; calcium ion binding [GO:0005509]; mannosyl-oligosaccharide 1,2-alpha-mannosidase activity [GO:0004571]	endoplasmic reticulum [GO:0005783]; endosome [GO:0005768]; Golgi apparatus [GO:0005794]; integral component of membrane [GO:0016021]; membrane [GO:0016020]; trans-Golgi network [GO:0005802]	N-glycan processing [GO:0006491]; protein glycosylation [GO:0006486]; ubiquitin-dependent ERAD pathway [GO:0030433]	PF01532;	Glyco_hydro_47	Glycosyl hydrolase family 47	K01230	00510 N-Glycan biosynthesis [PATH:ath00510]
Ca_TC00585	--	AT5G46240.1		KAT1	potassium channel in Arabidopsis thaliana 1	voltage-gated potassium channel activity [GO:0005249]	integral component of membrane [GO:0016021]	--	PF00027;PF00520;PF11834;	cNMP_binding;Ion_trans;KHA	Cyclic nucleotide-binding domain;Ion transport protein;KHA, dimerisation domain of potassium ion channel	--	--
Ca_TC00586	--	AT1G29980.1			Protein of unknown function, DUF642	--	anchored component of membrane [GO:0031225]; plasma membrane [GO:0005886]	--	PF04862;	DUF642	Protein of unknown function (DUF642)	--	--
Ca_TC00587	--	AT4G04480.1				--	--	--	PF14476;	Chloroplast_duf	Petal formation-expressed	--	--
Ca_TC00588	--	AT5G46250.1			RNA-binding protein	RNA binding [GO:0003723]	nucleus [GO:0005634]; ribonucleoprotein complex [GO:1990904]	RNA processing [GO:0006396]	PF05383;PF00076;	La;RRM_1	La domain;RNA recognition motif. (a.k.a. RRM, RBD, or RNP domain)	--	--
Ca_TC00589	--	AT5G46250.1			RNA-binding protein	RNA binding [GO:0003723]	nucleus [GO:0005634]; ribonucleoprotein complex [GO:1990904]	RNA processing [GO:0006396]	PF05383;PF00076;	La;RRM_1	La domain;RNA recognition motif. (a.k.a. RRM, RBD, or RNP domain)	--	--
Ca_TC00590	--	AT4G18270.1		ATTRANS11, TRANS11	translocase 11	phospho-N-acetylmuramoyl-pentapeptide-transferase activity [GO:0008963]; phosphotransferase activity, for other substituted phosphate groups [GO:0016780]	integral component of plasma membrane [GO:0005887]	cell wall macromolecule biosynthetic process [GO:0044038]; cell wall organization [GO:0071555]	PF00953;	Glycos_transf_4	Glycosyl transferase family 4	--	--
Ca_TC00591	--	AT2G34500.1		CYP710A1	cytochrome P450, family 710, subfamily A, polypeptide 1	C-22 sterol desaturase activity [GO:0000249]; heme binding [GO:0020037]; iron ion binding [GO:0005506]; monooxygenase activity [GO:0004497]	integral component of membrane [GO:0016021]	oxidation-reduction process [GO:0055114]; sterol biosynthetic process [GO:0016126]; sterol metabolic process [GO:0016125]	PF00067;	p450	Cytochrome P450	K09832	00100 Steroid biosynthesis [PATH:ath00100]
Ca_TC00592	--	AT2G36160.1			Ribosomal protein S11 family protein	mRNA 5'-UTR binding [GO:0048027]; small ribosomal subunit rRNA binding [GO:0070181]; structural constituent of ribosome [GO:0003735]	chloroplast [GO:0009507]; cytosol [GO:0005829]; cytosolic ribosome [GO:0022626]; cytosolic small ribosomal subunit [GO:0022627]; membrane [GO:0016020]; plasma membrane [GO:0005886]; plasmodesma [GO:0009506]; polysomal ribosome [GO:0042788]; vacuolar membrane [GO:0005774]	maturation of SSU-rRNA from tricistronic rRNA transcript (SSU-rRNA, 5.8S rRNA, LSU-rRNA) [GO:0000462]; ribosomal small subunit assembly [GO:0000028]; translation [GO:0006412]	PF00411;	Ribosomal_S11	Ribosomal protein S11	--	--
Ca_TC00593	--	AT3G11510.1			Ribosomal protein S11 family protein	structural constituent of ribosome [GO:0003735]	ribosome [GO:0005840]	translation [GO:0006412]	PF00411;	Ribosomal_S11	Ribosomal protein S11	K02955	03010 Ribosome [PATH:ath03010]
Ca_TC00594	--	AT2G34480.1			Ribosomal protein L18ae/LX family protein	mRNA binding [GO:0003729]; structural constituent of ribosome [GO:0003735]	cytosol [GO:0005829]; cytosolic large ribosomal subunit [GO:0022625]; cytosolic ribosome [GO:0022626]; nucleus [GO:0005634]; plasma membrane [GO:0005886]; polysomal ribosome [GO:0042788]; vacuolar membrane [GO:0005774]	embryo development ending in seed dormancy [GO:0009793]; pollen tube growth [GO:0009860]; translation [GO:0006412]	PF01775;	Ribosomal_L18A	Ribosomal proteins 50S-L18Ae/60S-L20/60S-L18A	--	--
Ca_TC00595	--	AT2G34480.1			Ribosomal protein L18ae/LX family protein	mRNA binding [GO:0003729]; structural constituent of ribosome [GO:0003735]	cytosol [GO:0005829]; cytosolic large ribosomal subunit [GO:0022625]; cytosolic ribosome [GO:0022626]; nucleus [GO:0005634]; plasma membrane [GO:0005886]; polysomal ribosome [GO:0042788]; vacuolar membrane [GO:0005774]	embryo development ending in seed dormancy [GO:0009793]; pollen tube growth [GO:0009860]; translation [GO:0006412]	PF01775;	Ribosomal_L18A	Ribosomal proteins 50S-L18Ae/60S-L20/60S-L18A	K02882	03010 Ribosome [PATH:ath03010]
Ca_TC00596	C3H	AT3G06410.1			Zinc finger C-x8-C-x5-C-x3-H type family protein	DNA binding [GO:0003677]; metal ion binding [GO:0046872]; mRNA binding [GO:0003729]	nucleus [GO:0005634]	--	PF00642;	zf-CCCH	Zinc finger C-x8-C-x5-C-x3-H type (and similar)	--	--
Ca_TC00598	AP2-EREBP	AT5G18560.1		PUCHI	Integrase-type DNA-binding superfamily protein	DNA-binding transcription factor activity [GO:0003700]; sequence-specific DNA binding [GO:0043565]; transcription regulatory region DNA binding [GO:0044212]	nucleus [GO:0005634]	bract development [GO:0010432]; ethylene-activated signaling pathway [GO:0009873]; floral meristem determinacy [GO:0010582]; floral meristem growth [GO:0010451]; flower development [GO:0009908]; lateral root morphogenesis [GO:0010102]	PF00847;	AP2	AP2 domain	--	--
Ca_TC00599	--	AT5G18570.1		EMB269, ATOBGC, CPSAR1	GTP1/OBG family protein	GTPase activity [GO:0003924]; GTP binding [GO:0005525]; magnesium ion binding [GO:0000287]	chloroplast [GO:0009507]; chloroplast inner membrane [GO:0009706]; chloroplast stroma [GO:0009570]	chloroplast organization [GO:0009658]; embryo development ending in seed dormancy [GO:0009793]; response to light stimulus [GO:0009416]; rRNA processing [GO:0006364]; thylakoid membrane organization [GO:0010027]	PF09269;PF01018;PF01926;	DUF1967;GTP1_OBG;MMR_HSR1	Domain of unknown function (DUF1967);GTP1/OBG;50S ribosome-binding GTPase	--	--
Ca_TC00600	mTERF	AT5G07900.1			Mitochondrial transcription termination factor family protein	double-stranded DNA binding [GO:0003690]	chloroplast [GO:0009507]; membrane [GO:0016020]	chloroplast organization [GO:0009658]; developmental process [GO:0032502]; regulation of transcription, DNA-templated [GO:0006355]	PF02536;	mTERF	mTERF	--	--
Ca_TC00601	mTERF	AT5G18570.1		EMB269, ATOBGC, CPSAR1	GTP1/OBG family protein	GTPase activity [GO:0003924]; GTP binding [GO:0005525]; magnesium ion binding [GO:0000287]	chloroplast [GO:0009507]; chloroplast inner membrane [GO:0009706]; chloroplast stroma [GO:0009570]	chloroplast organization [GO:0009658]; embryo development ending in seed dormancy [GO:0009793]; response to light stimulus [GO:0009416]; rRNA processing [GO:0006364]; thylakoid membrane organization [GO:0010027]	PF09269;PF01018;PF01926;	DUF1967;GTP1_OBG;MMR_HSR1	Domain of unknown function (DUF1967);GTP1/OBG;50S ribosome-binding GTPase	--	--
Ca_TC00602	TPR	AT2G39090.1		APC7, AtAPC7	tetratricopeptide repeat (TPR)-containing protein	--	nucleus [GO:0005634]	cell cycle [GO:0007049]; cell division [GO:0051301]; protein ubiquitination [GO:0016567]	--	--	--	K03354	03036 Chromosome and associated proteins [BR:ath03036]
Ca_TC00604	--	AT5G18590.1			Galactose oxidase/kelch repeat superfamily protein	--	cytosol [GO:0005829]	--	PF01344;	Kelch_1	Kelch motif	--	--
Ca_TC00605	--	AT5G18600.1			Thioredoxin superfamily protein	2 iron, 2 sulfur cluster binding [GO:0051537]; electron transfer activity [GO:0009055]; metal ion binding [GO:0046872]; protein disulfide oxidoreductase activity [GO:0015035]	cytoplasm [GO:0005737]	cell redox homeostasis [GO:0045454]; negative regulation of transcription by RNA polymerase II [GO:0000122]	PF00462;	Glutaredoxin	Glutaredoxin	K03676	03110 Chaperones and folding catalysts [BR:ath03110]
Ca_TC00606	--	AT3G21460.1			Glutaredoxin family protein	2 iron, 2 sulfur cluster binding [GO:0051537]; electron transfer activity [GO:0009055]; metal ion binding [GO:0046872]; protein disulfide oxidoreductase activity [GO:0015035]	cytoplasm [GO:0005737]; nucleus [GO:0005634]	cell redox homeostasis [GO:0045454]; negative regulation of transcription by RNA polymerase II [GO:0000122]	PF00462;	Glutaredoxin	Glutaredoxin	--	--
Ca_TC00607	--	AT5G18610.1			Protein kinase superfamily protein	ATP binding [GO:0005524]; protein kinase activity [GO:0004672]; transmembrane receptor protein serine/threonine kinase activity [GO:0004675]	anchored component of plasma membrane [GO:0046658]; plasma membrane [GO:0005886]	activation of MAPK activity [GO:0000187]; cellular response to chitin [GO:0071323]; innate immune response [GO:0045087]; positive regulation of defense response to bacterium [GO:1900426]; protein phosphorylation [GO:0006468]; regulation of defense response to fungus [GO:1900150]; regulation of innate immune response [GO:0045088]	PF00069;	Pkinase	Protein kinase domain	--	--
Ca_TC00608	SNF2	AT5G18620.2		CHR17	chromatin remodeling factor17	ATPase activity [GO:0016887]; ATP binding [GO:0005524]; DNA binding [GO:0003677]; helicase activity [GO:0004386]; nucleosome binding [GO:0031491]	NURF complex [GO:0016589]	ATP-dependent chromatin remodeling [GO:0043044]; nucleosome positioning [GO:0016584]; vegetative to reproductive phase transition of meristem [GO:0010228]	PF09110;PF00271;PF09111;PF00176;	HAND;Helicase_C;SLIDE;SNF2_N	HAND;Helicase conserved C-terminal domain;SLIDE;SNF2 family N-terminal domain	K11654	03021 Transcription machinery [BR:ath03021]
Ca_TC00609	--	AT5G18640.1			alpha/beta-Hydrolases superfamily protein	hydrolase activity [GO:0016787]	--	lipid metabolic process [GO:0006629]	PF01764;	Lipase_3	Lipase (class 3)	--	--
Ca_TC00610	--	AT5G18630.1			alpha/beta-Hydrolases superfamily protein	hydrolase activity [GO:0016787]	--	lipid metabolic process [GO:0006629]	PF01764;	Lipase_3	Lipase (class 3)	--	--
Ca_TC00611	--	AT5G18650.1			CHY-type/CTCHY-type/RING-type Zinc finger protein	transcription factor binding [GO:0008134]; ubiquitin-protein transferase activity [GO:0004842]; zinc ion binding [GO:0008270]	cytoplasm [GO:0005737]; nucleus [GO:0005634]	defense response [GO:0006952]; negative regulation of defense response to bacterium [GO:1900425]; positive regulation of transcription factor catabolic process [GO:1901485]; protein ubiquitination [GO:0016567]	PF05495;PF13639;PF14599;	zf-CHY;zf-RING_2;zinc_ribbon_6	CHY zinc finger;Ring finger domain;Zinc-ribbon	K10144	04120 Ubiquitin mediated proteolysis [PATH:ath04120]
Ca_TC00612	--	AT2G37270.1		ATRPS5B, RPS5B	ribosomal protein 5B	mRNA binding [GO:0003729]; rRNA binding [GO:0019843]; structural constituent of ribosome [GO:0003735]	cell wall [GO:0005618]; chloroplast [GO:0009507]; cytosol [GO:0005829]; cytosolic ribosome [GO:0022626]; cytosolic small ribosomal subunit [GO:0022627]; membrane [GO:0016020]; plasma membrane [GO:0005886]; plasmodesma [GO:0009506]; polysomal ribosome [GO:0042788]; vacuolar membrane [GO:0005774]	response to cytokinin [GO:0009735]; ribosomal small subunit assembly [GO:0000028]; translation [GO:0006412]	PF00177;	Ribosomal_S7	Ribosomal protein S7p/S5e	K02989	03010 Ribosome [PATH:ath03010]
Ca_TC00613	--	AT2G37270.1		ATRPS5B, RPS5B	ribosomal protein 5B	mRNA binding [GO:0003729]; rRNA binding [GO:0019843]; structural constituent of ribosome [GO:0003735]	cell wall [GO:0005618]; chloroplast [GO:0009507]; cytosol [GO:0005829]; cytosolic ribosome [GO:0022626]; cytosolic small ribosomal subunit [GO:0022627]; membrane [GO:0016020]; plasma membrane [GO:0005886]; plasmodesma [GO:0009506]; polysomal ribosome [GO:0042788]; vacuolar membrane [GO:0005774]	response to cytokinin [GO:0009735]; ribosomal small subunit assembly [GO:0000028]; translation [GO:0006412]	PF00177;	Ribosomal_S7	Ribosomal protein S7p/S5e	--	--
Ca_TC00614	--	AT4G15630.1			Uncharacterised protein family (UPF0497)	4 iron, 4 sulfur cluster binding [GO:0051539]; protein histidine kinase binding [GO:0043424]	integral component of membrane [GO:0016021]; plasma membrane [GO:0005886]; plasmodesma [GO:0009506]	--	PF04535;	DUF588	Domain of unknown function (DUF588)	--	--
Ca_TC00615	--	AT4G15630.1			Uncharacterised protein family (UPF0497)	4 iron, 4 sulfur cluster binding [GO:0051539]; protein histidine kinase binding [GO:0043424]	integral component of membrane [GO:0016021]; plasma membrane [GO:0005886]; plasmodesma [GO:0009506]	--	PF04535;	DUF588	Domain of unknown function (DUF588)	--	--
Ca_TC00616	--	AT1G29940.1		NRPA2	nuclear RNA polymerase A2	DNA binding [GO:0003677]; DNA-directed 5'-3' RNA polymerase activity [GO:0003899]; metal ion binding [GO:0046872]; ribonucleoside binding [GO:0032549]	cytosol [GO:0005829]; RNA polymerase I complex [GO:0005736]	megagametogenesis [GO:0009561]; ribosome biogenesis [GO:0042254]; transcription by RNA polymerase I [GO:0006360]	PF06883;PF04563;PF04561;PF04565;PF00562;PF04560;	RNA_pol_Rpa2_4;RNA_pol_Rpb2_1;RNA_pol_Rpb2_2;RNA_pol_Rpb2_3;RNA_pol_Rpb2_6;RNA_pol_Rpb2_7	RNA polymerase I, Rpa2 specific domain ;RNA polymerase beta subunit;RNA polymerase Rpb2, domain 2;RNA polymerase Rpb2, domain 3;RNA polymerase Rpb2, domain 6;RNA polymerase Rpb2, domain 7	--	--
Ca_TC00617	--	AT1G29940.1		NRPA2	nuclear RNA polymerase A2	DNA binding [GO:0003677]; DNA-directed 5'-3' RNA polymerase activity [GO:0003899]; metal ion binding [GO:0046872]; ribonucleoside binding [GO:0032549]	cytosol [GO:0005829]; RNA polymerase I complex [GO:0005736]	megagametogenesis [GO:0009561]; ribosome biogenesis [GO:0042254]; transcription by RNA polymerase I [GO:0006360]	PF06883;PF04563;PF04561;PF04565;PF00562;PF04560;	RNA_pol_Rpa2_4;RNA_pol_Rpb2_1;RNA_pol_Rpb2_2;RNA_pol_Rpb2_3;RNA_pol_Rpb2_6;RNA_pol_Rpb2_7	RNA polymerase I, Rpa2 specific domain ;RNA polymerase beta subunit;RNA polymerase Rpb2, domain 2;RNA polymerase Rpb2, domain 3;RNA polymerase Rpb2, domain 6;RNA polymerase Rpb2, domain 7	K03002	03020 RNA polymerase [PATH:ath03020]
Ca_TC00618	--	AT1G29940.1		NRPA2	nuclear RNA polymerase A2	DNA binding [GO:0003677]; DNA-directed 5'-3' RNA polymerase activity [GO:0003899]; metal ion binding [GO:0046872]; ribonucleoside binding [GO:0032549]	cytosol [GO:0005829]; RNA polymerase I complex [GO:0005736]	megagametogenesis [GO:0009561]; ribosome biogenesis [GO:0042254]; transcription by RNA polymerase I [GO:0006360]	PF06883;PF04563;PF04561;PF04565;PF00562;PF04560;	RNA_pol_Rpa2_4;RNA_pol_Rpb2_1;RNA_pol_Rpb2_2;RNA_pol_Rpb2_3;RNA_pol_Rpb2_6;RNA_pol_Rpb2_7	RNA polymerase I, Rpa2 specific domain ;RNA polymerase beta subunit;RNA polymerase Rpb2, domain 2;RNA polymerase Rpb2, domain 3;RNA polymerase Rpb2, domain 6;RNA polymerase Rpb2, domain 7	K03002	03020 RNA polymerase [PATH:ath03020]
Ca_TC00619	--	AT5G18660.1		PCB2	NAD(P)-binding Rossmann-fold superfamily protein	3,8-divinyl protochlorophyllide a 8-vinyl reductase activity [GO:0051744]; divinyl chlorophyllide a 8-vinyl-reductase activity [GO:0033728]	chloroplast [GO:0009507]; chloroplast envelope [GO:0009941]; chloroplast thylakoid [GO:0009534]; membrane [GO:0016020]	chlorophyll biosynthetic process [GO:0015995]	PF13460;	NAD_binding_10	NAD(P)H-binding	K19073	00860 Porphyrin and chlorophyll metabolism [PATH:ath00860]
Ca_TC00620	--	AT2G39080.1			NAD(P)-binding Rossmann-fold superfamily protein	--	chloroplast [GO:0009507]; chloroplast stroma [GO:0009570]	--	--	--	--	--	--
Ca_TC00621	--	AT1G54610.2			Protein kinase superfamily protein	ATP binding [GO:0005524]; cyclin-dependent protein serine/threonine kinase activity [GO:0004693]	nucleus [GO:0005634]; plasma membrane [GO:0005886]	protein phosphorylation [GO:0006468]	PF00069;	Pkinase	Protein kinase domain	K08819	01001 Protein kinases [BR:ath01001]
Ca_TC00622	--	AT5G18670.1		BMY3, BAM9	beta-amylase 3	beta-amylase activity [GO:0016161]	cytoplasm [GO:0005737]	polysaccharide catabolic process [GO:0000272]	PF01373;	Glyco_hydro_14	Glycosyl hydrolase family 14	--	--
Ca_TC00623	--	AT5G18670.1		BMY3, BAM9	beta-amylase 3	beta-amylase activity [GO:0016161]	cytoplasm [GO:0005737]	polysaccharide catabolic process [GO:0000272]	PF01373;	Glyco_hydro_14	Glycosyl hydrolase family 14	--	--
Ca_TC00624	TUB	AT2G47900.3		TLP3	tubby like protein 3	DNA-binding transcription factor activity [GO:0003700]	cytosol [GO:0005829]; nucleus [GO:0005634]; plasma membrane [GO:0005886]; plastid [GO:0009536]	cellular response to osmotic stress [GO:0071470]; regulation of transcription, DNA-templated [GO:0006355]; response to fungus [GO:0009620]; response to hydrogen peroxide [GO:0042542]; response to salt stress [GO:0009651]	PF00646;PF01167;	F-box;Tub	F-box domain;Tub family	--	--
Ca_TC00625	--		A0A1S3ECN4			--	--	--	--	--	--	--	--
Ca_TC00626	--	AT1G54580.1		ACP2	acyl carrier protein 2	acyl carrier activity [GO:0000036]; phosphopantetheine binding [GO:0031177]; protein domain specific binding [GO:0019904]	chloroplast [GO:0009507]	--	PF00550;	PP-binding	Phosphopantetheine attachment site	--	--
Ca_TC00627	--	AT5G18700.1		RUK, EMB3013	Protein kinase family protein with ARM repeat domain	ATP binding [GO:0005524]; microtubule binding [GO:0008017]; transferase activity [GO:0016740]	microtubule [GO:0005874]; phragmoplast [GO:0009524]; plasmodesma [GO:0009506]; preprophase band [GO:0009574]; spindle [GO:0005819]	cellularization [GO:0007349]; cytokinesis by cell plate formation [GO:0000911]; endosperm cellularization [GO:0010342]; microsporogenesis [GO:0009556]; phragmoplast assembly [GO:0000914]; pollen development [GO:0009555]; protein phosphorylation [GO:0006468]; radial microtubular system formation [GO:0010245]	PF00069;	Pkinase	Protein kinase domain	K17545	01001 Protein kinases [BR:ath01001]
Ca_TC00628	--	AT5G18750.1			DNAJ heat shock N-terminal domain-containing protein	--	--	--	PF00226;PF11926;	DnaJ;DUF3444	DnaJ domain;Domain of unknown function (DUF3444)	--	--
Ca_TC00629	--	AT3G21480.1			BRCT domain-containing DNA repair protein	--	--	--	PF16770;	RTT107_BRCT_5	Regulator of Ty1 transposition protein 107 BRCT domain	--	--
Ca_TC00630	--	AT3G18670.1			Ankyrin repeat family protein	--	integral component of membrane [GO:0016021]	--	PF12796;PF13962;	Ank_2;PGG	Ankyrin repeats (3 copies);Domain of unknown function	--	--
Ca_TC00631	--	AT3G06330.1			RING/U-box superfamily protein	ubiquitin-protein transferase activity [GO:0004842]; zinc ion binding [GO:0008270]	integral component of membrane [GO:0016021]	--	PF12906;	RINGv	RING-variant domain	--	--
Ca_TC00632	--	AT4G15560.1		CLA1, DEF, CLA, DXS, DXPS2	Deoxyxylulose-5-phosphate synthase	1-deoxy-D-xylulose-5-phosphate synthase activity [GO:0008661]; metal ion binding [GO:0046872]	chloroplast [GO:0009507]; chloroplast stroma [GO:0009570]	1-deoxy-D-xylulose 5-phosphate biosynthetic process [GO:0052865]; chlorophyll biosynthetic process [GO:0015995]; isopentenyl diphosphate biosynthetic process, methylerythritol 4-phosphate pathway [GO:0019288]; terpenoid biosynthetic process [GO:0016114]; thiamine biosynthetic process [GO:0009228]	PF13292;PF02779;PF02780;	DXP_synthase_N;Transket_pyr;Transketolase_C	1-deoxy-D-xylulose-5-phosphate synthase;Transketolase, pyrimidine binding domain;Transketolase, C-terminal domain	--	--
Ca_TC00633	--	AT4G15560.1		CLA1, DEF, CLA, DXS, DXPS2	Deoxyxylulose-5-phosphate synthase	1-deoxy-D-xylulose-5-phosphate synthase activity [GO:0008661]; metal ion binding [GO:0046872]	chloroplast [GO:0009507]; chloroplast stroma [GO:0009570]	1-deoxy-D-xylulose 5-phosphate biosynthetic process [GO:0052865]; chlorophyll biosynthetic process [GO:0015995]; isopentenyl diphosphate biosynthetic process, methylerythritol 4-phosphate pathway [GO:0019288]; terpenoid biosynthetic process [GO:0016114]; thiamine biosynthetic process [GO:0009228]	PF13292;PF02779;PF02780;	DXP_synthase_N;Transket_pyr;Transketolase_C	1-deoxy-D-xylulose-5-phosphate synthase;Transketolase, pyrimidine binding domain;Transketolase, C-terminal domain	--	--
Ca_TC00635	SBP	AT5G18830.3		SPL7	squamosa promoter binding protein-like 7	DNA binding [GO:0003677]; DNA-binding transcription factor activity [GO:0003700]; metal ion binding [GO:0046872]; sequence-specific DNA binding [GO:0043565]	integral component of membrane [GO:0016021]; nucleus [GO:0005634]	copper ion homeostasis [GO:0055070]; regulation of transcription, DNA-templated [GO:0006355]	PF03110;	SBP	SBP domain	--	--
Ca_TC00636	--	AT4G23160.1		CRK8	cysteine-rich RLK (RECEPTOR-like protein kinase) 8	ATP binding [GO:0005524]; protein serine/threonine kinase activity [GO:0004674]	integral component of membrane [GO:0016021]; plasma membrane [GO:0005886]	defense response to bacterium [GO:0042742]; protein phosphorylation [GO:0006468]	PF00069;PF01657;	Pkinase;Stress-antifung	Protein kinase domain;Salt stress response/antifungal	--	--
Ca_TC00637	--	AT5G18840.1			Major facilitator superfamily protein	carbohydrate:proton symporter activity [GO:0005351]	integral component of plasma membrane [GO:0005887]	--	PF00083;	Sugar_tr	Sugar (and other) transporter	--	--
Ca_TC00638	--	AT4G03020.1			transducin family protein / WD-40 repeat family protein	--	Cul4-RING E3 ubiquitin ligase complex [GO:0080008]	proteasome-mediated ubiquitin-dependent protein catabolic process [GO:0043161]	PF00400;	WD40	WD domain, G-beta repeat	--	--
Ca_TC00639	--	AT5G18860.1			inosine-uridine preferring nucleoside hydrolase family protein	adenosine nucleosidase activity [GO:0047622]; inosine nucleosidase activity [GO:0047724]	apoplast [GO:0048046]; cell wall [GO:0005618]	adenosine catabolic process [GO:0006154]; inosine catabolic process [GO:0006148]; response to jasmonic acid [GO:0009753]; response to wounding [GO:0009611]	PF01156;	IU_nuc_hydro	Inosine-uridine preferring nucleoside hydrolase	--	--
Ca_TC00641	--	AT3G21510.1		AHP1	histidine-containing phosphotransmitter 1	histidine phosphotransfer kinase activity [GO:0009927]; protein histidine kinase binding [GO:0043424]	cytoplasm [GO:0005737]; cytosol [GO:0005829]; nucleus [GO:0005634]	cytokinin-activated signaling pathway [GO:0009736]; phosphorelay signal transduction system [GO:0000160]; phosphorylation [GO:0016310]	PF01627;	Hpt	Hpt domain	--	--
Ca_TC00642	--	AT5G18900.1			2-oxoglutarate (2OG) and Fe(II)-dependent oxygenase superfamily protein	iron ion binding [GO:0005506]; L-ascorbic acid binding [GO:0031418]; procollagen-proline 4-dioxygenase activity [GO:0004656]	cytoplasm [GO:0005737]; endoplasmic reticulum [GO:0005783]; endoplasmic reticulum membrane [GO:0005789]; Golgi apparatus [GO:0005794]; integral component of membrane [GO:0016021]; nucleus [GO:0005634]	peptidyl-proline hydroxylation to 4-hydroxy-L-proline [GO:0018401]	PF13640;PF01549;	2OG-FeII_Oxy_3;ShK	2OG-Fe(II) oxygenase superfamily;ShK domain-like	--	--
Ca_TC00643	--	AT5G18910.1			Protein kinase superfamily protein	ATP binding [GO:0005524]; protein serine/threonine kinase activity [GO:0004674]; transmembrane receptor protein serine/threonine kinase activity [GO:0004675]	peroxisome [GO:0005777]; plasma membrane [GO:0005886]	protein autophosphorylation [GO:0046777]; protein phosphorylation [GO:0006468]	PF07714;	Pkinase_Tyr	Protein tyrosine kinase	--	--
Ca_TC00644	--	AT4G15545.1				transmembrane transporter activity [GO:0022857]	integral component of membrane [GO:0016021]	--	--	--	--	--	--
Ca_TC00645	--	AT3G23880.1			F-box and associated interaction domains-containing protein	--	nucleus [GO:0005634]	--	PF00646;PF08268;	F-box;FBA_3	F-box domain;F-box associated domain	--	--
Ca_TC00646	--	AT3G21570.1				--	--	--	--	--	--	--	--
Ca_TC00647	--	AT3G21570.1				--	--	--	--	--	--	--	--
Ca_TC00648	--	AT3G21550.1		DMP2, AtDMP2	DUF679 domain membrane protein 2	--	endoplasmic reticulum [GO:0005783]; endoplasmic reticulum membrane [GO:0005789]; integral component of membrane [GO:0016021]; plant-type vacuole membrane [GO:0009705]	abscission [GO:0009838]; endomembrane system organization [GO:0010256]	PF05078;	DUF679	Protein of unknown function (DUF679)	--	--
Ca_TC00649	--	AT3G21530.1			DNAse I-like superfamily protein	--	--	GPI anchor biosynthetic process [GO:0006506]	PF03372;	Exo_endo_phos	Endonuclease/Exonuclease/phosphatase family	--	--
Ca_TC00651	--	AT4G03000.1			RING/U-box superfamily protein	metal ion binding [GO:0046872]; transferase activity [GO:0016740]	--	protein ubiquitination [GO:0016567]	--	--	--	--	--
Ca_TC00652	--	AT3G06290.1			SAC3/GANP/Nin1/mts3/eIF-3 p25 family	--	nuclear periphery [GO:0034399]	regulation of DNA methylation [GO:0044030]; regulation of gene silencing [GO:0060968]; regulation of production of siRNA involved in RNA interference [GO:0090065]	PF16769;PF03399;	MCM3AP_GANP;SAC3_GANP	MCM3AP domain of GANP;SAC3/GANP family	--	--
Ca_TC00653	--	AT4G21860.1		MSRB2	methionine sulfoxide reductase B 2	metal ion binding [GO:0046872]; peptide-methionine (R)-S-oxide reductase activity [GO:0033743]	chloroplast [GO:0009507]; chloroplast stroma [GO:0009570]	protein repair [GO:0030091]; response to oxidative stress [GO:0006979]	PF01641;	SelR	SelR domain	K07305	99980 Enzymes with EC numbers
Ca_TC00654	--	AT3G06270.1			Protein phosphatase 2C family protein	magnesium-dependent protein serine/threonine phosphatase activity [GO:0004724]; metal ion binding [GO:0046872]; protein serine/threonine phosphatase activity [GO:0004722]	plasma membrane [GO:0005886]	--	PF00481;	PP2C	Protein phosphatase 2C	--	--
Ca_TC00655	--	AT5G18930.1		BUD2, SAMDC4	Adenosylmethionine decarboxylase family protein	adenosylmethionine decarboxylase activity [GO:0004014]	cytosol [GO:0005829]	plant organ development [GO:0099402]; S-adenosylmethioninamine biosynthetic process [GO:0006557]; spermidine biosynthetic process [GO:0008295]; spermine biosynthetic process [GO:0006597]	PF01536;	SAM_decarbox	Adenosylmethionine decarboxylase	--	--
Ca_TC00656	--	AT4G15475.1			F-box/RNI-like superfamily protein	--	SCF ubiquitin ligase complex [GO:0019005]	protein ubiquitination [GO:0016567]; SCF-dependent proteasomal ubiquitin-dependent protein catabolic process [GO:0031146]; ubiquitin-dependent protein catabolic process [GO:0006511]	PF13516;	LRR_6	Leucine Rich repeat	K10268	04121 Ubiquitin system [BR:ath04121]
Ca_TC00657	--	AT5G18940.1			Mo25 family protein	--	--	signal transduction by protein phosphorylation [GO:0023014]	PF08569;	Mo25	Mo25-like	--	--
Ca_TC00658	--
Ca_TC00659	BSD	AT4G15470.1			Bax inhibitor-1 family protein	--	integral component of membrane [GO:0016021]	--	PF01027;	Bax1-I	Inhibitor of apoptosis-promoting Bax1	K06890	99997 Function unknown
Ca_TC00660	FAR1	AT3G06250.1		FRS7	FAR1-related sequence 7	zinc ion binding [GO:0008270]	nucleus [GO:0005634]	regulation of transcription, DNA-templated [GO:0006355]	PF03101;PF10551;PF04434;	FAR1;MULE;SWIM	FAR1 DNA-binding domain;MULE transposase domain;SWIM zinc finger	--	--
Ca_TC00661	--	AT3G23880.1			F-box and associated interaction domains-containing protein	--	nucleus [GO:0005634]	--	PF00646;PF08268;	F-box;FBA_3	F-box domain;F-box associated domain	--	--
Ca_TC00662	--	AT3G23880.1			F-box and associated interaction domains-containing protein	--	nucleus [GO:0005634]	--	PF00646;PF08268;	F-box;FBA_3	F-box domain;F-box associated domain	--	--
Ca_TC00663	--	AT5G46090.1			Protein of unknown function (DUF679)	--	chloroplast [GO:0009507]; integral component of membrane [GO:0016021]; plant-type vacuole membrane [GO:0009705]	endomembrane system organization [GO:0010256]	PF05078;	DUF679	Protein of unknown function (DUF679)	--	--
Ca_TC00664	--	AT3G14470.1			NB-ARC domain-containing disease resistance protein	ADP binding [GO:0043531]; ATP binding [GO:0005524]	--	defense response [GO:0006952]	PF13855;PF00931;	LRR_8;NB-ARC	Leucine rich repeat;NB-ARC domain	--	--
Ca_TC00665	--	AT3G21580.1			cobalt ion transmembrane transporters	--	chloroplast [GO:0009507]; integral component of membrane [GO:0016021]	--	PF02361;	CbiQ	Cobalt transport protein	--	--
Ca_TC00666	--	AT5G35630.1		GS2, GLN2, ATGSL1	glutamine synthetase 2	ATP binding [GO:0005524]; glutamate-ammonia ligase activity [GO:0004356]	--	glutamine biosynthetic process [GO:0006542]	PF00120;PF03951;	Gln-synt_C;Gln-synt_N	Glutamine synthetase, catalytic domain;Glutamine synthetase, beta-Grasp domain	K01915	00220 Arginine biosynthesis [PATH:ath00220]
Ca_TC00667	--	AT5G35630.1		GS2, GLN2, ATGSL1	glutamine synthetase 2	ATP binding [GO:0005524]; glutamate-ammonia ligase activity [GO:0004356]	--	glutamine biosynthetic process [GO:0006542]	PF00120;PF03951;	Gln-synt_C;Gln-synt_N	Glutamine synthetase, catalytic domain;Glutamine synthetase, beta-Grasp domain	K01915	00220 Arginine biosynthesis [PATH:ath00220]
Ca_TC00668	--	AT4G14290.1			alpha/beta-Hydrolases superfamily protein	hydrolase activity [GO:0016787]	plasma membrane [GO:0005886]	--	PF12146;	Hydrolase_4	Serine aminopeptidase, S33	--	--
Ca_TC00669	--	AT4G02930.1			GTP binding Elongation factor Tu family protein	GTPase activity [GO:0003924]; GTP binding [GO:0005525]; translation elongation factor activity [GO:0003746]	--	--	PF00009;PF03144;PF03143;	GTP_EFTU;GTP_EFTU_D2;GTP_EFTU_D3	Elongation factor Tu GTP binding domain;Elongation factor Tu domain 2;Elongation factor Tu C-terminal domain	K02358	03012 Translation factors [BR:ath03012]
Ca_TC00670	--	AT5G18980.1			ARM repeat superfamily protein	--	integral component of membrane [GO:0016021]	--	--	--	--	--	--
Ca_TC00671	--	AT3G06200.1			P-loop containing nucleoside triphosphate hydrolases superfamily protein	ATP binding [GO:0005524]; guanylate kinase activity [GO:0004385]	chloroplast [GO:0009507]; cytosol [GO:0005829]	regulation of developmental growth [GO:0048638]	PF00625;	Guanylate_kin	Guanylate kinase	K00942	00230 Purine metabolism [PATH:ath00230]
Ca_TC00672	--	AT5G19010.1		MPK16	mitogen-activated protein kinase 16	ATP binding [GO:0005524]; MAP kinase activity [GO:0004707]	cytoplasm [GO:0005737]; nucleus [GO:0005634]; plasma membrane [GO:0005886]; vacuole [GO:0005773]	intracellular signal transduction [GO:0035556]; regulation of gene expression [GO:0010468]	PF00069;	Pkinase	Protein kinase domain	--	--
Ca_TC00674	--	AT2G48110.1		REF4, MED33B	reduced epidermal fluorescence 4	--	mediator complex [GO:0016592]; membrane [GO:0016020]	phenylpropanoid metabolic process [GO:0009698]; regulation of phenylpropanoid metabolic process [GO:2000762]	--	--	--	--	--
Ca_TC00675	--	AT3G17480.1			F-box and associated interaction domains-containing protein	--	--	--	PF00646;PF07734;	F-box;FBA_1	F-box domain;F-box associated	--	--
Ca_TC00676	--	AT1G55230.1			Family of unknown function (DUF716)	--	integral component of membrane [GO:0016021]	--	PF04819;	DUF716	Family of unknown function (DUF716)	--	--
Ca_TC00677	--	AT5G19020.1		MEF18	mitochondrial editing factor 18	--	mitochondrion [GO:0005739]	mitochondrial mRNA modification [GO:0080156]; RNA modification [GO:0009451]	PF01535;PF13041;	PPR;PPR_2	PPR repeat;PPR repeat family	--	--
Ca_TC00678	--	AT5G19020.1		MEF18	mitochondrial editing factor 18	--	mitochondrion [GO:0005739]	mitochondrial mRNA modification [GO:0080156]; RNA modification [GO:0009451]	PF01535;PF13041;	PPR;PPR_2	PPR repeat;PPR repeat family	--	--
Ca_TC00679	--	AT3G06180.1			Ribosomal protein L34e superfamily protein	structural constituent of ribosome [GO:0003735]	integral component of membrane [GO:0016021]; ribosome [GO:0005840]	translation [GO:0006412]	--	--	--	--	--
Ca_TC00680	--	AT1G61900.1				--	--	--	--	--	--	--	--
Ca_TC00682	--	AT4G27000.1		ATRBP45C	RNA-binding (RRM/RBD/RNP motifs) family protein	mRNA binding [GO:0003729]; poly(A) binding [GO:0008143]	cytosol [GO:0005829]; nucleus [GO:0005634]	mRNA processing [GO:0006397]	PF00076;	RRM_1	RNA recognition motif. (a.k.a. RRM, RBD, or RNP domain)	--	--
Ca_TC00683	--	AT1G11650.2		ATRBP45B, RBP45B	RNA-binding (RRM/RBD/RNP motifs) family protein	mRNA binding [GO:0003729]; poly(A) binding [GO:0008143]; RNA binding [GO:0003723]	cytosol [GO:0005829]; nucleus [GO:0005634]	mRNA processing [GO:0006397]; response to cytokinin [GO:0009735]; response to ozone [GO:0010193]	PF00076;	RRM_1	RNA recognition motif. (a.k.a. RRM, RBD, or RNP domain)	--	--
Ca_TC00685	--	AT4G04860.1		DER2.2	DERLIN-2.2	--	endoplasmic reticulum membrane [GO:0005789]; integral component of membrane [GO:0016021]	--	PF04511;	DER1	Der1-like family	--	--
Ca_TC00686	--	AT1G11630.1			Tetratricopeptide repeat (TPR)-like superfamily protein	--	mitochondrion [GO:0005739]	--	PF13041;	PPR_2	PPR repeat family	--	--
Ca_TC00687	--	AT4G04870.1		CLS	cardiolipin synthase	cardiolipin synthase activity [GO:0008808]; manganese ion binding [GO:0030145]	integral component of membrane [GO:0016021]; mitochondrial inner membrane [GO:0005743]; mitochondrion [GO:0005739]	cardiolipin biosynthetic process [GO:0032049]; glycerophospholipid biosynthetic process [GO:0046474]	PF01066;	CDP-OH_P_transf	CDP-alcohol phosphatidyltransferase	K08744	00564 Glycerophospholipid metabolism [PATH:ath00564]
Ca_TC00688	--	AT4G21780.1				--	--	--	--	--	--	--	--
Ca_TC00689	--	AT3G20530.1			Protein kinase superfamily protein	ATP binding [GO:0005524]; transmembrane receptor protein serine/threonine kinase activity [GO:0004675]	peroxisome [GO:0005777]; plasma membrane [GO:0005886]	defense response [GO:0006952]; protein phosphorylation [GO:0006468]	PF00069;	Pkinase	Protein kinase domain	--	--
Ca_TC00691	--	AT4G04880.1			adenosine/AMP deaminase family protein	deaminase activity [GO:0019239]	cytosol [GO:0005829]	RNA catabolic process [GO:0006401]	PF00962;	A_deaminase	Adenosine/AMP deaminase	--	--
Ca_TC00692	--	AT4G04880.1			adenosine/AMP deaminase family protein	deaminase activity [GO:0019239]	cytosol [GO:0005829]	RNA catabolic process [GO:0006401]	PF00962;	A_deaminase	Adenosine/AMP deaminase	--	--
Ca_TC00693	--	AT4G21770.1			Pseudouridine synthase family protein	pseudouridine synthase activity [GO:0009982]; RNA binding [GO:0003723]	chloroplast [GO:0009507]	pseudouridine synthesis [GO:0001522]	PF00849;	PseudoU_synth_2	RNA pseudouridylate synthase	--	--
Ca_TC00694	--	AT4G14342.1			Splicing factor 3B subunit 5/RDS3 complex subunit 10	--	--	mRNA splicing, via spliceosome [GO:0000398]	PF07189;	SF3b10	Splicing factor 3B subunit 10 (SF3b10)	--	--
Ca_TC00695	--	AT4G12790.1			P-loop containing nucleoside triphosphate hydrolases superfamily protein	GTPase activity [GO:0003924]; GTP binding [GO:0005525]	--	--	PF03029;	ATP_bind_1	Conserved hypothetical ATP binding protein	--	--
Ca_TC00696	--	AT4G12790.1			P-loop containing nucleoside triphosphate hydrolases superfamily protein	GTPase activity [GO:0003924]; GTP binding [GO:0005525]	--	--	PF03029;	ATP_bind_1	Conserved hypothetical ATP binding protein	K06883	99997 Function unknown
Ca_TC00697	--	AT4G21760.1		BGLU47	beta-glucosidase 47	beta-glucosidase activity [GO:0008422]; scopolin beta-glucosidase activity [GO:0102483]	--	carbohydrate metabolic process [GO:0005975]	PF00232;	Glyco_hydro_1	Glycosyl hydrolase family 1	K05350	00460 Cyanoamino acid metabolism [PATH:ath00460]
Ca_TC00698	--	AT1G61800.1		GPT2, ATGPT2	glucose-6-phosphate/phosphate translocator 2	antiporter activity [GO:0015297]; glucose-6-phosphate transmembrane transporter activity [GO:0015152]; inorganic phosphate transmembrane transporter activity [GO:0005315]; phosphoglycerate transmembrane transporter activity [GO:0015120]; transmembrane transporter activity [GO:0022857]; triose-phosphate transmembrane transporter activity [GO:0071917]	chloroplast membrane [GO:0031969]; Golgi apparatus [GO:0005794]; integral component of membrane [GO:0016021]; vacuolar membrane [GO:0005774]	glucose-6-phosphate transport [GO:0015760]; phosphoenolpyruvate transport [GO:0015714]; phosphoglycerate transmembrane transport [GO:0015713]; photosynthesis [GO:0015979]; photosynthetic acclimation [GO:0009643]; regulation of photosynthesis [GO:0010109]; response to glucose [GO:0009749]; response to karrikin [GO:0080167]; response to nematode [GO:0009624]; response to sucrose [GO:0009744]; trios…	PF03151;	TPT	Triose-phosphate Transporter family	--	--
Ca_TC00699	--	AT4G14220.1		RHF1A	RING-H2 group F1A	metal ion binding [GO:0046872]; ubiquitin-protein transferase activity [GO:0004842]	membrane [GO:0016020]	megagametogenesis [GO:0009561]; microgametogenesis [GO:0055046]; proteasomal protein catabolic process [GO:0010498]; protein ubiquitination [GO:0016567]; regulation of cell cycle [GO:0051726]	PF13639;	zf-RING_2	Ring finger domain	K19043	04121 Ubiquitin system [BR:ath04121]
Ca_TC00700	--	AT3G06050.1		PRXIIF, ATPRXIIF	peroxiredoxin IIF	peroxidase activity [GO:0004601]; thioredoxin peroxidase activity [GO:0008379]	cytoplasm [GO:0005737]; mitochondrial matrix [GO:0005759]; mitochondrion [GO:0005739]	cell redox homeostasis [GO:0045454]; cellular response to oxidative stress [GO:0034599]; hydrogen peroxide catabolic process [GO:0042744]; response to cadmium ion [GO:0046686]; response to oxidative stress [GO:0006979]	PF08534;	Redoxin	Redoxin	--	--
Ca_TC00703	--	AT3G06060.1			NAD(P)-binding Rossmann-fold superfamily protein	3-dehydrosphinganine reductase activity [GO:0047560]	endoplasmic reticulum [GO:0005783]; endoplasmic reticulum membrane [GO:0005789]; integral component of membrane [GO:0016021]	3-keto-sphinganine metabolic process [GO:0006666]; sphingolipid biosynthetic process [GO:0030148]	PF00106;	adh_short	short chain dehydrogenase	K04708	00600 Sphingolipid metabolism [PATH:ath00600]
Ca_TC00704	--	AT5G19150.1			pfkB-like carbohydrate kinase family protein	ADP-dependent NAD(P)H-hydrate dehydratase activity [GO:0052855]; ATP binding [GO:0005524]; ATP-dependent NAD(P)H-hydrate dehydratase activity [GO:0047453]; NADHX epimerase activity [GO:0052856]; NADPHX epimerase activity [GO:0052857]	chloroplast [GO:0009507]; cytosol [GO:0005829]; mitochondrion [GO:0005739]	NADH metabolic process [GO:0006734]; NADP metabolic process [GO:0006739]	PF01256;	Carb_kinase	Carbohydrate kinase	K17757	99980 Enzymes with EC numbers
Ca_TC00705	--	AT5G19140.1		ATAILP1, AILP1	Aluminium induced protein with YGL and LRDR motifs	--	plasma membrane [GO:0005886]	--	PF12481;	DUF3700	Aluminium induced protein	--	--
Ca_TC00706	--	AT5G19140.1		ATAILP1, AILP1	Aluminium induced protein with YGL and LRDR motifs	--	plasma membrane [GO:0005886]	--	PF12481;	DUF3700	Aluminium induced protein	--	--
Ca_TC00707	--	AT3G23940.1			dehydratase family	4 iron, 4 sulfur cluster binding [GO:0051539]; copper ion binding [GO:0005507]; dihydroxy-acid dehydratase activity [GO:0004160]; hydro-lyase activity [GO:0016836]	chloroplast [GO:0009507]; chloroplast stroma [GO:0009570]; plastid [GO:0009536]	branched-chain amino acid biosynthetic process [GO:0009082]; embryo sac development [GO:0009553]; isoleucine biosynthetic process [GO:0009097]; pollen development [GO:0009555]; response to salt stress [GO:0009651]; root development [GO:0048364]; valine biosynthetic process [GO:0009099]	PF00920;	ILVD_EDD	Dehydratase family	K01687	00290 Valine, leucine and isoleucine biosynthesis [PATH:ath00290]
Ca_TC00708	--	AT1G03230.1			Eukaryotic aspartyl protease family protein	aspartic-type endopeptidase activity [GO:0004190]	cell wall [GO:0005618]; Golgi apparatus [GO:0005794]; plant-type cell wall [GO:0009505]; plasma membrane [GO:0005886]	protein catabolic process [GO:0030163]; proteolysis [GO:0006508]; response to salt stress [GO:0009651]	PF14541;PF14543;	TAXi_C;TAXi_N	Xylanase inhibitor C-terminal;Xylanase inhibitor N-terminal	--	--
Ca_TC00709	--	AT1G03220.1			Eukaryotic aspartyl protease family protein	aspartic-type endopeptidase activity [GO:0004190]	cell wall [GO:0005618]; Golgi apparatus [GO:0005794]; membrane [GO:0016020]; plant-type cell wall [GO:0009505]; plasma membrane [GO:0005886]; plasmodesma [GO:0009506]	protein catabolic process [GO:0030163]; proteolysis [GO:0006508]; response to salt stress [GO:0009651]	PF14541;PF14543;	TAXi_C;TAXi_N	Xylanase inhibitor C-terminal;Xylanase inhibitor N-terminal	--	--
Ca_TC00710	--	AT1G03220.1			Eukaryotic aspartyl protease family protein	aspartic-type endopeptidase activity [GO:0004190]	cell wall [GO:0005618]; Golgi apparatus [GO:0005794]; membrane [GO:0016020]; plant-type cell wall [GO:0009505]; plasma membrane [GO:0005886]; plasmodesma [GO:0009506]	protein catabolic process [GO:0030163]; proteolysis [GO:0006508]; response to salt stress [GO:0009651]	PF14541;PF14543;	TAXi_C;TAXi_N	Xylanase inhibitor C-terminal;Xylanase inhibitor N-terminal	--	--
Ca_TC00711	--	AT1G03220.1			Eukaryotic aspartyl protease family protein	aspartic-type endopeptidase activity [GO:0004190]	cell wall [GO:0005618]; Golgi apparatus [GO:0005794]; membrane [GO:0016020]; plant-type cell wall [GO:0009505]; plasma membrane [GO:0005886]; plasmodesma [GO:0009506]	protein catabolic process [GO:0030163]; proteolysis [GO:0006508]; response to salt stress [GO:0009651]	PF14541;PF14543;	TAXi_C;TAXi_N	Xylanase inhibitor C-terminal;Xylanase inhibitor N-terminal	--	--
Ca_TC00712	--	AT1G50660.1				--	--	--	--	--	--	--	--
Ca_TC00713	--	AT4G14240.1			CBS domain-containing protein with a domain of unknown function (DUF21)	--	integral component of membrane [GO:0016021]	--	PF01595;	DUF21	Cyclin M transmembrane N-terminal domain	--	--
Ca_TC00714	--	AT5G19080.1			RING/U-box superfamily protein	metal ion binding [GO:0046872]; ubiquitin-protein transferase activity [GO:0004842]	--	--	--	--	--	--	--
Ca_TC00715	--	AT5G19150.1			pfkB-like carbohydrate kinase family protein	ADP-dependent NAD(P)H-hydrate dehydratase activity [GO:0052855]; ATP binding [GO:0005524]; ATP-dependent NAD(P)H-hydrate dehydratase activity [GO:0047453]; NADHX epimerase activity [GO:0052856]; NADPHX epimerase activity [GO:0052857]	chloroplast [GO:0009507]; cytosol [GO:0005829]; mitochondrion [GO:0005739]	NADH metabolic process [GO:0006734]; NADP metabolic process [GO:0006739]	PF01256;	Carb_kinase	Carbohydrate kinase	--	--
Ca_TC00716	--	AT5G19150.1			pfkB-like carbohydrate kinase family protein	ADP-dependent NAD(P)H-hydrate dehydratase activity [GO:0052855]; ATP binding [GO:0005524]; ATP-dependent NAD(P)H-hydrate dehydratase activity [GO:0047453]; NADHX epimerase activity [GO:0052856]; NADPHX epimerase activity [GO:0052857]	chloroplast [GO:0009507]; cytosol [GO:0005829]; mitochondrion [GO:0005739]	NADH metabolic process [GO:0006734]; NADP metabolic process [GO:0006739]	PF01256;	Carb_kinase	Carbohydrate kinase	--	--
Ca_TC00717	MYB-related	AT4G01060.1		ETC3, CPL3	CAPRICE-like MYB3	DNA-binding transcription factor activity [GO:0003700]; sequence-specific DNA binding [GO:0043565]; transcription regulatory region DNA binding [GO:0044212]	nucleus [GO:0005634]	cell differentiation [GO:0030154]; response to abscisic acid [GO:0009737]; response to jasmonic acid [GO:0009753]; response to salicylic acid [GO:0009751]; response to salt stress [GO:0009651]; root hair cell differentiation [GO:0048765]; trichome differentiation [GO:0010026]; vegetative to reproductive phase transition of meristem [GO:0010228]	PF00249;	Myb_DNA-binding	Myb-like DNA-binding domain	K09422	03000 Transcription factors [BR:ath03000]
Ca_TC00718	--	AT4G33060.1			Cyclophilin-like peptidyl-prolyl cis-trans isomerase family protein	peptidyl-prolyl cis-trans isomerase activity [GO:0003755]	cytoplasm [GO:0005737]; nucleus [GO:0005634]; plasmodesma [GO:0009506]	protein folding [GO:0006457]; protein peptidyl-prolyl isomerization [GO:0000413]	PF00160;	Pro_isomerase	Cyclophilin type peptidyl-prolyl cis-trans isomerase/CLD	K12737	03041 Spliceosome [BR:ath03041]
Ca_TC00719	--	AT4G04640.1		ATPC1	ATPase, F1 complex, gamma subunit protein	enzyme regulator activity [GO:0030234]; proton-transporting ATP synthase activity, rotational mechanism [GO:0046933]	chloroplast [GO:0009507]; chloroplast ATP synthase complex [GO:0009544]; chloroplast envelope [GO:0009941]; chloroplast thylakoid [GO:0009534]; chloroplast thylakoid membrane [GO:0009535]; membrane [GO:0016020]; mitochondrial proton-transporting ATP synthase complex, catalytic core F(1) [GO:0000275]; thylakoid [GO:0009579]	ATP biosynthetic process [GO:0006754]; ATP synthesis coupled proton transport [GO:0015986]; photosynthetic electron transport in photosystem II [GO:0009772]	PF00231;	ATP-synt	ATP synthase	K02115	00190 Oxidative phosphorylation [PATH:ath00190]
Ca_TC00720	--	AT4G04640.1		ATPC1	ATPase, F1 complex, gamma subunit protein	enzyme regulator activity [GO:0030234]; proton-transporting ATP synthase activity, rotational mechanism [GO:0046933]	chloroplast [GO:0009507]; chloroplast ATP synthase complex [GO:0009544]; chloroplast envelope [GO:0009941]; chloroplast thylakoid [GO:0009534]; chloroplast thylakoid membrane [GO:0009535]; membrane [GO:0016020]; mitochondrial proton-transporting ATP synthase complex, catalytic core F(1) [GO:0000275]; thylakoid [GO:0009579]	ATP biosynthetic process [GO:0006754]; ATP synthesis coupled proton transport [GO:0015986]; photosynthetic electron transport in photosystem II [GO:0009772]	PF00231;	ATP-synt	ATP synthase	K02115	00190 Oxidative phosphorylation [PATH:ath00190]
Ca_TC00721	--	AT1G11720.2		SS3	starch synthase 3	alpha-1,4-glucan synthase activity [GO:0033201]; glycogen (starch) synthase activity [GO:0004373]; identical protein binding [GO:0042802]; starch binding [GO:2001070]; starch synthase activity [GO:0009011]	amyloplast [GO:0009501]; chloroplast [GO:0009507]	amylopectin biosynthetic process [GO:0010021]; starch biosynthetic process [GO:0019252]	PF16760;PF08323;	CBM53;Glyco_transf_5	Starch/carbohydrate-binding module (family 53);Starch synthase catalytic domain	--	--
Ca_TC00722	CCAAT	AT3G48590.1		HAP5A, ATHAP5A, NF-YC1	nuclear factor Y, subunit C1	DNA binding [GO:0003677]; DNA-binding transcription factor activity [GO:0003700]; protein heterodimerization activity [GO:0046982]	CCAAT-binding factor complex [GO:0016602]; nucleus [GO:0005634]	positive regulation of photomorphogenesis [GO:2000306]; positive regulation of transcription, DNA-templated [GO:0045893]; regulation of transcription, DNA-templated [GO:0006355]	PF00808;	CBFD_NFYB_HMF	Histone-like transcription factor (CBF/NF-Y) and archaeal histone	--	--
Ca_TC00723	--	AT4G21970.1			Protein of unknown function, DUF584	--	--	--	PF04520;	Senescence_reg	Senescence regulator	--	--
Ca_TC00725	--	AT4G21980.2		APG8A, ATG8A	Ubiquitin-like superfamily protein	Atg8 activating enzyme activity [GO:0019779]; Atg8 ligase activity [GO:0019776]; Atg8-specific protease activity [GO:0019786]	autophagosome [GO:0005776]; cytoplasm [GO:0005737]; phagophore [GO:0061908]	autophagy [GO:0006914]; defense response to fungus [GO:0050832]	PF02991;	Atg8	Autophagy protein Atg8 ubiquitin like	--	--
Ca_TC00726	--	AT1G11740.1			ankyrin repeat family protein	--	--	--	PF11904;	GPCR_chapero_1	GPCR-chaperone	--	--
Ca_TC00727	--	AT1G62050.1			Ankyrin repeat family protein	--	apoplast [GO:0048046]	--	PF11904;	GPCR_chapero_1	GPCR-chaperone	K21437	04131 Membrane trafficking [BR:ath04131]
Ca_TC00728	--	AT1G11840.6		GLX1	glyoxalase I homolog	dioxygenase activity [GO:0051213]; lactoylglutathione lyase activity [GO:0004462]; metal ion binding [GO:0046872]	chloroplast envelope [GO:0009941]; cytosol [GO:0005829]; peroxisome [GO:0005777]; plasma membrane [GO:0005886]; vacuole [GO:0005773]	methylglyoxal catabolic process to D-lactate via S-lactoyl-glutathione [GO:0019243]; response to cadmium ion [GO:0046686]	PF00903;	Glyoxalase	Glyoxalase/Bleomycin resistance protein/Dioxygenase superfamily	--	--
Ca_TC00729	--	AT1G11840.6		GLX1	glyoxalase I homolog	dioxygenase activity [GO:0051213]; lactoylglutathione lyase activity [GO:0004462]; metal ion binding [GO:0046872]	chloroplast envelope [GO:0009941]; cytosol [GO:0005829]; peroxisome [GO:0005777]; plasma membrane [GO:0005886]; vacuole [GO:0005773]	methylglyoxal catabolic process to D-lactate via S-lactoyl-glutathione [GO:0019243]; response to cadmium ion [GO:0046686]	PF00903;	Glyoxalase	Glyoxalase/Bleomycin resistance protein/Dioxygenase superfamily	K01759	00620 Pyruvate metabolism [PATH:ath00620]
Ca_TC00730	--	AT4G21990.1		APR3, PRH-26, PRH26, ATAPR3	APS reductase 3	oxidoreductase activity, acting on a sulfur group of donors, disulfide as acceptor [GO:0016671]	--	sulfate reduction [GO:0019419]	PF01507;	PAPS_reduct	Phosphoadenosine phosphosulfate reductase family	--	--
Ca_TC00731	--	AT4G04610.1		APR1, APR, PRH19, ATAPR1	APS reductase 1	4 iron, 4 sulfur cluster binding [GO:0051539]; adenylyl-sulfate reductase (glutathione) activity [GO:0033741]; adenylyl-sulfate reductase activity [GO:0009973]; metal ion binding [GO:0046872]	chloroplast [GO:0009507]; chloroplast stroma [GO:0009570]; plastid [GO:0009536]	cell redox homeostasis [GO:0045454]; cysteine biosynthetic process [GO:0019344]; sulfate assimilation [GO:0000103]; sulfate reduction [GO:0019419]	PF01507;PF00085;	PAPS_reduct;Thioredoxin	Phosphoadenosine phosphosulfate reductase family;Thioredoxin	--	--
Ca_TC00732	--	AT1G11820.2			O-Glycosyl hydrolases family 17 protein	hydrolase activity, hydrolyzing O-glycosyl compounds [GO:0004553]	--	carbohydrate metabolic process [GO:0005975]	PF00332;	Glyco_hydro_17	Glycosyl hydrolases family 17	--	--
Ca_TC00733	G2-like	AT2G40260.1			Homeodomain-like superfamily protein	DNA binding [GO:0003677]; DNA-binding transcription factor activity [GO:0003700]	nucleus [GO:0005634]	regulation of transcription, DNA-templated [GO:0006355]	PF00249;	Myb_DNA-binding	Myb-like DNA-binding domain	--	--
Ca_TC00734	--		A0A1S2XAI2			--	--	--	--	--	--	--	--
Ca_TC00735	--	AT4G22030.1			F-box family protein with a domain of unknown function (DUF295)	--	--	--	PF14476;PF03478;PF00646;	Chloroplast_duf;DUF295;F-box	Petal formation-expressed;Protein of unknown function (DUF295);F-box domain	--	--
Ca_TC00736	--	AT4G22030.1			F-box family protein with a domain of unknown function (DUF295)	--	--	--	PF14476;PF03478;PF00646;	Chloroplast_duf;DUF295;F-box	Petal formation-expressed;Protein of unknown function (DUF295);F-box domain	--	--
Ca_TC00737	--	AT4G04470.1		PMP22	Peroxisomal membrane 22 kDa (Mpv17/PMP22) family protein	--	integral component of membrane [GO:0016021]	--	PF04117;	Mpv17_PMP22	Mpv17 / PMP22 family	K13347	04146 Peroxisome [PATH:ath04146]
Ca_TC00738	--	AT1G11905.1			B-cell receptor-associated protein 31-like	--	endoplasmic reticulum [GO:0005783]; endoplasmic reticulum membrane [GO:0005789]; integral component of plasma membrane [GO:0005887]	endoplasmic reticulum to Golgi vesicle-mediated transport [GO:0006888]; intracellular protein transport [GO:0006886]; protein localization to endoplasmic reticulum exit site [GO:0070973]	--	--	--	--	--
Ca_TC00739	--	AT1G05100.1		MAPKKK18	mitogen-activated protein kinase kinase kinase 18	ATP binding [GO:0005524]; MAP kinase kinase kinase activity [GO:0004709]; protein kinase activity [GO:0004672]; protein serine/threonine kinase activity [GO:0004674]	cytoplasm [GO:0005737]; nucleus [GO:0005634]	abscisic acid-activated signaling pathway [GO:0009738]; activation of protein kinase activity [GO:0032147]; negative regulation of stomatal opening [GO:1902457]; positive regulation of abscisic acid-activated signaling pathway [GO:0009789]; positive regulation of leaf senescence [GO:1900057]; protein autophosphorylation [GO:0046777]; regulation of stomatal complex development [GO:2000038]; respon…	PF00069;	Pkinase	Protein kinase domain	K20716	01001 Protein kinases [BR:ath01001]
Ca_TC00740	--	AT1G62290.1			Saposin-like aspartyl protease family protein	aspartic-type endopeptidase activity [GO:0004190]	vacuole [GO:0005773]	lipid metabolic process [GO:0006629]; protein catabolic process [GO:0030163]; proteolysis [GO:0006508]	PF00026;PF05184;PF03489;	Asp;SapB_1;SapB_2	Eukaryotic aspartyl protease;Saposin-like type B, region 1;Saposin-like type B, region 2	K08245	01002 Peptidases [BR:ath01002]
Ca_TC00741	WRKY	AT1G62300.1		WRKY6, ATWRKY6	WRKY family transcription factor	DNA-binding transcription factor activity [GO:0003700]; sequence-specific DNA binding [GO:0043565]	nucleus [GO:0005634]	--	PF03106;	WRKY	WRKY DNA -binding domain	--	--
Ca_TC00742	--	AT1G11915.1				kinase activity [GO:0016301]; polysaccharide binding [GO:0030247]	integral component of membrane [GO:0016021]	--	PF13947;	GUB_WAK_bind	Wall-associated receptor kinase galacturonan-binding	--	--
Ca_TC00743	--	AT4G22080.1		RHS14	root hair specific 14	metal ion binding [GO:0046872]; pectate lyase activity [GO:0030570]	--	pectin catabolic process [GO:0045490]	PF00544;	Pec_lyase_C	Pectate lyase	K01728	00040 Pentose and glucuronate interconversions [PATH:ath00040]
Ca_TC00744	--	AT1G11925.1			Stigma-specific Stig1 family protein	--	integral component of membrane [GO:0016021]	--	PF04885;	Stig1	Stigma-specific protein, Stig1	--	--
Ca_TC00745	--	AT1G11930.1			Predicted pyridoxal phosphate-dependent enzyme, YBL036C type	pyridoxal phosphate binding [GO:0030170]	--	--	PF01168;	Ala_racemase_N	Alanine racemase, N-terminal domain	K06997	99985 Amino acid metabolism
Ca_TC00746	--	AT1G11930.1			Predicted pyridoxal phosphate-dependent enzyme, YBL036C type	pyridoxal phosphate binding [GO:0030170]	--	--	PF01168;	Ala_racemase_N	Alanine racemase, N-terminal domain	--	--
Ca_TC00747	--	AT4G04370.1			Tetratricopeptide repeat (TPR)-like superfamily protein	--	--	RNA modification [GO:0009451]	PF01535;PF13041;	PPR;PPR_2	PPR repeat;PPR repeat family	--	--
Ca_TC00748	--	AT4G04360.1			Protein of unknown function (DUF1068)	--	integral component of membrane [GO:0016021]	--	PF06364;	DUF1068	Protein of unknown function (DUF1068)	--	--
Ca_TC00749	--	AT1G62305.1			Core-2/I-branching beta-1,6-N-acetylglucosaminyltransferase family protein	acetylglucosaminyltransferase activity [GO:0008375]	Golgi apparatus [GO:0005794]; integral component of membrane [GO:0016021]	--	PF02485;	Branch	Core-2/I-Branching enzyme	--	--
Ca_TC00750	Jumonji	AT1G11950.1			Transcription factor jumonji (jmjC) domain-containing protein	chromatin DNA binding [GO:0031490]; histone demethylase activity (H3-K9 specific) [GO:0032454]; transcription regulatory region sequence-specific DNA binding [GO:0000976]	chromatin [GO:0000785]; nucleus [GO:0005634]	histone H3-K9 demethylation [GO:0033169]	PF02373;	JmjC	JmjC domain, hydroxylase	--	--
Ca_TC00751	--	AT3G21630.1		CERK1, LYSM RLK1	chitin elicitor receptor kinase 1	ATP binding [GO:0005524]; chitin binding [GO:0008061]; chitosan binding [GO:2001080]; identical protein binding [GO:0042802]; kinase activity [GO:0016301]; protein homodimerization activity [GO:0042803]; protein kinase activity [GO:0004672]; protein self-association [GO:0043621]; protein serine/threonine kinase activity [GO:0004674]; transmembrane receptor protein kinase activity [GO:0019199]	integral component of membrane [GO:0016021]; plasma membrane [GO:0005886]	cell surface pattern recognition receptor signaling pathway [GO:0002752]; cellular response to chitin [GO:0071323]; cellular response to molecule of bacterial origin [GO:0071219]; defense response to bacterium [GO:0042742]; defense response to fungus, incompatible interaction [GO:0009817]; detection of molecule of fungal origin [GO:0032491]; detection of peptidoglycan [GO:0032499]; innate immune …	PF01476;PF07714;	LysM;Pkinase_Tyr	LysM domain;Protein tyrosine kinase	K13429	01001 Protein kinases [BR:ath01001]
Ca_TC00752	--	AT4G04330.1			Chaperonin-like RbcX protein	protein binding involved in protein folding [GO:0044183]	chloroplast thylakoid [GO:0009534]	chaperone-mediated protein folding [GO:0061077]; response to cold [GO:0009409]; response to salt stress [GO:0009651]; response to water deprivation [GO:0009414]	PF02341;	RcbX	RbcX protein	--	--
Ca_TC00753	--	AT4G04320.1			malonyl-CoA decarboxylase family protein	malonyl-CoA decarboxylase activity [GO:0050080]	peroxisome [GO:0005777]	fatty acid biosynthetic process [GO:0006633]	PF05292;PF17408;	MCD;MCD_N	Malonyl-CoA decarboxylase C-terminal domain;Malonyl-CoA decarboxylase N-terminal domain	--	--
Ca_TC00754	--	AT4G22130.1		SRF8	STRUBBELIG-receptor family 8	ATP binding [GO:0005524]; protein kinase activity [GO:0004672]	--	--	PF13855;PF08263;PF07714;	LRR_8;LRRNT_2;Pkinase_Tyr	Leucine rich repeat;Leucine rich repeat N-terminal domain;Protein tyrosine kinase	--	--
Ca_TC00755	--	AT2G20060.1			Ribosomal protein L4/L1 family	structural constituent of ribosome [GO:0003735]	ribosome [GO:0005840]	translation [GO:0006412]	PF00573;	Ribosomal_L4	Ribosomal protein L4/L1 family	K02926	03010 Ribosome [PATH:ath03010]
Ca_TC00756	HB	AT1G62360.1		STM, BUM1, SHL, WAM1, BUM, WAM	KNOX/ELK homeobox transcription factor	DNA-binding transcription factor activity [GO:0003700]; protein homodimerization activity [GO:0042803]; RNA binding [GO:0003723]; sequence-specific DNA binding [GO:0043565]	cytoplasm [GO:0005737]; endosome [GO:0005768]; microtubule cytoskeleton [GO:0015630]; nucleus [GO:0005634]; plasma membrane [GO:0005886]; plasmodesma [GO:0009506]	carpel development [GO:0048440]; cytokinin biosynthetic process [GO:0009691]; floral meristem determinacy [GO:0010582]; plasmodesmata-mediated intercellular transport [GO:0010497]; regulation of meristem structural organization [GO:0009934]; stem cell population maintenance [GO:0019827]	PF03789;PF05920;PF03790;PF03791;	ELK;Homeobox_KN;KNOX1;KNOX2	ELK domain ;Homeobox KN domain;KNOX1 domain ;KNOX2 domain	--	--
Ca_TC00759	--	AT4G22150.1		PUX3	plant UBX domain-containing protein 3	ubiquitin binding [GO:0043130]	cytosol [GO:0005829]	autophagosome assembly [GO:0000045]; Golgi organization [GO:0007030]; membrane fusion [GO:0061025]; nuclear envelope reassembly [GO:0031468]; proteasome-mediated ubiquitin-dependent protein catabolic process [GO:0043161]	PF08059;PF00789;	SEP;UBX	SEP domain;UBX domain	--	--
Ca_TC00760	--	AT4G04210.1		PUX4	plant UBX domain containing protein 4	ATPase binding [GO:0051117]; ubiquitin binding [GO:0043130]	cytosol [GO:0005829]	autophagosome assembly [GO:0000045]; Golgi organization [GO:0007030]; membrane fusion [GO:0061025]; nuclear envelope reassembly [GO:0031468]; proteasome-mediated ubiquitin-dependent protein catabolic process [GO:0043161]	PF08059;PF00789;	SEP;UBX	SEP domain;UBX domain	K14012	04141 Protein processing in endoplasmic reticulum [PATH:ath04141]
Ca_TC00761	--	AT4G04180.1			P-loop containing nucleoside triphosphate hydrolases superfamily protein	ATP binding [GO:0005524]; hydrolase activity [GO:0016787]	--	--	PF00004;	AAA	ATPase family associated with various cellular activities (AAA)	--	--
Ca_TC00762	--	AT4G22190.1				--	--	--	--	--	--	--	--
Ca_TC00764	--	AT1G12000.1			Phosphofructokinase family protein	6-phosphofructokinase activity [GO:0003872]; ATP binding [GO:0005524]; diphosphate-fructose-6-phosphate 1-phosphotransferase activity [GO:0047334]; metal ion binding [GO:0046872]	cell wall [GO:0005618]; cytosol [GO:0005829]; membrane [GO:0016020]	fructose 6-phosphate metabolic process [GO:0006002]; photosynthesis [GO:0015979]; response to cadmium ion [GO:0046686]; response to cytokinin [GO:0009735]; response to glucose [GO:0009749]	PF00365;	PFK	Phosphofructokinase	K00895	00010 Glycolysis / Gluconeogenesis [PATH:ath00010]
Ca_TC00765	--	AT4G04020.1		FIB	fibrillin	--	chloroplast [GO:0009507]; chloroplast stroma [GO:0009570]; chloroplast thylakoid [GO:0009534]; chloroplast thylakoid membrane [GO:0009535]; nucleus [GO:0005634]; plastoglobule [GO:0010287]; stromule [GO:0010319]; thylakoid [GO:0009579]; thylakoid lumen [GO:0031977]	photoinhibition [GO:0010205]; response to abscisic acid [GO:0009737]; response to cold [GO:0009409]	PF04755;	PAP_fibrillin	PAP_fibrillin	--	--
Ca_TC00766	--	AT3G23880.1			F-box and associated interaction domains-containing protein	--	nucleus [GO:0005634]	--	PF00646;PF08268;	F-box;FBA_3	F-box domain;F-box associated domain	--	--
Ca_TC00767	--	AT4G03965.1			RING/U-box superfamily protein	--	--	--	--	--	--	--	--
Ca_TC00768	--	AT1G05010.1		EFE, ACO4, EAT1	ethylene-forming enzyme	1-aminocyclopropane-1-carboxylate oxidase activity [GO:0009815]; dioxygenase activity [GO:0051213]; L-ascorbic acid binding [GO:0031418]; metal ion binding [GO:0046872]	--	cellular response to fatty acid [GO:0071398]; defense response [GO:0006952]; ethylene biosynthetic process [GO:0009693]; fruit ripening [GO:0009835]; response to fungus [GO:0009620]	PF03171;PF14226;	2OG-FeII_Oxy;DIOX_N	2OG-Fe(II) oxygenase superfamily;non-haem dioxygenase in morphine synthesis N-terminal	K05933	00270 Cysteine and methionine metabolism [PATH:ath00270]
Ca_TC00769	--	AT1G05010.1		EFE, ACO4, EAT1	ethylene-forming enzyme	1-aminocyclopropane-1-carboxylate oxidase activity [GO:0009815]; dioxygenase activity [GO:0051213]; L-ascorbic acid binding [GO:0031418]; metal ion binding [GO:0046872]	--	cellular response to fatty acid [GO:0071398]; defense response [GO:0006952]; ethylene biosynthetic process [GO:0009693]; fruit ripening [GO:0009835]; response to fungus [GO:0009620]	PF03171;PF14226;	2OG-FeII_Oxy;DIOX_N	2OG-Fe(II) oxygenase superfamily;non-haem dioxygenase in morphine synthesis N-terminal	K05933	00270 Cysteine and methionine metabolism [PATH:ath00270]
Ca_TC00770	--	AT1G62390.1		Phox2	Octicosapeptide/Phox/Bem1p (PB1) domain-containing protein / tetratricopeptide repeat (TPR)-containing protein	--	cytosol [GO:0005829]	--	PF00564;	PB1	PB1 domain	--	--
Ca_TC00771	--	AT4G22260.1		IM, IM1	Alternative oxidase family protein	alternative oxidase activity [GO:0009916]; metal ion binding [GO:0046872]; ubiquinol:oxygen oxidoreductase activity [GO:0102721]	chloroplast thylakoid membrane [GO:0009535]; chromoplast membrane [GO:0046862]; integral component of membrane [GO:0016021]; respirasome [GO:0070469]; thylakoid [GO:0009579]	carotenoid biosynthetic process [GO:0016117]; plastid organization [GO:0009657]	PF01786;	AOX	Alternative oxidase	--	--
Ca_TC00772	--	AT4G22260.1		IM, IM1	Alternative oxidase family protein	alternative oxidase activity [GO:0009916]; metal ion binding [GO:0046872]; ubiquinol:oxygen oxidoreductase activity [GO:0102721]	chloroplast thylakoid membrane [GO:0009535]; chromoplast membrane [GO:0046862]; integral component of membrane [GO:0016021]; respirasome [GO:0070469]; thylakoid [GO:0009579]	carotenoid biosynthetic process [GO:0016117]; plastid organization [GO:0009657]	PF01786;	AOX	Alternative oxidase	K17893	99980 Enzymes with EC numbers
Ca_TC00773	--	AT3G20300.1			Protein of unknown function (DUF3537)	--	integral component of membrane [GO:0016021]	--	PF12056;	DUF3537	Protein of unknown function (DUF3537)	--	--
Ca_TC00774	--	AT4G05520.1		ATEHD2, EHD2	EPS15 homology domain 2	calcium ion binding [GO:0005509]; GTP binding [GO:0005525]; hydrolase activity [GO:0016787]	cytoplasm [GO:0005737]; endosome membrane [GO:0010008]; intracellular membrane-bounded organelle [GO:0043231]; membrane [GO:0016020]; nucleus [GO:0005634]; plasma membrane [GO:0005886]; plasmodesma [GO:0009506]	endocytosis [GO:0006897]; protein homooligomerization [GO:0051260]; regulation of actin cytoskeleton organization [GO:0032956]	PF00350;PF12763;PF16880;	Dynamin_N;EF-hand_4;EHD_N	Dynamin family;Cytoskeletal-regulatory complex EF hand;N-terminal EH-domain containing protein	--	--
Ca_TC00776	--	AT4G22290.1			Ubiquitin-specific protease family C19-related protein	peptidase activity [GO:0008233]	integral component of membrane [GO:0016021]	--	--	--	--	--	--
Ca_TC00777	--	AT1G12020.1				--	--	--	--	--	--	--	--
Ca_TC00778	--	AT4G22310.1			Uncharacterised protein family (UPF0041)	pyruvate transmembrane transporter activity [GO:0050833]	integral component of mitochondrial inner membrane [GO:0031305]; mitochondrion [GO:0005739]	mitochondrial pyruvate transmembrane transport [GO:0006850]	PF03650;	MPC	Mitochondrial pyruvate carriers	K22139	02000 Transporters [BR:ath02000]
Ca_TC00779	--	AT4G22320.1				--	--	--	--	--	--	--	--
Ca_TC00780	--		A0A1S3DWY8			--	--	--	PF03004;	Transposase_24	Plant transposase (Ptta/En/Spm family)	--	--
Ca_TC00781	--
Ca_TC00782	--	AT1G12030.1			Protein of unknown function (DUF506)	--	--	--	PF04720;	PDDEXK_6	PDDEXK-like family of unknown function	--	--
Ca_TC00783	--	AT4G22330.1		ATCES1	Alkaline phytoceramidase (aPHC)	hydrolase activity, acting on carbon-nitrogen (but not peptide) bonds, in linear amides [GO:0016811]	endoplasmic reticulum [GO:0005783]; endoplasmic reticulum membrane [GO:0005789]; Golgi apparatus [GO:0005794]; Golgi membrane [GO:0000139]; integral component of membrane [GO:0016021]; nucleus [GO:0005634]	abscisic acid-activated signaling pathway [GO:0009738]; autophagy [GO:0006914]; ceramide metabolic process [GO:0006672]; defense response, incompatible interaction [GO:0009814]; defense response to bacterium [GO:0042742]; leaf senescence [GO:0010150]; positive regulation of autophagy [GO:0010508]; regulation of stomatal closure [GO:0090333]; response to abscisic acid [GO:0009737]; response to mol…	PF05875;	Ceramidase	Ceramidase	--	--
Ca_TC00784	--	AT4G22330.1		ATCES1	Alkaline phytoceramidase (aPHC)	hydrolase activity, acting on carbon-nitrogen (but not peptide) bonds, in linear amides [GO:0016811]	endoplasmic reticulum [GO:0005783]; endoplasmic reticulum membrane [GO:0005789]; Golgi apparatus [GO:0005794]; Golgi membrane [GO:0000139]; integral component of membrane [GO:0016021]; nucleus [GO:0005634]	abscisic acid-activated signaling pathway [GO:0009738]; autophagy [GO:0006914]; ceramide metabolic process [GO:0006672]; defense response, incompatible interaction [GO:0009814]; defense response to bacterium [GO:0042742]; leaf senescence [GO:0010150]; positive regulation of autophagy [GO:0010508]; regulation of stomatal closure [GO:0090333]; response to abscisic acid [GO:0009737]; response to mol…	PF05875;	Ceramidase	Ceramidase	--	--
Ca_TC00785	--	AT4G22340.3		CDS2	cytidinediphosphate diacylglycerol synthase 2	phosphatidate cytidylyltransferase activity [GO:0004605]	endoplasmic reticulum membrane [GO:0005789]; integral component of membrane [GO:0016021]	CDP-diacylglycerol biosynthetic process [GO:0016024]	--	--	--	K00981	00564 Glycerophospholipid metabolism [PATH:ath00564]
Ca_TC00787	--	AT2G32300.1		UCC1	uclacyanin 1	electron transfer activity [GO:0009055]; metal ion binding [GO:0046872]	anchored component of membrane [GO:0031225]; anchored component of plasma membrane [GO:0046658]	--	PF02298;	Cu_bind_like	Plastocyanin-like domain	--	--
Ca_TC00788	--	AT4G12610.2		RAP74, ATRAP74	transcription activators;DNA binding;RNA polymerase II transcription factors;catalytics;transcription initiation factors	DNA binding [GO:0003677]; protein C-terminus binding [GO:0008022]	nucleus [GO:0005634]	positive regulation of transcription elongation from RNA polymerase II promoter [GO:0032968]; transcription initiation from RNA polymerase II promoter [GO:0006367]	PF05793;	TFIIF_alpha	Transcription initiation factor IIF, alpha subunit (TFIIF-alpha)	K03138	03021 Transcription machinery [BR:ath03021]
Ca_TC00789	--	AT1G12050.1			fumarylacetoacetase, putative	fumarylacetoacetase activity [GO:0004334]; metal ion binding [GO:0046872]	cytosol [GO:0005829]	cell death [GO:0008219]; homogentisate catabolic process [GO:1902000]; L-phenylalanine catabolic process [GO:0006559]; tyrosine catabolic process [GO:0006572]	PF01557;PF09298;	FAA_hydrolase;FAA_hydrolase_N	Fumarylacetoacetate (FAA) hydrolase family;Fumarylacetoacetase N-terminal	K01555	00350 Tyrosine metabolism [PATH:ath00350]
Ca_TC00790	--	AT1G12050.1			fumarylacetoacetase, putative	fumarylacetoacetase activity [GO:0004334]; metal ion binding [GO:0046872]	cytosol [GO:0005829]	cell death [GO:0008219]; homogentisate catabolic process [GO:1902000]; L-phenylalanine catabolic process [GO:0006559]; tyrosine catabolic process [GO:0006572]	PF01557;PF09298;	FAA_hydrolase;FAA_hydrolase_N	Fumarylacetoacetate (FAA) hydrolase family;Fumarylacetoacetase N-terminal	K01555	00350 Tyrosine metabolism [PATH:ath00350]
Ca_TC00791	--	AT3G51970.1		ATSAT1, ASAT1, ATASAT1	acyl-CoA sterol acyl transferase 1	O-acyltransferase activity [GO:0008374]	integral component of membrane [GO:0016021]	sterol catabolic process [GO:0016127]; sterol esterification [GO:0034434]	PF13813;	MBOAT_2	Membrane bound O-acyl transferase family	--	--
Ca_TC00792	--	AT3G07880.1		SCN1	Immunoglobulin E-set superfamily protein	Rho GDP-dissociation inhibitor activity [GO:0005094]	cytoplasm [GO:0005737]	--	PF02115;	Rho_GDI	RHO protein GDP dissociation inhibitor	--	--
Ca_TC00793	--	AT4G22370.1				--	integral component of membrane [GO:0016021]	--	--	--	--	--	--
Ca_TC00795	--	AT4G12570.1		UPL5	ubiquitin protein ligase 5	carbohydrate binding [GO:0030246]; ubiquitin protein ligase activity [GO:0061630]; ubiquitin-protein transferase activity [GO:0004842]	cytoplasm [GO:0005737]	leaf senescence [GO:0010150]; protein ubiquitination [GO:0016567]; response to hydrogen peroxide [GO:0042542]; response to jasmonic acid [GO:0009753]	PF00632;PF00240;	HECT;ubiquitin	HECT-domain (ubiquitin-transferase);Ubiquitin family	--	--
Ca_TC00796	--	AT4G12570.1		UPL5	ubiquitin protein ligase 5	carbohydrate binding [GO:0030246]; ubiquitin protein ligase activity [GO:0061630]; ubiquitin-protein transferase activity [GO:0004842]	cytoplasm [GO:0005737]	leaf senescence [GO:0010150]; protein ubiquitination [GO:0016567]; response to hydrogen peroxide [GO:0042542]; response to jasmonic acid [GO:0009753]	PF00632;PF00240;	HECT;ubiquitin	HECT-domain (ubiquitin-transferase);Ubiquitin family	--	--
Ca_TC00797	--	AT4G12560.1		CPR30	F-box and associated interaction domains-containing protein	--	cytoplasm [GO:0005737]; nucleus [GO:0005634]	negative regulation of defense response [GO:0031348]; negative regulation of protein catabolic process [GO:0042177]; plant-type hypersensitive response [GO:0009626]; protein ubiquitination [GO:0016567]	PF00646;PF07734;	F-box;FBA_1	F-box domain;F-box associated	--	--
Ca_TC00798	--	AT5G47540.1			Mo25 family protein	--	--	--	PF08569;	Mo25	Mo25-like	--	--
Ca_TC00799	--	AT4G17280.1			Auxin-responsive family protein	metal ion binding [GO:0046872]	integral component of membrane [GO:0016021]	oxidation-reduction process [GO:0055114]	PF03188;PF04526;	Cytochrom_B561;DUF568	Eukaryotic cytochrome b561;Protein of unknown function (DUF568)	--	--
Ca_TC00800	--	AT5G47530.1			Auxin-responsive family protein	metal ion binding [GO:0046872]	integral component of membrane [GO:0016021]	oxidation-reduction process [GO:0055114]	PF03188;PF04526;	Cytochrom_B561;DUF568	Eukaryotic cytochrome b561;Protein of unknown function (DUF568)	--	--
Ca_TC00801	--	AT4G16480.1		ATINT4, INT4	inositol transporter 4	myo-inositol:proton symporter activity [GO:0005366]	integral component of plasma membrane [GO:0005887]; plasma membrane [GO:0005886]	--	PF00083;	Sugar_tr	Sugar (and other) transporter	K08150	02000 Transporters [BR:ath02000]
Ca_TC00802	--	AT3G06350.1		EMB3004, MEE32	dehydroquinate dehydratase, putative / shikimate dehydrogenase, putative	3-dehydroquinate dehydratase activity [GO:0003855]; NADP binding [GO:0050661]; shikimate 3-dehydrogenase (NADP+) activity [GO:0004764]	chloroplast [GO:0009507]; chloroplast stroma [GO:0009570]	aromatic amino acid family biosynthetic process [GO:0009073]; chorismate biosynthetic process [GO:0009423]; embryo development ending in seed dormancy [GO:0009793]; shikimate metabolic process [GO:0019632]	PF01487;PF01488;PF08501;	DHquinase_I;Shikimate_DH;Shikimate_dh_N	Type I 3-dehydroquinase;Shikimate / quinate 5-dehydrogenase;Shikimate dehydrogenase substrate binding domain	K13832	00400 Phenylalanine, tyrosine and tryptophan biosynthesis [PATH:ath00400]
Ca_TC00804	--	AT3G07810.2			RNA-binding (RRM/RBD/RNP motifs) family protein	RNA binding [GO:0003723]	--	--	PF00076;	RRM_1	RNA recognition motif. (a.k.a. RRM, RBD, or RNP domain)	--	--
Ca_TC00805	--	AT3G07810.2			RNA-binding (RRM/RBD/RNP motifs) family protein	RNA binding [GO:0003723]	--	--	PF00076;	RRM_1	RNA recognition motif. (a.k.a. RRM, RBD, or RNP domain)	--	--
Ca_TC00806	--	AT4G16470.1			Tetratricopeptide repeat (TPR)-like superfamily protein	--	--	RNA modification [GO:0009451]	PF13041;	PPR_2	PPR repeat family	--	--
Ca_TC00807	--		A0A1S2XAI9			kinase activity [GO:0016301]	--	--	--	--	--	--	--
Ca_TC00808	GRAS	AT4G17230.1		SCL13	SCARECROW-like 13	--	cytoplasm [GO:0005737]; nucleus [GO:0005634]	--	PF03514;	GRAS	GRAS domain family	--	--
Ca_TC00809	--	AT4G16450.1				--	membrane [GO:0016020]; mitochondrial membrane [GO:0031966]; mitochondrial respiratory chain complex I [GO:0005747]; mitochondrion [GO:0005739]; respiratory chain complex I [GO:0045271]	photorespiration [GO:0009853]	PF10785;	NADH-u_ox-rdase	NADH-ubiquinone oxidoreductase complex I, 21 kDa subunit	--	--
Ca_TC00810	--		A0A1S2XAY7			--	--	--	--	--	--	--	--
Ca_TC00811	--	AT2G35760.1			Uncharacterised protein family (UPF0497)	4 iron, 4 sulfur cluster binding [GO:0051539]	integral component of membrane [GO:0016021]; plasma membrane [GO:0005886]	--	PF04535;	DUF588	Domain of unknown function (DUF588)	--	--
Ca_TC00812	--	AT1G27350.1			Ribosome associated membrane protein RAMP4	--	endoplasmic reticulum [GO:0005783]; integral component of membrane [GO:0016021]	endoplasmic reticulum unfolded protein response [GO:0030968]; protein glycosylation [GO:0006486]; response to oxidative stress [GO:0006979]	PF06624;	RAMP4	Ribosome associated membrane protein RAMP4	--	--
Ca_TC00813	--	AT4G17240.1				--	--	--	--	--	--	--	--
Ca_TC00814	MYB-related	AT4G16420.1		ADA2B, PRZ1	homolog of yeast ADA2 2B	chromatin binding [GO:0003682]; DNA binding [GO:0003677]; transcription coactivator activity [GO:0003713]; zinc ion binding [GO:0008270]	nucleus [GO:0005634]	chromatin remodeling [GO:0006338]; cold acclimation [GO:0009631]; histone acetylation [GO:0016573]; positive regulation of histone acetylation [GO:0035066]; regulation of cell proliferation [GO:0042127]; regulation of transcription by RNA polymerase II [GO:0006357]; response to auxin [GO:0009733]; response to cytokinin [GO:0009735]	PF00249;PF00569;	Myb_DNA-binding;ZZ	Myb-like DNA-binding domain;Zinc finger, ZZ type	K11314	03021 Transcription machinery [BR:ath03021]
Ca_TC00815	--	AT5G55600.1			agenet domain-containing protein / bromo-adjacent homology (BAH) domain-containing protein	chromatin binding [GO:0003682]	--	--	PF05641;PF01426;	Agenet;BAH	Agenet domain;BAH domain	--	--
Ca_TC00816	--	AT5G55620.1				--	--	cellular response to ethylene stimulus [GO:0071369]; cellular response to iron ion [GO:0071281]; cellular response to nitric oxide [GO:0071732]	--	--	--	--	--
Ca_TC00817	--		A0A1S2XAY8			--	integral component of membrane [GO:0016021]	--	--	--	--	--	--
Ca_TC00818	FAR1	AT5G28530.1		FRS10	FAR1-related sequence 10	zinc ion binding [GO:0008270]	--	regulation of transcription, DNA-templated [GO:0006355]	PF03101;PF10551;PF04434;	FAR1;MULE;SWIM	FAR1 DNA-binding domain;MULE transposase domain;SWIM zinc finger	--	--
Ca_TC00820	--	AT2G35760.1			Uncharacterised protein family (UPF0497)	4 iron, 4 sulfur cluster binding [GO:0051539]	integral component of membrane [GO:0016021]; plasma membrane [GO:0005886]	--	PF04535;	DUF588	Domain of unknown function (DUF588)	--	--
Ca_TC00821	--	AT4G17220.1		ATMAP70-5, MAP70-5	microtubule-associated proteins 70-5	microtubule binding [GO:0008017]	cytoplasm [GO:0005737]; microtubule [GO:0005874]	cell wall organization [GO:0071555]; cytoskeleton organization [GO:0007010]; plant-type cell wall biogenesis [GO:0009832]; xylem and phloem pattern formation [GO:0010051]	PF07058;	MAP70	Microtubule-associated protein 70	--	--
Ca_TC00822	--		A0A072V4Q3			--	--	--	--	--	--	--	--
Ca_TC00823	--	AT4G16390.1		SVR7	pentatricopeptide (PPR) repeat-containing protein	mRNA binding [GO:0003729]; nucleotide binding [GO:0000166]	chloroplast [GO:0009507]; chloroplast stroma [GO:0009570]; mitochondrion [GO:0005739]	chloroplast organization [GO:0009658]; chloroplast RNA processing [GO:0031425]; positive regulation of translation [GO:0045727]	PF01535;PF13041;PF13812;PF17177;	PPR;PPR_2;PPR_3;PPR_long	PPR repeat;PPR repeat family ;Pentatricopeptide repeat domain;Pentacotripeptide-repeat region of PRORP	--	--
Ca_TC00825	--	AT4G16390.1		SVR7	pentatricopeptide (PPR) repeat-containing protein	mRNA binding [GO:0003729]; nucleotide binding [GO:0000166]	chloroplast [GO:0009507]; chloroplast stroma [GO:0009570]; mitochondrion [GO:0005739]	chloroplast organization [GO:0009658]; chloroplast RNA processing [GO:0031425]; positive regulation of translation [GO:0045727]	PF01535;PF13041;PF13812;PF17177;	PPR;PPR_2;PPR_3;PPR_long	PPR repeat;PPR repeat family ;Pentatricopeptide repeat domain;Pentacotripeptide-repeat region of PRORP	--	--
Ca_TC00826	--		A0A151S721			nucleic acid binding [GO:0003676]	integral component of membrane [GO:0016021]; retrotransposon nucleocapsid [GO:0000943]	DNA integration [GO:0015074]	PF13976;PF00665;	gag_pre-integrs;rve	GAG-pre-integrase domain;Integrase core domain	--	--
Ca_TC00828	--		A0A1S2XAJ7			metal ion binding [GO:0046872]	--	metal ion transport [GO:0030001]	--	--	--	--	--
Ca_TC00829	--	AT4G16380.1			Heavy metal transport/detoxification superfamily protein	--	--	--	--	--	--	--	--
Ca_TC00830	--	AT5G50740.3			Heavy metal transport/detoxification superfamily protein	metal ion binding [GO:0046872]	--	metal ion transport [GO:0030001]	PF00403;	HMA	Heavy-metal-associated domain	--	--
Ca_TC00831	CCAAT	AT4G14540.1		NF-YB3	nuclear factor Y, subunit B3	DNA-binding transcription factor activity [GO:0003700]; protein heterodimerization activity [GO:0046982]; sequence-specific DNA binding [GO:0043565]	nucleus [GO:0005634]	positive regulation of transcription, DNA-templated [GO:0045893]	PF00808;	CBFD_NFYB_HMF	Histone-like transcription factor (CBF/NF-Y) and archaeal histone	--	--
Ca_TC00832	--	AT5G47650.1		ATNUDT2, ATNUDX2, NUDT2	nudix hydrolase homolog 2	ADP-ribose diphosphatase activity [GO:0047631]; metal ion binding [GO:0046872]; NAD+ diphosphatase activity [GO:0000210]; NAD binding [GO:0051287]; NADH pyrophosphatase activity [GO:0035529]	cytosol [GO:0005829]	response to oxidative stress [GO:0006979]	PF00293;	NUDIX	NUDIX domain	--	--
Ca_TC00833	Trihelix	AT5G47660.1			Homeodomain-like superfamily protein	DNA-binding transcription factor activity [GO:0003700]; sequence-specific DNA binding [GO:0043565]	nucleus [GO:0005634]	regulation of transcription, DNA-templated [GO:0006355]	--	--	--	--	--
Ca_TC00834	--	AT1G62510.1			Bifunctional inhibitor/lipid-transfer protein/seed storage 2S albumin superfamily protein	--	--	--	PF14547;	Hydrophob_seed	Hydrophobic seed protein	--	--
Ca_TC00835	--		A0A0R0G9C3			--	integral component of membrane [GO:0016021]	--	--	--	--	--	--
Ca_TC00837	--	AT5G47680.1		TRM10, AtTRM		tRNA (guanine-N1-)-methyltransferase activity [GO:0009019]; tRNA binding [GO:0000049]	--	1-methylguanosine metabolic process [GO:0080179]; tRNA modification [GO:0006400]	PF01746;	tRNA_m1G_MT	tRNA (Guanine-1)-methyltransferase	K15445	03016 Transfer RNA biogenesis [BR:ath03016]
Ca_TC00838	--	AT5G47690.3			binding	--	--	mitotic sister chromatid cohesion [GO:0007064]	--	--	--	K11267	03036 Chromosome and associated proteins [BR:ath03036]
Ca_TC00839	--	AT5G47730.1			Sec14p-like phosphatidylinositol transfer family protein	--	--	--	PF00650;PF03765;	CRAL_TRIO;CRAL_TRIO_N	CRAL/TRIO domain;CRAL/TRIO, N-terminal domain	--	--
Ca_TC00840	--	AT5G47750.1		D6PKL2, PK5	D6 protein kinase like 2	ATP binding [GO:0005524]; kinase activity [GO:0016301]; protein kinase activity [GO:0004672]; protein serine/threonine kinase activity [GO:0004674]	cytoplasm [GO:0005737]; nucleolus [GO:0005730]; nucleus [GO:0005634]; plasma membrane [GO:0005886]	auxin-activated signaling pathway [GO:0009734]; basipetal auxin transport [GO:0010540]; phototropism [GO:0009638]; protein phosphorylation [GO:0006468]	PF00069;	Pkinase	Protein kinase domain	K08286	99980 Enzymes with EC numbers
Ca_TC00841	--	AT5G47760.1		PGLP2, ATPGLP2, ATPK5	2-phosphoglycolate phosphatase 2	phosphatase activity [GO:0016791]; phosphoglycolate phosphatase activity [GO:0008967]; protein serine/threonine kinase activity [GO:0004674]	chloroplast [GO:0009507]; cytoplasm [GO:0005737]	dephosphorylation [GO:0016311]	PF13344;	Hydrolase_6	Haloacid dehalogenase-like hydrolase	--	--
Ca_TC00842	--	AT5G47770.1		FPS1	farnesyl diphosphate synthase 1	dimethylallyltranstransferase activity [GO:0004161]; geranyltranstransferase activity [GO:0004337]; metal ion binding [GO:0046872]	cytoplasm [GO:0005737]; cytosol [GO:0005829]; mitochondrion [GO:0005739]	cholesterol biosynthetic process [GO:0006695]; farnesyl diphosphate biosynthetic process [GO:0045337]; geranyl diphosphate biosynthetic process [GO:0033384]	PF00348;	polyprenyl_synt	Polyprenyl synthetase	K00787	00900 Terpenoid backbone biosynthesis [PATH:ath00900]
Ca_TC00843	--	AT1G03370.1			C2 calcium/lipid-binding and GRAM domain containing protein	--	integral component of membrane [GO:0016021]	--	PF00168;PF02893;PF16016;	C2;GRAM;VASt	C2 domain;GRAM domain;VAD1 Analog of StAR-related lipid transfer domain	--	--
Ca_TC00844	FHA	AT5G47790.1			SMAD/FHA domain-containing protein	mRNA binding [GO:0003729]; protein phosphatase inhibitor activity [GO:0004864]	nucleus [GO:0005634]	--	PF00498;	FHA	FHA domain	K13216	01009 Protein phosphatases and associated proteins [BR:ath01009]
Ca_TC00845	--	AT5G47800.1			Phototropic-responsive NPH3 family protein	--	--	protein ubiquitination [GO:0016567]	PF00651;PF03000;	BTB;NPH3	BTB/POZ domain;NPH3 family	--	--
Ca_TC00846	--	AT3G13300.1		VCS	Transducin/WD40 repeat-like superfamily protein	mRNA binding [GO:0003729]; protein homodimerization activity [GO:0042803]	cytosol [GO:0005829]; nucleus [GO:0005634]; P-body [GO:0000932]	cellular response to auxin stimulus [GO:0071365]; deadenylation-independent decapping of nuclear-transcribed mRNA [GO:0031087]; leaf morphogenesis [GO:0009965]; mRNA catabolic process [GO:0006402]; mRNA processing [GO:0006397]; post-embryonic development [GO:0009791]; primary shoot apical meristem specification [GO:0010072]; root meristem specification [GO:0010071]	PF16529;	Ge1_WD40	WD40 region of Ge1, enhancer of mRNA-decapping protein	--	--
Ca_TC00847	--	AT5G47800.1			Phototropic-responsive NPH3 family protein	--	--	protein ubiquitination [GO:0016567]	PF00651;PF03000;	BTB;NPH3	BTB/POZ domain;NPH3 family	--	--
Ca_TC00848	--	AT4G17180.1			O-Glycosyl hydrolases family 17 protein	hydrolase activity, hydrolyzing O-glycosyl compounds [GO:0004553]	anchored component of plasma membrane [GO:0046658]	carbohydrate metabolic process [GO:0005975]	PF00332;PF07983;	Glyco_hydro_17;X8	Glycosyl hydrolases family 17;X8 domain	--	--
Ca_TC00849	--	AT4G05030.1			Copper transport protein family	--	--	--	--	--	--	--	--
Ca_TC00851	--	AT3G13300.1		VCS	Transducin/WD40 repeat-like superfamily protein	mRNA binding [GO:0003729]; protein homodimerization activity [GO:0042803]	cytosol [GO:0005829]; nucleus [GO:0005634]; P-body [GO:0000932]	cellular response to auxin stimulus [GO:0071365]; deadenylation-independent decapping of nuclear-transcribed mRNA [GO:0031087]; leaf morphogenesis [GO:0009965]; mRNA catabolic process [GO:0006402]; mRNA processing [GO:0006397]; post-embryonic development [GO:0009791]; primary shoot apical meristem specification [GO:0010072]; root meristem specification [GO:0010071]	PF16529;	Ge1_WD40	WD40 region of Ge1, enhancer of mRNA-decapping protein	--	--
Ca_TC00852	--		A0A1S2XAM0			--	--	--	--	--	--	--	--
Ca_TC00853	--	AT5G47780.1		GAUT4	galacturonosyltransferase 4	polygalacturonate 4-alpha-galacturonosyltransferase activity [GO:0047262]	Golgi apparatus [GO:0005794]; Golgi membrane [GO:0000139]; integral component of membrane [GO:0016021]	cell wall organization [GO:0071555]; pectin biosynthetic process [GO:0045489]	PF01501;	Glyco_transf_8	Glycosyl transferase family 8	K13648	00520 Amino sugar and nucleotide sugar metabolism [PATH:ath00520]
Ca_TC00854	--
Ca_TC00855	--	AT4G19191.1			Tetratricopeptide repeat (TPR)-like superfamily protein	--	mitochondrion [GO:0005739]	RNA modification [GO:0009451]	PF01535;PF13041;	PPR;PPR_2	PPR repeat;PPR repeat family	--	--
Ca_TC00857	--	AT5G60710.1			Zinc finger (C3HC4-type RING finger) family protein	--	plasma membrane [GO:0005886]	--	PF00092;PF14624;PF17123;	VWA;Vwaint;zf-RING_11	von Willebrand factor type A domain;VWA / Hh protein intein-like;RING-like zinc finger	--	--
Ca_TC00859	G2-like	AT3G24120.2			Homeodomain-like superfamily protein	DNA-binding transcription factor activity [GO:0003700]; sequence-specific DNA binding [GO:0043565]	nucleus [GO:0005634]	cellular response to phosphate starvation [GO:0016036]; positive regulation of gene expression [GO:0010628]; regulation of transcription, DNA-templated [GO:0006355]	PF14379;PF00249;	Myb_CC_LHEQLE;Myb_DNA-binding	MYB-CC type transfactor, LHEQLE motif;Myb-like DNA-binding domain	--	--
Ca_TC00860	G2-like	AT2G01060.1			myb-like HTH transcriptional regulator family protein	DNA binding [GO:0003677]; DNA-binding transcription factor activity [GO:0003700]	nucleus [GO:0005634]	regulation of transcription, DNA-templated [GO:0006355]	PF14379;PF00249;	Myb_CC_LHEQLE;Myb_DNA-binding	MYB-CC type transfactor, LHEQLE motif;Myb-like DNA-binding domain	--	--
Ca_TC00861	--		A0A1S3E3G6			DNA binding [GO:0003677]	nucleus [GO:0005634]	--	PF14379;PF00249;	Myb_CC_LHEQLE;Myb_DNA-binding	MYB-CC type transfactor, LHEQLE motif;Myb-like DNA-binding domain	--	--
Ca_TC00862	--	AT4G17150.1			alpha/beta-Hydrolases superfamily protein	hydrolase activity [GO:0016787]	--	--	PF12146;	Hydrolase_4	Serine aminopeptidase, S33	--	--
Ca_TC00864	--	AT3G52155.1			Phosphoglycerate mutase family protein	hydrolase activity [GO:0016787]	chloroplast [GO:0009507]	--	PF00300;	His_Phos_1	Histidine phosphatase superfamily (branch 1)	--	--
Ca_TC00865	--	AT1G02550.1			Plant invertase/pectin methylesterase inhibitor superfamily protein	pectinesterase activity [GO:0030599]; pectinesterase inhibitor activity [GO:0046910]	--	--	PF04043;	PMEI	Plant invertase/pectin methylesterase inhibitor	--	--
Ca_TC00866	--	AT1G31330.1		PSAF	photosystem I subunit F	protein domain specific binding [GO:0019904]	chloroplast [GO:0009507]; chloroplast envelope [GO:0009941]; chloroplast thylakoid [GO:0009534]; chloroplast thylakoid membrane [GO:0009535]; integral component of membrane [GO:0016021]; membrane [GO:0016020]; photosystem I reaction center [GO:0009538]; plastoglobule [GO:0010287]; thylakoid [GO:0009579]	photosynthesis [GO:0015979]	PF02507;	PSI_PsaF	Photosystem I reaction centre subunit III	K02694	00194 Photosynthesis proteins [BR:ath00194]
Ca_TC00867	--	AT1G31330.1		PSAF	photosystem I subunit F	protein domain specific binding [GO:0019904]	chloroplast [GO:0009507]; chloroplast envelope [GO:0009941]; chloroplast thylakoid [GO:0009534]; chloroplast thylakoid membrane [GO:0009535]; integral component of membrane [GO:0016021]; membrane [GO:0016020]; photosystem I reaction center [GO:0009538]; plastoglobule [GO:0010287]; thylakoid [GO:0009579]	photosynthesis [GO:0015979]	PF02507;	PSI_PsaF	Photosystem I reaction centre subunit III	--	--
Ca_TC00868	--	AT3G13340.1			Transducin/WD40 repeat-like superfamily protein	--	Cul4-RING E3 ubiquitin ligase complex [GO:0080008]	--	PF00400;	WD40	WD domain, G-beta repeat	--	--
Ca_TC00869	--	AT5G56190.2			Transducin/WD40 repeat-like superfamily protein	--	--	--	PF00400;	WD40	WD domain, G-beta repeat	--	--
Ca_TC00870	--		A0A1S3E2Y2			--	--	--	--	--	--	--	--
Ca_TC00871	--	AT5G10770.1			Eukaryotic aspartyl protease family protein	aspartic-type endopeptidase activity [GO:0004190]	anchored component of membrane [GO:0031225]; plasma membrane [GO:0005886]	protein catabolic process [GO:0030163]; proteolysis [GO:0006508]	PF14541;PF14543;	TAXi_C;TAXi_N	Xylanase inhibitor C-terminal;Xylanase inhibitor N-terminal	--	--
Ca_TC00872	--	AT2G44200.1			CBF1-interacting co-repressor CIR, N-terminal;Pre-mRNA splicing factor	--	--	--	PF10197;PF12542;	Cir_N;CWC25	N-terminal domain of CBF1 interacting co-repressor CIR;Pre-mRNA splicing factor	--	--
Ca_TC00873	--	AT3G60000.2		QWRF6	Family of unknown function (DUF566)	microtubule binding [GO:0008017]	centrosome [GO:0005813]; cytoplasm [GO:0005737]; nuclear microtubule [GO:0005880]	centrosome cycle [GO:0007098]; spindle assembly [GO:0051225]	PF04484;	QWRF	QWRF family	--	--
Ca_TC00875	--	AT1G79610.1		ATNHX6, NHX6	Na+/H+ antiporter 6	potassium:proton antiporter activity [GO:0015386]; sodium:proton antiporter activity [GO:0015385]	endosome [GO:0005768]; endosome membrane [GO:0010008]; Golgi cisterna membrane [GO:0032580]; integral component of membrane [GO:0016021]; plasma membrane [GO:0005886]	potassium ion transmembrane transport [GO:0071805]; regulation of intracellular pH [GO:0051453]; sodium ion import across plasma membrane [GO:0098719]	PF00999;	Na_H_Exchanger	Sodium/hydrogen exchanger family	--	--
Ca_TC00876	--	AT4G23160.1		CRK8	cysteine-rich RLK (RECEPTOR-like protein kinase) 8	ATP binding [GO:0005524]; protein serine/threonine kinase activity [GO:0004674]	integral component of membrane [GO:0016021]; plasma membrane [GO:0005886]	defense response to bacterium [GO:0042742]; protein phosphorylation [GO:0006468]	PF00069;PF01657;	Pkinase;Stress-antifung	Protein kinase domain;Salt stress response/antifungal	--	--
Ca_TC00877	--	AT1G50500.2		HIT1	Membrane trafficking VPS53 family protein	--	cytosol [GO:0005829]; endosome membrane [GO:0010008]; GARP complex [GO:0000938]; Golgi membrane [GO:0000139]; mitochondrion [GO:0005739]	heat acclimation [GO:0010286]; plasma membrane organization [GO:0007009]; protein transport [GO:0015031]; response to heat [GO:0009408]; response to osmotic stress [GO:0006970]; retrograde transport, endosome to Golgi [GO:0042147]; retrograde vesicle-mediated transport, Golgi to endoplasmic reticulum [GO:0006890]	PF04100;	Vps53_N	Vps53-like, N-terminal	K20299	04131 Membrane trafficking [BR:ath04131]
Ca_TC00878	--	AT2G02370.1			SNARE associated Golgi protein family	--	integral component of membrane [GO:0016021]	--	PF09335;	SNARE_assoc	SNARE associated Golgi protein	--	--
Ca_TC00879	--	AT4G03320.1		tic20-IV	translocon at the inner envelope membrane of chloroplasts 20-IV	--	chloroplast [GO:0009507]; chloroplast inner membrane [GO:0009706]; integral component of membrane [GO:0016021]; mitochondrion [GO:0005739]	protein import into chloroplast stroma [GO:0045037]	PF16166;	TIC20	Chloroplast import apparatus Tic20-like	--	--
Ca_TC00880	--	AT4G24250.1		MLO13, ATMLO13	Seven transmembrane MLO family protein	calmodulin binding [GO:0005516]	integral component of membrane [GO:0016021]	defense response [GO:0006952]; response to biotic stimulus [GO:0009607]	PF03094;	Mlo	Mlo family	K08472	04030 G protein-coupled receptors [BR:ath04030]
Ca_TC00881	--	AT5G49720.1		ATGH9A1, TSD1, DEC, KOR, RSW2, IRX2, KOR1, GH9A1	glycosyl hydrolase 9A1	cellulase activity [GO:0008810]	cell plate [GO:0009504]; early endosome [GO:0005769]; endosome [GO:0005768]; Golgi apparatus [GO:0005794]; integral component of membrane [GO:0016021]; plasma membrane [GO:0005886]; trans-Golgi network [GO:0005802]	cellulose biosynthetic process [GO:0030244]; cellulose catabolic process [GO:0030245]; cell wall organization [GO:0071555]; cortical microtubule organization [GO:0043622]; hyperosmotic salinity response [GO:0042538]; response to cytokinin [GO:0009735]; shoot system development [GO:0048367]; unidimensional cell growth [GO:0009826]	PF00759;	Glyco_hydro_9	Glycosyl hydrolase family 9	K01179	00500 Starch and sucrose metabolism [PATH:ath00500]
Ca_TC00882	--	AT5G49720.1		ATGH9A1, TSD1, DEC, KOR, RSW2, IRX2, KOR1, GH9A1	glycosyl hydrolase 9A1	cellulase activity [GO:0008810]	cell plate [GO:0009504]; early endosome [GO:0005769]; endosome [GO:0005768]; Golgi apparatus [GO:0005794]; integral component of membrane [GO:0016021]; plasma membrane [GO:0005886]; trans-Golgi network [GO:0005802]	cellulose biosynthetic process [GO:0030244]; cellulose catabolic process [GO:0030245]; cell wall organization [GO:0071555]; cortical microtubule organization [GO:0043622]; hyperosmotic salinity response [GO:0042538]; response to cytokinin [GO:0009735]; shoot system development [GO:0048367]; unidimensional cell growth [GO:0009826]	PF00759;	Glyco_hydro_9	Glycosyl hydrolase family 9	--	--
Ca_TC00884	--	AT5G49740.1		ATFRO7, FRO7	ferric reduction oxidase 7	ferric-chelate reductase activity [GO:0000293]; metal ion binding [GO:0046872]	chloroplast [GO:0009507]; chloroplast membrane [GO:0031969]; integral component of membrane [GO:0016021]	ion transport [GO:0006811]; photosynthetic electron transport chain [GO:0009767]	PF08022;PF01794;PF08030;	FAD_binding_8;Ferric_reduct;NAD_binding_6	FAD-binding domain;Ferric reductase like transmembrane component;Ferric reductase NAD binding domain	K00521	99980 Enzymes with EC numbers
Ca_TC00885	--	AT5G49760.1			Leucine-rich repeat protein kinase family protein	ATP binding [GO:0005524]; protein serine/threonine kinase activity [GO:0004674]	integral component of membrane [GO:0016021]; plasma membrane [GO:0005886]; vacuole [GO:0005773]	--	PF08263;PF00069;	LRRNT_2;Pkinase	Leucine rich repeat N-terminal domain;Protein kinase domain	--	--
Ca_TC00886	--	AT3G05390.1				methyltransferase activity [GO:0008168]	--	--	PF03141;	Methyltransf_29	Putative S-adenosyl-L-methionine-dependent methyltransferase	--	--
Ca_TC00887	--	AT5G59880.1		ADF3	actin depolymerizing factor 3	actin binding [GO:0003779]	actin cytoskeleton [GO:0015629]	actin filament depolymerization [GO:0030042]	PF00241;	Cofilin_ADF	Cofilin/tropomyosin-type actin-binding protein	K05765	04131 Membrane trafficking [BR:ath04131]
Ca_TC00888	--	AT2G02400.1			NAD(P)-binding Rossmann-fold superfamily protein	coenzyme binding [GO:0050662]; oxidoreductase activity [GO:0016491]; oxidoreductase activity, acting on the CH-OH group of donors, NAD or NADP as acceptor [GO:0016616]	plasma membrane [GO:0005886]	--	PF01370;	Epimerase	NAD dependent epimerase/dehydratase family	--	--
Ca_TC00890	FAR1	AT1G52520.1		FRS6	FAR1-related sequence 6	zinc ion binding [GO:0008270]	nucleus [GO:0005634]	regulation of transcription, DNA-templated [GO:0006355]	PF03101;PF10551;PF04434;	FAR1;MULE;SWIM	FAR1 DNA-binding domain;MULE transposase domain;SWIM zinc finger	--	--
Ca_TC00891	FAR1	AT1G80010.1		FRS8	FAR1-related sequence 8	zinc ion binding [GO:0008270]	nucleus [GO:0005634]	regulation of transcription, DNA-templated [GO:0006355]	PF03101;PF10551;PF04434;	FAR1;MULE;SWIM	FAR1 DNA-binding domain;MULE transposase domain;SWIM zinc finger	K17604	01009 Protein phosphatases and associated proteins [BR:ath01009]
Ca_TC00892	--	AT1G80010.1		FRS8	FAR1-related sequence 8	zinc ion binding [GO:0008270]	nucleus [GO:0005634]	regulation of transcription, DNA-templated [GO:0006355]	PF03101;PF10551;PF04434;	FAR1;MULE;SWIM	FAR1 DNA-binding domain;MULE transposase domain;SWIM zinc finger	--	--
Ca_TC00893	--	AT1G60970.1			SNARE-like superfamily protein	--	COPI vesicle coat [GO:0030126]; Golgi membrane [GO:0000139]	intracellular protein transport [GO:0006886]; intra-Golgi vesicle-mediated transport [GO:0006891]; retrograde vesicle-mediated transport, Golgi to endoplasmic reticulum [GO:0006890]	PF01217;	Clat_adaptor_s	Clathrin adaptor complex small chain	K20472	04131 Membrane trafficking [BR:ath04131]
Ca_TC00894	--	AT1G60970.1			SNARE-like superfamily protein	--	COPI vesicle coat [GO:0030126]; Golgi membrane [GO:0000139]	intracellular protein transport [GO:0006886]; intra-Golgi vesicle-mediated transport [GO:0006891]; retrograde vesicle-mediated transport, Golgi to endoplasmic reticulum [GO:0006890]	PF01217;	Clat_adaptor_s	Clathrin adaptor complex small chain	--	--
Ca_TC00895	--	AT1G29820.1			Magnesium transporter CorA-like family protein	metal ion transmembrane transporter activity [GO:0046873]	integral component of membrane [GO:0016021]	--	PF01544;	CorA	CorA-like Mg2+ transporter protein	--	--
Ca_TC00896	--	AT1G29350.1			Kinase-related protein of unknown function (DUF1296)	mRNA binding [GO:0003729]	--	--	PF06972;	DUF1296	Protein of unknown function (DUF1296)	--	--
Ca_TC00897	--	AT2G32670.1		ATVAMP725, VAMP725	vesicle-associated membrane protein 725	SNAP receptor activity [GO:0005484]; SNARE binding [GO:0000149]	early endosome membrane [GO:0031901]; endosome [GO:0005768]; integral component of membrane [GO:0016021]; plasma membrane [GO:0005886]; SNARE complex [GO:0031201]	exocytosis [GO:0006887]; protein transport [GO:0015031]; vesicle fusion [GO:0006906]	PF13774;PF00957;	Longin;Synaptobrevin	Regulated-SNARE-like domain;Synaptobrevin	--	--
Ca_TC00899	--	AT4G19700.1		RING	SBP (S-ribonuclease binding protein) family protein	metal ion binding [GO:0046872]; ubiquitin-protein transferase activity [GO:0004842]	nucleus [GO:0005634]	defense response to bacterium [GO:0042742]; defense response to fungus [GO:0050832]; negative regulation of cysteine-type endopeptidase activity [GO:2000117]; negative regulation of programmed cell death [GO:0043069]; proteasome-mediated ubiquitin-dependent protein catabolic process [GO:0043161]; regulation of programmed cell death [GO:0043067]; response to gibberellin [GO:0009739]	--	--	--	K19042	04121 Ubiquitin system [BR:ath04121]
Ca_TC00900	--	AT4G19670.1			RING/U-box superfamily protein	metal ion binding [GO:0046872]; nucleic acid binding [GO:0003676]; RNA-DNA hybrid ribonuclease activity [GO:0004523]; ubiquitin conjugating enzyme binding [GO:0031624]; ubiquitin protein ligase activity [GO:0061630]	cytoplasm [GO:0005737]; ubiquitin ligase complex [GO:0000151]	positive regulation of proteasomal ubiquitin-dependent protein catabolic process [GO:0032436]; protein polyubiquitination [GO:0000209]; ubiquitin-dependent protein catabolic process [GO:0006511]	PF01485;PF13456;PF00097;	IBR;RVT_3;zf-C3HC4	IBR domain, a half RING-finger domain;Reverse transcriptase-like;Zinc finger, C3HC4 type (RING finger)	--	--
Ca_TC00901	--	AT1G31280.1		AGO2	Argonaute family protein	mRNA binding [GO:0003729]; siRNA binding [GO:0035197]	cytosol [GO:0005829]; nucleus [GO:0005634]	defense response to bacterium [GO:0042742]; defense response to virus [GO:0051607]; gene silencing by RNA [GO:0031047]; modulation by virus of host morphology or physiology [GO:0019048]; regulation of translation [GO:0006417]	PF08699;PF16488;PF16486;PF02170;PF02171;	ArgoL1;ArgoL2;ArgoN;PAZ;Piwi	Argonaute linker 1 domain;Argonaute linker 2 domain ;N-terminal domain of argonaute;PAZ domain;Piwi domain	K11593	03019 Messenger RNA biogenesis [BR:ath03019]
Ca_TC00903	--		A0A1S2XAQ3			ligase activity [GO:0016874]	--	--	--	--	--	--	--
Ca_TC00904	TRAF	AT4G19660.1		NPR4, ATNPR4	NPR1-like protein 4	identical protein binding [GO:0042802]; salicylic acid binding [GO:1901149]	nucleus [GO:0005634]	defense response to bacterium [GO:0042742]; defense response to bacterium, incompatible interaction [GO:0009816]; defense response to fungus [GO:0050832]; defense response to fungus, incompatible interaction [GO:0009817]; effector dependent induction by symbiont of host immune response [GO:0080185]; protein ubiquitination [GO:0016567]; regulation of jasmonic acid mediated signaling pathway [GO:20…	PF12796;PF00651;PF11900;PF12313;	Ank_2;BTB;DUF3420;NPR1_like_C	Ankyrin repeats (3 copies);BTB/POZ domain;Domain of unknown function (DUF3420);NPR1/NIM1 like defence protein C terminal	--	--
Ca_TC00905	--	AT1G49245.1			Prefoldin chaperone subunit family protein	unfolded protein binding [GO:0051082]	prefoldin complex [GO:0016272]	protein folding [GO:0006457]	PF01920;	Prefoldin_2	Prefoldin subunit	--	--
Ca_TC00907	--	AT1G36320.1				--	chloroplast envelope [GO:0009941]; chloroplast thylakoid membrane [GO:0009535]	--	--	--	--	--	--
Ca_TC00908	--	AT5G42470.1				--	BRCA1-A complex [GO:0070531]; BRISC complex [GO:0070552]	--	PF06113;	BRE	Brain and reproductive organ-expressed protein (BRE)	--	--
Ca_TC00909	--	AT5G42470.1				--	BRCA1-A complex [GO:0070531]; BRISC complex [GO:0070552]	--	PF06113;	BRE	Brain and reproductive organ-expressed protein (BRE)	K12173	03036 Chromosome and associated proteins [BR:ath03036]
Ca_TC00910	--	AT1G71440.1		PFI, TFC E	tubulin folding cofactor E / Pfifferling (PFI)	--	chloroplast [GO:0009507]	embryo development ending in seed dormancy [GO:0009793]	PF01302;	CAP_GLY	CAP-Gly domain	K21768	04812 Cytoskeleton proteins [BR:ath04812]
Ca_TC00911	--	AT4G13070.1			RNA-binding CRS1 / YhbY (CRM) domain protein	RNA binding [GO:0003723]	--	--	PF01985;	CRS1_YhbY	CRS1 / YhbY (CRM) domain	--	--
Ca_TC00912	--	AT3G10380.1		SEC8, ATSEC8	subunit of exocyst complex 8	--	cell wall [GO:0005618]; cytoskeleton [GO:0005856]; cytosol [GO:0005829]; exocyst [GO:0000145]; extracellular exosome [GO:0070062]; phragmoplast [GO:0009524]; plasma membrane [GO:0005886]; plasmodesma [GO:0009506]	acceptance of pollen [GO:0060321]; exocytosis [GO:0006887]; Golgi to plasma membrane transport [GO:0006893]; mucilage biosynthetic process involved in seed coat development [GO:0048354]; protein targeting to membrane [GO:0006612]; vesicle docking involved in exocytosis [GO:0006904]; vesicle tethering involved in exocytosis [GO:0090522]	PF04048;	Sec8_exocyst	Sec8 exocyst complex component specific domain	--	--
Ca_TC00913	--	AT3G10380.1		SEC8, ATSEC8	subunit of exocyst complex 8	--	cell wall [GO:0005618]; cytoskeleton [GO:0005856]; cytosol [GO:0005829]; exocyst [GO:0000145]; extracellular exosome [GO:0070062]; phragmoplast [GO:0009524]; plasma membrane [GO:0005886]; plasmodesma [GO:0009506]	acceptance of pollen [GO:0060321]; exocytosis [GO:0006887]; Golgi to plasma membrane transport [GO:0006893]; mucilage biosynthetic process involved in seed coat development [GO:0048354]; protein targeting to membrane [GO:0006612]; vesicle docking involved in exocytosis [GO:0006904]; vesicle tethering involved in exocytosis [GO:0090522]	PF04048;	Sec8_exocyst	Sec8 exocyst complex component specific domain	K06111	04131 Membrane trafficking [BR:ath04131]
Ca_TC00914	--	AT5G45160.1			Root hair defective 3 GTP-binding protein (RHD3)	GTPase activity [GO:0003924]; GTP binding [GO:0005525]	cytoplasm [GO:0005737]; endoplasmic reticulum [GO:0005783]; endoplasmic reticulum membrane [GO:0005789]; integral component of membrane [GO:0016021]	endoplasmic reticulum inheritance [GO:0048309]; endoplasmic reticulum membrane fusion [GO:0016320]; endoplasmic reticulum organization [GO:0007029]	PF05879;	RHD3	Root hair defective 3 GTP-binding protein (RHD3)	--	--
Ca_TC00915	--	AT5G45160.1			Root hair defective 3 GTP-binding protein (RHD3)	GTPase activity [GO:0003924]; GTP binding [GO:0005525]	cytoplasm [GO:0005737]; endoplasmic reticulum [GO:0005783]; endoplasmic reticulum membrane [GO:0005789]; integral component of membrane [GO:0016021]	endoplasmic reticulum inheritance [GO:0048309]; endoplasmic reticulum membrane fusion [GO:0016320]; endoplasmic reticulum organization [GO:0007029]	PF05879;	RHD3	Root hair defective 3 GTP-binding protein (RHD3)	--	--
Ca_TC00916	--	AT5G45170.1			Haloacid dehalogenase-like hydrolase (HAD) superfamily protein	hydrolase activity [GO:0016787]	chloroplast [GO:0009507]; chloroplast stroma [GO:0009570]	--	--	--	--	--	--
Ca_TC00917	--		A0A1S2XDE9			enzyme inhibitor activity [GO:0004857]	--	--	PF04043;	PMEI	Plant invertase/pectin methylesterase inhibitor	--	--
Ca_TC00918	--	AT3G54950.1		PLP7, PLA IIIA	patatin-like protein 6	acyl-CoA hydrolase activity [GO:0047617]; phospholipase activity [GO:0004620]	plasma membrane [GO:0005886]	galactolipid metabolic process [GO:0019374]; lipid catabolic process [GO:0016042]; phospholipid metabolic process [GO:0006644]; regulation of growth [GO:0040008]; response to other organism [GO:0051707]	PF01734;	Patatin	Patatin-like phospholipase	--	--
Ca_TC00919	--	AT3G54950.1		PLP7, PLA IIIA	patatin-like protein 6	acyl-CoA hydrolase activity [GO:0047617]; phospholipase activity [GO:0004620]	plasma membrane [GO:0005886]	galactolipid metabolic process [GO:0019374]; lipid catabolic process [GO:0016042]; phospholipid metabolic process [GO:0006644]; regulation of growth [GO:0040008]; response to other organism [GO:0051707]	PF01734;	Patatin	Patatin-like phospholipase	--	--
Ca_TC00920	--	AT2G34690.1		ACD11	Glycolipid transfer protein (GLTP) family protein	ceramide 1-phosphate binding [GO:1902387]; ceramide 1-phosphate transporter activity [GO:1902388]; intermembrane lipid transfer activity [GO:0120013]; lipid binding [GO:0008289]; sphingosine transmembrane transporter activity [GO:0010175]	cytosol [GO:0005829]; membrane [GO:0016020]	cell death [GO:0008219]; ceramide transport [GO:0035627]; defense response to bacterium, incompatible interaction [GO:0009816]; intermembrane lipid transfer [GO:0120009]; response to salicylic acid [GO:0009751]	PF08718;	GLTP	Glycolipid transfer protein (GLTP)	--	--
Ca_TC00921	--	AT1G30460.1		CPSF30, ATCPSF30	cleavage and polyadenylation specificity factor 30	calmodulin binding [GO:0005516]; DNA binding [GO:0003677]; endonuclease activity [GO:0004519]; endoribonuclease activity [GO:0004521]; metal ion binding [GO:0046872]; mRNA binding [GO:0003729]; RNA binding [GO:0003723]	cytoplasm [GO:0005737]; mRNA cleavage and polyadenylation specificity factor complex [GO:0005847]; nucleus [GO:0005634]	mRNA 3'-end processing [GO:0031124]; mRNA polyadenylation [GO:0006378]; plant-type hypersensitive response [GO:0009626]; positive regulation of plant-type hypersensitive response [GO:0034052]; positive regulation of programmed cell death [GO:0043068]; regulation of mRNA polyadenylation [GO:1900363]; regulation of salicylic acid mediated signaling pathway [GO:2000031]; response to oxidative stress…	PF04146;	YTH	YT521-B-like domain	K14404	03015 mRNA surveillance pathway [PATH:ath03015]
Ca_TC00922	--	AT2G38380.1			Peroxidase superfamily protein	heme binding [GO:0020037]; metal ion binding [GO:0046872]; peroxidase activity [GO:0004601]	extracellular region [GO:0005576]	hydrogen peroxide catabolic process [GO:0042744]; response to oxidative stress [GO:0006979]	PF00141;	peroxidase	Peroxidase	--	--
Ca_TC00923	--	AT5G06730.1			Peroxidase superfamily protein	heme binding [GO:0020037]; metal ion binding [GO:0046872]; peroxidase activity [GO:0004601]	extracellular region [GO:0005576]; vacuolar membrane [GO:0005774]	hydrogen peroxide catabolic process [GO:0042744]; response to oxidative stress [GO:0006979]	PF00141;	peroxidase	Peroxidase	--	--
Ca_TC00925	--	AT2G38380.1			Peroxidase superfamily protein	heme binding [GO:0020037]; metal ion binding [GO:0046872]; peroxidase activity [GO:0004601]	extracellular region [GO:0005576]	hydrogen peroxide catabolic process [GO:0042744]; response to oxidative stress [GO:0006979]	PF00141;	peroxidase	Peroxidase	--	--
Ca_TC00926	--	AT5G06730.1			Peroxidase superfamily protein	heme binding [GO:0020037]; metal ion binding [GO:0046872]; peroxidase activity [GO:0004601]	extracellular region [GO:0005576]; vacuolar membrane [GO:0005774]	hydrogen peroxide catabolic process [GO:0042744]; response to oxidative stress [GO:0006979]	PF00141;	peroxidase	Peroxidase	--	--
Ca_TC00929	--	AT2G38390.1			Peroxidase superfamily protein	heme binding [GO:0020037]; metal ion binding [GO:0046872]; peroxidase activity [GO:0004601]	extracellular region [GO:0005576]; vacuole [GO:0005773]	hydrogen peroxide catabolic process [GO:0042744]; response to oxidative stress [GO:0006979]; response to salt stress [GO:0009651]	PF00141;	peroxidase	Peroxidase	K00430	00940 Phenylpropanoid biosynthesis [PATH:ath00940]
Ca_TC00930	--	AT4G21130.1		EMB2271	Transducin/WD40 repeat-like superfamily protein	snoRNA binding [GO:0030515]; U3 snoRNA binding [GO:0034511]	Cul4-RING E3 ubiquitin ligase complex [GO:0080008]; nucleolus [GO:0005730]; small-subunit processome [GO:0032040]	rRNA processing [GO:0006364]	PF00400;	WD40	WD domain, G-beta repeat	K14793	03009 Ribosome biogenesis [BR:ath03009]
Ca_TC00931	--	AT1G07990.1			SIT4 phosphatase-associated family protein	--	--	--	PF04499;	SAPS	SIT4 phosphatase-associated protein	--	--
Ca_TC00932	--	AT5G46920.1			Intron maturase, type II family protein	endonuclease activity [GO:0004519]	mitochondrion [GO:0005739]	Group II intron splicing [GO:0000373]; intron homing [GO:0006314]; mitochondrial mRNA processing [GO:0090615]; mitochondrion organization [GO:0007005]	PF01348;	Intron_maturas2	Type II intron maturase	--	--
Ca_TC00934	--	AT5G04885.1			Glycosyl hydrolase family protein	beta-glucosidase activity [GO:0008422]	anchored component of membrane [GO:0031225]; plasma membrane [GO:0005886]	xyloglucan biosynthetic process [GO:0009969]	PF00933;PF01915;	Glyco_hydro_3;Glyco_hydro_3_C	Glycosyl hydrolase family 3 N terminal domain;Glycosyl hydrolase family 3 C-terminal domain	K05349	00460 Cyanoamino acid metabolism [PATH:ath00460]
Ca_TC00935	--	AT3G24060.1			Plant self-incompatibility protein S1 family	--	integral component of membrane [GO:0016021]	--	PF05938;	Self-incomp_S1	Plant self-incompatibility protein S1	--	--
Ca_TC00936	HB	AT2G34710.1		PHB, ATHB14, ATHB-14, PHB-1D	Homeobox-leucine zipper family protein / lipid-binding START domain-containing protein	DNA binding [GO:0003677]; DNA-binding transcription factor activity [GO:0003700]; lipid binding [GO:0008289]	nucleus [GO:0005634]	adaxial/abaxial pattern specification [GO:0009955]; cell differentiation [GO:0030154]; determination of bilateral symmetry [GO:0009855]; integument development [GO:0080060]; meristem initiation [GO:0010014]; polarity specification of adaxial/abaxial axis [GO:0009944]; primary shoot apical meristem specification [GO:0010072]	PF00046;PF08670;PF01852;	Homeodomain;MEKHLA;START	Homeodomain;MEKHLA domain;START domain	K09338	03000 Transcription factors [BR:ath03000]
Ca_TC00937	CCAAT	AT1G30500.2		NF-YA7	nuclear factor Y, subunit A7	DNA-binding transcription factor activity [GO:0003700]	--	--	PF02045;	CBFB_NFYA	CCAAT-binding transcription factor (CBF-B/NF-YA) subunit B	--	--
Ca_TC00938	--	AT4G05390.1		ATRFNR1, RFNR1	root FNR 1	ferredoxin-NADP+ reductase activity [GO:0004324]	chloroplast [GO:0009507]	--	PF00175;	NAD_binding_1	Oxidoreductase NAD-binding domain	--	--
Ca_TC00939	--		A0A1S2XAR9			--	integral component of membrane [GO:0016021]	--	--	--	--	--	--
Ca_TC00940	--	AT1G30520.1		AAE14	acyl-activating enzyme 14	ATP binding [GO:0005524]; o-succinylbenzoate-CoA ligase activity [GO:0008756]	chloroplast [GO:0009507]; chloroplast membrane [GO:0031969]; integral component of membrane [GO:0016021]; peroxisomal membrane [GO:0005778]; peroxisome [GO:0005777]	phylloquinone biosynthetic process [GO:0042372]	PF00501;PF13193;	AMP-binding;AMP-binding_C	AMP-binding enzyme;AMP-binding enzyme C-terminal domain	--	--
Ca_TC00941	--	AT4G05330.1		AGD13	ARF-GAP domain 13	GTPase activator activity [GO:0005096]; metal ion binding [GO:0046872]	--	pollen development [GO:0009555]	PF01412;PF00168;	ArfGap;C2	Putative GTPase activating protein for Arf;C2 domain	--	--
Ca_TC00942	--	AT1G30520.1		AAE14	acyl-activating enzyme 14	ATP binding [GO:0005524]; o-succinylbenzoate-CoA ligase activity [GO:0008756]	chloroplast [GO:0009507]; chloroplast membrane [GO:0031969]; integral component of membrane [GO:0016021]; peroxisomal membrane [GO:0005778]; peroxisome [GO:0005777]	phylloquinone biosynthetic process [GO:0042372]	PF00501;PF13193;	AMP-binding;AMP-binding_C	AMP-binding enzyme;AMP-binding enzyme C-terminal domain	K14760	00130 Ubiquinone and other terpenoid-quinone biosynthesis [PATH:ath00130]
Ca_TC00943	--	AT2G34730.1			myosin heavy chain-related	--	--	--	--	--	--	--	--
Ca_TC00944	--	AT1G30570.1		HERK2	hercules receptor kinase 2	ATP binding [GO:0005524]; protein kinase activity [GO:0004672]; protein serine/threonine kinase activity [GO:0004674]	integral component of membrane [GO:0016021]; plasma membrane [GO:0005886]; plasmodesma [GO:0009506]	protein autophosphorylation [GO:0046777]; response to brassinosteroid [GO:0009741]; unidimensional cell growth [GO:0009826]	PF12819;PF07714;	Malectin_like;Pkinase_Tyr	Malectin-like domain;Protein tyrosine kinase	--	--
Ca_TC00945	--	AT1G30580.1			GTP binding	ATPase activity [GO:0016887]; ATP binding [GO:0005524]; GTP binding [GO:0005525]; metal ion binding [GO:0046872]; ribosomal large subunit binding [GO:0043023]; ribosome binding [GO:0043022]	cytoplasm [GO:0005737]; cytosol [GO:0005829]; plasmodesma [GO:0009506]	negative regulation of response to salt stress [GO:1901001]; response to cadmium ion [GO:0046686]; response to salt stress [GO:0009651]	PF01926;PF06071;	MMR_HSR1;YchF-GTPase_C	50S ribosome-binding GTPase;Protein of unknown function (DUF933)	K19788	03036 Chromosome and associated proteins [BR:ath03036]
Ca_TC00946	--	AT1G30580.1			GTP binding	ATPase activity [GO:0016887]; ATP binding [GO:0005524]; GTP binding [GO:0005525]; metal ion binding [GO:0046872]; ribosomal large subunit binding [GO:0043023]; ribosome binding [GO:0043022]	cytoplasm [GO:0005737]; cytosol [GO:0005829]; plasmodesma [GO:0009506]	negative regulation of response to salt stress [GO:1901001]; response to cadmium ion [GO:0046686]; response to salt stress [GO:0009651]	PF01926;PF06071;	MMR_HSR1;YchF-GTPase_C	50S ribosome-binding GTPase;Protein of unknown function (DUF933)	--	--
Ca_TC00947	--	AT4G20940.1			Leucine-rich receptor-like protein kinase family protein	ATP binding [GO:0005524]; protein serine/threonine kinase activity [GO:0004674]	integral component of membrane [GO:0016021]; plasma membrane [GO:0005886]	--	PF13516;PF13855;PF08263;PF07714;	LRR_6;LRR_8;LRRNT_2;Pkinase_Tyr	Leucine Rich repeat;Leucine rich repeat;Leucine rich repeat N-terminal domain;Protein tyrosine kinase	--	--
Ca_TC00948	--	AT3G24080.1			KRR1 family protein	--	90S preribosome [GO:0030686]; cytosol [GO:0005829]; nucleolus [GO:0005730]	endonucleolytic cleavage in ITS1 to separate SSU-rRNA from 5.8S rRNA and LSU-rRNA from tricistronic rRNA transcript (SSU-rRNA, 5.8S rRNA, LSU-rRNA) [GO:0000447]	PF05178;PF12936;	Kri1;Kri1_C	KRI1-like family;KRI1-like family C-terminal	K14786	03009 Ribosome biogenesis [BR:ath03009]
Ca_TC00949	--	AT4G20930.1			6-phosphogluconate dehydrogenase family protein	3-hydroxyisobutyrate dehydrogenase activity [GO:0008442]; NAD binding [GO:0051287]; NADP binding [GO:0050661]; oxidoreductase activity, acting on the CH-OH group of donors, NAD or NADP as acceptor [GO:0016616]; protein self-association [GO:0043621]	mitochondrion [GO:0005739]	leucine metabolic process [GO:0006551]; valine catabolic process [GO:0006574]; valine metabolic process [GO:0006573]	PF14833;PF03446;	NAD_binding_11;NAD_binding_2	NAD-binding of NADP-dependent 3-hydroxyisobutyrate dehydrogenase;NAD binding domain of 6-phosphogluconate dehydrogenase	--	--
Ca_TC00950	--	AT1G77180.1		SKIP	chromatin protein family	pre-mRNA binding [GO:0036002]	nuclear speck [GO:0016607]; nucleolus [GO:0005730]; nucleus [GO:0005634]; spliceosomal complex [GO:0005681]	mRNA splicing, via spliceosome [GO:0000398]; positive regulation of transcription, DNA-templated [GO:0045893]; regulation of circadian rhythm [GO:0042752]; regulation of photoperiodism, flowering [GO:2000028]; response to abscisic acid [GO:0009737]; response to mannitol [GO:0010555]; response to salt stress [GO:0009651]; rhythmic process [GO:0048511]; RNA splicing [GO:0008380]; vegetative to repr…	PF02731;	SKIP_SNW	SKIP/SNW domain	--	--
Ca_TC00951	--	AT1G77180.1		SKIP	chromatin protein family	pre-mRNA binding [GO:0036002]	nuclear speck [GO:0016607]; nucleolus [GO:0005730]; nucleus [GO:0005634]; spliceosomal complex [GO:0005681]	mRNA splicing, via spliceosome [GO:0000398]; positive regulation of transcription, DNA-templated [GO:0045893]; regulation of circadian rhythm [GO:0042752]; regulation of photoperiodism, flowering [GO:2000028]; response to abscisic acid [GO:0009737]; response to mannitol [GO:0010555]; response to salt stress [GO:0009651]; rhythmic process [GO:0048511]; RNA splicing [GO:0008380]; vegetative to repr…	PF02731;	SKIP_SNW	SKIP/SNW domain	K06063	03040 Spliceosome [PATH:ath03040]
Ca_TC00952	--	AT3G03300.1		DCL2, ATDCL2	dicer-like 2	ATP binding [GO:0005524]; helicase activity [GO:0004386]; metal ion binding [GO:0046872]; ribonuclease III activity [GO:0004525]; RNA binding [GO:0003723]	cytoplasm [GO:0005737]; nucleus [GO:0005634]; RISC complex [GO:0016442]	maintenance of DNA methylation [GO:0010216]; production of siRNA involved in RNA interference [GO:0030422]; production of ta-siRNAs involved in RNA interference [GO:0010267]; RNA virus induced gene silencing [GO:0051214]	PF00270;PF03368;PF00271;PF02170;PF00636;	DEAD;Dicer_dimer;Helicase_C;PAZ;Ribonuclease_3	DEAD/DEAH box helicase;Dicer dimerisation domain;Helicase conserved C-terminal domain;PAZ domain;Ribonuclease III domain	K11592	03036 Chromosome and associated proteins [BR:ath03036]
Ca_TC00953	TPR	AT4G20900.1		MS5, TDM1	Tetratricopeptide repeat (TPR)-like superfamily protein	--	nucleus [GO:0005634]	cell division [GO:0051301]; male meiotic nuclear division [GO:0007140]; meiotic cell cycle [GO:0051321]; microsporogenesis [GO:0009556]	--	--	--	--	--
Ca_TC00954	--	AT5G63890.2		ATHDH, HISN8, HDH	histidinol dehydrogenase	histidinol dehydrogenase activity [GO:0004399]; NAD binding [GO:0051287]; zinc ion binding [GO:0008270]	chloroplast [GO:0009507]; chloroplast stroma [GO:0009570]	histidine biosynthetic process [GO:0000105]; pollen development [GO:0009555]; response to UV [GO:0009411]	PF00815;	Histidinol_dh	Histidinol dehydrogenase	K00013	00340 Histidine metabolism [PATH:ath00340]
Ca_TC00955	--	AT5G63890.2		ATHDH, HISN8, HDH	histidinol dehydrogenase	histidinol dehydrogenase activity [GO:0004399]; NAD binding [GO:0051287]; zinc ion binding [GO:0008270]	chloroplast [GO:0009507]; chloroplast stroma [GO:0009570]	histidine biosynthetic process [GO:0000105]; pollen development [GO:0009555]; response to UV [GO:0009411]	PF00815;	Histidinol_dh	Histidinol dehydrogenase	--	--
Ca_TC00956	--	AT1G51965.1		ABO5	ABA Overly-Sensitive 5	--	mitochondrion [GO:0005739]	response to abscisic acid [GO:0009737]; RNA splicing [GO:0008380]	PF01535;PF13041;	PPR;PPR_2	PPR repeat;PPR repeat family	--	--
Ca_TC00957	--	AT1G51965.1		ABO5	ABA Overly-Sensitive 5	--	mitochondrion [GO:0005739]	response to abscisic acid [GO:0009737]; RNA splicing [GO:0008380]	PF01535;PF13041;	PPR;PPR_2	PPR repeat;PPR repeat family	--	--
Ca_TC00959	--	AT3G24160.1		PMP	putative type 1 membrane protein	--	endoplasmic reticulum [GO:0005783]; Golgi apparatus [GO:0005794]; integral component of membrane [GO:0016021]; membrane [GO:0016020]; vacuolar membrane [GO:0005774]	--	--	--	--	--	--
Ca_TC00960	HB	AT1G73360.1		HDG11, EDT1, ATHDG11	homeodomain GLABROUS 11	DNA-binding transcription factor activity [GO:0003700]; lipid binding [GO:0008289]; transcription regulatory region sequence-specific DNA binding [GO:0000976]	nucleus [GO:0005634]	plant-type cell wall loosening [GO:0009828]; trichome branching [GO:0010091]	PF00046;PF01852;	Homeodomain;START	Homeodomain;START domain	--	--
Ca_TC00961	HB	AT1G73360.1		HDG11, EDT1, ATHDG11	homeodomain GLABROUS 11	DNA-binding transcription factor activity [GO:0003700]; lipid binding [GO:0008289]; transcription regulatory region sequence-specific DNA binding [GO:0000976]	nucleus [GO:0005634]	plant-type cell wall loosening [GO:0009828]; trichome branching [GO:0010091]	PF00046;PF01852;	Homeodomain;START	Homeodomain;START domain	--	--
Ca_TC00962	HB	AT1G73360.1		HDG11, EDT1, ATHDG11	homeodomain GLABROUS 11	DNA-binding transcription factor activity [GO:0003700]; lipid binding [GO:0008289]; transcription regulatory region sequence-specific DNA binding [GO:0000976]	nucleus [GO:0005634]	plant-type cell wall loosening [GO:0009828]; trichome branching [GO:0010091]	PF00046;PF01852;	Homeodomain;START	Homeodomain;START domain	--	--
Ca_TC00963	--		A0A1S3E3P8			DNA binding [GO:0003677]; lipid binding [GO:0008289]	--	--	PF01852;	START	START domain	--	--
Ca_TC00964	HB	AT1G73360.1		HDG11, EDT1, ATHDG11	homeodomain GLABROUS 11	DNA-binding transcription factor activity [GO:0003700]; lipid binding [GO:0008289]; transcription regulatory region sequence-specific DNA binding [GO:0000976]	nucleus [GO:0005634]	plant-type cell wall loosening [GO:0009828]; trichome branching [GO:0010091]	PF00046;PF01852;	Homeodomain;START	Homeodomain;START domain	--	--
Ca_TC00965	--	AT3G19430.1			late embryogenesis abundant protein-related / LEA protein-related	--	--	--	PF06830;	Root_cap	Root cap	--	--
Ca_TC00966	--	AT3G05950.1			RmlC-like cupins superfamily protein	manganese ion binding [GO:0030145]; nutrient reservoir activity [GO:0045735]	apoplast [GO:0048046]; cell wall [GO:0005618]	--	PF00190;	Cupin_1	Cupin	--	--
Ca_TC00967	--	AT5G23860.1		TUB8	tubulin beta 8	GTPase activity [GO:0003924]; GTP binding [GO:0005525]; structural constituent of cytoskeleton [GO:0005200]	cytoplasm [GO:0005737]; Golgi apparatus [GO:0005794]; membrane [GO:0016020]; microtubule [GO:0005874]; tubulin complex [GO:0045298]	microtubule-based process [GO:0007017]; microtubule cytoskeleton organization [GO:0000226]; mitotic cell cycle [GO:0000278]; response to salt stress [GO:0009651]	PF00091;PF03953;	Tubulin;Tubulin_C	Tubulin/FtsZ family, GTPase domain;Tubulin C-terminal domain	--	--
Ca_TC00968	--	AT5G23860.1		TUB8	tubulin beta 8	GTPase activity [GO:0003924]; GTP binding [GO:0005525]; structural constituent of cytoskeleton [GO:0005200]	cytoplasm [GO:0005737]; Golgi apparatus [GO:0005794]; membrane [GO:0016020]; microtubule [GO:0005874]; tubulin complex [GO:0045298]	microtubule-based process [GO:0007017]; microtubule cytoskeleton organization [GO:0000226]; mitotic cell cycle [GO:0000278]; response to salt stress [GO:0009651]	PF00091;PF03953;	Tubulin;Tubulin_C	Tubulin/FtsZ family, GTPase domain;Tubulin C-terminal domain	K07375	03036 Chromosome and associated proteins [BR:ath03036]
Ca_TC00969	--	AT4G20880.1			ethylene-responsive nuclear protein / ethylene-regulated nuclear protein (ERT2)	--	integral component of membrane [GO:0016021]; nucleus [GO:0005634]	--	--	--	--	--	--
Ca_TC00971	--	AT4G20870.1		FAH2, ATFAH2	fatty acid hydroxylase 2	fatty acid alpha-hydroxylase activity [GO:0080132]; iron ion binding [GO:0005506]	endoplasmic reticulum [GO:0005783]; endoplasmic reticulum membrane [GO:0005789]; integral component of membrane [GO:0016021]	fatty acid biosynthetic process [GO:0006633]; fatty acid metabolic process [GO:0006631]	PF04116;	FA_hydroxylase	Fatty acid hydroxylase superfamily	--	--
Ca_TC00972	--	AT2G34770.1		FAH1, ATFAH1	fatty acid hydroxylase 1	fatty acid alpha-hydroxylase activity [GO:0080132]; iron ion binding [GO:0005506]	endoplasmic reticulum [GO:0005783]; endoplasmic reticulum membrane [GO:0005789]; integral component of membrane [GO:0016021]	fatty acid biosynthetic process [GO:0006633]; fatty acid metabolic process [GO:0006631]; very long-chain fatty acid metabolic process [GO:0000038]	PF04116;	FA_hydroxylase	Fatty acid hydroxylase superfamily	--	--
Ca_TC00973	--	AT2G34780.1		EMB1611, MEE22	maternal effect embryo arrest 22	--	--	--	--	--	--	--	--
Ca_TC00974	--	AT1G30760.1			FAD-binding Berberine family protein	cinnamyl-alcohol dehydrogenase activity [GO:0045551]; coniferyl-alcohol dehydrogenase activity [GO:0050268]; FAD binding [GO:0071949]; sinapyl alcohol dehydrogenase activity [GO:0052747]	cell wall [GO:0005618]; extracellular region [GO:0005576]	--	PF08031;PF01565;	BBE;FAD_binding_4	Berberine and berberine like ;FAD binding domain	K22395	00940 Phenylpropanoid biosynthesis [PATH:ath00940]
Ca_TC00975	--	AT4G35540.1			zinc ion binding;transcription regulators	double-stranded DNA binding [GO:0003690]; metal ion binding [GO:0046872]; protein homodimerization activity [GO:0042803]; RNA polymerase binding [GO:0070063]; RNA polymerase III type 3 promoter sequence-specific DNA binding [GO:0001006]; TFIIB-class transcription factor binding [GO:0001093]; transcription factor binding [GO:0008134]	nucleus [GO:0005634]; transcription factor TFIIIB complex [GO:0000126]	DNA-templated transcription, initiation [GO:0006352]; embryo development ending in seed dormancy [GO:0009793]; pollen germination [GO:0009846]; regulation of transcription, DNA-templated [GO:0006355]; RNA polymerase III preinitiation complex assembly [GO:0070898]	PF08271;	TF_Zn_Ribbon	TFIIB zinc-binding	--	--
Ca_TC00976	--	AT4G20840.1			FAD-binding Berberine family protein	FAD binding [GO:0071949]; oxidoreductase activity, acting on the CH-OH group of donors, oxygen as acceptor [GO:0016899]	apoplast [GO:0048046]; cell wall [GO:0005618]; plasma membrane [GO:0005886]	--	PF08031;PF01565;	BBE;FAD_binding_4	Berberine and berberine like ;FAD binding domain	--	--
Ca_TC00978	--	AT4G20830.1			FAD-binding Berberine family protein	FAD binding [GO:0071949]; oxidoreductase activity, acting on the CH-OH group of donors, oxygen as acceptor [GO:0016899]	apoplast [GO:0048046]; cytosol [GO:0005829]; mitochondrion [GO:0005739]; plant-type cell wall [GO:0009505]; plasma membrane [GO:0005886]; plasmodesma [GO:0009506]; vacuole [GO:0005773]	defense response to fungus [GO:0050832]; response to oxidative stress [GO:0006979]	PF08031;PF01565;	BBE;FAD_binding_4	Berberine and berberine like ;FAD binding domain	--	--
Ca_TC00981	--	AT1G16260.1			Wall-associated kinase family protein	ATP binding [GO:0005524]; calcium ion binding [GO:0005509]; polysaccharide binding [GO:0030247]; protein serine/threonine kinase activity [GO:0004674]	integral component of membrane [GO:0016021]; plasma membrane [GO:0005886]	cell surface receptor signaling pathway [GO:0007166]	PF13947;PF07714;PF08488;	GUB_WAK_bind;Pkinase_Tyr;WAK	Wall-associated receptor kinase galacturonan-binding;Protein tyrosine kinase;Wall-associated kinase	--	--
Ca_TC00982	--	AT1G04900.1			Protein of unknown function (DUF185)	protein-arginine omega-N symmetric methyltransferase activity [GO:0035243]	mitochondrion [GO:0005739]	--	PF02636;	Methyltransf_28	Putative S-adenosyl-L-methionine-dependent methyltransferase	--	--
Ca_TC00983	--	AT5G11720.1			Glycosyl hydrolases family 31 protein	carbohydrate binding [GO:0030246]; hydrolase activity, hydrolyzing O-glycosyl compounds [GO:0004553]	apoplast [GO:0048046]; plant-type cell wall [GO:0009505]; vacuole [GO:0005773]	carbohydrate metabolic process [GO:0005975]	PF13802;PF01055;PF16863;	Gal_mutarotas_2;Glyco_hydro_31;NtCtMGAM_N	Galactose mutarotase-like;Glycosyl hydrolases family 31 ;N-terminal barrel of NtMGAM and CtMGAM, maltase-glucoamylase	K01187	00052 Galactose metabolism [PATH:ath00052]
Ca_TC00984	--	AT5G11720.1			Glycosyl hydrolases family 31 protein	carbohydrate binding [GO:0030246]; hydrolase activity, hydrolyzing O-glycosyl compounds [GO:0004553]	apoplast [GO:0048046]; plant-type cell wall [GO:0009505]; vacuole [GO:0005773]	carbohydrate metabolic process [GO:0005975]	PF13802;PF01055;PF16863;	Gal_mutarotas_2;Glyco_hydro_31;NtCtMGAM_N	Galactose mutarotase-like;Glycosyl hydrolases family 31 ;N-terminal barrel of NtMGAM and CtMGAM, maltase-glucoamylase	K01187	00052 Galactose metabolism [PATH:ath00052]
Ca_TC00985	--	AT1G30700.1			FAD-binding Berberine family protein	FAD binding [GO:0071949]; oxidoreductase activity [GO:0016491]	cell wall [GO:0005618]; extracellular region [GO:0005576]	--	PF08031;PF01565;	BBE;FAD_binding_4	Berberine and berberine like ;FAD binding domain	--	--
Ca_TC00986	--	AT1G30700.1			FAD-binding Berberine family protein	FAD binding [GO:0071949]; oxidoreductase activity [GO:0016491]	cell wall [GO:0005618]; extracellular region [GO:0005576]	--	PF08031;PF01565;	BBE;FAD_binding_4	Berberine and berberine like ;FAD binding domain	--	--
Ca_TC00987	--	AT1G30690.1			Sec14p-like phosphatidylinositol transfer family protein	--	--	--	PF00650;PF03765;	CRAL_TRIO;CRAL_TRIO_N	CRAL/TRIO domain;CRAL/TRIO, N-terminal domain	--	--
Ca_TC00988	--	AT1G30690.1			Sec14p-like phosphatidylinositol transfer family protein	--	--	--	PF00650;PF03765;	CRAL_TRIO;CRAL_TRIO_N	CRAL/TRIO domain;CRAL/TRIO, N-terminal domain	--	--
Ca_TC00989	--	AT1G19980.1			cytomatrix protein-related	--	--	--	--	--	--	--	--
Ca_TC00990	--	AT1G30680.1			toprim domain-containing protein	ATP binding [GO:0005524]; ATP-dependent DNA helicase activity [GO:0004003]; DNA primase activity [GO:0003896]; metal ion binding [GO:0046872]; single-stranded DNA binding [GO:0003697]	chloroplast [GO:0009507]; mitochondrion [GO:0005739]	ribonucleotide biosynthetic process [GO:0009260]	PF03796;PF13662;	DnaB_C;Toprim_4	DnaB-like helicase C terminal domain;Toprim domain	--	--
Ca_TC00991	--	AT3G06040.1			Ribosomal protein L12/ ATP-dependent Clp protease adaptor protein ClpS family protein	peptidase activity [GO:0008233]; structural constituent of ribosome [GO:0003735]; transmembrane transporter activity [GO:0022857]	ribosome [GO:0005840]	translation [GO:0006412]	PF00542;	Ribosomal_L12	Ribosomal protein L7/L12 C-terminal domain	K02935	03010 Ribosome [PATH:ath03010]
Ca_TC00992	--	AT1G64890.1			Major facilitator superfamily protein	--	integral component of membrane [GO:0016021]	--	PF03092;	BT1	BT1 family	--	--
Ca_TC00993	--	AT1G09815.1		POLD4	polymerase delta 4	--	delta DNA polymerase complex [GO:0043625]	DNA biosynthetic process [GO:0071897]; DNA-dependent DNA replication [GO:0006261]	PF04081;	DNA_pol_delta_4	DNA polymerase delta, subunit 4	--	--
Ca_TC00994	--	AT1G49950.3		TRB1, ATTRB1	telomere repeat binding factor 1	activating transcription factor binding [GO:0033613]; DNA-binding transcription factor activity [GO:0003700]; double-stranded telomeric DNA binding [GO:0003691]; promoter-specific chromatin binding [GO:1990841]; protein homodimerization activity [GO:0042803]; repressing transcription factor binding [GO:0070491]; sequence-specific DNA binding [GO:0043565]	chromatin [GO:0000785]; nucleolus [GO:0005730]; nucleosome [GO:0000786]; nucleus [GO:0005634]	nucleosome assembly [GO:0006334]; regulation of transcription by RNA polymerase II [GO:0006357]; response to abscisic acid [GO:0009737]; response to auxin [GO:0009733]; response to cadmium ion [GO:0046686]; response to ethylene [GO:0009723]; response to gibberellin [GO:0009739]; response to jasmonic acid [GO:0009753]; response to salicylic acid [GO:0009751]; response to salt stress [GO:0009651]	PF00538;PF00249;	Linker_histone;Myb_DNA-binding	linker histone H1 and H5 family;Myb-like DNA-binding domain	K09422	03000 Transcription factors [BR:ath03000]
Ca_TC00995	--	AT2G32440.1		KAO2, CYP88A4, ATKAO2	ent-kaurenoic acid hydroxylase 2	heme binding [GO:0020037]; iron ion binding [GO:0005506]; monooxygenase activity [GO:0004497]; oxidoreductase activity, acting on paired donors, with incorporation or reduction of molecular oxygen [GO:0016705]	--	--	PF00067;	p450	Cytochrome P450	K04123	00199 Cytochrome P450 [BR:ath00199]
Ca_TC00996	--	AT2G32440.1		KAO2, CYP88A4, ATKAO2	ent-kaurenoic acid hydroxylase 2	heme binding [GO:0020037]; iron ion binding [GO:0005506]; monooxygenase activity [GO:0004497]; oxidoreductase activity, acting on paired donors, with incorporation or reduction of molecular oxygen [GO:0016705]	--	--	PF00067;	p450	Cytochrome P450	--	--
Ca_TC00997	--	AT4G37660.1			Ribosomal protein L12/ ATP-dependent Clp protease adaptor protein ClpS family protein	peptidase activity [GO:0008233]; structural constituent of ribosome [GO:0003735]; transmembrane transporter activity [GO:0022857]	ribosome [GO:0005840]	translation [GO:0006412]	PF00542;	Ribosomal_L12	Ribosomal protein L7/L12 C-terminal domain	K02935	03010 Ribosome [PATH:ath03010]
Ca_TC00999	--	AT4G20760.1			NAD(P)-binding Rossmann-fold superfamily protein	--	--	--	PF00106;	adh_short	short chain dehydrogenase	--	--
Ca_TC01000	WRKY	AT1G30650.1		WRKY14, ATWRKY14, AR411	WRKY DNA-binding protein 14	DNA-binding transcription factor activity [GO:0003700]; sequence-specific DNA binding [GO:0043565]	nucleus [GO:0005634]	--	PF03106;	WRKY	WRKY DNA -binding domain	--	--
Ca_TC01002	--	AT3G48750.1		CDKA;1, CDC2AAT, CDK2, CDC2, CDC2A, CDKA1	cell division control 2	ATP binding [GO:0005524]; cyclin binding [GO:0030332]; cyclin-dependent protein serine/threonine kinase activity [GO:0004693]; kinase activity [GO:0016301]; protein kinase activity [GO:0004672]; RNA polymerase II CTD heptapeptide repeat kinase activity [GO:0008353]	cortical microtubule, transverse to long axis [GO:0010005]; cyclin-dependent protein kinase holoenzyme complex [GO:0000307]; cytoplasm [GO:0005737]; cytosol [GO:0005829]; nucleus [GO:0005634]; plasma membrane [GO:0005886]; preprophase band [GO:0009574]	asymmetric cell division [GO:0008356]; cytokinesis by cell plate formation [GO:0000911]; DNA endoreduplication [GO:0042023]; embryo development ending in seed dormancy [GO:0009793]; G1/S transition of mitotic cell cycle [GO:0000082]; gametophyte development [GO:0048229]; guard mother cell cytokinesis [GO:0010235]; guard mother cell differentiation [GO:0010444]; pollen development [GO:0009555]; po…	PF00069;	Pkinase	Protein kinase domain	--	--
Ca_TC01003	--	AT3G48750.1		CDKA;1, CDC2AAT, CDK2, CDC2, CDC2A, CDKA1	cell division control 2	ATP binding [GO:0005524]; cyclin binding [GO:0030332]; cyclin-dependent protein serine/threonine kinase activity [GO:0004693]; kinase activity [GO:0016301]; protein kinase activity [GO:0004672]; RNA polymerase II CTD heptapeptide repeat kinase activity [GO:0008353]	cortical microtubule, transverse to long axis [GO:0010005]; cyclin-dependent protein kinase holoenzyme complex [GO:0000307]; cytoplasm [GO:0005737]; cytosol [GO:0005829]; nucleus [GO:0005634]; plasma membrane [GO:0005886]; preprophase band [GO:0009574]	asymmetric cell division [GO:0008356]; cytokinesis by cell plate formation [GO:0000911]; DNA endoreduplication [GO:0042023]; embryo development ending in seed dormancy [GO:0009793]; G1/S transition of mitotic cell cycle [GO:0000082]; gametophyte development [GO:0048229]; guard mother cell cytokinesis [GO:0010235]; guard mother cell differentiation [GO:0010444]; pollen development [GO:0009555]; po…	PF00069;	Pkinase	Protein kinase domain	--	--
Ca_TC01004	--	AT1G30620.1		HSR8, MUR4, UXE1	NAD(P)-binding Rossmann-fold superfamily protein	UDP-glucose 4-epimerase activity [GO:0003978]	--	galactose metabolic process [GO:0006012]	PF16363;	GDP_Man_Dehyd	GDP-mannose 4,6 dehydratase	K12448	00520 Amino sugar and nucleotide sugar metabolism [PATH:ath00520]
Ca_TC01006	--								PF04733.14	Coatomer_E	Coatomer epsilon subunit	--	--
Ca_TC01007	--	AT1G30630.1			Coatomer epsilon subunit	structural molecule activity [GO:0005198]	COPI vesicle coat [GO:0030126]; Golgi membrane [GO:0000139]; vacuolar membrane [GO:0005774]	endoplasmic reticulum to Golgi vesicle-mediated transport [GO:0006888]; intra-Golgi vesicle-mediated transport [GO:0006891]; protein transport [GO:0015031]; retrograde vesicle-mediated transport, Golgi to endoplasmic reticulum [GO:0006890]	--	--	--	K17268	04131 Membrane trafficking [BR:ath04131]
Ca_TC01008	--	AT5G02490.1			Heat shock protein 70 (Hsp 70) family protein	ATPase activity [GO:0016887]; ATPase activity, coupled [GO:0042623]; ATP binding [GO:0005524]; heat shock protein binding [GO:0031072]; misfolded protein binding [GO:0051787]; protein binding involved in protein folding [GO:0044183]; unfolded protein binding [GO:0051082]	cell wall [GO:0005618]; cytoplasm [GO:0005737]; cytosol [GO:0005829]; Golgi apparatus [GO:0005794]; nucleus [GO:0005634]; plasma membrane [GO:0005886]	cellular response to heat [GO:0034605]; cellular response to unfolded protein [GO:0034620]; chaperone cofactor-dependent protein refolding [GO:0051085]; protein refolding [GO:0042026]; response to bacterium [GO:0009617]; response to cadmium ion [GO:0046686]; response to heat [GO:0009408]; response to unfolded protein [GO:0006986]; response to virus [GO:0009615]	PF00012;	HSP70	Hsp70 protein	--	--
Ca_TC01009	--	AT5G44520.1			NagB/RpiA/CoA transferase-like superfamily protein	ribose-5-phosphate isomerase activity [GO:0004751]	chloroplast [GO:0009507]	pentose-phosphate shunt, non-oxidative branch [GO:0009052]	PF06026;	Rib_5-P_isom_A	Ribose 5-phosphate isomerase A (phosphoriboisomerase A)	K01807	00030 Pentose phosphate pathway [PATH:ath00030]
Ca_TC01010	--
Ca_TC01011	--	AT5G15640.1			Mitochondrial substrate carrier family protein	transmembrane transporter activity [GO:0022857]	integral component of membrane [GO:0016021]; mitochondrion [GO:0005739]	--	PF00153;	Mito_carr	Mitochondrial carrier protein	--	--
Ca_TC01012	--	AT3G06480.1			DEAD box RNA helicase family protein	ATP binding [GO:0005524]; helicase activity [GO:0004386]; RNA binding [GO:0003723]	nucleus [GO:0005634]; vacuole [GO:0005773]	nuclear-transcribed mRNA catabolic process, nonsense-mediated decay [GO:0000184]; rRNA processing [GO:0006364]	PF00270;PF00271;PF00397;	DEAD;Helicase_C;WW	DEAD/DEAH box helicase;Helicase conserved C-terminal domain;WW domain	K12823	03009 Ribosome biogenesis [BR:ath03009]
Ca_TC01013	--	AT1G48110.1		ECT7	evolutionarily conserved C-terminal region 7	mRNA binding [GO:0003729]	--	--	PF04146;	YTH	YT521-B-like domain	--	--
Ca_TC01014	--	AT3G62270.1			HCO3- transporter family	anion:anion antiporter activity [GO:0015301]; borate efflux transmembrane transporter activity [GO:0080139]; inorganic anion exchanger activity [GO:0005452]	integral component of plasma membrane [GO:0005887]; plasma membrane [GO:0005886]	borate transport [GO:0046713]; regulation of intracellular pH [GO:0051453]; root development [GO:0048364]	PF00955;	HCO3_cotransp	HCO3- transporter family	--	--
Ca_TC01015	--	AT3G17300.1				--	--	--	PF05347;	Complex1_LYR	Complex 1 protein (LYR family)	--	--
Ca_TC01016	--	AT1G48100.1			Pectin lyase-like superfamily protein	polygalacturonase activity [GO:0004650]	cell wall [GO:0005618]; extracellular region [GO:0005576]	carbohydrate metabolic process [GO:0005975]; plant-type cell wall modification involved in multidimensional cell growth [GO:0009831]	PF00295;	Glyco_hydro_28	Glycosyl hydrolases family 28	--	--
Ca_TC01017	--		A0A2K3M6F4			--	--	--	--	--	--	--	--
Ca_TC01018	DBP	AT1G48040.1			Protein phosphatase 2C family protein	magnesium-dependent protein serine/threonine phosphatase activity [GO:0004724]; metal ion binding [GO:0046872]; protein serine/threonine phosphatase activity [GO:0004722]	--	--	PF00481;	PP2C	Protein phosphatase 2C	K14803	01009 Protein phosphatases and associated proteins [BR:ath01009]
Ca_TC01019	--	AT1G48040.1			Protein phosphatase 2C family protein	magnesium-dependent protein serine/threonine phosphatase activity [GO:0004724]; metal ion binding [GO:0046872]; protein serine/threonine phosphatase activity [GO:0004722]	--	--	PF00481;	PP2C	Protein phosphatase 2C	--	--
Ca_TC01020	--	AT5G30510.1		RPS1, ARRPS1	ribosomal protein S1	mRNA binding [GO:0003729]; structural constituent of ribosome [GO:0003735]	chloroplast [GO:0009507]; chloroplast stroma [GO:0009570]; membrane [GO:0016020]; ribosome [GO:0005840]; thylakoid [GO:0009579]	response to cytokinin [GO:0009735]; translation [GO:0006412]	PF00575;	S1	S1 RNA binding domain	K02945	03010 Ribosome [PATH:ath03010]
Ca_TC01021	--	AT5G30510.1		RPS1, ARRPS1	ribosomal protein S1	mRNA binding [GO:0003729]; structural constituent of ribosome [GO:0003735]	chloroplast [GO:0009507]; chloroplast stroma [GO:0009570]; membrane [GO:0016020]; ribosome [GO:0005840]; thylakoid [GO:0009579]	response to cytokinin [GO:0009735]; translation [GO:0006412]	PF00575;	S1	S1 RNA binding domain	--	--
Ca_TC01022	CCHC	AT5G49930.1		emb1441	zinc knuckle (CCHC-type) family protein	ribosomal large subunit binding [GO:0043023]; tRNA binding [GO:0000049]; zinc ion binding [GO:0008270]	RQC complex [GO:1990112]	rescue of stalled ribosome [GO:0072344]; ribosome-associated ubiquitin-dependent protein catabolic process [GO:1990116]	PF11923;PF05670;PF00098;	NFACT-C;NFACT-R_1;zf-CCHC	NFACT protein C-terminal domain;NFACT protein RNA binding domain;Zinc knuckle	--	--
Ca_TC01024	--	AT3G17205.1		UPL6	ubiquitin protein ligase 6	ligase activity [GO:0016874]; ubiquitin-protein transferase activity [GO:0004842]	--	--	PF00632;	HECT	HECT-domain (ubiquitin-transferase)	K10589	04120 Ubiquitin mediated proteolysis [PATH:ath04120]
Ca_TC01025	--	AT4G23160.1		CRK8	cysteine-rich RLK (RECEPTOR-like protein kinase) 8	ATP binding [GO:0005524]; protein serine/threonine kinase activity [GO:0004674]	integral component of membrane [GO:0016021]; plasma membrane [GO:0005886]	defense response to bacterium [GO:0042742]; protein phosphorylation [GO:0006468]	PF00069;PF01657;	Pkinase;Stress-antifung	Protein kinase domain;Salt stress response/antifungal	--	--
Ca_TC01026	MYB	AT3G06490.1		MYB108, AtMYB108, BOS1	myb domain protein 108	DNA-binding transcription factor activity [GO:0003700]; sequence-specific DNA binding [GO:0043565]	nucleus [GO:0005634]	defense response [GO:0006952]; response to abscisic acid [GO:0009737]; response to ethylene [GO:0009723]; response to fungus [GO:0009620]; response to jasmonic acid [GO:0009753]; response to salt stress [GO:0009651]	PF00249;	Myb_DNA-binding	Myb-like DNA-binding domain	K09422	03000 Transcription factors [BR:ath03000]
Ca_TC01027	--	AT1G47990.1		ATGA2OX4, GA2OX4	gibberellin 2-oxidase 4	C-19 gibberellin 2-beta-dioxygenase activity [GO:0052634]; dioxygenase activity [GO:0051213]; metal ion binding [GO:0046872]	membrane [GO:0016020]	gibberellin biosynthetic process [GO:0009686]; gibberellin catabolic process [GO:0045487]	PF03171;PF14226;	2OG-FeII_Oxy;DIOX_N	2OG-Fe(II) oxygenase superfamily;non-haem dioxygenase in morphine synthesis N-terminal	K04125	00904 Diterpenoid biosynthesis [PATH:ath00904]
Ca_TC01032	--
Ca_TC01033	--	AT3G06520.1			agenet domain-containing protein	--	--	--	PF05641;	Agenet	Agenet domain	--	--
Ca_TC01034	--	AT5G49610.1			F-box family protein	--	--	protein ubiquitination [GO:0016567]	PF00646;	F-box	F-box domain	--	--
Ca_TC01035	--	AT5G49580.1			Chaperone DnaJ-domain superfamily protein	chaperone binding [GO:0051087]; unfolded protein binding [GO:0051082]	cytosol [GO:0005829]; integral component of membrane [GO:0016021]	chaperone cofactor-dependent protein refolding [GO:0051085]	PF00226;PF14901;	DnaJ;Jiv90	DnaJ domain;Cleavage inducing molecular chaperone	K09534	03110 Chaperones and folding catalysts [BR:ath03110]
Ca_TC01037	--	AT1G47980.1				--	--	--	--	--	--	--	--
Ca_TC01038	--	AT1G47980.1				--	--	--	--	--	--	--	--
Ca_TC01039	--	AT5G49540.1			Rab5-interacting family protein	--	ER membrane protein complex [GO:0072546]	autophagosome assembly [GO:0000045]; protein folding in endoplasmic reticulum [GO:0034975]	PF07019;	Rab5ip	Rab5-interacting protein (Rab5ip)	--	--
Ca_TC01041	--	AT3G17130.1			Plant invertase/pectin methylesterase inhibitor superfamily protein	enzyme inhibitor activity [GO:0004857]	--	negative regulation of catalytic activity [GO:0043086]	PF04043;	PMEI	Plant invertase/pectin methylesterase inhibitor	--	--
Ca_TC01042	--		A0A1S2XAY1			--	integral component of membrane [GO:0016021]	--	--	--	--	--	--
Ca_TC01043	--		A0A1S2XAX9			enzyme inhibitor activity [GO:0004857]	--	--	PF04043;	PMEI	Plant invertase/pectin methylesterase inhibitor	--	--
Ca_TC01044	--		A0A1S3E2Z4			nucleic acid binding [GO:0003676]	--	--	--	--	--	--	--
Ca_TC01045	--	AT3G12410.1			Polynucleotidyl transferase, ribonuclease H-like superfamily protein	3'-5' exonuclease activity [GO:0008408]; nucleic acid binding [GO:0003676]; transferase activity [GO:0016740]	cytoplasm [GO:0005737]	--	--	--	--	--	--
Ca_TC01046	--	AT2G36110.1			Polynucleotidyl transferase, ribonuclease H-like superfamily protein	3'-5' exonuclease activity [GO:0008408]; nucleic acid binding [GO:0003676]; transferase activity [GO:0016740]	cytoplasm [GO:0005737]	--	PF01612;	DNA_pol_A_exo1	3'-5' exonuclease	--	--
Ca_TC01047	WRKY	AT5G49520.1		WRKY48, ATWRKY48	WRKY DNA-binding protein 48	DNA binding [GO:0003677]; DNA-binding transcription factor activity [GO:0003700]; sequence-specific DNA binding [GO:0043565]	nucleus [GO:0005634]	defense response to bacterium [GO:0042742]; positive regulation of transcription, DNA-templated [GO:0045893]; response to bacterium [GO:0009617]; response to chitin [GO:0010200]	PF03106;	WRKY	WRKY DNA -binding domain	--	--
Ca_TC01048	--	AT5G49510.1		PFD3	prefoldin 3	--	prefoldin complex [GO:0016272]	protein folding [GO:0006457]	PF02996;	Prefoldin	Prefoldin subunit	--	--
Ca_TC01049	--	AT3G17060.1			Pectin lyase-like superfamily protein	aspartyl esterase activity [GO:0045330]; pectinesterase activity [GO:0030599]	cell wall [GO:0005618]; extracellular region [GO:0005576]	cell wall modification [GO:0042545]; pectin catabolic process [GO:0045490]	PF01095;	Pectinesterase	Pectinesterase	--	--
Ca_TC01050	--	AT2G23540.1			GDSL-like Lipase/Acylhydrolase superfamily protein	hydrolase activity, acting on ester bonds [GO:0016788]	extracellular region [GO:0005576]	lipid catabolic process [GO:0016042]	PF00657;	Lipase_GDSL	GDSL-like Lipase/Acylhydrolase	--	--
Ca_TC01051	--	AT3G17090.1			Protein phosphatase 2C family protein	magnesium-dependent protein serine/threonine phosphatase activity [GO:0004724]; metal ion binding [GO:0046872]; protein serine/threonine phosphatase activity [GO:0004722]	--	--	PF00481;	PP2C	Protein phosphatase 2C	--	--
Ca_TC01052	--		A0A1S3E337			--	integral component of membrane [GO:0016021]	--	--	--	--	--	--
Ca_TC01053	--	AT3G17100.1			sequence-specific DNA binding transcription factors	protein dimerization activity [GO:0046983]	--	--	--	--	--	--	--
Ca_TC01055	--	AT3G06610.1			DNA-binding enhancer protein-related	DNA binding [GO:0003677]	cytosol [GO:0005829]	--	--	--	--	--	--
Ca_TC01056	--	AT3G06620.1			PAS domain-containing protein tyrosine kinase family protein	ATP binding [GO:0005524]; protein serine/threonine/tyrosine kinase activity [GO:0004712]	--	regulation of transcription, DNA-templated [GO:0006355]	PF00989;PF07714;	PAS;Pkinase_Tyr	PAS fold;Protein tyrosine kinase	--	--
Ca_TC01057	--	AT2G18790.1		PHYB, HY3, OOP1	phytochrome B	far-red light photoreceptor activity [GO:0031516]; identical protein binding [GO:0042802]; phosphorelay sensor kinase activity [GO:0000155]; promoter-specific chromatin binding [GO:1990841]; protein homodimerization activity [GO:0042803]; red light photoreceptor activity [GO:0031517]; red or far-red light photoreceptor activity [GO:0009883]; sequence-specific DNA binding [GO:0043565]	cytosol [GO:0005829]; nuclear body [GO:0016604]; nuclear speck [GO:0016607]; nucleus [GO:0005634]	abscisic acid metabolic process [GO:0009687]; chromatin organization [GO:0006325]; circadian regulation of calcium ion oscillation [GO:0010617]; detection of visible light [GO:0009584]; entrainment of circadian clock [GO:0009649]; gravitropism [GO:0009630]; jasmonic acid mediated signaling pathway [GO:0009867]; negative regulation of transcription, DNA-templated [GO:0045892]; photomorphogenesis […	PF01590;PF02518;PF00512;PF00989;PF08446;PF00360;	GAF;HATPase_c;HisKA;PAS;PAS_2;PHY	GAF domain;Histidine kinase-, DNA gyrase B-, and HSP90-like ATPase;His Kinase A (phospho-acceptor) domain;PAS fold;PAS fold;Phytochrome region	--	--
Ca_TC01058	--	AT2G18790.1		PHYB, HY3, OOP1	phytochrome B	far-red light photoreceptor activity [GO:0031516]; identical protein binding [GO:0042802]; phosphorelay sensor kinase activity [GO:0000155]; promoter-specific chromatin binding [GO:1990841]; protein homodimerization activity [GO:0042803]; red light photoreceptor activity [GO:0031517]; red or far-red light photoreceptor activity [GO:0009883]; sequence-specific DNA binding [GO:0043565]	cytosol [GO:0005829]; nuclear body [GO:0016604]; nuclear speck [GO:0016607]; nucleus [GO:0005634]	abscisic acid metabolic process [GO:0009687]; chromatin organization [GO:0006325]; circadian regulation of calcium ion oscillation [GO:0010617]; detection of visible light [GO:0009584]; entrainment of circadian clock [GO:0009649]; gravitropism [GO:0009630]; jasmonic acid mediated signaling pathway [GO:0009867]; negative regulation of transcription, DNA-templated [GO:0045892]; photomorphogenesis […	PF01590;PF02518;PF00512;PF00989;PF08446;PF00360;	GAF;HATPase_c;HisKA;PAS;PAS_2;PHY	GAF domain;Histidine kinase-, DNA gyrase B-, and HSP90-like ATPase;His Kinase A (phospho-acceptor) domain;PAS fold;PAS fold;Phytochrome region	K12121	04712 Circadian rhythm - plant [PATH:ath04712]
Ca_TC01059	--	AT3G06650.1		ACLB-1	ATP-citrate lyase B-1	ATP binding [GO:0005524]; ATP citrate synthase activity [GO:0003878]; metal ion binding [GO:0046872]	citrate lyase complex [GO:0009346]; cytosol [GO:0005829]; membrane [GO:0016020]	acetyl-CoA biosynthetic process [GO:0006085]; lipid metabolic process [GO:0006629]	PF00285;PF00549;	Citrate_synt;Ligase_CoA	Citrate synthase, C-terminal domain;CoA-ligase	--	--
Ca_TC01060	--	AT3G06650.1		ACLB-1	ATP-citrate lyase B-1	ATP binding [GO:0005524]; ATP citrate synthase activity [GO:0003878]; metal ion binding [GO:0046872]	citrate lyase complex [GO:0009346]; cytosol [GO:0005829]; membrane [GO:0016020]	acetyl-CoA biosynthetic process [GO:0006085]; lipid metabolic process [GO:0006629]	PF00285;PF00549;	Citrate_synt;Ligase_CoA	Citrate synthase, C-terminal domain;CoA-ligase	--	--
Ca_TC01061	--	AT3G06650.1		ACLB-1	ATP-citrate lyase B-1	ATP binding [GO:0005524]; ATP citrate synthase activity [GO:0003878]; metal ion binding [GO:0046872]	citrate lyase complex [GO:0009346]; cytosol [GO:0005829]; membrane [GO:0016020]	acetyl-CoA biosynthetic process [GO:0006085]; lipid metabolic process [GO:0006629]	PF00285;PF00549;	Citrate_synt;Ligase_CoA	Citrate synthase, C-terminal domain;CoA-ligase	--	--
Ca_TC01062	--		A0A2K3L181			--	--	--	PF13187;PF12617;	Fer4_9;LdpA_C	4Fe-4S dicluster domain;Iron-Sulfur binding protein C terminal	--	--
Ca_TC01063	--	ATMG00710.1		ORF120	Polynucleotidyl transferase, ribonuclease H-like superfamily protein	--	mitochondrion [GO:0005739]	--	--	--	--	--	--
Ca_TC01064	--		A2Q2W7			--	--	--	PF12617;	LdpA_C	Iron-Sulfur binding protein C terminal	--	--
Ca_TC01065	--	AT3G21180.1		ACA9, ATACA9	autoinhibited Ca(2+)-ATPase 9	ATP binding [GO:0005524]; calcium-transporting ATPase activity [GO:0005388]; calmodulin binding [GO:0005516]; metal ion binding [GO:0046872]	integral component of plasma membrane [GO:0005887]; plasma membrane [GO:0005886]	pollen development [GO:0009555]; single fertilization [GO:0007338]	PF12515;PF00689;PF00690;	CaATP_NAI;Cation_ATPase_C;Cation_ATPase_N	Ca2+-ATPase N terminal autoinhibitory domain;Cation transporting ATPase, C-terminus;Cation transporter/ATPase, N-terminus	--	--
Ca_TC01066	--	AT1G73080.1		PEPR1, ATPEPR1	PEP1 receptor 1	ATP binding [GO:0005524]; guanylate cyclase activity [GO:0004383]; peptide receptor activity [GO:0001653]; protein serine/threonine kinase activity [GO:0004674]	integral component of membrane [GO:0016021]; plasma membrane [GO:0005886]; plasmodesma [GO:0009506]	immune response [GO:0006955]; innate immune response [GO:0045087]; response to jasmonic acid [GO:0009753]; response to wounding [GO:0009611]	PF13855;PF08263;PF00069;	LRR_8;LRRNT_2;Pkinase	Leucine rich repeat;Leucine rich repeat N-terminal domain;Protein kinase domain	--	--
Ca_TC01067	--	AT1G55915.1			zinc ion binding	metal ion binding [GO:0046872]	--	--	PF08325;	WLM	WLM domain	--	--
Ca_TC01069	--	AT3G13320.1		CAX2, atcax2	cation exchanger 2	calcium:proton antiporter activity [GO:0015369]	integral component of membrane [GO:0016021]; plant-type vacuole membrane [GO:0009705]; vacuole [GO:0005773]	calcium ion transmembrane transport [GO:0070588]; calcium ion transport [GO:0006816]; cellular calcium ion homeostasis [GO:0006874]	PF01699;	Na_Ca_ex	Sodium/calcium exchanger protein	K07300	02000 Transporters [BR:ath02000]
Ca_TC01070	--	AT1G55730.1		ATCAX5, CAX5	cation exchanger 5	calcium:proton antiporter activity [GO:0015369]	integral component of membrane [GO:0016021]; vacuolar membrane [GO:0005774]	--	PF01699;	Na_Ca_ex	Sodium/calcium exchanger protein	--	--
Ca_TC01071	--		A0A1S3E4X5			--	--	--	--	--	--	--	--
Ca_TC01072	--	AT3G21240.1		4CL2, AT4CL2	4-coumarate:CoA ligase 2	catalytic activity [GO:0003824]	--	--	PF00501;PF13193;	AMP-binding;AMP-binding_C	AMP-binding enzyme;AMP-binding enzyme C-terminal domain	--	--
Ca_TC01073	--	AT3G10720.2			Plant invertase/pectin methylesterase inhibitor superfamily	aspartyl esterase activity [GO:0045330]; pectinesterase activity [GO:0030599]; pectinesterase inhibitor activity [GO:0046910]	cell wall [GO:0005618]; extracellular region [GO:0005576]	cell wall modification [GO:0042545]; pectin catabolic process [GO:0045490]	PF01095;PF04043;	Pectinesterase;PMEI	Pectinesterase;Plant invertase/pectin methylesterase inhibitor	--	--
Ca_TC01074	--	AT1G73110.1			P-loop containing nucleoside triphosphate hydrolases superfamily protein	ATP binding [GO:0005524]; hydrolase activity [GO:0016787]	chloroplast [GO:0009507]; chloroplast thylakoid membrane [GO:0009535]	--	PF00004;	AAA	ATPase family associated with various cellular activities (AAA)	--	--
Ca_TC01076	--	AT5G43150.1				translation elongation factor activity [GO:0003746]	--	--	--	--	--	--	--
Ca_TC01077	--		A0A1S2XCI0			--	--	--	--	--	--	--	--
Ca_TC01078	TUB	AT1G79650.4		RAD23B	Rad23 UV excision repair protein family	damaged DNA binding [GO:0003684]; proteasome binding [GO:0070628]; ubiquitin binding [GO:0043130]	nucleus [GO:0005634]	nucleotide-excision repair [GO:0006289]; proteasome-mediated ubiquitin-dependent protein catabolic process [GO:0043161]	PF00627;PF00240;PF09280;	UBA;ubiquitin;XPC-binding	UBA/TS-N domain;Ubiquitin family;XPC-binding domain	K10839	03051 Proteasome [BR:ath03051]
Ca_TC01079	--	AT1G79650.4		RAD23B	Rad23 UV excision repair protein family	damaged DNA binding [GO:0003684]; proteasome binding [GO:0070628]; ubiquitin binding [GO:0043130]	nucleus [GO:0005634]	nucleotide-excision repair [GO:0006289]; proteasome-mediated ubiquitin-dependent protein catabolic process [GO:0043161]	PF00627;PF00240;PF09280;	UBA;ubiquitin;XPC-binding	UBA/TS-N domain;Ubiquitin family;XPC-binding domain	--	--
Ca_TC01080	--	AT5G25900.1		GA3, CYP701A3, ATKO1	GA requiring 3	heme binding [GO:0020037]; iron ion binding [GO:0005506]; oxidoreductase activity, acting on paired donors, with incorporation or reduction of molecular oxygen, NAD(P)H as one donor, and incorporation of one atom of oxygen [GO:0016709]	chloroplast outer membrane [GO:0009707]; endoplasmic reticulum [GO:0005783]; integral component of membrane [GO:0016021]	ent-kaurene oxidation to kaurenoic acid [GO:0010241]; gibberellic acid mediated signaling pathway [GO:0009740]; gibberellin biosynthetic process [GO:0009686]	PF00067;	p450	Cytochrome P450	--	--
Ca_TC01081	--	AT5G25900.1		GA3, CYP701A3, ATKO1	GA requiring 3	heme binding [GO:0020037]; iron ion binding [GO:0005506]; oxidoreductase activity, acting on paired donors, with incorporation or reduction of molecular oxygen, NAD(P)H as one donor, and incorporation of one atom of oxygen [GO:0016709]	chloroplast outer membrane [GO:0009707]; endoplasmic reticulum [GO:0005783]; integral component of membrane [GO:0016021]	ent-kaurene oxidation to kaurenoic acid [GO:0010241]; gibberellic acid mediated signaling pathway [GO:0009740]; gibberellin biosynthetic process [GO:0009686]	PF00067;	p450	Cytochrome P450	K04122	00199 Cytochrome P450 [BR:ath00199]
Ca_TC01082	--	AT1G16010.2		MGT2, MRS2-1	magnesium transporter 2	magnesium ion transmembrane transporter activity [GO:0015095]	integral component of membrane [GO:0016021]; vacuole [GO:0005773]	magnesium ion transport [GO:0015693]	--	--	--	K16075	02000 Transporters [BR:ath02000]
Ca_TC01083	--	AT1G16010.2		MGT2, MRS2-1	magnesium transporter 2	magnesium ion transmembrane transporter activity [GO:0015095]	integral component of membrane [GO:0016021]; vacuole [GO:0005773]	magnesium ion transport [GO:0015693]	--	--	--	--	--
Ca_TC01084	--	AT1G80880.1			Tetratricopeptide repeat (TPR)-like superfamily protein	--	mitochondrion [GO:0005739]	--	PF01535;PF17177;	PPR;PPR_long	PPR repeat;Pentacotripeptide-repeat region of PRORP	--	--
Ca_TC01085	--	AT1G80870.1			Protein kinase superfamily protein	ATP binding [GO:0005524]; transmembrane receptor protein serine/threonine kinase activity [GO:0004675]	integral component of membrane [GO:0016021]; plasma membrane [GO:0005886]	protein phosphorylation [GO:0006468]	PF00069;	Pkinase	Protein kinase domain	--	--
Ca_TC01086	--	AT2G35736.1				--	--	--	PF15054;	DUF4535	Domain of unknown function (DUF4535)	--	--
Ca_TC01087	--	AT2G03220.1		FT1, ATFUT1, ATFT1, MUR2	fucosyltransferase 1	fucosyltransferase activity [GO:0008417]; galactoside 2-alpha-L-fucosyltransferase activity [GO:0008107]; protein homodimerization activity [GO:0042803]	Golgi apparatus [GO:0005794]; Golgi cisterna membrane [GO:0032580]; integral component of membrane [GO:0016021]	cell wall organization [GO:0071555]; xyloglucan biosynthetic process [GO:0009969]	PF03254;	XG_FTase	Xyloglucan fucosyltransferase	--	--
Ca_TC01088	--	AT1G14110.1		FUT9, ATFUT9	fucosyltransferase 9	fucosyltransferase activity [GO:0008417]; galactoside 2-alpha-L-fucosyltransferase activity [GO:0008107]	Golgi apparatus [GO:0005794]; Golgi cisterna membrane [GO:0032580]; integral component of membrane [GO:0016021]	cell wall organization [GO:0071555]; protein glycosylation [GO:0006486]; xyloglucan biosynthetic process [GO:0009969]	PF03254;	XG_FTase	Xyloglucan fucosyltransferase	--	--
Ca_TC01089	--	AT2G03220.1		FT1, ATFUT1, ATFT1, MUR2	fucosyltransferase 1	fucosyltransferase activity [GO:0008417]; galactoside 2-alpha-L-fucosyltransferase activity [GO:0008107]; protein homodimerization activity [GO:0042803]	Golgi apparatus [GO:0005794]; Golgi cisterna membrane [GO:0032580]; integral component of membrane [GO:0016021]	cell wall organization [GO:0071555]; xyloglucan biosynthetic process [GO:0009969]	PF03254;	XG_FTase	Xyloglucan fucosyltransferase	--	--
Ca_TC01090	--	AT4G34412.1				--	cytosol [GO:0005829]; nucleus [GO:0005634]	--	PF08617;	CGI-121	Kinase binding protein CGI-121	--	--
Ca_TC01091	--	AT2G07680.1		ATMRP11, MRP11, ABCC13	multidrug resistance-associated protein 11	ATPase activity, coupled to transmembrane movement of substances [GO:0042626]; ATP binding [GO:0005524]	integral component of membrane [GO:0016021]	--	PF00664;PF00005;	ABC_membrane;ABC_tran	ABC transporter transmembrane region;ABC transporter	--	--
Ca_TC01092	WRKY	AT1G80840.1		WRKY40, ATWRKY40	WRKY DNA-binding protein 40	DNA-binding transcription factor activity [GO:0003700]; sequence-specific DNA binding [GO:0043565]; transcription regulatory region DNA binding [GO:0044212]	nucleus [GO:0005634]	defense response to bacterium [GO:0042742]; defense response to fungus [GO:0050832]; negative regulation of transcription, DNA-templated [GO:0045892]; regulation of defense response [GO:0031347]; response to chitin [GO:0010200]; response to molecule of bacterial origin [GO:0002237]; response to salicylic acid [GO:0009751]; response to wounding [GO:0009611]	PF03106;	WRKY	WRKY DNA -binding domain	--	--
Ca_TC01093	WRKY	AT1G80840.1		WRKY40, ATWRKY40	WRKY DNA-binding protein 40	DNA-binding transcription factor activity [GO:0003700]; sequence-specific DNA binding [GO:0043565]; transcription regulatory region DNA binding [GO:0044212]	nucleus [GO:0005634]	defense response to bacterium [GO:0042742]; defense response to fungus [GO:0050832]; negative regulation of transcription, DNA-templated [GO:0045892]; regulation of defense response [GO:0031347]; response to chitin [GO:0010200]; response to molecule of bacterial origin [GO:0002237]; response to salicylic acid [GO:0009751]; response to wounding [GO:0009611]	PF03106;	WRKY	WRKY DNA -binding domain	--	--
Ca_TC01094	--	AT5G25110.1		CIPK25, SnRK3.25	CBL-interacting protein kinase 25	ATP binding [GO:0005524]; protein serine/threonine kinase activity [GO:0004674]	--	defense response to fungus [GO:0050832]; signal transduction [GO:0007165]	PF03822;PF00069;	NAF;Pkinase	NAF domain;Protein kinase domain	--	--
Ca_TC01095	--	AT5G25110.1		CIPK25, SnRK3.25	CBL-interacting protein kinase 25	ATP binding [GO:0005524]; protein serine/threonine kinase activity [GO:0004674]	--	defense response to fungus [GO:0050832]; signal transduction [GO:0007165]	PF03822;PF00069;	NAF;Pkinase	NAF domain;Protein kinase domain	--	--
Ca_TC01096	--
Ca_TC01097	--	AT1G15960.1		NRAMP6, ATNRAMP6	NRAMP metal ion transporter 6	cadmium ion transmembrane transporter activity [GO:0015086]; manganese ion transmembrane transporter activity [GO:0005384]	endomembrane system [GO:0012505]; integral component of membrane [GO:0016021]	cadmium ion transmembrane transport [GO:0070574]; iron ion homeostasis [GO:0055072]	PF01566;	Nramp	Natural resistance-associated macrophage protein	--	--
Ca_TC01098	LOB	AT3G47870.1		SCP, LBD27	LOB domain-containing protein 27	--	nucleus [GO:0005634]	microsporogenesis [GO:0009556]; pollen development [GO:0009555]; regulation of asymmetric cell division [GO:0009786]	PF03195;	LOB	Lateral organ boundaries (LOB) domain	--	--
Ca_TC01099	--	AT1G15950.1		CCR1, IRX4, ATCCR1	cinnamoyl coa reductase 1	cinnamoyl-CoA reductase activity [GO:0016621]; coenzyme binding [GO:0050662]; oxidoreductase activity [GO:0016491]; oxidoreductase activity, acting on the CH-OH group of donors, NAD or NADP as acceptor [GO:0016616]	cytosol [GO:0005829]	circadian rhythm [GO:0007623]; lignin biosynthetic process [GO:0009809]; response to cold [GO:0009409]	PF01370;	Epimerase	NAD dependent epimerase/dehydratase family	--	--
Ca_TC01100	--	AT1G15950.1		CCR1, IRX4, ATCCR1	cinnamoyl coa reductase 1	cinnamoyl-CoA reductase activity [GO:0016621]; coenzyme binding [GO:0050662]; oxidoreductase activity [GO:0016491]; oxidoreductase activity, acting on the CH-OH group of donors, NAD or NADP as acceptor [GO:0016616]	cytosol [GO:0005829]	circadian rhythm [GO:0007623]; lignin biosynthetic process [GO:0009809]; response to cold [GO:0009409]	PF01370;	Epimerase	NAD dependent epimerase/dehydratase family	K09753	00940 Phenylpropanoid biosynthesis [PATH:ath00940]
Ca_TC01101	--	AT1G80760.1		NIP6;1, NIP6, NLM7	NOD26-like intrinsic protein 6;1	active borate transmembrane transporter activity [GO:0046715]; channel activity [GO:0015267]; glycerol transmembrane transporter activity [GO:0015168]; urea transmembrane transporter activity [GO:0015204]	integral component of membrane [GO:0016021]; plasma membrane [GO:0005886]	borate transport [GO:0046713]; cellular response to boron-containing substance levels [GO:0080029]; water transport [GO:0006833]	PF00230;	MIP	Major intrinsic protein	K09874	02000 Transporters [BR:ath02000]
Ca_TC01102	--	AT1G15900.1				--	integral component of membrane [GO:0016021]	--	--	--	--	--	--
Ca_TC01103	--	AT1G80760.1		NIP6;1, NIP6, NLM7	NOD26-like intrinsic protein 6;1	active borate transmembrane transporter activity [GO:0046715]; channel activity [GO:0015267]; glycerol transmembrane transporter activity [GO:0015168]; urea transmembrane transporter activity [GO:0015204]	integral component of membrane [GO:0016021]; plasma membrane [GO:0005886]	borate transport [GO:0046713]; cellular response to boron-containing substance levels [GO:0080029]; water transport [GO:0006833]	PF00230;	MIP	Major intrinsic protein	--	--
Ca_TC01104	--	AT1G15880.1		GOS11, atgos11	golgi snare 11	SNAP receptor activity [GO:0005484]	cis-Golgi network [GO:0005801]; Golgi apparatus [GO:0005794]; Golgi medial cisterna [GO:0005797]; Golgi membrane [GO:0000139]; integral component of membrane [GO:0016021]; SNARE complex [GO:0031201]	endoplasmic reticulum to Golgi vesicle-mediated transport [GO:0006888]; protein transport [GO:0015031]; regulation of vesicle targeting, to, from or within Golgi [GO:0048209]; vesicle fusion [GO:0006906]	--	--	--	--	--
Ca_TC01105	--	AT1G15880.1		GOS11, atgos11	golgi snare 11	SNAP receptor activity [GO:0005484]	cis-Golgi network [GO:0005801]; Golgi apparatus [GO:0005794]; Golgi medial cisterna [GO:0005797]; Golgi membrane [GO:0000139]; integral component of membrane [GO:0016021]; SNARE complex [GO:0031201]	endoplasmic reticulum to Golgi vesicle-mediated transport [GO:0006888]; protein transport [GO:0015031]; regulation of vesicle targeting, to, from or within Golgi [GO:0048209]; vesicle fusion [GO:0006906]	--	--	--	--	--
Ca_TC01106	--	AT5G25160.1		ZFP3	zinc finger protein 3	nucleic acid binding [GO:0003676]	--	--	--	--	--	--	--
Ca_TC01107	--	AT1G80660.1		AHA9, HA9	H(+)-ATPase 9	ATP binding [GO:0005524]; proton-exporting ATPase activity, phosphorylative mechanism [GO:0008553]	integral component of membrane [GO:0016021]; plasma membrane [GO:0005886]	proton export across plasma membrane [GO:0120029]	--	--	--	K01535	00190 Oxidative phosphorylation [PATH:ath00190]
Ca_TC01108	--	AT1G80650.1		RTL1	RNAse THREE-like protein 1	RNA binding [GO:0003723]	--	--	--	--	--	--	--
Ca_TC01109	--	AT1G80640.1			Protein kinase superfamily protein	ATP binding [GO:0005524]; transmembrane receptor protein serine/threonine kinase activity [GO:0004675]	integral component of membrane [GO:0016021]; plasma membrane [GO:0005886]	protein phosphorylation [GO:0006468]	PF07714;	Pkinase_Tyr	Protein tyrosine kinase	--	--
Ca_TC01110	--		A0A1S3E717			--	--	--	--	--	--	--	--
Ca_TC01111	--	AT1G80610.1				--	--	--	--	--	--	--	--
Ca_TC01112	--	AT1G80570.2			RNI-like superfamily protein	--	SCF ubiquitin ligase complex [GO:0019005]	protein ubiquitination [GO:0016567]; SCF-dependent proteasomal ubiquitin-dependent protein catabolic process [GO:0031146]; ubiquitin-dependent protein catabolic process [GO:0006511]	PF13516;	LRR_6	Leucine Rich repeat	K10268	04121 Ubiquitin system [BR:ath04121]
Ca_TC01113	bHLH	AT4G37850.1			basic helix-loop-helix (bHLH) DNA-binding superfamily protein	DNA binding [GO:0003677]; DNA-binding transcription factor activity [GO:0003700]; protein dimerization activity [GO:0046983]	nucleus [GO:0005634]	regulation of transcription, DNA-templated [GO:0006355]	PF00010;	HLH	Helix-loop-helix DNA-binding domain	--	--
Ca_TC01114	bHLH	AT4G37850.1			basic helix-loop-helix (bHLH) DNA-binding superfamily protein	DNA binding [GO:0003677]; DNA-binding transcription factor activity [GO:0003700]; protein dimerization activity [GO:0046983]	nucleus [GO:0005634]	regulation of transcription, DNA-templated [GO:0006355]	PF00010;	HLH	Helix-loop-helix DNA-binding domain	--	--
Ca_TC01115	--	AT2G26000.2		BRIZ2	zinc finger (C3HC4-type RING finger) family protein	protein heterodimerization activity [GO:0046982]; ubiquitin binding [GO:0043130]; ubiquitin-protein transferase activity [GO:0004842]; zinc ion binding [GO:0008270]	ubiquitin ligase complex [GO:0000151]	regulation of seed germination [GO:0010029]	PF07576;PF13639;PF02148;	BRAP2;zf-RING_2;zf-UBP	BRCA1-associated protein 2;Ring finger domain;Zn-finger in ubiquitin-hydrolases and other protein	K10632	04121 Ubiquitin system [BR:ath04121]
Ca_TC01116	--	AT2G26000.2		BRIZ2	zinc finger (C3HC4-type RING finger) family protein	protein heterodimerization activity [GO:0046982]; ubiquitin binding [GO:0043130]; ubiquitin-protein transferase activity [GO:0004842]; zinc ion binding [GO:0008270]	ubiquitin ligase complex [GO:0000151]	regulation of seed germination [GO:0010029]	PF07576;PF13639;PF02148;	BRAP2;zf-RING_2;zf-UBP	BRCA1-associated protein 2;Ring finger domain;Zn-finger in ubiquitin-hydrolases and other protein	--	--
Ca_TC01118	--	AT1G80560.1		ATIMD2, IMD2	isopropylmalate dehydrogenase 2	3-isopropylmalate dehydrogenase activity [GO:0003862]; magnesium ion binding [GO:0000287]; NAD+ binding [GO:0070403]; protein homodimerization activity [GO:0042803]	chloroplast [GO:0009507]; chloroplast envelope [GO:0009941]; chloroplast stroma [GO:0009570]; plastid [GO:0009536]	embryo sac development [GO:0009553]; leucine biosynthetic process [GO:0009098]; pollen development [GO:0009555]	PF00180;	Iso_dh	Isocitrate/isopropylmalate dehydrogenase	K00052	00290 Valine, leucine and isoleucine biosynthesis [PATH:ath00290]
Ca_TC01119	--	AT1G15780.1				chromatin DNA binding [GO:0031490]; transcription coactivator activity [GO:0003713]	mediator complex [GO:0016592]; nucleus [GO:0005634]	positive regulation of fatty acid biosynthetic process [GO:0045723]; response to salicylic acid [GO:0009751]	PF16987;	KIX_2	KIX domain	K14972	03036 Chromosome and associated proteins [BR:ath03036]
Ca_TC01120	--	AT1G80550.1			Pentatricopeptide repeat (PPR) superfamily protein	--	mitochondrion [GO:0005739]	--	PF01535;PF13041;	PPR;PPR_2	PPR repeat;PPR repeat family	--	--
Ca_TC01123	--	AT1G80530.1			Major facilitator superfamily protein	--	integral component of membrane [GO:0016021]; nucleus [GO:0005634]	response to karrikin [GO:0080167]	PF06813;	Nodulin-like	Nodulin-like	--	--
Ca_TC01124	--	AT1G15760.1			Sterile alpha motif (SAM) domain-containing protein	--	--	--	PF07647;	SAM_2	SAM domain (Sterile alpha motif)	--	--
Ca_TC01125	--	AT1G80510.1			Transmembrane amino acid transporter family protein	amino acid transmembrane transporter activity [GO:0015171]	endoplasmic reticulum membrane [GO:0005789]; integral component of membrane [GO:0016021]; vacuolar membrane [GO:0005774]	amino acid transmembrane transport [GO:0003333]	PF01490;	Aa_trans	Transmembrane amino acid transporter protein	--	--
Ca_TC01126	--	AT1G80490.2		TPR1	TOPLESS-related 1	--	cytosol [GO:0005829]; nucleus [GO:0005634]	primary shoot apical meristem specification [GO:0010072]; regulation of transcription, DNA-templated [GO:0006355]	PF00400;	WD40	WD domain, G-beta repeat	--	--
Ca_TC01127	--	AT1G80490.2		TPR1	TOPLESS-related 1	--	cytosol [GO:0005829]; nucleus [GO:0005634]	primary shoot apical meristem specification [GO:0010072]; regulation of transcription, DNA-templated [GO:0006355]	PF00400;	WD40	WD domain, G-beta repeat	--	--
Ca_TC01128	--	AT3G18430.1			Calcium-binding EF-hand family protein	calcium ion binding [GO:0005509]	vacuole [GO:0005773]	--	PF13499;	EF-hand_7	EF-hand domain pair	--	--
Ca_TC01129	--	AT1G52500.2		FPG-1, ATFPG-1, ATMMH-1, MMH-1	MUTM homolog-1	class I DNA-(apurinic or apyrimidinic site) endonuclease activity [GO:0140078]; damaged DNA binding [GO:0003684]; DNA-(apurinic or apyrimidinic site) endonuclease activity [GO:0003906]; DNA N-glycosylase activity [GO:0019104]; oxidized purine nucleobase lesion DNA N-glycosylase activity [GO:0008534]; zinc ion binding [GO:0008270]	nucleus [GO:0005634]	base-excision repair [GO:0006284]; DNA repair [GO:0006281]; nucleotide-excision repair [GO:0006289]; response to oxidative stress [GO:0006979]	PF01149;PF06831;	Fapy_DNA_glyco;H2TH	Formamidopyrimidine-DNA glycosylase N-terminal domain;Formamidopyrimidine-DNA glycosylase H2TH domain	K10563	03400 DNA repair and recombination proteins [BR:ath03400]
Ca_TC01130	--	AT4G02580.1			NADH-ubiquinone oxidoreductase 24 kDa subunit, putative	2 iron, 2 sulfur cluster binding [GO:0051537]; NADH dehydrogenase activity [GO:0003954]; zinc ion binding [GO:0008270]	mitochondrial respiratory chain complex I [GO:0005747]; mitochondrion [GO:0005739]	mitochondrial electron transport, NADH to ubiquinone [GO:0006120]; response to oxidative stress [GO:0006979]	--	--	--	--	--
Ca_TC01131	--	AT3G42170.1			BED zinc finger ;hAT family dimerisation domain	DNA binding [GO:0003677]; metal ion binding [GO:0046872]; protein dimerization activity [GO:0046983]	cytosol [GO:0005829]; nucleus [GO:0005634]	post-embryonic development [GO:0009791]	PF05699;PF14372;	Dimer_Tnp_hAT;DUF4413	hAT family C-terminal dimerisation region;Domain of unknown function (DUF4413)	--	--
Ca_TC01132	--	AT3G42170.1			BED zinc finger ;hAT family dimerisation domain	DNA binding [GO:0003677]; metal ion binding [GO:0046872]; protein dimerization activity [GO:0046983]	cytosol [GO:0005829]; nucleus [GO:0005634]	post-embryonic development [GO:0009791]	PF05699;PF14372;	Dimer_Tnp_hAT;DUF4413	hAT family C-terminal dimerisation region;Domain of unknown function (DUF4413)	--	--
Ca_TC01133	--	AT3G15920.1			Phox (PX) domain-containing protein	phosphatidylinositol binding [GO:0035091]	cytoplasm [GO:0005737]; cytosol [GO:0005829]; endosome membrane [GO:0010008]	protein transport [GO:0015031]	PF00787;	PX	PX domain	--	--
Ca_TC01134	--	AT1G48900.1			Signal recognition particle, SRP54 subunit protein	7S RNA binding [GO:0008312]; GTPase activity [GO:0003924]; GTP binding [GO:0005525]	signal recognition particle, endoplasmic reticulum targeting [GO:0005786]	SRP-dependent cotranslational protein targeting to membrane [GO:0006614]	PF00448;PF02881;PF02978;	SRP54;SRP54_N;SRP_SPB	SRP54-type protein, GTPase domain;SRP54-type protein, helical bundle domain;Signal peptide binding domain	K03106	02044 Secretion system [BR:ath02044]
Ca_TC01135	--	AT5G32440.3			Ubiquitin system component Cue protein	--	--	--	--	--	--	--	--
Ca_TC01136	--	AT5G32440.3			Ubiquitin system component Cue protein	--	--	--	--	--	--	--	--
Ca_TC01137	--	AT1G80070.1		SUS2, EMB33, EMB177, EMB14	Pre-mRNA-processing-splicing factor	pre-mRNA intronic binding [GO:0097157]; second spliceosomal transesterification activity [GO:0000386]; U1 snRNA binding [GO:0030619]; U2 snRNA binding [GO:0030620]; U5 snRNA binding [GO:0030623]; U6 snRNA binding [GO:0017070]	catalytic step 2 spliceosome [GO:0071013]; chloroplast [GO:0009507]; membrane [GO:0016020]; U5 snRNP [GO:0005682]	alternative mRNA splicing, via spliceosome [GO:0000380]; mRNA splicing, via spliceosome [GO:0000398]; spliceosomal tri-snRNP complex assembly [GO:0000244]	PF01398;PF08082;PF08083;PF08084;PF12134;PF10598;PF10597;PF10596;	JAB;PRO8NT;PROCN;PROCT;PRP8_domainIV;RRM_4;U5_2-snRNA_bdg;U6-snRNA_bdg	JAB1/Mov34/MPN/PAD-1 ubiquitin protease;PRO8NT (NUC069), PrP8 N-terminal domain;PROCN (NUC071) domain;PROCT (NUC072) domain;PRP8 domain IV core;RNA recognition motif of the spliceosomal PrP8;U5-snRNA binding site 2 of PrP8;U6-snRNA interacting domain of PrP8	K12856	03040 Spliceosome [PATH:ath03040]
Ca_TC01138	--	AT1G80070.1		SUS2, EMB33, EMB177, EMB14	Pre-mRNA-processing-splicing factor	pre-mRNA intronic binding [GO:0097157]; second spliceosomal transesterification activity [GO:0000386]; U1 snRNA binding [GO:0030619]; U2 snRNA binding [GO:0030620]; U5 snRNA binding [GO:0030623]; U6 snRNA binding [GO:0017070]	catalytic step 2 spliceosome [GO:0071013]; chloroplast [GO:0009507]; membrane [GO:0016020]; U5 snRNP [GO:0005682]	alternative mRNA splicing, via spliceosome [GO:0000380]; mRNA splicing, via spliceosome [GO:0000398]; spliceosomal tri-snRNP complex assembly [GO:0000244]	PF01398;PF08082;PF08083;PF08084;PF12134;PF10598;PF10597;PF10596;	JAB;PRO8NT;PROCN;PROCT;PRP8_domainIV;RRM_4;U5_2-snRNA_bdg;U6-snRNA_bdg	JAB1/Mov34/MPN/PAD-1 ubiquitin protease;PRO8NT (NUC069), PrP8 N-terminal domain;PROCN (NUC071) domain;PROCT (NUC072) domain;PRP8 domain IV core;RNA recognition motif of the spliceosomal PrP8;U5-snRNA binding site 2 of PrP8;U6-snRNA interacting domain of PrP8	--	--
Ca_TC01139	--	AT3G15890.1			Protein kinase superfamily protein	ATP binding [GO:0005524]; non-membrane spanning protein tyrosine kinase activity [GO:0004715]; transmembrane receptor protein serine/threonine kinase activity [GO:0004675]	plasma membrane [GO:0005886]	protein phosphorylation [GO:0006468]	PF07714;	Pkinase_Tyr	Protein tyrosine kinase	--	--
Ca_TC01140	--	AT1G80080.1		TMM, AtRLP17	Leucine-rich repeat (LRR) family protein	peptide binding [GO:0042277]; receptor serine/threonine kinase binding [GO:0033612]	anchored component of membrane [GO:0031225]; integral component of membrane [GO:0016021]; membrane [GO:0016020]; plasma membrane [GO:0005886]	asymmetric cell division [GO:0008356]; cellular response to abscisic acid stimulus [GO:0071215]; defense response to fungus [GO:0050832]; innate immune response [GO:0045087]; regulation of antifungal innate immune response [GO:1905034]; response to abscisic acid [GO:0009737]; stomatal complex formation [GO:0010376]; stomatal complex patterning [GO:0010375]; trichome morphogenesis [GO:0010090]	PF13855;	LRR_8	Leucine rich repeat	--	--
Ca_TC01141	--	AT1G80080.1		TMM, AtRLP17	Leucine-rich repeat (LRR) family protein	peptide binding [GO:0042277]; receptor serine/threonine kinase binding [GO:0033612]	anchored component of membrane [GO:0031225]; integral component of membrane [GO:0016021]; membrane [GO:0016020]; plasma membrane [GO:0005886]	asymmetric cell division [GO:0008356]; cellular response to abscisic acid stimulus [GO:0071215]; defense response to fungus [GO:0050832]; innate immune response [GO:0045087]; regulation of antifungal innate immune response [GO:1905034]; response to abscisic acid [GO:0009737]; stomatal complex formation [GO:0010376]; stomatal complex patterning [GO:0010375]; trichome morphogenesis [GO:0010090]	PF13855;	LRR_8	Leucine rich repeat	--	--
Ca_TC01142	--								PF01502.18	PRA-CH	Phosphoribosyl-AMP cyclohydrolase	--	--
Ca_TC01143	--	AT1G80090.1			Cystathionine beta-synthase (CBS) family protein	--	--	embryo sac development [GO:0009553]; stamen development [GO:0048443]	PF00571;	CBS	CBS domain	--	--
Ca_TC01144	--	AT1G80100.1		AHP6, HP6	histidine phosphotransfer protein 6	--	--	phosphorelay signal transduction system [GO:0000160]	--	--	--	K14490	04075 Plant hormone signal transduction [PATH:ath04075]
Ca_TC01145	--	AT3G15810.1			Protein of unknown function (DUF567)	--	--	--	PF04525;	LOR	LURP-one-related	--	--
Ca_TC01147	--	AT4G32300.1		SD2-5	S-domain-2 5	ATP binding [GO:0005524]; calmodulin binding [GO:0005516]; carbohydrate binding [GO:0030246]; protein kinase activity [GO:0004672]; protein serine/threonine kinase activity [GO:0004674]; ubiquitin protein ligase binding [GO:0031625]	integral component of membrane [GO:0016021]; plasma membrane [GO:0005886]	protein autophosphorylation [GO:0046777]; protein phosphorylation [GO:0006468]	PF01453;PF00069;	B_lectin;Pkinase	D-mannose binding lectin;Protein kinase domain	--	--
Ca_TC01148	TPR	AT1G80130.1			Tetratricopeptide repeat (TPR)-like superfamily protein	--	membrane [GO:0016020]	response to oxidative stress [GO:0006979]	--	--	--	--	--
Ca_TC01149	--	AT1G80133.1				--	extracellular region [GO:0005576]	guard cell differentiation [GO:0010052]; stomatal complex development [GO:0010374]	--	--	--	--	--
Ca_TC01151	--	AT1G52565.1				--	--	--	--	--	--	--	--
Ca_TC01152	--	AT3G15730.1		PLDALPHA1, PLD	phospholipase D alpha 1	calcium ion binding [GO:0005509]; GTPase activator activity [GO:0005096]; N-acylphosphatidylethanolamine-specific phospholipase D activity [GO:0070290]; phosphatidylinositol-4,5-bisphosphate binding [GO:0005546]; phospholipase activity [GO:0004620]; phospholipase D activity [GO:0004630]	chloroplast [GO:0009507]; clathrin-coated vesicle [GO:0030136]; cytosol [GO:0005829]; endoplasmic reticulum [GO:0005783]; membrane [GO:0016020]; mitochondrial membrane [GO:0031966]; mitochondrion [GO:0005739]; nucleus [GO:0005634]; plasma membrane [GO:0005886]; plasmodesma [GO:0009506]; vacuole [GO:0005773]	abscisic acid-activated signaling pathway [GO:0009738]; ethylene-activated signaling pathway [GO:0009873]; fatty acid metabolic process [GO:0006631]; leaf shaping [GO:0010358]; lipid catabolic process [GO:0016042]; phosphatidylcholine metabolic process [GO:0046470]; positive regulation of abscisic acid-activated signaling pathway [GO:0009789]; regulation of stomatal movement [GO:0010119]; respons…	PF00168;PF12357;PF00614;	C2;PLD_C;PLDc	C2 domain;Phospholipase D C terminal ;Phospholipase D Active site motif	K01115	00564 Glycerophospholipid metabolism [PATH:ath00564]
Ca_TC01153	AP2-EREBP	AT1G15360.1		SHN1, WIN1	Integrase-type DNA-binding superfamily protein	DNA-binding transcription factor activity [GO:0003700]; sequence-specific DNA binding [GO:0043565]	nucleus [GO:0005634]	cutin biosynthetic process [GO:0010143]; ethylene-activated signaling pathway [GO:0009873]; response to water deprivation [GO:0009414]; wax metabolic process [GO:0010166]	PF00847;	AP2	AP2 domain	--	--
Ca_TC01154	--	AT1G15370.1			SNARE-like superfamily protein	--	COPI vesicle coat [GO:0030126]	intracellular protein transport [GO:0006886]; intra-Golgi vesicle-mediated transport [GO:0006891]; retrograde vesicle-mediated transport, Golgi to endoplasmic reticulum [GO:0006890]	--	--	--	--	--
Ca_TC01157	--	AT1G52580.1		ATRBL5, RBL5	RHOMBOID-like protein 5	serine-type endopeptidase activity [GO:0004252]	integral component of membrane [GO:0016021]	--	PF01694;	Rhomboid	Rhomboid family	--	--
Ca_TC01158	--	AT1G29250.1			Alba DNA/RNA-binding protein	mRNA binding [GO:0003729]	cytosol [GO:0005829]; nucleus [GO:0005634]; plasma membrane [GO:0005886]	--	PF01918;	Alba	Alba	--	--
Ca_TC01159	--	AT1G80160.1			Lactoylglutathione lyase / glyoxalase I family protein	lyase activity [GO:0016829]	--	--	PF00903;	Glyoxalase	Glyoxalase/Bleomycin resistance protein/Dioxygenase superfamily	--	--
Ca_TC01161	--	AT1G15385.1				--	--	--	PF05553;	DUF761	Cotton fibre expressed protein	--	--
Ca_TC01162	--	AT1G15390.1		PDF1A, ATDEF1	peptide deformylase 1A	metal ion binding [GO:0046872]; peptide deformylase activity [GO:0042586]	chloroplast [GO:0009507]; chloroplast stroma [GO:0009570]; mitochondrion [GO:0005739]; plant-type cell wall [GO:0009505]	co-translational protein modification [GO:0043686]; N-terminal protein amino acid modification [GO:0031365]; peptidyl-methionine modification [GO:0018206]; translation [GO:0006412]	PF01327;	Pep_deformylase	Polypeptide deformylase	--	--
Ca_TC01163	--	AT1G80170.1			Pectin lyase-like superfamily protein	polygalacturonase activity [GO:0004650]	extracellular region [GO:0005576]; plant-type cell wall [GO:0009505]	carbohydrate metabolic process [GO:0005975]; cell wall organization [GO:0071555]	PF00295;	Glyco_hydro_28	Glycosyl hydrolases family 28	--	--
Ca_TC01164	--	AT1G80170.1			Pectin lyase-like superfamily protein	polygalacturonase activity [GO:0004650]	extracellular region [GO:0005576]; plant-type cell wall [GO:0009505]	carbohydrate metabolic process [GO:0005975]; cell wall organization [GO:0071555]	PF00295;	Glyco_hydro_28	Glycosyl hydrolases family 28	--	--
Ca_TC01165	--	AT1G15400.3				--	plasma membrane [GO:0005886]	--	PF15697;	DUF4666	Domain of unknown function (DUF4666)	--	--
Ca_TC01166	--	AT2G41620.1			Nucleoporin interacting component (Nup93/Nic96-like) family protein	structural constituent of nuclear pore [GO:0017056]	nuclear envelope [GO:0005635]; nuclear pore [GO:0005643]; nucleolus [GO:0005730]; plasmodesma [GO:0009506]	poly(A)+ mRNA export from nucleus [GO:0016973]; protein import into nucleus [GO:0006606]	PF04097;	Nic96	Nup93/Nic96	K14309	03013 RNA transport [PATH:ath03013]
Ca_TC01167	--	AT5G62200.1			Embryo-specific protein 3, (ATS3)	--	anchored component of membrane [GO:0031225]; extracellular region [GO:0005576]; vacuolar membrane [GO:0005774]	--	PF06232;	ATS3	Embryo-specific protein 3, (ATS3)	--	--
Ca_TC01168	--	AT2G41475.1			Embryo-specific protein 3, (ATS3)	--	extracellular region [GO:0005576]; plasmodesma [GO:0009506]	--	PF06232;	ATS3	Embryo-specific protein 3, (ATS3)	--	--
Ca_TC01169	--	AT5G62200.1			Embryo-specific protein 3, (ATS3)	--	anchored component of membrane [GO:0031225]; extracellular region [GO:0005576]; vacuolar membrane [GO:0005774]	--	PF06232;	ATS3	Embryo-specific protein 3, (ATS3)	--	--
Ca_TC01170	--	AT5G62210.1			Embryo-specific protein 3, (ATS3)	--	anchored component of membrane [GO:0031225]	response to karrikin [GO:0080167]	PF06232;	ATS3	Embryo-specific protein 3, (ATS3)	--	--
Ca_TC01171	--		A0A1S3E644			--	--	--	PF06232;	ATS3	Embryo-specific protein 3, (ATS3)	--	--
Ca_TC01172	--	AT5G07190.1		ATS3	seed gene 3	--	anchored component of membrane [GO:0031225]; extracellular region [GO:0005576]; membrane [GO:0016020]	embryo development ending in seed dormancy [GO:0009793]	PF06232;	ATS3	Embryo-specific protein 3, (ATS3)	--	--
Ca_TC01173	--	AT2G41475.1			Embryo-specific protein 3, (ATS3)	--	extracellular region [GO:0005576]; plasmodesma [GO:0009506]	--	PF06232;	ATS3	Embryo-specific protein 3, (ATS3)	--	--
Ca_TC01174	--	AT5G62200.1			Embryo-specific protein 3, (ATS3)	--	anchored component of membrane [GO:0031225]; extracellular region [GO:0005576]; vacuolar membrane [GO:0005774]	--	PF06232;	ATS3	Embryo-specific protein 3, (ATS3)	--	--
Ca_TC01175	--		A0A1S3E611			--	--	--	PF06232;	ATS3	Embryo-specific protein 3, (ATS3)	--	--
Ca_TC01176	--	AT5G62200.1			Embryo-specific protein 3, (ATS3)	--	anchored component of membrane [GO:0031225]; extracellular region [GO:0005576]; vacuolar membrane [GO:0005774]	--	PF06232;	ATS3	Embryo-specific protein 3, (ATS3)	--	--
Ca_TC01177	--	AT5G62200.1			Embryo-specific protein 3, (ATS3)	--	anchored component of membrane [GO:0031225]; extracellular region [GO:0005576]; vacuolar membrane [GO:0005774]	--	PF06232;	ATS3	Embryo-specific protein 3, (ATS3)	--	--
Ca_TC01179	--	AT1G15410.1			aspartate-glutamate racemase family	racemase activity, acting on amino acids and derivatives [GO:0036361]	chloroplast [GO:0009507]	cellular amino acid metabolic process [GO:0006520]	PF01177;	Asp_Glu_race	Asp/Glu/Hydantoin racemase	--	--
Ca_TC01180	C3H	AT1G15410.1			aspartate-glutamate racemase family	racemase activity, acting on amino acids and derivatives [GO:0036361]	chloroplast [GO:0009507]	cellular amino acid metabolic process [GO:0006520]	PF01177;	Asp_Glu_race	Asp/Glu/Hydantoin racemase	--	--
Ca_TC01181	--	AT3G15690.2			Single hybrid motif superfamily protein	--	chloroplast [GO:0009507]	fatty acid biosynthetic process [GO:0006633]	PF00364;	Biotin_lipoyl	Biotin-requiring enzyme	--	--
Ca_TC01182	--	AT1G80210.1		BRCC36A, AtBRCC36A	Mov34/MPN/PAD-1 family protein	metallopeptidase activity [GO:0008237]; polyubiquitin modification-dependent protein binding [GO:0031593]; thiol-dependent ubiquitin-specific protease activity [GO:0004843]; thiol-dependent ubiquitinyl hydrolase activity [GO:0036459]	BRCA1-A complex [GO:0070531]; BRISC complex [GO:0070552]; nucleus [GO:0005634]	DNA recombination [GO:0006310]; DNA repair [GO:0006281]; double-strand break repair [GO:0006302]; histone H2A K63-linked deubiquitination [GO:0070537]; protein K63-linked deubiquitination [GO:0070536]	PF01398;	JAB	JAB1/Mov34/MPN/PAD-1 ubiquitin protease	K11864	01002 Peptidases [BR:ath01002]
Ca_TC01183	--	AT3G15660.1		ATGRX4, GRX4	glutaredoxin 4	2 iron, 2 sulfur cluster binding [GO:0051537]; electron transfer activity [GO:0009055]; glutathione disulfide oxidoreductase activity [GO:0015038]; metal ion binding [GO:0046872]; protein disulfide oxidoreductase activity [GO:0015035]	mitochondrial matrix [GO:0005759]; mitochondrion [GO:0005739]	cell redox homeostasis [GO:0045454]	PF00462;	Glutaredoxin	Glutaredoxin	--	--
Ca_TC01184	--	AT1G52700.1			alpha/beta-Hydrolases superfamily protein	hydrolase activity [GO:0016787]	--	--	PF02230;	Abhydrolase_2	Phospholipase/Carboxylesterase	--	--
Ca_TC01185	--	AT1G80230.1			Rubredoxin-like superfamily protein	cytochrome-c oxidase activity [GO:0004129]; metal ion binding [GO:0046872]	mitochondrial respiratory chain complex IV [GO:0005751]; mitochondrion [GO:0005739]	mitochondrial ATP synthesis coupled proton transport [GO:0042776]; mitochondrial electron transport, cytochrome c to oxygen [GO:0006123]	PF01215;	COX5B	Cytochrome c oxidase subunit Vb	K02265	00190 Oxidative phosphorylation [PATH:ath00190]
Ca_TC01186	--	AT1G80230.1			Rubredoxin-like superfamily protein	cytochrome-c oxidase activity [GO:0004129]; metal ion binding [GO:0046872]	mitochondrial respiratory chain complex IV [GO:0005751]; mitochondrion [GO:0005739]	mitochondrial ATP synthesis coupled proton transport [GO:0042776]; mitochondrial electron transport, cytochrome c to oxygen [GO:0006123]	PF01215;	COX5B	Cytochrome c oxidase subunit Vb	K02265	00190 Oxidative phosphorylation [PATH:ath00190]
Ca_TC01187	--	AT5G11420.1			Protein of unknown function, DUF642	--	cell wall [GO:0005618]; plant-type cell wall [GO:0009505]	--	PF04862;	DUF642	Protein of unknown function (DUF642)	--	--
Ca_TC01188	--	AT5G11420.1			Protein of unknown function, DUF642	--	cell wall [GO:0005618]; plant-type cell wall [GO:0009505]	--	PF04862;	DUF642	Protein of unknown function (DUF642)	--	--
Ca_TC01189	--	AT1G15460.1		ATBOR4, BOR4	HCO3- transporter family	anion:anion antiporter activity [GO:0015301]; borate efflux transmembrane transporter activity [GO:0080139]; inorganic anion exchanger activity [GO:0005452]	integral component of plasma membrane [GO:0005887]; plasma membrane [GO:0005886]	borate transport [GO:0046713]; cellular response to boron-containing substance levels [GO:0080029]; regulation of intracellular pH [GO:0051453]	PF00955;	HCO3_cotransp	HCO3- transporter family	--	--
Ca_TC01191	--	AT4G21090.2		ATMFDX2, MFDX2	MITOCHONDRIAL FERREDOXIN 2	2 iron, 2 sulfur cluster binding [GO:0051537]; electron transfer activity [GO:0009055]; metal ion binding [GO:0046872]	mitochondrion [GO:0005739]	--	PF00111;	Fer2	2Fe-2S iron-sulfur cluster binding domain	K22071	03029 Mitochondrial biogenesis [BR:ath03029]
Ca_TC01192	--	AT5G11470.1			bromo-adjacent homology (BAH) domain-containing protein	chromatin binding [GO:0003682]; RNA binding [GO:0003723]	--	chromatin organization [GO:0006325]; negative regulation of chromatin silencing [GO:0031936]; negative regulation of DNA methylation [GO:1905642]; regulation of DNA methylation [GO:0044030]; regulation of histone H3-K9 methylation [GO:0051570]; regulation of histone methylation [GO:0031060]	PF01426;	BAH	BAH domain	--	--
Ca_TC01193	--	AT1G15490.1			alpha/beta-Hydrolases superfamily protein	hydrolase activity [GO:0016787]	integral component of membrane [GO:0016021]	--	PF12697;	Abhydrolase_6	Alpha/beta hydrolase family	--	--
Ca_TC01194	--	AT1G80300.1		NTT1, ATNTT1	nucleotide transporter 1	ATP:ADP antiporter activity [GO:0005471]; ATP binding [GO:0005524]	chloroplast membrane [GO:0031969]; integral component of membrane [GO:0016021]	--	PF03219;	TLC	TLC ATP/ADP transporter	K03301	99977 Transport
Ca_TC01195	--	AT3G15570.1			Phototropic-responsive NPH3 family protein	--	--	--	PF03000;	NPH3	NPH3 family	--	--
Ca_TC01196	--	AT3G15550.1				--	--	--	--	--	--	--	--
Ca_TC01199	--	AT1G15520.1		PDR12, ATPDR12, ABCG40, ATABCG40	pleiotropic drug resistance 12	ATPase activity, coupled to transmembrane movement of substances [GO:0042626]; ATP binding [GO:0005524]	integral component of membrane [GO:0016021]; plasma membrane [GO:0005886]	abscisic acid transport [GO:0080168]; defense response to oomycetes [GO:0002229]; drug transmembrane transport [GO:0006855]; lead ion transport [GO:0015692]; response to ethylene [GO:0009723]; response to jasmonic acid [GO:0009753]; response to ozone [GO:0010193]; response to salicylic acid [GO:0009751]; terpenoid transport [GO:0046865]; transmembrane transport [GO:0055085]	PF01061;PF00005;PF14510;PF08370;	ABC2_membrane;ABC_tran;ABC_trans_N;PDR_assoc	ABC-2 type transporter;ABC transporter;ABC-transporter N-terminal;Plant PDR ABC transporter associated	--	--
Ca_TC01200	--	AT1G15520.1		PDR12, ATPDR12, ABCG40, ATABCG40	pleiotropic drug resistance 12	ATPase activity, coupled to transmembrane movement of substances [GO:0042626]; ATP binding [GO:0005524]	integral component of membrane [GO:0016021]; plasma membrane [GO:0005886]	abscisic acid transport [GO:0080168]; defense response to oomycetes [GO:0002229]; drug transmembrane transport [GO:0006855]; lead ion transport [GO:0015692]; response to ethylene [GO:0009723]; response to jasmonic acid [GO:0009753]; response to ozone [GO:0010193]; response to salicylic acid [GO:0009751]; terpenoid transport [GO:0046865]; transmembrane transport [GO:0055085]	PF01061;PF00005;PF14510;PF08370;	ABC2_membrane;ABC_tran;ABC_trans_N;PDR_assoc	ABC-2 type transporter;ABC transporter;ABC-transporter N-terminal;Plant PDR ABC transporter associated	--	--
Ca_TC01201	--	AT1G15520.1		PDR12, ATPDR12, ABCG40, ATABCG40	pleiotropic drug resistance 12	ATPase activity, coupled to transmembrane movement of substances [GO:0042626]; ATP binding [GO:0005524]	integral component of membrane [GO:0016021]; plasma membrane [GO:0005886]	abscisic acid transport [GO:0080168]; defense response to oomycetes [GO:0002229]; drug transmembrane transport [GO:0006855]; lead ion transport [GO:0015692]; response to ethylene [GO:0009723]; response to jasmonic acid [GO:0009753]; response to ozone [GO:0010193]; response to salicylic acid [GO:0009751]; terpenoid transport [GO:0046865]; transmembrane transport [GO:0055085]	PF01061;PF00005;PF14510;PF08370;	ABC2_membrane;ABC_tran;ABC_trans_N;PDR_assoc	ABC-2 type transporter;ABC transporter;ABC-transporter N-terminal;Plant PDR ABC transporter associated	--	--
Ca_TC01202	--	AT1G15550.1		GA4, ATGA3OX1, GA3OX1	gibberellin 3-oxidase 1	dioxygenase activity [GO:0051213]; gibberellin 3-beta-dioxygenase activity [GO:0016707]; metal ion binding [GO:0046872]	cytoplasm [GO:0005737]	gibberellic acid mediated signaling pathway [GO:0009740]; gibberellin biosynthetic process [GO:0009686]; response to gibberellin [GO:0009739]; response to red light [GO:0010114]; response to red or far red light [GO:0009639]	PF03171;PF14226;	2OG-FeII_Oxy;DIOX_N	2OG-Fe(II) oxygenase superfamily;non-haem dioxygenase in morphine synthesis N-terminal	K04124	00904 Diterpenoid biosynthesis [PATH:ath00904]
Ca_TC01203	--	AT1G15550.1		GA4, ATGA3OX1, GA3OX1	gibberellin 3-oxidase 1	dioxygenase activity [GO:0051213]; gibberellin 3-beta-dioxygenase activity [GO:0016707]; metal ion binding [GO:0046872]	cytoplasm [GO:0005737]	gibberellic acid mediated signaling pathway [GO:0009740]; gibberellin biosynthetic process [GO:0009686]; response to gibberellin [GO:0009739]; response to red light [GO:0010114]; response to red or far red light [GO:0009639]	PF03171;PF14226;	2OG-FeII_Oxy;DIOX_N	2OG-Fe(II) oxygenase superfamily;non-haem dioxygenase in morphine synthesis N-terminal	K04124	00904 Diterpenoid biosynthesis [PATH:ath00904]
Ca_TC01204	--	AT1G15570.1		CYCA2;3	CYCLIN A2;3	cyclin-dependent protein serine/threonine kinase regulator activity [GO:0016538]; protein kinase binding [GO:0019901]	cyclin-dependent protein kinase holoenzyme complex [GO:0000307]; cytoplasm [GO:0005737]; nucleus [GO:0005634]	cell division [GO:0051301]; cell proliferation [GO:0008283]; DNA endoreduplication [GO:0042023]; guard mother cell differentiation [GO:0010444]; lateral root formation [GO:0010311]; mitotic cell cycle [GO:0000278]; positive regulation of cell cycle [GO:0045787]; positive regulation of cell proliferation [GO:0008284]; positive regulation of stomatal complex development [GO:2000123]; protein phosph…	PF02984;PF00134;	Cyclin_C;Cyclin_N	Cyclin, C-terminal domain;Cyclin, N-terminal domain	K06627	03032 DNA replication proteins [BR:ath03032]
Ca_TC01205	--	AT1G80370.1		CYCA2;4	Cyclin A2;4	cyclin-dependent protein serine/threonine kinase regulator activity [GO:0016538]; protein kinase binding [GO:0019901]	cyclin-dependent protein kinase holoenzyme complex [GO:0000307]; cytoplasm [GO:0005737]; nucleus [GO:0005634]	cell division [GO:0051301]; cell proliferation [GO:0008283]; mitotic cell cycle [GO:0000278]; positive regulation of cell cycle [GO:0045787]; positive regulation of cell proliferation [GO:0008284]; protein phosphorylation [GO:0006468]; regulation of cyclin-dependent protein serine/threonine kinase activity [GO:0000079]; regulation of mitotic nuclear division [GO:0007088]; stomatal complex develop…	PF02984;PF00134;	Cyclin_C;Cyclin_N	Cyclin, C-terminal domain;Cyclin, N-terminal domain	--	--
Ca_TC01206	--	AT4G39280.1			phenylalanyl-tRNA synthetase, putative / phenylalanine--tRNA ligase, putative	ATP binding [GO:0005524]; phenylalanine-tRNA ligase activity [GO:0004826]; tRNA binding [GO:0000049]	cytoplasm [GO:0005737]	phenylalanyl-tRNA aminoacylation [GO:0006432]	PF01409;	tRNA-synt_2d	tRNA synthetases class II core domain (F)	--	--
Ca_TC01207	--	AT1G80380.2			P-loop containing nucleoside triphosphate hydrolases superfamily protein	hydrolase activity [GO:0016787]	--	--	--	--	--	K15918	00260 Glycine, serine and threonine metabolism [PATH:ath00260]
Ca_TC01208	--	AT4G39280.1			phenylalanyl-tRNA synthetase, putative / phenylalanine--tRNA ligase, putative	ATP binding [GO:0005524]; phenylalanine-tRNA ligase activity [GO:0004826]; tRNA binding [GO:0000049]	cytoplasm [GO:0005737]	phenylalanyl-tRNA aminoacylation [GO:0006432]	PF01409;	tRNA-synt_2d	tRNA synthetases class II core domain (F)	K01889	00970 Aminoacyl-tRNA biosynthesis [PATH:ath00970]
Ca_TC01209	--	AT1G80380.2			P-loop containing nucleoside triphosphate hydrolases superfamily protein	hydrolase activity [GO:0016787]	--	--	--	--	--	--	--
Ca_TC01210	TPR	AT1G80410.2		EMB2753	tetratricopeptide repeat (TPR)-containing protein	--	cytoplasm [GO:0005737]	N-terminal peptidyl-methionine acetylation [GO:0017196]	PF12569;PF00515;	NARP1;TPR_1	NMDA receptor-regulated protein 1 ;Tetratricopeptide repeat	K20792	03036 Chromosome and associated proteins [BR:ath03036]
Ca_TC01211	TPR	AT1G80410.2		EMB2753	tetratricopeptide repeat (TPR)-containing protein	--	cytoplasm [GO:0005737]	N-terminal peptidyl-methionine acetylation [GO:0017196]	PF12569;PF00515;	NARP1;TPR_1	NMDA receptor-regulated protein 1 ;Tetratricopeptide repeat	K20792	03036 Chromosome and associated proteins [BR:ath03036]
Ca_TC01212	--	AT1G80420.1		ATXRCC1	BRCT domain-containing DNA repair protein	double-stranded methylated DNA binding [GO:0010385]	nucleus [GO:0005634]	DNA demethylation [GO:0080111]; DNA ligation [GO:0006266]; double-strand break repair via nonhomologous end joining [GO:0006303]; positive regulation of DNA-5-methylcytosine glycosylase activity [GO:1901972]; positive regulation of polynucleotide 3'-phosphatase activity [GO:1901969]	PF00533;	BRCT	BRCA1 C Terminus (BRCT) domain	K10803	03400 DNA repair and recombination proteins [BR:ath03400]
Ca_TC01213	--	AT1G80440.1			Galactose oxidase/kelch repeat superfamily protein	--	cytosol [GO:0005829]; SCF ubiquitin ligase complex [GO:0019005]	negative regulation of cytokinin-activated signaling pathway [GO:0080037]; regulation of phenylpropanoid metabolic process [GO:2000762]	PF01344;	Kelch_1	Kelch motif	--	--
Ca_TC01214	--	AT3G15940.1			UDP-Glycosyltransferase superfamily protein	transferase activity [GO:0016740]	Golgi apparatus [GO:0005794]; integral component of membrane [GO:0016021]	--	PF00534;	Glycos_transf_1	Glycosyl transferases group 1	--	--
Ca_TC01215	--	AT1G52360.2			Coatomer, beta' subunit	structural molecule activity [GO:0005198]	COPI-coated vesicle membrane [GO:0030663]; cytosol [GO:0005829]; Golgi membrane [GO:0000139]; membrane coat [GO:0030117]	intracellular protein transport [GO:0006886]; vesicle-mediated transport [GO:0016192]	PF04053;PF00400;	Coatomer_WDAD;WD40	Coatomer WD associated region ;WD domain, G-beta repeat	--	--
Ca_TC01216	--	AT1G52360.2			Coatomer, beta' subunit	structural molecule activity [GO:0005198]	COPI-coated vesicle membrane [GO:0030663]; cytosol [GO:0005829]; Golgi membrane [GO:0000139]; membrane coat [GO:0030117]	intracellular protein transport [GO:0006886]; vesicle-mediated transport [GO:0016192]	PF04053;PF00400;	Coatomer_WDAD;WD40	Coatomer WD associated region ;WD domain, G-beta repeat	--	--
Ca_TC01217	--	AT1G52360.2			Coatomer, beta' subunit	structural molecule activity [GO:0005198]	COPI-coated vesicle membrane [GO:0030663]; cytosol [GO:0005829]; Golgi membrane [GO:0000139]; membrane coat [GO:0030117]	intracellular protein transport [GO:0006886]; vesicle-mediated transport [GO:0016192]	PF04053;PF00400;	Coatomer_WDAD;WD40	Coatomer WD associated region ;WD domain, G-beta repeat	--	--
Ca_TC01218	--	AT3G15990.1		SULTR3;4	sulfate transporter 3;4	anion:anion antiporter activity [GO:0015301]; secondary active sulfate transmembrane transporter activity [GO:0008271]; sulfate transmembrane transporter activity [GO:0015116]; symporter activity [GO:0015293]	integral component of plasma membrane [GO:0005887]; plasmodesma [GO:0009506]	--	PF01740;PF00916;	STAS;Sulfate_transp	STAS domain;Sulfate permease family	K17471	02000 Transporters [BR:ath02000]
Ca_TC01219	--	AT5G11460.1			Protein of unknown function (DUF581)	kinase binding [GO:0019900]; metal ion binding [GO:0046872]	cytoplasm [GO:0005737]; endoplasmic reticulum [GO:0005783]; nucleus [GO:0005634]	response to salt [GO:1902074]; response to starvation [GO:0042594]; seedling development [GO:0090351]	PF04570;	zf-FLZ	zinc-finger of the FCS-type, C2-C2	--	--
Ca_TC01220	--	AT5G11460.1			Protein of unknown function (DUF581)	kinase binding [GO:0019900]; metal ion binding [GO:0046872]	cytoplasm [GO:0005737]; endoplasmic reticulum [GO:0005783]; nucleus [GO:0005634]	response to salt [GO:1902074]; response to starvation [GO:0042594]; seedling development [GO:0090351]	PF04570;	zf-FLZ	zinc-finger of the FCS-type, C2-C2	--	--
Ca_TC01221	Trihelix	AT3G24490.1			Alcohol dehydrogenase transcription factor Myb/SANT-like family protein	DNA-binding transcription factor activity [GO:0003700]; sequence-specific DNA binding [GO:0043565]; transcription regulatory region DNA binding [GO:0044212]	nucleus [GO:0005634]	regulation of transcription, DNA-templated [GO:0006355]	--	--	--	--	--
Ca_TC01223	--	AT3G16010.1			Pentatricopeptide repeat (PPR-like) superfamily protein	--	mitochondrion [GO:0005739]	Group II intron splicing [GO:0000373]; mitochondrial respiratory chain complex I assembly [GO:0032981]; mitochondrial RNA processing [GO:0000963]	PF01535;PF12854;PF13041;	PPR;PPR_1;PPR_2	PPR repeat;PPR repeat;PPR repeat family	--	--
Ca_TC01224	--	AT1G79950.1			RAD3-like DNA-binding helicase protein	4 iron, 4 sulfur cluster binding [GO:0051539]; ATP binding [GO:0005524]; ATP-dependent DNA helicase activity [GO:0004003]; DNA binding [GO:0003677]; DNA polymerase binding [GO:0070182]; metal ion binding [GO:0046872]	mitochondrion [GO:0005739]; nucleus [GO:0005634]	DNA duplex unwinding [GO:0032508]; DNA recombination [GO:0006310]; DNA repair [GO:0006281]; DNA replication [GO:0006260]; interstrand cross-link repair [GO:0036297]; maintenance of rDNA [GO:0043007]; mismatch repair involved in maintenance of fidelity involved in DNA-dependent DNA replication [GO:0070716]; negative regulation of DNA recombination [GO:0045910]; negative regulation of t-circle form…	PF06733;PF13307;	DEAD_2;Helicase_C_2	DEAD_2;Helicase C-terminal domain	K11136	03032 DNA replication proteins [BR:ath03032]
Ca_TC01225	OFP	AT1G79960.1		ATOFP14, OFP14	ovate family protein 14	--	nucleus [GO:0005634]	negative regulation of transcription, DNA-templated [GO:0045892]	PF04844;	Ovate	Transcriptional repressor, ovate	--	--
Ca_TC01226	--	AT1G52330.2			Late embryogenesis abundant (LEA) hydroxyproline-rich glycoprotein family	--	integral component of membrane [GO:0016021]	--	PF03168;	LEA_2	Late embryogenesis abundant protein	--	--
Ca_TC01227	--	AT4G19640.1		ARA7, ARA-7, ATRABF2B, ATRAB5B, RABF2B, ATRAB-F2B, RAB-F2B	Ras-related small GTP-binding family protein	GTPase activity [GO:0003924]; GTP binding [GO:0005525]	cytoplasm [GO:0005737]; early endosome [GO:0005769]; early endosome membrane [GO:0031901]; endocytic vesicle [GO:0030139]; endoplasmic reticulum [GO:0005783]; endosome [GO:0005768]; multivesicular body membrane [GO:0032585]; organelle [GO:0043226]; plasma membrane [GO:0005886]	intracellular protein transport [GO:0006886]; late endosome to vacuole transport [GO:0045324]; Rab protein signal transduction [GO:0032482]; vacuole organization [GO:0007033]	PF00071;	Ras	Ras family	--	--
Ca_TC01228	--	AT1G52320.2				--	plasma membrane [GO:0005886]	cellular response to nitrate [GO:0071249]	PF04783;PF04782;	DUF630;DUF632	Protein of unknown function (DUF630);Protein of unknown function (DUF632)	--	--
Ca_TC01229	--	AT1G79915.1			Putative methyltransferase family protein	protein methyltransferase activity [GO:0008276]	nucleus [GO:0005634]	--	PF10294;	Methyltransf_16	Lysine methyltransferase	K23040	03019 Messenger RNA biogenesis [BR:ath03019]
Ca_TC01230	--	AT1G79910.1			Regulator of Vps4 activity in the MVB pathway protein	--	--	protein transport [GO:0015031]	PF03398;	Ist1	Regulator of Vps4 activity in the MVB pathway	--	--
Ca_TC01232	--	AT3G16060.1			ATP binding microtubule motor family protein	ATPase activity [GO:0016887]; ATP binding [GO:0005524]; microtubule binding [GO:0008017]; microtubule motor activity [GO:0003777]	kinesin complex [GO:0005871]; microtubule [GO:0005874]; nucleus [GO:0005634]; plasma membrane [GO:0005886]	microtubule-based movement [GO:0007018]; regulation of cell wall organization or biogenesis [GO:1903338]	PF00225;	Kinesin	Kinesin motor domain	K10393	03036 Chromosome and associated proteins [BR:ath03036]
Ca_TC01233	--	AT3G16070.1				helicase activity [GO:0004386]	--	--	--	--	--	--	--
Ca_TC01234	--	AT3G16080.1			Zinc-binding ribosomal protein family protein	metal ion binding [GO:0046872]; rRNA binding [GO:0019843]; structural constituent of ribosome [GO:0003735]	ribosome [GO:0005840]	translation [GO:0006412]	PF01907;	Ribosomal_L37e	Ribosomal protein L37e	K02922	03010 Ribosome [PATH:ath03010]
Ca_TC01235	--	AT1G52280.1		AtRABG3d, RABG3d	RAB GTPase homolog G3D	GTPase activity [GO:0003924]; GTP binding [GO:0005525]	Golgi apparatus [GO:0005794]; plasma membrane [GO:0005886]; vacuolar membrane [GO:0005774]; vacuole [GO:0005773]	intracellular protein transport [GO:0006886]; Rab protein signal transduction [GO:0032482]	PF00071;	Ras	Ras family	K07897	04031 GTP-binding proteins [BR:ath04031]
Ca_TC01236	--	AT1G52280.1		AtRABG3d, RABG3d	RAB GTPase homolog G3D	GTPase activity [GO:0003924]; GTP binding [GO:0005525]	Golgi apparatus [GO:0005794]; plasma membrane [GO:0005886]; vacuolar membrane [GO:0005774]; vacuole [GO:0005773]	intracellular protein transport [GO:0006886]; Rab protein signal transduction [GO:0032482]	PF00071;	Ras	Ras family	--	--
Ca_TC01237	--	AT3G16110.1		ATPDIL1-6, ATPDI4, PDI4, PDIL1-6	PDI-like 1-6	protein disulfide isomerase activity [GO:0003756]	endoplasmic reticulum [GO:0005783]; endoplasmic reticulum lumen [GO:0005788]	cell redox homeostasis [GO:0045454]; protein folding [GO:0006457]; response to endoplasmic reticulum stress [GO:0034976]	PF00085;	Thioredoxin	Thioredoxin	--	--
Ca_TC01238	--	AT3G24600.1			Late embryogenesis abundant protein, group 2	--	integral component of membrane [GO:0016021]	--	PF03168;	LEA_2	Late embryogenesis abundant protein	--	--
Ca_TC01239	--	AT1G45688.1				microtubule binding [GO:0008017]	integral component of membrane [GO:0016021]; plasma membrane [GO:0005886]; trans-Golgi network [GO:0005802]	--	--	--	--	--	--
Ca_TC01240	--	AT3G16120.1			Dynein light chain type 1 family protein	dynein intermediate chain binding [GO:0045505]; dynein light intermediate chain binding [GO:0051959]; motor activity [GO:0003774]	cytoplasm [GO:0005737]; cytoplasmic dynein complex [GO:0005868]; dynein complex [GO:0030286]; microtubule [GO:0005874]	microtubule-based process [GO:0007017]; positive regulation of ATP-dependent microtubule motor activity, plus-end-directed [GO:2000582]	PF01221;	Dynein_light	Dynein light chain type 1	--	--
Ca_TC01241	--	AT1G79870.1			D-isomer specific 2-hydroxyacid dehydrogenase family protein	glyoxylate reductase (NADP) activity [GO:0030267]; hydroxyphenylpyruvate reductase activity [GO:0047995]; hydroxypyruvate reductase activity [GO:0016618]; NAD binding [GO:0051287]	cytoplasm [GO:0005737]; cytosol [GO:0005829]	oxidative photosynthetic carbon pathway [GO:0009854]	PF00389;PF02826;	2-Hacid_dh;2-Hacid_dh_C	D-isomer specific 2-hydroxyacid dehydrogenase, catalytic domain;D-isomer specific 2-hydroxyacid dehydrogenase, NAD binding domain	K15919	00260 Glycine, serine and threonine metabolism [PATH:ath00260]
Ca_TC01242	--	AT1G79860.1		ATROPGEF12, ROPGEF12, MEE64	RHO guanyl-nucleotide exchange factor 12	Rho guanyl-nucleotide exchange factor activity [GO:0005089]	cytoplasm [GO:0005737]; plasma membrane [GO:0005886]; pollen tube [GO:0090406]	embryo development ending in seed dormancy [GO:0009793]; pollen tube growth [GO:0009860]; regulation of pollen tube growth [GO:0080092]	PF03759;	PRONE	PRONE (Plant-specific Rop nucleotide exchanger)	--	--
Ca_TC01243	--	AT1G79860.1		ATROPGEF12, ROPGEF12, MEE64	RHO guanyl-nucleotide exchange factor 12	Rho guanyl-nucleotide exchange factor activity [GO:0005089]	cytoplasm [GO:0005737]; plasma membrane [GO:0005886]; pollen tube [GO:0090406]	embryo development ending in seed dormancy [GO:0009793]; pollen tube growth [GO:0009860]; regulation of pollen tube growth [GO:0080092]	PF03759;	PRONE	PRONE (Plant-specific Rop nucleotide exchanger)	--	--
Ca_TC01245	--	AT1G79830.4		GC5	golgin candidate 5	--	cytoplasm [GO:0005737]; Golgi apparatus [GO:0005794]; nucleus [GO:0005634]	--	PF12329;PF12325;	TMF_DNA_bd;TMF_TATA_bd	TATA element modulatory factor 1 DNA binding;TATA element modulatory factor 1 TATA binding	K20286	04131 Membrane trafficking [BR:ath04131]
Ca_TC01246	HB	AT1G79840.2		GL2	HD-ZIP IV family of homeobox-leucine zipper protein with lipid-binding START domain	DNA-binding transcription factor activity [GO:0003700]; lipid binding [GO:0008289]; sequence-specific DNA binding [GO:0043565]	nucleus [GO:0005634]	epidermal cell fate specification [GO:0009957]; negative regulation of trichoblast fate specification [GO:0010062]	PF00046;PF01852;	Homeodomain;START	Homeodomain;START domain	K09338	03000 Transcription factors [BR:ath03000]
Ca_TC01247	--	AT3G12770.1		MEF22	mitochondrial editing factor 22	zinc ion binding [GO:0008270]	mitochondrion [GO:0005739]	mitochondrial mRNA modification [GO:0080156]; RNA modification [GO:0009451]	PF14432;PF01535;PF13041;	DYW_deaminase;PPR;PPR_2	DYW family of nucleic acid deaminases;PPR repeat;PPR repeat family	--	--
Ca_TC01248	--	AT1G79830.4		GC5	golgin candidate 5	--	cytoplasm [GO:0005737]; Golgi apparatus [GO:0005794]; nucleus [GO:0005634]	--	PF12329;PF12325;	TMF_DNA_bd;TMF_TATA_bd	TATA element modulatory factor 1 DNA binding;TATA element modulatory factor 1 TATA binding	K20286	04131 Membrane trafficking [BR:ath04131]
Ca_TC01249	--	AT1G52190.1			Major facilitator superfamily protein	low-affinity nitrate transmembrane transporter activity [GO:0080054]; oligopeptide transmembrane transporter activity [GO:0035673]; peptide:proton symporter activity [GO:0015333]; peptide transmembrane transporter activity [GO:1904680]	integral component of membrane [GO:0016021]; plasma membrane [GO:0005886]	nitrate transport [GO:0015706]	PF00854;	PTR2	POT family	--	--
Ca_TC01250	--	AT4G29100.1			basic helix-loop-helix (bHLH) DNA-binding superfamily protein	DNA binding [GO:0003677]; DNA-binding transcription activator activity, RNA polymerase II-specific [GO:0001228]; DNA-binding transcription factor activity [GO:0003700]; protein dimerization activity [GO:0046983]	nucleus [GO:0005634]	regulation of transcription, DNA-templated [GO:0006355]	--	--	--	--	--
Ca_TC01251	AUX/IAA	AT2G22670.4		IAA8	indoleacetic acid-induced protein 8	--	nucleus [GO:0005634]	auxin-activated signaling pathway [GO:0009734]; regulation of transcription, DNA-templated [GO:0006355]	PF02309;	AUX_IAA	AUX/IAA family	--	--
Ca_TC01252	--	AT1G65680.1		ATEXPB2, EXPB2, ATHEXP BETA 1.4	expansin B2	--	cell wall [GO:0005618]; extracellular region [GO:0005576]; membrane [GO:0016020]	plant-type cell wall loosening [GO:0009828]; sexual reproduction [GO:0019953]; unidimensional cell growth [GO:0009826]	PF03330;PF01357;	DPBB_1;Pollen_allerg_1	Lytic transglycolase;Pollen allergen	--	--
Ca_TC01254	--	AT3G16200.1				DNA-directed 5'-3' RNA polymerase activity [GO:0003899]	endosome [GO:0005768]; Golgi apparatus [GO:0005794]; integral component of membrane [GO:0016021]; trans-Golgi network [GO:0005802]	--	--	--	--	--	--
Ca_TC01255	--	AT3G18950.1			Transducin/WD40 repeat-like superfamily protein	--	--	--	PF00400;	WD40	WD domain, G-beta repeat	--	--
Ca_TC01256	--	AT3G12740.1		ALIS1	ALA-interacting subunit 1	aminophospholipid transmembrane transporter activity [GO:0015247]	endoplasmic reticulum [GO:0005783]; endoplasmic reticulum membrane [GO:0005789]; Golgi apparatus [GO:0005794]; Golgi membrane [GO:0000139]; integral component of membrane [GO:0016021]; late endosome membrane [GO:0031902]; plasma membrane [GO:0005886]	phospholipid translocation [GO:0045332]; phospholipid transport [GO:0015914]	PF03381;	CDC50	LEM3 (ligand-effect modulator 3) family / CDC50 family	--	--
Ca_TC01258	--	AT5G08370.1		AtAGAL2, AGAL2	alpha-galactosidase 2	alpha-galactosidase activity [GO:0004557]; raffinose alpha-galactosidase activity [GO:0052692]	apoplast [GO:0048046]; plant-type cell wall [GO:0009505]	carbohydrate metabolic process [GO:0005975]; cell wall organization [GO:0071555]; leaf morphogenesis [GO:0009965]; positive regulation of flower development [GO:0009911]; response to fungus [GO:0009620]	PF16499;	Melibiase_2	Alpha galactosidase A	--	--
Ca_TC01259	--	AT3G16260.1		TRZ4	tRNAse Z4	3'-tRNA processing endoribonuclease activity [GO:0042781]; metal ion binding [GO:0046872]	mitochondrion [GO:0005739]	mitochondrial tRNA 3'-trailer cleavage, endonucleolytic [GO:0072684]; tRNA 3'-end processing [GO:0042780]	PF13691;	Lactamase_B_4	tRNase Z endonuclease	K00784	03013 RNA transport [PATH:ath03013]
Ca_TC01260	--	AT3G16250.1		NDF4	NDH-dependent cyclic electron flow 1	2 iron, 2 sulfur cluster binding [GO:0051537]; electron transfer activity [GO:0009055]; metal ion binding [GO:0046872]	chloroplast [GO:0009507]; chloroplast thylakoid membrane [GO:0009535]; NAD(P)H dehydrogenase complex (plastoquinone) [GO:0010598]	photosynthetic electron transport in photosystem I [GO:0009773]	PF00111;	Fer2	2Fe-2S iron-sulfur cluster binding domain	--	--
Ca_TC01261	--	AT3G16240.1		DELTA-TIP, TIP2;1, DELTA-TIP1, AQP1, ATTIP2;1	delta tonoplast integral protein	identical protein binding [GO:0042802]; methylammonium transmembrane transporter activity [GO:0015200]; water channel activity [GO:0015250]	cell wall [GO:0005618]; central vacuole [GO:0042807]; chloroplast [GO:0009507]; chloroplast envelope [GO:0009941]; Golgi apparatus [GO:0005794]; integral component of membrane [GO:0016021]; plant-type cell wall [GO:0009505]; plant-type vacuole membrane [GO:0009705]; plasma membrane [GO:0005886]; plasmodesma [GO:0009506]; protein storage vacuole [GO:0000326]; vacuolar membrane [GO:0005774]; vacuol…	water transport [GO:0006833]	PF00230;	MIP	Major intrinsic protein	--	--
Ca_TC01262	--	AT2G32230.1		PRORP1	proteinaceous RNase P 1	metal ion binding [GO:0046872]; ribonuclease P activity [GO:0004526]	chloroplast [GO:0009507]; mitochondrion [GO:0005739]	tRNA 5'-leader removal [GO:0001682]; tRNA processing [GO:0008033]	PF17177;PF16953;	PPR_long;PRORP	Pentacotripeptide-repeat region of PRORP;Protein-only RNase P	K18213	03013 RNA transport [PATH:ath03013]
[truncated: 32,387 more rows]

## Sheet: lncRNAs-cis
LncRNA id	Target mRNA id	Molecular Function	Cellular Component	Biological Process
[truncated: 5,221 more rows]

## Sheet: lncrNAs-trans
LncRNA id	Target mRNA id	Molecular Function	Cellular Component	Biological Process
[truncated: 58,635 more rows]
