# Supplementary material for: An integrated transcriptome mapping the regulatory network of coding and long non-coding RNAs provides a genomics resource in chickpea
Source: Commun Biol. 2022 Oct 19;5:1106. doi: 10.1038/s42003-022-04083-4 (PMC9581958; doi:10.1038/s42003-022-04083-4)
Supplement: Supplementary file 8 — Supplementary Data 5 [file 42003_2022_4083_MOESM8_ESM.xlsx]

## Sheet: FPKM matrix
Supplementary Data 5. FPKM matrix showing expression levels of all the protein-coding genes and lncRNAs in different tissues/organs.
Transcript id	Genomic Coordinates	mRNA	lncRNA	GS	S	R	Rtip	RH	YL	ML	Brac	SAM	FB1	FB2	FB3	FB4	FL1	FL2	FL3	FL4	FL5	Cal	Cor	And	Gyn	Pedi	PodSh	SdCt	Emb	Endo	5DAP	10DAP	20DAP	30DAP	Nod
Ca_TC00001	Ca1:95-1007	mRNA		8.42	2.387	0.82	0.897	4.407	1.973	2.593	0.883	4.027	3.703	3.013	2.5	2.027	1.793	1.547	1.697	1.637	1.78	0.897	1.247	0.503	4.06	2.75	2.6	3.51	1.687	2.66	1.767	2.937	18.74	0.69	0.163
Ca_TC00002	Ca1:1619-3833	mRNA		10.027	4.237	2.85	2.043	3.767	3.873	3.25	1.43	4.117	4.517	3.817	3.757	2.63	3.403	2.337	3.197	2.577	3.247	1.867	2.863	1.93	7.29	3.333	5.18	4.987	2.417	3.807	5.76	5.103	13.215	1.49	0.423
Ca_TC00003	Ca1:17892-24325	mRNA		8.71	8.277	4.88	9.567	11.913	7.833	10.28	8.477	21.22	17.02	18.377	14.693	12.523	12.42	12.55	10.14	11.01	8.947	7.817	7.29	10.107	8.343	8.36	17.483	7.97	5.28	9.057	11.68	13.03	69.265	6.505	2.287
Ca_TC00004	Ca1:34783-38115	mRNA		9.19	7.723	9.97	10.91	7.267	10.287	9.983	10.923	11.047	16.153	18.517	16.693	16.913	15.593	16.363	16.067	17.97	18.27	18.423	13.81	37.13	14.19	17.3	17.227	11.223	6.767	13.673	18.83	15.467	203.315	5.455	2.187
Ca_TC00005	Ca1:39738-49440	mRNA		0.49	1.543	0.12	0.553	0.35	1.663	1.197	0.6	1.053	1.657	1.313	1.503	1.33	0.577	0.48	0.383	0.233	0.447	1.007	1.62	2.387	0.867	0.69	1.533	0.72	0.31	0.107	0.437	2.123	51.26	1.8	1
Ca_TC00006	Ca1:66832-81660	mRNA		28.813	21.27	19.33	35.217	34.45	16.347	18.567	8.44	41.533	41.543	51.12	44.14	28.693	14.277	17.253	13.25	8.133	11.287	13.48	24.267	74.61	20.863	18.127	26.23	17.35	18.413	8.39	15.403	25.733	1524.01	1.16	4.99
Ca_TC00007	Ca1:73987-81663	mRNA		24.99	13.64	16.51	24.9	20.09	14.803	14.133	13.073	9.65	25.09	30.783	30.833	18.29	13.083	11.067	12.057	11.377	13.35	11.787	12.247	42.28	13.34	22.757	11.783	20.15	23.293	17.53	13.173	17.807	481.915	0.745	2.24
Ca_TC00008	Ca1:91446-106312	mRNA		28.323	36.883	16.61	35.263	13.847	30.747	25.973	16.98	45.287	40.5	34.25	29.9	24.867	25.53	29.58	26.78	19.963	22.48	24.88	32.563	15.663	57.063	25.777	29.66	21.913	32.853	22.98	46.27	44.913	1520.61	12.865	7.587
Ca_TC00009	Ca1:110921-111706		lncRNA	0.33	0.23	0	0.1	0.177	0.24	0.027	0	0.663	0.59	0.857	0.573	0.19	0.537	0.453	0.427	0.293	0.33	0.097	0.287	0	0.09	0.2	0.14	0.133	0.303	0.313	0.023	0.053	0.9	0.265	0
Ca_TC00010	Ca1:103034-111833	mRNA		5.487	4.567	4.86	4.477	4.387	4.303	3.88	2.44	6.927	8.69	9.043	8.193	8.203	8.173	7.957	6.997	5.74	5.84	3.87	8.65	2.1	6.847	3.077	6.307	4.157	3.693	4.697	8.123	6.913	107.99	2.845	0.663
Ca_TC00011	Ca1:125831-126753		lncRNA	0.03	0.043	0	0.047	0	0.013	0	0	0.07	0.027	0.027	0	0	0.403	0.903	0.887	0.177	0.123	0	0	0	0.043	0	0	0.01	0	0.02	0.043	0.03	0	0	0
Ca_TC00012	Ca1:127272-130576	mRNA		4.803	4.017	10.72	0.337	0.033	0.813	2.513	0.627	4.687	0.587	0.477	0.373	0.597	5.727	9.943	17.37	14.117	5.86	3.567	1.017	0.133	1.957	13.507	2.077	0.15	0.093	2.26	1.203	0.28	37	0.09	0.053
Ca_TC00013	Ca1:154438-160848	mRNA		40.937	51.463	64.93	67.24	51.177	31.533	24.447	16.313	68.963	35.093	35.76	34.167	39.99	44.373	47.38	43.063	38.377	38.007	30.02	40.287	30.753	63.47	33.467	72.32	22.97	62.023	34.5	81.54	69.28	2765.43	38.67	15.353
Ca_TC00014	Ca1:154477-160785	mRNA		24.403	20.353	31.86	11.15	20.967	11.903	14.273	9.49	9.85	20.13	18.45	16.207	14.89	17.687	19.917	22.497	19.597	22.88	11.693	10.617	8.153	14.013	27.743	12.327	12.157	17.96	17.237	16.173	13.907	822.095	12.205	1.67
Ca_TC00015	Ca1:172773-174436	mRNA		0.247	0.087	0.11	0.363	0.227	0.383	0.393	0.253	0.12	0.46	0.84	1.39	38.543	60.007	40.153	17.957	10.777	48.28	0.11	0.497	27.423	0.563	0.14	0.25	0.143	0.033	0.447	0.243	0.16	9.5	0.475	0.027
Ca_TC00016	Ca1:174608-178301	mRNA		5.917	4.047	4.81	5.917	5.837	3.57	3.733	3.16	6.46	6.803	7.39	6.577	5.913	6.623	7.373	7.103	5.39	6.437	5.613	6.593	6.663	9.653	5.017	6.77	5.593	3.823	3.427	10.427	8.937	278	2.295	1.707
Ca_TC00017	Ca1:182019-187457	mRNA		4.387	12.22	2.74	12.273	9.097	6.397	6.897	4.773	7.167	7.36	6.41	6.763	6.55	6.73	7.233	7.837	7.74	10.64	9.787	5.583	2.07	6.577	12.197	7.197	6.943	7.973	12.993	26.447	7.497	209.53	1.265	2.433
Ca_TC00018	Ca1:186897-187459	mRNA		3.017	6.867	2.19	3.177	5.897	5.537	4.527	2.597	5.713	5.887	5.563	3.913	2.17	4.017	5.157	5.833	7.817	8.963	3.103	1.4	0.267	1.277	5.75	1.077	2.31	5.517	13.643	3.09	1.047	12.42	0.42	0.477
Ca_TC00019	Ca1:202847-209878	mRNA		6.05	5.263	1.9	6.967	5.133	6.027	5.25	5.14	8.93	10.78	10.603	8.19	8.273	9.137	10.22	7.247	4.46	5.407	6.527	8.92	5.17	10.65	5.417	6.813	4.053	4.967	13.99	20.66	13.92	320	2.715	1.603
Ca_TC00020	Ca1:213538-222972	mRNA		11.253	6.033	5.58	9.903	6.593	9.483	6.71	6.8	9.89	11.02	11.703	11.153	9.78	8.153	8.043	7.157	8.637	7.257	7.39	11.857	10.847	11.73	7.71	8.993	13.347	11.197	7.647	15.98	17.327	866.425	7.12	3.497
Ca_TC00021	Ca1:214420-219256	mRNA		0	0	0	0	0	0	0	0	0	0	0.01	0	0	0	0	0	0	0	0	0	0.617	0	0	0.017	0	0	0	0	0	0	0	0
Ca_TC00022	Ca1:220817-222765	mRNA		24.353	13.133	12.84	13.663	6.463	22.89	11.8	17.19	29.237	23.043	20.83	19.913	24.143	20.31	21.747	17.64	25.683	20.083	15.933	19.49	5.423	22.253	20.07	12.797	31.253	29.917	13.217	26.003	31.21	110.075	13.15	4.813
Ca_TC00023	Ca1:224305-225364	mRNA		1.043	0.23	0.7	0.45	0.43	0.83	0.443	0.413	1.223	1.077	1.26	1.34	1.16	0.55	0.483	0.593	0.8	0.637	0.633	1.267	0.42	1.153	0.377	0.983	1.517	0.84	1.45	1.24	4.263	49.545	0.25	0.03
Ca_TC00024	Ca1:223716-225157	mRNA		17.65	6.38	11.92	25.137	5.8	7.047	6.307	6.877	17.837	13.093	14.23	15.643	17.65	11.307	9.6	9.913	12.173	11.07	17.433	20.08	7.27	17.953	9.013	25.993	16.33	15.473	13.333	12.93	20.463	517.955	7.08	2.55
Ca_TC00025	Ca1:229299-232279	mRNA		375.637	245.507	386.12	743.2	130.873	359.63	167.58	137.223	511.997	365.127	340.913	297.527	213.04	187.613	215.81	272.563	252.577	251.673	143.89	276.7	112.607	472.083	191.58	221.137	301.83	868.373	776.54	428.027	418.913	19425.2	93.075	42.32
Ca_TC00026	Ca1:230681-231937	mRNA		193.433	138.027	275.55	281.363	20.947	213.807	95.323	126.34	146.473	97.423	87.623	114.74	66.78	52.427	62.267	127.373	163.23	118.627	85.56	125.8	53.407	133.897	117.56	105.127	217.01	565.777	512	148.22	208.767	4487.85	42.435	25.71
Ca_TC00027	Ca1:237089-240063	mRNA		0.04	0.053	0.03	0.063	0.013	0.027	0.027	0.017	0.207	0.407	0.75	0.64	0.3	0.09	0.06	0.053	0.057	0.017	0.02	0.043	1.183	0.103	0.01	0.02	0.093	0.097	0.063	0.03	0.023	53	0	0.007
Ca_TC00028	Ca1:240994-244955	mRNA		4.84	2.56	4.03	2.707	2.173	5.697	1.987	2.98	3.65	5.13	4.443	7.577	3.587	3.957	2.49	2.993	2.427	2.673	4.127	4.537	0.633	5.23	2.073	0.863	6.793	6.39	0.13	8.003	10.727	419.455	0.295	0.18
Ca_TC00029	Ca1:240137-244760	mRNA		2.797	1.397	2.92	2.373	1.38	2.067	1.39	1.683	11.997	6.73	9.103	5.29	6.183	1.6	3.927	2.183	3.697	3.983	5.283	6.723	1.463	10.997	1.477	3.383	2.287	2.933	0.23	6.327	9.333	708.045	0.525	0.34
Ca_TC00030	Ca1:255301-257356	mRNA		1.677	0.873	1.79	4.193	0	1.533	0.327	0.323	2.72	1.15	1.197	1.187	1.27	0.787	0.83	0.75	1.2	0.92	1.857	1.88	0.61	1.883	0.703	2.147	0.3	1.887	0.093	1.43	1.563	55.5	0.19	0.07
Ca_TC00031	Ca1:257457-263746	mRNA		1.713	2.707	3.83	3.72	0	3.77	2.963	2.51	0.353	0	0	0.373	0	0	0	1.457	1.847	1.133	1.62	1.807	0	0.89	0.947	0.693	1.413	4.893	0.257	1.047	0.333	31.11	0.33	0.54
Ca_TC00032	Ca1:264002-268028	mRNA		44.143	30.99	25.72	31.357	5.017	189.017	62.39	42.58	157.75	164.073	121.6	104.533	93.15	95.113	101.193	108.203	150.15	83.63	145.957	100.073	25.953	62.447	80.067	198.977	40.01	47.457	43.917	41.26	72.75	610.935	10.71	5.453
Ca_TC00033	Ca1:257473-263732	mRNA		14.53	10.687	9.62	13.503	9.81	16.487	12.187	8.623	14.84	13.71	12.477	10.943	12.987	13.497	14.417	14.623	10.187	11.72	10.11	15.227	5.533	14.647	5.863	10.09	5.657	15.833	2.063	9.547	10.01	467.06	6.18	1.96
Ca_TC00034	Ca1:267487-271240	mRNA		108.267	167.65	35.29	71.923	20.513	524.97	228.37	63.853	158.637	193.183	123.837	145.17	94.91	102.723	115.577	115.123	118.657	92.663	174.827	222.69	36.977	156.023	143.94	184.857	199.057	206.403	67.257	161.017	221.627	13388.4	41.18	20.667
Ca_TC00035	Ca1:273330-275974	mRNA		21.02	20.55	25.75	28.18	22.837	16.263	15.15	12.88	32.397	26.493	30.24	27.27	29.477	25.263	26.557	23.653	27.163	23.413	27.27	33.087	27.277	32.96	21.993	42.77	25.79	12.37	27.6	33.263	31.01	223.24	5.86	5.353
Ca_TC00036	Ca1:273335-279141	mRNA		22.063	25.643	21.48	23.89	30.61	16.253	16.7	11.357	22.55	23.053	25.077	26.907	23.4	24.263	22.6	19.69	16.107	19.927	20.06	30.737	23.99	25.017	20.2	28.68	30.843	13.28	19.203	31.29	33.143	1005.76	8.08	4.43
Ca_TC00037	Ca1:289173-294113	mRNA		61.67	45.517	32.09	71.283	28.527	58.847	36.39	24.057	48.023	59.003	50.953	52.343	37.623	36.747	37.37	37.837	19.883	31.207	24.997	55.827	29.687	73.883	30.627	29.177	45.403	120.267	64.607	63.43	68.97	4927.53	17.295	8.86
Ca_TC00038	Ca1:292917-293996	mRNA		45.66	26.117	32.45	59.583	18.597	48.15	20.337	38.037	93.157	87.583	84.377	64.157	60.697	48.2	53.433	65.96	67.85	75.597	39.96	53.07	30.877	95.347	41.833	56.417	37.85	91.323	105.067	60.727	71.223	496.575	8.68	5.017
Ca_TC00039	Ca1:296172-299336	mRNA		5.123	1.507	3.94	5.887	5.22	2.057	2.173	2.787	3.27	5.61	9.183	13.587	17.07	9.877	8.847	5.237	3.563	4.44	4.747	11.99	64.743	6.127	3.783	5.147	5.063	1.703	4.483	8.327	7.16	159	0.63	2.367
Ca_TC00040	Ca1:306853-312028	mRNA		5.587	7.793	4.22	8.97	3.343	4.997	5.53	4.13	8.293	7.59	6.65	5.827	5.22	7.53	7.903	6.567	4.423	5.867	6.723	8.32	6.137	11.943	4.527	6.813	5.553	7.643	8.28	15.08	13.04	369.225	5.165	2.06
Ca_TC00041	Ca1:302018-307149	mRNA		27.65	25.903	22.9	18.857	21.813	25.77	26.833	22.97	30.957	40.093	39.513	35.953	33.137	38.287	40.933	35.773	25.48	30.737	23.96	28.623	21.573	37.947	23.69	34.733	18.953	22.58	20.62	36.753	35.217	1314.78	14.105	5.14
Ca_TC00042	Ca1:314006-315878	mRNA		0	0	0	0	0	0	0.013	0	0	0.027	0	0	0	0	0.013	0	0	0	0	0	0	0	0	0	0.047	0	0.01	0	0	0	0	0
Ca_TC00043	Ca1:313527-318006	mRNA		9.053	5.9	4.15	10.803	1.43	7.993	6.363	5.53	16.007	15.663	14.287	12.617	12.92	13.703	14.637	15.293	9.3	11.157	6.803	11.797	3.043	14.043	12.557	11.637	12.07	15.203	20.943	14.58	20.517	271	2.77	2.05
Ca_TC00044	Ca1:318884-325249	mRNA		4.553	6.353	1.3	8.52	2.88	12.23	6.013	4.88	9.83	10.18	8.543	6.89	5.193	4.467	4.827	4.613	5.217	6.273	6.57	4.857	7.337	9.883	3.953	5.617	9.183	9.697	9.637	17.047	18.717	193	2.815	1.477
Ca_TC00045	Ca1:329777-336668	mRNA		10.527	10.12	7.95	12.68	4.227	10.33	7.477	4.203	14.197	10.637	9.27	8.64	6.93	4.833	5.04	5.21	5.44	6.207	7.183	8.867	2.683	15.403	4.21	8.96	9.967	11.923	7.51	13.183	16.27	857.765	4.915	1.88
Ca_TC00046	Ca1:335955-336546		lncRNA	7.03	5.357	6.57	6.413	3.57	7.477	4.887	2.833	25.367	11.06	11.54	9.05	7.627	5.44	5.303	6.307	9.417	7.98	5.73	5.793	1.447	10.56	4.003	6.283	6.757	7.363	9.447	8.093	7.107	47.995	2.085	1.917
Ca_TC00047	Ca1:337453-338614		lncRNA	0.05	0	0	0.023	0	0.033	0.01	0.02	0.277	0.093	0.05	0.14	0.087	0.027	0.057	0.03	0.02	0	0.497	0	0.027	0.217	1.327	0.013	0.053	0.023	0.017	0	0.057	0.5	0.02	0
Ca_TC00048	Ca1:338852-341856	mRNA		45.63	15.583	34.93	103.533	30.223	28.07	21.877	19.867	34.67	46.333	47.973	47.1	46.407	42.087	44.943	45.997	40.74	36.797	41.737	75.953	55.6	64.363	31.12	54.73	48.84	57.453	55.25	72.837	87.42	2892.5	22.06	10.553
Ca_TC00049	Ca1:344213-348006	mRNA		4.467	6.507	4.06	2.93	2.35	10.8	12.86	15.677	3.97	7.32	4.863	5.58	6.333	6.687	6.43	7.837	8.253	7.983	13.243	10.083	7.02	3.99	5.02	11.347	6.02	2.5	2.767	6.087	4.897	179.75	1.29	0.847
Ca_TC00050	Ca1:346426-347813	mRNA		23.497	32.877	16.98	9.313	15.453	62.027	83.793	104.307	27.74	39.53	39.007	36	37.583	45.26	48.767	64.653	77.44	64.953	43.503	12.33	29.167	10.037	25.297	25.793	37.333	15.81	18.76	15.057	13.887	167.75	8.565	2.55
Ca_TC00051	Ca1:348901-351287	mRNA		1.273	0.383	0.37	0.987	0.067	1.077	0.773	0.39	0.82	1.72	1.2	1.757	3.333	1.327	1.51	1.463	0.713	1.023	0.787	1.907	8.903	1.57	0.647	1.39	0.593	1.37	1.787	1.76	1.767	11.48	0.105	0.01
Ca_TC00052	Ca1:348884-355407	mRNA		30.517	24.46	21.02	65.073	2.383	35.55	17.217	12.237	74.007	50.387	38.93	28.79	25.643	25.04	31.727	38.387	28.67	31.253	14.203	26.143	6.41	64.71	19.833	21.7	23.397	72.953	81.673	37.46	40.333	759.52	6.095	6.653
Ca_TC00053	Ca1:356528-359847	mRNA		19.193	30.15	10.13	24.997	2.573	68.327	36.223	31.34	42.987	36.983	36.933	28.27	22.887	13.01	14.917	22.633	24.533	26.447	22.233	19.657	5.517	22.477	13.65	25.227	21.403	33.87	34.72	24.62	37.98	125.285	8.175	2.813
Ca_TC00054	Ca1:356476-361449	mRNA		37.023	64.923	20.37	42.853	5.313	117.983	65.49	42.43	55.29	61.717	56.663	47.8	33.577	23	22.51	27.837	23.13	32.737	30.787	38.38	9.937	44.637	24.173	35.577	52.417	54.807	39.893	44.253	52.583	1467.21	23.265	5.313
Ca_TC00055	Ca1:370344-375584	mRNA		32.627	38.887	31.65	38.257	31.743	44.38	40.023	31.593	40.743	41.42	45.583	43.61	43.727	42.23	39.993	37.213	42.003	32.727	39.52	52.3	26.667	34.827	35.82	49.95	30.27	31.747	28.907	27.87	33.027	909.42	6.665	6.207
Ca_TC00056	Ca1:377934-383856	mRNA		16.133	19.85	20.7	16.363	21.073	14.473	17.9	18.74	23.283	21.553	21.663	18.74	17.167	21.503	22.07	21.78	24.143	20.85	19.46	16.857	15.58	17.157	14.67	18.637	17.16	11.713	19.667	16.637	25.877	536.5	13.455	5.44
Ca_TC00057	Ca1:385219-385465		lncRNA	0	0	0	0	0	0	0	0	0	0	0	0	0	0	0	0	0	0	0.9	0.41	0	0	0	0	0	0	0	0	0	0	0	0
Ca_TC00058	Ca1:385985-386282		lncRNA	0	0	0	0.377	0	0	0	0	0.093	0	0	0	0	0	0	0	0	0	1.16	0.633	0	0	0	0	0	0	0	0.96	0.72	0	0	0
Ca_TC00059	Ca1:387375-390753	mRNA		15.497	13.257	35.25	16.287	15.277	9.643	9.263	6.733	12.877	12.453	13.567	12.243	9.02	11.55	11.563	11.277	13.153	11.163	16.727	12.137	2.48	14.65	36.99	25.633	8.32	7.673	6.357	19.393	21.723	276.5	1.87	6.427
Ca_TC00060	Ca1:393744-397871	mRNA		13.337	14.267	10.08	10.993	9.1	17.887	13.487	13.177	17.947	18.92	18.647	16.9	16.323	22.937	24.25	22.157	17.45	17.553	15.427	17.273	9.683	17.84	23.02	12.73	17.02	14.757	21.983	16.823	15.823	522.5	6.845	3.47
Ca_TC00061	Ca1:400809-401507	mRNA		278.717	120.277	156.15	818.263	34.44	330.357	79.31	130.22	329.837	309.543	263.88	196.343	120	103.19	111.24	203.74	303.747	179.597	98.117	131.53	81.117	284.453	81.613	138.107	178.073	705.507	657.447	278.073	358.103	1088	19.04	33.977
Ca_TC00062	Ca1:404734-408734	mRNA		0.057	0	0	0	0.003	0.077	0	0.063	0.17	4.88	6.73	4.73	0.523	0.247	0.283	0.443	0.5	0.467	0.08	0.123	7.423	0.433	0.097	0.14	1.7	1.85	68.953	5.353	6.58	105.5	0	0.03
Ca_TC00063	Ca1:410030-412622	mRNA		28.717	16.733	24.01	41.89	9.437	21.05	14.127	16.09	41.71	26.83	26.243	24.057	22.537	22.61	23.613	25.807	26.753	30.203	27.027	31.86	11.34	59.51	22.333	26.127	37.85	42.863	32.56	62.623	54.053	1505.5	20.315	8.413
Ca_TC00064	Ca1:413825-417285	mRNA		30.92	9.67	18.77	39.907	4.937	15.787	9.55	5.787	33.357	37.073	29.687	20.293	17.147	14.357	18.537	23.7	13.06	22.07	12.76	31.307	10.85	63.477	22.177	22.803	41.163	60.723	45.18	55.68	77.463	2792.5	23.93	7.977
Ca_TC00065	Ca1:419464-424131	mRNA		1.863	1.01	0.32	14.787	0	1.007	0.387	1.06	0.72	4.323	5.87	7.973	12.493	9.547	8.487	3.39	1.75	0.823	0.837	26.497	1.087	3.653	0.143	0.393	1.893	0.603	0.113	0.977	1.957	11	0.105	0.573
Ca_TC00066	Ca1:424420-432467	mRNA		887.6	1802.09	70.07	79.39	57.4	4343.49	3103.41	6480.37	1027.52	1537.83	1335.34	1450.37	1111.81	820.613	663.797	773.34	1209.4	863.77	2005.52	913.023	138.213	256.58	673.417	1061.52	1702.3	327.763	136.93	306.097	569.073	11636.5	138.18	15.343
Ca_TC00067	Ca1:433580-437363	mRNA		26.833	25.29	48.73	15.623	11.18	17.42	15.197	11.433	31.953	34.96	37.783	32.88	25.09	18.11	21.89	29.35	56.693	58.38	19.813	22.203	32.173	27.373	29.4	36.257	59.203	37.913	24.277	92.223	65.583	3447	96.83	6.707
Ca_TC00068	Ca1:438797-439734	mRNA		0.133	0.01	0	0.07	0.04	0.293	0.097	0.07	0.057	0.4	0.263	0.297	0.16	0.123	0.12	0.13	0.153	0.23	0.317	0.357	0.157	0.24	0.073	0.1	0.073	0.263	0.31	0.603	0.347	15	22.66	0
Ca_TC00069	Ca1:437641-443586	mRNA		11.597	15.96	7.82	6.157	1.453	12.293	12.273	10.967	13.613	16.793	13.86	12.8	11.75	10.407	11.22	12.927	13.253	15.917	9.733	11.087	4.623	13.217	12.017	11.347	25.37	19.97	13.777	18.66	22.15	1080	14.155	2.763
Ca_TC00070	Ca1:445540-454820	mRNA		1.87	1.84	0.43	2.837	0.443	8.227	0.983	0.723	6.657	6.593	4.377	3.913	2.887	2.073	1.977	1.883	1.537	2.35	1.333	1.683	1.577	9.767	0.76	0.48	1.533	5.583	5.273	4.593	7.517	242.5	0.11	0.167
Ca_TC00071	Ca1:456375-457273		lncRNA	5.553	4.503	0	6.117	0	8.033	2.417	0	5.377	3.813	7.643	1.503	2.547	1.883	2.25	1.95	1.667	0.067	0.143	2.107	3.06	4.42	0.303	1.493	0	3.74	6.123	1.923	2.32	0	0	0.097
Ca_TC00072	Ca1:460879-461284	mRNA		0.053	0.1	0	1.24	0	0.1	0	0	0	0	0	0.047	0	0.053	0.113	0.047	0	0	0.74	0.55	0.473	0.84	0	0.247	0	0	0.043	0.137	0.18	0	0	0.1
Ca_TC00073	Ca1:454747-460277	mRNA		18.34	14.98	30.06	19.713	18.017	19.53	15.957	12.48	26.593	22.617	19.687	17.953	17.163	20.25	22.12	20.993	20.507	17.967	11.713	15.953	8.713	23.21	12.083	10.77	14.597	18.77	13.89	12.963	17.957	210.44	4.205	3.183
Ca_TC00074	Ca1:508500-520872	mRNA		76.037	66.917	91.89	72.083	76.513	57.87	92.153	91.417	74.173	79.407	73.683	65.473	71.717	106.68	115.493	113.32	196.433	129.073	120.39	76.463	65.763	93.387	95.9	98.11	58.763	59.367	83.9	85.007	65.013	3132.68	51.97	17.263
Ca_TC00075	Ca1:466032-473216	mRNA		21.973	20.093	23.84	9.833	28.55	15.187	53.41	19.72	6.517	10.817	12.743	12.983	13.57	22.617	27.203	21.147	26.343	17.06	14.013	12.213	9.033	8.07	9.883	13.347	9.133	2.73	1.96	10.06	6.39	1683.32	20.05	7.973
Ca_TC00076	Ca1:494339-495905	mRNA		3.693	0.133	4.58	2.347	0.21	0.683	0.403	0.607	0.723	0.407	0.443	0.283	0.257	0.537	0.557	0.587	0.47	0.453	0.42	0.343	0.033	0.143	0.82	0.553	0.033	0.707	0.253	0.007	0.067	5	0.01	0.03
Ca_TC00077	Ca1:500010-506018	mRNA		5.483	7.66	0.17	0.783	0.027	3.1	3.96	1.64	49.673	10.253	7.577	6.42	4.82	4.077	5.19	1.323	2.277	1.847	42.58	3.66	4.73	16.517	94.82	18.78	0.877	0.067	0.07	21.003	6.407	848.545	0.05	0.03
Ca_TC00078	Ca1:508235-512066	mRNA		7.537	6.697	12.82	6.707	8.113	3.27	7.793	5.853	4.9	4.163	4.587	5.083	4.883	7.873	8.77	9.273	11.053	10.14	9.83	5.907	4.887	6.663	10.603	8.523	8.817	3.44	9.703	12.46	7.8	414.74	5.755	3.713
Ca_TC00079	Ca1:521562-523880	mRNA		1.143	1.303	1.19	1.35	1.16	1.487	1.197	0.65	2.853	2.58	2.073	2.08	2.177	1.857	1.923	1.923	1.52	1.503	1.487	1.88	2.383	2.787	1.647	1.01	0.673	1.29	1.12	2.36	2.11	24.5	0.23	0.557
Ca_TC00080	Ca1:526342-536609	mRNA		10.907	10.333	13.45	10.017	10.6	7.887	11.73	8.96	11.913	10.457	11.267	10.917	10.263	11.907	12.847	13.347	14.043	12.79	15.373	13.393	11.28	14.877	11.24	14.96	14.313	7.457	9.51	18.793	17.59	1555.94	9.215	3.56
Ca_TC00081	Ca1:535149-539038	mRNA		0.053	0.03	0	0.013	0.01	0.037	0.067	0.023	0.09	0.137	0.517	1.1	2.343	0.743	0.443	0.22	0.15	0.333	0.143	0.15	12.733	0.54	0.023	0.043	0.033	0.117	0.037	0.39	0.16	1.555	0.005	0
Ca_TC00082	Ca1:539876-542946	mRNA		0.02	0	0.07	0.223	0.027	0.05	0	0.02	0.09	0	0.033	0.033	0.04	0.033	0.037	0	0.017	0.027	0.037	0.033	0.123	0.087	0.027	0	0.017	0.01	0.563	5.157	4.813	0	0.03	0
Ca_TC00083	Ca1:549520-552509	mRNA		10.783	12.147	19.01	8.147	10.363	3.297	11.693	6.02	4.833	3.07	3.623	4.08	3.973	6.817	8.243	10.727	5.89	9.24	12.977	7.567	2.26	16.857	12.287	8.547	4.36	9.353	1.13	9.887	4.417	1082.67	5.505	4.413
Ca_TC00084	Ca1:551309-552162	mRNA		9.307	6.843	20.9	5.583	4.88	2.643	7.543	8.71	8.783	3.61	6.157	4.08	7.167	9.037	12.39	17.643	13.07	18.13	9.183	4.553	2.247	6.78	16.933	6.383	4.63	7.793	1.71	4.057	2.43	120.825	4.275	3.063
Ca_TC00085	Ca1:553485-576425	mRNA		43.383	25.71	16.03	88.897	37.52	41.59	18.89	22.823	49.25	68.063	71.863	65.57	50.353	34.54	34.113	26.81	25.86	25.66	37.147	67.103	39.803	70.473	33.45	41.793	55.397	56.57	74.59	69.517	101.677	5748	11.97	7.13
Ca_TC00086	Ca1:577904-583307	mRNA		16.62	18.827	6.73	17.507	8.78	19.99	14.843	11.1	21.903	25.837	24.28	21.523	17.287	17.037	18.383	15.783	10.073	12.797	16.697	23.08	15.8	32.987	12.62	18.76	9.347	19.207	14.973	26.86	26.42	1355.5	6.72	3.89
Ca_TC00087	Ca1:585525-594450	mRNA		4.113	5.617	2.97	5.913	2.227	6.17	4.413	3.743	4.893	43.487	8.503	6.093	4.967	4.79	5.44	5.42	3.643	4.787	3.42	5.507	2.91	6.007	4.713	4.68	4.407	9.207	11.647	6.54	6.403	496.43	1.43	1.047
Ca_TC00088	Ca1:595064-600784	mRNA		4.293	7.68	1.52	4.067	1.443	15.95	7.223	5.9	8.347	6.87	6.29	5.36	5.11	8.5	8.773	7.147	4.133	5.727	5.267	5.113	2.76	5.587	1.75	5.95	2.637	3.983	4.17	6.593	4.907	112.32	1.875	0.47
Ca_TC00089	Ca1:604261-607221	mRNA		0.447	1	0.31	0.11	0.067	3.35	2.413	2.75	1.823	1.95	0.51	0.61	0.593	0.557	0.447	0.363	0.51	0.53	2.667	0.34	0.027	1.33	0.54	0.327	0.09	0.033	0.49	0.117	0.09	3.5	0.02	0.507
Ca_TC00090	Ca1:606577-610028		lncRNA	5.283	1.69	19.75	6.26	6.13	0.457	1.76	0.753	6.01	0.953	1.097	1.443	2.057	2.86	2.887	2.21	3.743	1.073	1.94	3.857	1.077	0.48	1.68	0.81	1.907	0.677	1.107	1.023	1.47	4.5	0.26	0.693
Ca_TC00091	Ca1:613371-619202	mRNA		34.627	46.127	31.43	38.213	40.8	35.897	45.673	31.773	55.883	71.81	78.333	65.517	60.357	57.733	56.153	45.25	37.557	35.453	36.803	55.41	29.493	49.23	32.55	44.303	22.917	29.25	34.557	33.1	36.74	1228	20.275	9.91
Ca_TC00092	Ca1:620691-622636	mRNA		68.013	33.45	51.79	31.693	2.673	37.28	33.037	36.33	56.713	28.437	33.983	45.887	47.097	38.82	36.943	38.003	43.65	37.993	27.363	40.163	13.06	22.317	38.82	29.57	131.637	57.537	7.46	54.877	80.74	871	15.87	4.993
Ca_TC00093	Ca1:625496-627312	mRNA		4.55	3.31	1.32	0.36	0.067	4.15	2.507	4.563	5.353	6.49	14.143	15.887	7.907	2.817	2.927	3.877	3.873	5.02	2.273	1.383	46.007	4.503	5.067	3.677	11.907	9.013	3.25	6.413	6.003	110.5	0.395	0.1
Ca_TC00094	Ca1:627554-630996	mRNA		4.52	1.623	1.9	9.403	0.18	6.63	0.587	0.87	8.403	6.087	4.907	4.277	3.68	3.21	3.487	3.683	5.937	4.743	1.493	2.507	1.003	10.99	0.867	0.99	2.093	22.767	18.173	8.647	11.817	354.56	0.19	0.087
Ca_TC00095	Ca1:635630-639032	mRNA		0.067	0.373	0.17	0.023	0	0.03	0.19	0.013	0.47	0.007	0.023	0.013	0.013	0	0.013	0.023	0.02	0.007	0.093	0.043	0	0.153	0.057	0.017	0.17	0.803	9.54	1.57	5.737	19.5	0.01	0.013
Ca_TC00096	Ca1:637922-641850	mRNA		14.973	40.26	4.16	4.12	4.973	96.837	70.08	66.173	41.44	30.55	27.35	26.743	23.793	25.54	25.5	27.473	38.887	30.897	42.753	20.317	3.883	15.677	17.37	22.043	50.76	14.473	5.427	23.38	37.4	432.5	2.635	0.69
Ca_TC00097	Ca1:642457-648719	mRNA		9.433	14.423	9.09	8.643	5.773	9.92	17.01	9.223	12.437	7.69	8.877	8.713	10.867	17.407	20.37	19.013	10.543	19.887	10.15	12.057	3.243	9.267	5.22	14.813	11.613	4	1.81	23.55	12.21	443.505	3.91	1.3
Ca_TC00098	Ca1:648826-649947	mRNA		0.013	0	0.08	0	0.01	0	0.01	0	0.1	0.03	0	0	0	0	0.01	0.01	0.023	0.02	0.02	0.04	0	0.01	0.043	0	13.657	0.013	0.073	0.533	4.3	101.495	0	0
Ca_TC00099	Ca1:652155-655253	mRNA		1.567	0.43	1.22	0.753	0.09	0.533	0.223	0.263	0.517	0.52	0.623	0.71	0.953	0.91	1.143	0.473	0.263	0.443	1.507	1.03	0.78	0.687	2.997	1.14	1.173	0.037	0.057	0.3	1.073	43.575	42.995	0.14
Ca_TC00100	Ca1:653446-659297	mRNA		6.41	3.283	3.61	2.14	0.98	5.55	3.127	2.743	6.89	5.583	5.237	5.227	5.403	4.71	4.983	5.04	3.78	5.237	4.147	5.62	3.62	6.857	3.72	8.77	5.723	2.417	1.76	6.017	7.68	104.425	2.405	0.55
Ca_TC00101	Ca1:661244-666973	mRNA		7.523	4.93	8.86	6.57	5.073	4.913	5.353	5.4	6.147	6.173	6.743	6.493	7.473	8.903	11.17	10.753	9.953	9.067	12.937	15.423	6.883	11.963	10.65	17	7.833	2.08	7.423	19.54	11.137	613.5	3.76	4.397
Ca_TC00102	Ca1:669864-672159	mRNA		9.267	15.233	4.36	1.343	0.48	16.143	15.293	15.377	9.327	10.033	9.207	9.133	9.153	7.957	9.13	9.523	9.323	9.023	13.113	6.4	2.13	5.873	9.793	19.81	5.797	5.973	0.427	7.447	3.673	325	0.16	0.553
Ca_TC00103	Ca1:674733-679411	mRNA		7.027	7.853	6.65	2.92	6.91	17.067	24.467	13.863	5.907	11.373	9.323	9.957	10.693	10.29	10.74	10.907	9.043	11.113	16.96	14.597	13.227	10.553	6.17	14.117	11.847	2.457	4.417	13.657	13.057	266.68	0.9	2.527
Ca_TC00104	Ca1:677510-679246		lncRNA	3.477	3.467	3.7	2.737	4.053	9.63	14.367	11.49	5.51	7.65	9.533	9.417	9.653	10.73	11.783	10.423	11.793	11.31	20.153	9.68	9.95	6.127	3.88	10.91	4.833	1.233	4.553	16.697	9.003	24.32	0.28	1.637
Ca_TC00105	Ca1:680876-681815	mRNA		0.407	0.327	0.1	0	0	0.243	0.143	0.023	1.017	0.463	0.543	0.34	0.203	0.21	0.183	0.263	0.253	0.233	0.14	0.04	0	0.38	0.257	0.097	0.023	0.02	0.21	0	0	0	0	0
Ca_TC00106	Ca1:683852-688113	mRNA		0.233	0.4	0	0.13	0.44	0.457	0.12	0.27	0.35	1.497	1.697	0.873	0.537	0.69	0.637	0.203	0.153	0.16	0.097	0.68	0.397	0.247	0.463	0.567	13.62	1.387	0.14	0.68	3.163	260	0.125	0.003
Ca_TC00107	Ca1:689662-693751	mRNA		14.903	10.763	11.16	25.743	11.69	12.503	5.763	7.463	16.953	14.937	15.57	17.09	17.517	12.86	11.81	10.803	11.62	10.53	9.8	20.75	5.157	16.243	13.657	32.52	20.207	14.02	4.36	11.25	16.88	922.5	2.605	1.123
Ca_TC00108	Ca1:694361-697344	mRNA		11.593	6.933	6.37	15.91	1.7	8.56	4.993	5.157	17.353	17.99	15.387	12.35	10.623	9.347	10.403	14.127	15.547	19.303	12.483	12.97	5.37	24.04	10.913	17.833	16.937	22.07	27.787	33.283	25.793	305.5	8.65	3.057
Ca_TC00109	Ca1:698593-700481	mRNA		0.85	0.077	3.12	41.5	0.157	1.957	0.137	0.56	20.693	12.263	10.557	11.833	8.94	3.213	12.023	17.653	13.063	6.207	12.447	23.103	9.153	64.553	0.077	23.717	0.06	0.777	10.063	32.89	37.89	1.99	0	17.283
Ca_TC00110	Ca1:698509-700794	mRNA		93.927	66.833	71.81	100.203	2.377	78.547	42.617	27.61	184.443	132.443	115.583	91.653	63.153	59.977	73.21	101.843	78.11	90.067	21.16	40.983	11.567	94.62	60.51	44.563	79.14	344.667	230.793	97.363	77.077	1128.51	15.61	23.503
Ca_TC00111	Ca1:703503-719055	mRNA		2.447	1.637	1.01	3.743	2.627	4.363	1.107	1.06	4.523	5.663	4.207	2.297	1.877	1.743	1.787	1.45	1.44	1.7	0.993	0.66	0.65	5.51	0.94	0.65	1.087	3.72	5.567	2.3	3.597	79.5	0.09	0.157
Ca_TC00112	Ca1:719468-723372	mRNA		4.037	1.913	2.07	5.27	2.233	5.213	1.513	1.35	5.897	6.477	4.303	3.413	3.277	2.853	3.437	3.693	3.763	4.267	2.4	3.46	3.023	10.263	1.207	1.18	1.603	9.263	8.14	5.05	9.027	120.5	0.565	0.413
Ca_TC00113	Ca1:725130-729235	mRNA		58.06	72.487	44.87	81.253	20.983	64.813	43.393	30.97	142.313	117.573	111.977	87.963	75.497	62.757	65.937	60.57	44.463	49.203	42.327	74.68	26.49	107.96	46.403	70.83	65.9	115.353	75.25	90.977	103.99	1038.5	28.65	14.527
Ca_TC00114	Ca1:734089-738570	mRNA		5.62	2.263	5.54	10.297	1.877	4.813	1.777	3.84	6.207	8.23	9.497	10.643	13.193	10.367	9.7	10.203	9.367	8.723	11.347	22.6	7.36	13.657	3.027	20.097	15.92	10.163	3.537	21.12	21.807	476	6.645	1.033
Ca_TC00115	Ca1:741233-745043	mRNA		28.79	30.107	28.25	28.373	21.187	32.507	27.537	25.14	51.547	49.453	43.74	36.583	28.207	28.017	29.667	35.017	43.923	32.103	22.057	20.65	20.01	32.763	25.417	22.207	36.67	60.303	65.793	31.25	35.843	433.29	8.85	6.95
Ca_TC00116	Ca1:744389-746448	mRNA		0	0.28	1.98	0	0	0	0.223	0.203	0.077	0	0	0	0	0	0.013	0.013	0	0.03	0.187	0.017	0.017	0.277	0.01	1.213	0.01	0	0	0.077	0.06	1.71	0.065	1.323
Ca_TC00117	Ca1:749409-751002	mRNA		0.813	0.353	0.44	1.437	0.187	0.453	0.27	0.48	0.667	1.43	1.113	0.93	1.467	1.467	1.297	1.303	1.273	1.103	1.023	1.04	0.49	2.53	0.277	1.01	2.167	0.34	1.807	4.953	8.593	48.5	0.305	0.417
Ca_TC00118	Ca1:752272-754186	mRNA		0.183	0.17	0.25	0.05	0.113	0.37	0.047	0.157	0.337	0.327	0.207	0.2	0.157	0.373	0.277	0.4	0.37	0.31	0.1	0.057	0.11	0.213	0.207	0.213	0.6	0.06	0.16	0.387	0.427	8	3.795	0.13
Ca_TC00119	Ca1:754553-758471	mRNA		1.703	0.043	0.03	0	0	0	0	0.04	0.06	2.143	0.73	0.32	0.517	1.723	1.037	2.127	1.887	1.26	0.053	0.04	0.537	0.827	0.273	0.707	329.59	2.307	206.74	6.86	89.377	7547	40.46	0
Ca_TC00120	Ca1:759942-760269		lncRNA	0.077	0	0	0	0	0	0	0	0	0	0	0.123	0.137	0.42	0.447	0.383	0.447	0.24	0	1.367	0	0	0.047	0	0.233	0	0.063	0	0	0	0	0
Ca_TC00121	Ca1:767710-774718	mRNA		11.587	3.697	4.34	11.183	22.63	5.267	2.733	2.647	6.033	5.447	5.49	5.28	3.833	3.27	3.927	3.637	2.14	2.583	3.047	6.683	1.75	5.053	3.703	1.79	0.8	9.717	1.443	2.743	2.203	203.5	1.81	3.487
Ca_TC00122	Ca1:776887-780980	mRNA		29.823	25.347	47.44	64.407	11.763	40.363	24.033	27.933	12.78	21.973	8.597	24.523	20.9	28.563	21.167	31.617	38.677	31.467	43.51	47.72	16.897	53.893	23.11	34.937	37.387	32.413	8.433	40.457	50.14	785.055	7.52	10.947
Ca_TC00123	Ca1:776809-781090	mRNA		10.353	9.823	10.2	12.017	6.257	11.147	12.033	7.39	41.267	23.417	31.41	15.79	17.943	7.56	14.76	8.227	12.297	11.633	12.467	13.223	2.01	26.473	3.037	12.9	5.163	7.943	1.283	8.993	4.717	529.945	4.455	4.243
Ca_TC00124	Ca1:788602-789731	mRNA		6.507	0.867	1.47	1.747	0	0	0.637	0.727	7.58	0.783	0.97	0.55	0.833	1.68	4.143	8.863	12.413	11.143	11.19	1.803	0.363	4.06	28.633	1.217	0.09	0.007	0.077	2.443	0.507	4.98	0	0.44
Ca_TC00125	Ca1:786440-791006	mRNA		105.993	203.687	117.59	26.55	19.473	58.503	174.907	153.71	109.087	34.467	46.407	39.263	50.96	77.49	106.987	190.553	195.447	175.167	96.02	62.977	14.23	34.847	159.79	31.747	25.01	3.01	13.72	44.107	14.543	196.02	44.645	19.23
Ca_TC00126	Ca1:796901-797494		lncRNA	0.897	0.69	0.19	0.357	0.03	0.35	0.613	0.1	0.357	0.317	0.57	0.373	0.633	0.51	0.403	0.353	0.38	0.703	0.66	0.54	0	0.393	0.95	0.34	0.443	0.23	0.337	0.257	0.203	2.13	0.09	0.287
Ca_TC00127	Ca1:804598-805324		lncRNA	0.663	0.173	0.07	0.307	0.087	0.203	0.14	0.077	0.26	0.103	0.15	0.2	0.347	0.333	0.147	0.167	0.267	0.407	0.39	0.17	0.047	0.253	0.77	0.093	0.107	0.137	0.23	0.26	0.197	1.03	0.105	0.207
Ca_TC00128	Ca1:808023-810875	mRNA		0.267	0.01	0.23	0.033	0	0	0.047	0	0	0.83	0.053	0	0.027	0.04	0	0	0	0.007	0.02	0	0	0	0.177	0	0	0	0.047	0	0	0	0	14.637
Ca_TC00129	Ca1:821923-826328	mRNA		0.483	1.097	0.79	0.013	0	0.097	0.933	0.147	0.413	14.4	53.287	72.053	44.267	1.903	1.86	1.237	0.863	1.373	0.973	3.08	307.183	5.7	3.79	0.027	0.873	0.667	16.13	3.18	4.95	161	3.505	4.12
Ca_TC00130	Ca1:831795-832922	mRNA		0.307	0.08	0.16	3.817	0.243	0.033	0.02	0	0.137	67.223	476.973	724.17	1340.24	1020.49	660.53	396.58	260.31	1066.99	5.207	30.343	5326.42	73.123	0.313	4.027	1.2	0.47	50.747	8.563	3.387	4	0.06	8.557
Ca_TC00131	Ca1:835696-839270	mRNA		7.683	89.033	103.11	50.85	9.993	1.6	29.57	4.2	16.6	14.13	37.67	44.317	38.6	12.01	10.757	12.49	24.74	25.303	7.21	10.797	174.13	12.42	20.137	7.737	10.06	0.893	6.55	72.81	7.987	134	5.39	4.74
Ca_TC00132	Ca1:841085-844183	mRNA		391.143	280.557	909.33	381.54	860.353	159.39	170.377	157.403	315.783	331.543	368.963	371.49	391.697	361.397	399.933	450.38	377.24	306.747	241.263	455.49	84.923	298.31	311.403	551.963	524.03	935.85	639.977	301.737	429.12	21231.9	247.83	63.43
Ca_TC00133	Ca1:856862-857776	mRNA		285.183	152.973	194.33	394.707	262.49	178.68	166.013	158.95	222.687	294.017	383.687	372.293	320.623	292.1	300.423	308.347	320.457	258.7	217.61	257.803	690.74	174.517	206.24	278.027	251.587	284.223	534.13	201.14	251.957	2100.5	42.145	56.373
Ca_TC00134	Ca1:866152-870749	mRNA		41.57	22.42	37.78	49.6	14.35	24.25	17.073	16.927	45.75	49.54	70.853	73.227	43.697	24.847	26.113	29.603	27.29	30.13	17.36	32	147.657	40.177	23.473	23.777	39.907	61.773	66.427	40.287	43.077	2099	17.19	6.943
Ca_TC00135	Ca1:871342-873577	mRNA		4.183	4.09	6.26	3.93	2.583	2.637	2.393	2.213	8.633	5.127	3.977	3.713	3.1	4.16	4.497	4.54	3.857	4.737	3.497	3.513	1.97	7.943	4.43	4.01	5.473	4.82	7.21	10.167	5.46	268	2.995	1.153
Ca_TC00136	Ca1:872848-873324		lncRNA	0	0	0	0	0	0	0	0	0	0	0	0	0	0	0	0	0	0	0	0	0	0	0	0	0	0	0	0	0	0	0	0
Ca_TC00137	Ca1:875196-878810	mRNA		0.223	0.183	0.13	0.207	0.22	0.033	0.037	0.213	0.087	0.487	0.88	0.77	0.22	0.5	0.653	2.433	17.623	22.33	0.177	0.203	0.04	2.71	0.163	0.607	13.13	0.123	1.443	73.603	10.29	8846.42	123.065	0.157
Ca_TC00138	Ca1:876863-878765	mRNA		0.933	0.27	0.24	0.307	0.787	0.023	0.187	0.363	0	1.36	2.287	1.283	0.733	0.943	1.633	4.473	41.657	54.62	0.357	0.32	0.047	2.747	0.35	0.55	17.453	0.4	3.1	19.097	6.297	2823.08	148.565	0.203
Ca_TC00139	Ca1:878988-882249	mRNA		0.023	0.02	0	0.04	0.033	0.023	0.007	0	0.05	0.057	2.127	15.11	76.43	70.45	44.453	21.227	9.167	48.037	0.167	1.273	178.353	3.323	0.007	0.113	0.033	0.003	0.037	0.237	0.13	3.5	0.03	0.007
Ca_TC00140	Ca1:882799-883817	mRNA		959.263	584.91	940.95	1319.88	210.043	1189.49	423.937	548.863	1266.93	1180.63	1143	938.94	724.307	560.543	634.377	887.243	1190.73	933.593	435.883	602.263	306.897	978.897	497.297	487.663	708.197	2056.95	1891.4	708.25	859.347	7692.5	185.855	126.52
Ca_TC00141	Ca1:885653-895295	mRNA		11.727	8.44	5.13	8.86	9.027	9.283	6.673	7.26	17.207	15.407	14.657	12.76	13.4	16.71	15.137	11.987	13.163	10.933	14.23	12.053	4.843	21.847	9.343	10.803	8.45	6.887	5.233	13.657	13.837	345	3.23	1.333
Ca_TC00142	Ca1:901766-904275	mRNA		4.303	4.76	0.87	11.92	0.01	13.477	1.82	4.35	14.71	13.827	11.797	12.127	10.82	8.783	7.69	7.55	6.65	7.87	9.363	5.007	1.597	15.42	0.79	5.583	6.223	37.15	0.79	4.65	7.05	783.5	1.47	0.05
Ca_TC00143	Ca1:904418-906810	mRNA		13.11	2.727	8.42	16.373	38.693	1.88	1.183	1.043	3.183	5.517	9.16	10.847	7.21	1.79	2.21	2.413	3.927	4.22	5.583	4.71	33.553	3.733	29.833	5.747	3.617	0.133	0.14	16.513	5.497	55.5	0.54	5.27
Ca_TC00144	Ca1:909451-910692	mRNA		6.59	13.47	10.3	6.977	0	24.557	13.703	45.66	1.85	7.493	11.297	16.08	34.343	24.973	21.087	14.5	14.063	7.21	14.75	10.6	0.3	2.85	5.97	11.88	5.027	0.65	0.247	2.153	1.793	160.53	0	1.83
Ca_TC00145	Ca1:907374-915079	mRNA		43.303	21.557	21.2	41.24	7.87	31.38	19.747	39.093	7.487	14.327	16.843	25.03	34.727	28.683	24.35	13.933	9.953	6.897	31.137	41.08	2.083	11.91	19.927	21.16	9.24	1.767	0.56	5.263	8.69	1873.04	5.7	6.597
Ca_TC00146	Ca1:925760-931414	mRNA		21.23	30.69	34.72	28.34	57.727	17.223	33.033	23.39	16.333	9.973	9.457	9.107	8.98	14.007	15.39	17.003	17.253	16.363	19.127	9.27	2.597	17.157	23.137	10.337	13.267	9.63	1.793	14.653	13.46	707	4.88	5.07
Ca_TC00147	Ca1:929681-931410	mRNA		0	0	0.36	0.48	0	0	0	0.577	0	0.043	0	0	0	0	0	0	0.073	0	0.93	0.01	0.137	0.213	0	0	0	0	0.033	0.34	0	0	0	2.453
Ca_TC00148	Ca1:934581-939106	mRNA		11.263	10.427	22.47	7.003	14.937	4.61	11.757	8.88	9.037	13.313	12.217	11.52	13.697	20.527	24.287	29.02	28.853	30.853	9.4	10.61	5.943	17.44	13.76	12.213	22.547	12.48	20.07	18.67	22.307	927	14.275	3.603
Ca_TC00149	Ca1:946455-953140	mRNA		0.15	0.047	0.02	0.087	0	0.22	1.353	0.583	0	0.04	0.153	0.183	0.173	0.4	1.603	18.49	16.82	21.55	2.373	0.017	0.013	0.007	2.517	0.117	0.09	0.02	0.127	0.027	0.047	6.5	0.205	0.13
Ca_TC00150	Ca1:952873-956282	mRNA		3.57	5.54	4.46	2.713	2.427	4.803	6.987	7.137	4.483	5.53	4.447	4.22	4.543	7.157	8.143	9.907	7.403	8.18	6.87	3.5	1.747	4.453	7.453	7	5.03	3.047	4.153	7.483	4.983	199	1.425	1.767
Ca_TC00151	Ca1:960733-961185		lncRNA	0	0	0	0	0	0	0	0	0	0	0	0	0	0	0	0	0	0	0	0	0.073	0	0	0	0	0	1.897	0	0	0	0	0
Ca_TC00152	Ca1:965688-977595	mRNA		1.41	0.797	8.32	12.423	54.403	1.46	4.273	2.83	0.7	1.09	0.947	0.957	0.603	0.763	0.71	0.973	0.92	0.867	0.777	0.193	0.197	2.147	0.46	0.043	0.937	4.213	0.19	2.747	8.477	533	6.2	0.703
Ca_TC00153	Ca1:978155-979196	mRNA		0.163	0.033	0.68	0.043	0	0	0.023	0.063	0	1.813	0.467	0.233	0.013	0.057	0.087	0.127	0.01	0.03	0	0.037	0.297	0	4.26	0	0.01	0	0.037	0.01	0	0	0	2.423
Ca_TC00154	Ca1:983700-985605	mRNA		69.617	23.19	38.48	53.523	0.987	40.867	31.493	44.44	33.253	55.757	53.113	51.443	51.917	32.157	28.737	25.23	45.97	21.67	119.317	45.233	20.697	15.833	525.527	94.91	419.62	2.92	14.887	138.927	106.987	3332.5	15.655	14.29
Ca_TC00155	Ca1:988886-994699	mRNA		6.277	7.653	0.75	1.937	0.217	11.727	18.597	13.247	9.88	10.463	9.1	9.06	7.453	6.807	6.073	5.48	6.857	6.177	13.233	5.56	1.48	8.63	13.613	10.18	7.077	9.153	1.303	7.647	7.35	1212.5	3.805	0.363
Ca_TC00156	Ca1:995657-997861	mRNA		333.213	282.957	15	0.533	0.643	844.217	458.537	1384.73	397.663	518.747	365.737	346.94	260.637	208.927	186.04	239.667	424.517	248.497	905.39	107.837	28.923	168.977	273.283	403.713	953.41	74.62	3.98	130.473	323.723	6743.07	67.97	0.207
Ca_TC00157	Ca1:999375-1002647	mRNA		141.823	570.39	40.61	48.477	18.087	320.873	333.947	355.073	233.07	213.737	168.033	127.15	124.31	90.167	89.74	120.847	213.533	104.57	152.097	36.827	32.597	52.287	294.397	109.053	237.697	104.26	21.847	32.463	66.963	1923.05	11.48	19.13
Ca_TC00158	Ca1:1004950-1007640	mRNA		0.487	0.21	0.23	0.133	0.087	0.083	0.077	0.023	0.117	0.123	0.113	0.113	0.127	0.177	0.153	0.18	0.137	0.147	0.597	0.257	0.167	0.523	0.627	0.103	0.15	0.03	0.17	0.07	0.077	3.705	0.01	0.047
Ca_TC00159	Ca1:1007375-1013222	mRNA		33.197	1.517	11.21	5.303	11.66	47.463	117.7	88.027	20.983	52.84	38.647	28.247	23.797	32.963	34.21	19.333	53.683	13.757	80.437	39.583	16.73	42.467	52.743	46.52	46.277	18.79	13.357	24.933	30.15	747.795	6.015	6.44
Ca_TC00160	Ca1:1019511-1021065	mRNA		0.2	0.033	0	0.22	0.24	0.09	0.017	0.01	0	0.46	0.457	0.293	0.037	0.073	0.027	0.037	0.01	0.017	0.127	0.21	1.077	0.07	0.133	0.113	0.09	1.573	0.447	0	0.027	38.38	0.155	0
Ca_TC00161	Ca1:1015241-1020697	mRNA		1.41	0.46	0.43	0.75	1.203	0.513	0.163	0.227	0.893	7.51	5.81	4.947	1.073	0.273	0.303	0.157	0.177	0.18	0.883	0.697	11.463	0.62	3.03	2.963	1.217	8.677	7.407	0.09	0.487	262.12	0.5	0.02
Ca_TC00162	Ca1:1023022-1027924	mRNA		23.64	23.42	26.62	22.26	13.39	23.7	18.437	17.987	38.323	32.53	26.6	23.14	21.27	22.99	25.567	25.153	25.487	24.013	23.063	22.467	13.747	40.553	16.74	17.19	16.29	28.213	22.177	29.513	27.75	715.5	19.26	5.31
Ca_TC00163	Ca1:1029259-1035590	mRNA		31.633	19.72	27.42	14.647	20.033	19.503	39.093	35.047	14.897	21.553	23.987	26.03	23.857	25.407	25.06	22.507	22.763	21.207	31.26	22.793	37.573	17.28	18.53	42.353	18.497	9.73	4.57	21.18	19.587	1866.04	4.835	3.313
Ca_TC00164	Ca1:1036761-1038873	mRNA		5.947	26.613	7.44	3.45	0.68	34.523	32.693	26.633	21.763	16.61	17.363	15.697	12.987	13.177	12.24	16.8	11.267	21.227	10.84	6.337	1.84	8.977	5.68	8.873	10.367	10.87	9.387	11.02	10.383	67	3.175	1.517
Ca_TC00165	Ca1:1043276-1044946		lncRNA	9.037	1.053	2.56	6.093	0.46	5.62	1.453	1.01	4.363	7.117	5.317	6.81	2.843	1.757	1.997	3.187	7.453	2.79	2.657	3.853	1.25	5.243	1.177	2.797	0.66	3.23	5.697	2.133	2.707	37	1.475	0.56
Ca_TC00166	Ca1:1049688-1061471	mRNA		11.303	17.203	12.58	12.743	12.41	8.68	12.923	8.01	11.627	13.153	12.693	12.387	11.337	12.273	13.97	16.633	16.09	19.48	14.263	13.77	11.257	19.197	10.79	11.773	8.643	5.873	13.857	24.38	14.31	1006.59	5.215	9.92
Ca_TC00167	Ca1:1062857-1066135	mRNA		31.513	40.907	16.6	109.82	10.823	49.26	28.14	24.753	74.717	53.817	46.363	37.813	31.683	34.87	38.28	39.763	36.387	42.647	38.13	53.97	26.187	111.45	27.853	37.107	27.65	75.27	47.007	67.037	68.53	796.735	15.44	10.903
Ca_TC00168	Ca1:1063260-1066025	mRNA		19.153	23.323	12.77	10.583	3.96	34.237	18.833	10.273	31.393	26.847	18.557	18.333	15.207	14.937	18.477	22.183	26.213	15.947	4.17	3.903	2.417	4.477	16.093	0.48	17.7	49.267	32.23	4.933	5.233	131.765	3.65	2.283
Ca_TC00169	Ca1:1066925-1069989	mRNA		5.957	0.673	0.47	2.43	2.843	1.27	1.423	1.7	1.01	4.483	4.213	6.09	7.897	7.02	7.997	8.847	2.94	3.397	2	6.293	19.823	2.137	3.003	3.527	2.21	0.853	1.893	0.607	1.257	18.5	0.835	0.01
Ca_TC00170	Ca1:1073710-1078566	mRNA		85.023	56.433	165.68	10.723	20.417	17.683	93.053	69.31	31.413	68.96	35.167	31.617	41.12	53.667	56.107	76.697	109.477	121.093	83.193	22.173	41.02	32.04	207.3	73.673	4.66	15.35	9.71	7.367	3.1	635.05	25.07	10.633
Ca_TC00171	Ca1:1076735-1080193	mRNA		18.5	8.573	74.03	0.473	0.033	1.27	12.8	5.923	1.103	4.307	4.317	4.56	5.87	5.48	4.373	5.377	5.953	6.037	15.26	1.393	1.183	0.733	70.61	10.33	3.193	0.143	0.067	0.133	1.333	99.45	0.02	0.193
Ca_TC00172	Ca1:1080405-1088006	mRNA		3.953	4.62	10.45	0.717	0.03	1.023	2.803	1.303	2.177	2.583	3.353	3.51	4	4.827	6.107	10.15	13.023	14.87	11.323	2.667	1.167	1.063	38.237	5.487	1.357	0.143	0.083	0.74	0.823	44	0.1	0.313
Ca_TC00173	Ca1:1088506-1093227	mRNA		13.69	16.12	12.87	12.737	10.377	10.833	15.17	9.693	17.193	12.493	11.983	11.397	11.623	16	16.413	16.233	8.467	11.893	12.09	13.003	4.313	22.333	13.047	14.483	13.753	16.39	6.01	17.453	18.92	670.81	7.7	3.643
Ca_TC00174	Ca1:1104301-1105778	mRNA		32.43	124.81	26.34	14.41	23.287	9.42	46.32	22.813	43.747	7.34	12.883	9.53	7.817	50.397	120.867	291.107	115.22	155.803	105.14	31.513	4.383	67.367	152.407	43.007	39.817	2.427	7.013	118.453	28.763	559	6.39	30.76
Ca_TC00175	Ca1:1106662-1107104	mRNA		19.087	22.46	25	19.92	3.677	44.56	24.37	29.13	56.743	56.72	66.203	57.8	43.267	30.453	38.593	45.137	36.883	37.567	43.853	40.94	53.41	37.93	29.217	87.79	40.83	14.567	38.007	51	60.43	63.89	3.465	2.853
Ca_TC00176	Ca1:1106618-1111844	mRNA		39.883	59.207	36.2	25	11.783	85.37	61.94	47.577	57.867	66.197	73.883	71.583	51.923	39.907	43.927	54.557	37.593	52.673	40.867	51.29	65.543	45.283	45.11	65.777	88.31	34.05	45.057	70.427	62.677	2206.11	19.53	3.417
Ca_TC00177	Ca1:1113917-1119783	mRNA		20.587	16.877	19.61	19.317	10.493	15.067	12.287	8.18	23.747	21.317	18.947	16.057	16.023	16.717	19.467	19.457	13.35	16.163	13.193	23.877	9.89	33.11	17.197	17.9	13.837	24.737	19.09	27.487	29.337	2436.5	12.835	4.897
Ca_TC00178	Ca1:1120822-1125068	mRNA		6.137	9.563	10.44	8.717	6.337	8.487	7.63	6.863	11.84	8.283	6.59	6	5.583	6.36	6.727	6.49	7.893	7.453	6.87	7.057	4.48	8.5	5.583	6	4.53	6.503	6.957	10.21	7.007	81.4	2.405	1.54
Ca_TC00179	Ca1:1123103-1124815	mRNA		1.963	2.027	0	0.61	1.377	3.343	2.867	0.05	7.717	3.063	5.58	2.533	0.667	2.473	4.253	2.9	5.247	4.07	0.773	0.153	0	0.473	1.217	0	0.957	2.86	6.367	0.327	0.083	6.6	1.295	0.183
Ca_TC00180	Ca1:1126521-1137459	mRNA		3.17	2.74	1.93	4.25	1.087	4.4	2.233	1.303	9.62	9.7	9.25	6.903	6.133	5.08	5.183	5.487	3.273	5.677	2.143	3.553	2.007	13.85	3.353	2.723	5.53	8.917	10.727	6.26	13.067	119	0.435	0.447
Ca_TC00181	Ca1:1139007-1142674	mRNA		20.567	21.347	5.68	19.493	2.997	63.573	46.683	45.237	23.427	65.517	47.213	40.353	32.657	18.477	16.127	17.247	23.97	18.173	53.61	40.977	12.487	21.7	12.803	35	54.393	50.11	25.963	19.773	34.187	889	0.785	0.67
Ca_TC00182	Ca1:1146005-1148552	mRNA		2.287	7.543	1.94	17.48	57.727	0.563	2.253	0.02	9.583	0.027	0.037	0.14	0.05	0.02	0.043	0.023	0	0.037	0.887	0.123	0	0.51	3.09	0.023	0.09	0.07	0.46	0.047	0	0	0	7.9
Ca_TC00183	Ca1:1150693-1152444	mRNA		24.503	363.823	148.15	78.897	75.457	73.753	124.757	19.793	236.473	67.16	36.88	42.01	19.69	24.87	38.117	28.187	49.967	99.427	252.047	155.577	45.307	223.36	379.373	182.967	70.953	142.97	150.983	99.703	84.673	421	0.62	144.293
Ca_TC00184	Ca1:1159081-1160198		lncRNA	266.977	29.48	3.55	27.817	281.047	5.273	21.703	12.317	28.17	4.98	4.56	3.897	5.887	5.763	7.967	25.843	31.103	41.35	21.753	3.96	1.633	14.473	29.653	34.927	1.12	17.087	35.75	33.46	32.163	30.5	0.23	0.96
Ca_TC00185	Ca1:1161905-1164849	mRNA		0.04	0	0	0.027	1.08	0.013	0.047	0.027	0.017	0.013	0.047	0.08	0.533	0.353	0.507	1.777	3.027	3.243	0	0	0.953	0.137	0.223	0.087	0.013	0	0.013	0.25	0	0	0	0.123
Ca_TC00186	Ca1:1169815-1171436	mRNA		17.567	22.277	18.72	6.76	37.747	9.75	26.233	19.46	4.84	4.337	5.397	6.54	9.12	16.253	18.207	19.897	24.767	16.303	21.027	12.4	4.083	6.987	17.687	14.4	5.23	0.017	0.75	6.53	2.453	134.5	1.37	5.523
Ca_TC00187	Ca1:1170734-1171350		lncRNA	0	0.007	0.29	0.047	0.08	0	0.067	0	0	0.063	0.057	0	0.027	0.063	0.027	0.03	0.07	0.08	0	0.04	0	0	0.11	0	0	0.013	0.047	0.023	0	0	0	0
Ca_TC00188	Ca1:1172540-1177624	mRNA		21.9	20.28	13.33	20.653	18.46	29.257	26.65	25.697	26.287	26.657	28.22	27.47	25	31.3	32.957	35.66	31.363	27.813	17.653	20.137	11.58	16.363	18.077	14.507	21.237	23.57	14.003	16.383	17.673	251	3.235	2.623
Ca_TC00189	Ca1:1181603-1187491	mRNA		0.967	2.27	0.04	0.077	0.18	4.683	2.103	8.537	8.16	10.567	9.633	8.55	6.353	4.93	5.58	4.937	5.707	5.267	16.723	0.28	0.613	3.14	0.983	4.27	0.15	0.227	0.27	0.603	0.377	2	0	0
Ca_TC00190	Ca1:1204085-1210614	mRNA		0.003	0.037	0.46	0.007	0	0.15	0.07	0.093	0.023	26.513	40.267	36.083	19.82	0.997	1.46	0.847	0.853	0.063	59.963	0.047	1.247	0.05	0.15	0.093	0.017	0.027	2.643	0.037	0	1.545	0.005	0
Ca_TC00191	Ca1:1213456-1216657	mRNA		8.303	5.267	2.45	2.213	0.003	11.49	8.12	10.473	9.96	7.31	8.42	8.75	8.143	13.973	13.92	7.923	4.933	4.787	11.933	7.663	1.033	4.143	10.61	9.48	4.027	1.097	0.107	9.32	4.447	73	0.165	0.253
Ca_TC00192	Ca1:1217515-1221133	mRNA		8.05	4.043	18.56	4.473	1.647	3.607	4.653	4.573	4.243	3.983	4.02	3.3	3.71	5.153	6.123	7.123	11.187	6.603	6.8	3.117	0.75	4.163	16.03	15.52	2.703	5.163	1.943	5.44	3.97	321.5	0.71	0.71
Ca_TC00193	Ca1:1227703-1231664	mRNA		2.207	7.943	0.04	0.027	0.013	9.017	7.54	18.847	14.74	20.763	20.757	17.73	18.14	15.803	15.213	18.283	39.843	26.72	174.817	0.453	1.163	0.537	5.743	37.247	0.017	0.077	0.483	0.24	0.23	8.5	0.04	0.007
Ca_TC00194	Ca1:1223766-1231304	mRNA		185.643	53.037	132.15	126.47	67.13	63.49	50.89	75.35	140.617	159.313	188.497	181.44	205.887	165.653	154.527	163.07	167.497	153.713	96.73	175.343	101.877	92.823	123.507	92.17	310.287	156.227	180.073	137.863	165.32	11126	245.25	18.37
Ca_TC00195	Ca1:1240169-1241532		lncRNA	97.493	5.043	14.91	12.3	774.597	6.553	2.29	2.237	8.197	9.667	8.747	6.883	5.733	4.143	3.94	5.377	7.113	6.447	29.737	6.66	0.157	6.47	5.683	1.21	4.3	0.563	0.063	10.777	9.94	52	0	8.38
Ca_TC00196	Ca1:1242975-1243698	mRNA		1341.97	2948.7	11.17	856.087	15.157	3084.22	1276.19	1851.05	1352.53	994.957	1433.37	1928.08	2823.67	2144.7	1547.61	986.963	604.443	514.337	6273.84	13833	618.05	632.223	36.327	3397.11	1860.27	124.34	1.39	4486.35	3977.26	1422.62	0.08	3.877
Ca_TC00197	Ca1:1251152-1251715	mRNA		0	0	0	0	0	0	0	0	0	0	0	0	0	0	0	0	0	0	0	0	0	0	0	0.033	0	0	0	0	0	0	0	0
Ca_TC00198	Ca1:1248332-1254854	mRNA		15.79	13.077	7.47	23.603	25.48	28.14	10.27	15.757	16.593	32.827	33.993	34.497	31.147	20.977	17.547	13.163	15.083	11.183	25.323	28.277	19.64	10.417	16.88	18.39	12.677	25.103	10.637	13.833	6.6	490.995	0.345	0.56
Ca_TC00199	Ca1:1260148-1272151	mRNA		41.157	29.103	25.99	40.917	49.76	30.713	33.263	30.92	34.85	41.837	44.447	41.737	41.743	45.993	49.173	46.91	39.04	38.817	39.793	50.523	30.867	42.39	28.773	37.787	31.147	31.273	35.597	41.883	40.083	1360.81	11.43	8.983
Ca_TC00200	Ca1:1260897-1270026	mRNA		0.197	0.157	0	0.153	0.047	0.133	0.247	0.05	0	0.107	0.06	0.043	0.05	0.077	0.033	0.143	0.2	0.063	0.357	0	0.587	0.08	0	0.457	0.19	0	0.04	1.103	0.767	6.695	0	0.283
Ca_TC00201	Ca1:1273656-1278030	mRNA		2.137	0.67	0.19	5.307	0.093	2.317	0.253	0.38	2.487	2.093	1.817	1.713	1.26	1.11	1.197	0.84	0.747	0.567	0.553	1.107	0.623	5.34	0.477	0.24	0.603	7.833	6.637	3.133	5.25	137	0.07	0.117
Ca_TC00202	Ca1:1279233-1279539		lncRNA	0	0.267	0	0	0	0.21	0.227	0	0.387	0.697	1.39	0	0.597	0.983	0	0	0	1.133	0	0.15	0	0	0.477	0	0.347	0.7	0.32	0	0	0	0.395	0
Ca_TC00203	Ca1:1279152-1285582	mRNA		20.487	24.993	33.63	17.577	20.1	15.84	23.397	20.323	27.81	30.957	35.203	32.517	30.553	32.627	37.983	40.77	49.893	51.097	24.813	27.533	32.177	25.703	33.333	27.957	32.13	36.2	15.157	32.09	23.533	731	11.2	11.863
Ca_TC00204	Ca1:1287660-1295019	mRNA		6.573	8.177	9.68	8.647	4.73	4.803	5.507	3.413	12.39	7.263	6.54	6.233	6.247	5.26	6.143	6.173	5.987	6.677	7.503	7.983	9.953	16.377	8.44	8.273	5.87	8.877	12.677	13.657	12.127	482	3.57	3.69
Ca_TC00205	Ca1:1297980-1307670	mRNA		13.737	12.693	10.93	19.96	33.663	11.75	10.997	3.99	7.293	11.15	8.387	10.447	7.753	8.303	9.417	9.027	2.937	4.723	8.087	18.03	10.547	20.49	7.7	8.513	8.727	13.5	4.287	17.077	20.61	877.85	6.06	3.907
Ca_TC00206	Ca1:1295224-1298146	mRNA		8.91	5.77	10.31	7.127	14.137	5.117	8.233	8.867	7.533	18.153	35.24	39.443	47.267	49.463	48.787	38.57	13.433	23.53	12.957	24.993	71.71	12.353	13.803	23.043	3.16	5.143	17.22	9.447	5.773	86.5	1.74	2.333
Ca_TC00207	Ca2:18773872-18926054	mRNA		0.093	0	0	0.017	0.02	0.053	0.05	0.003	0	0.04	0.057	0.023	0.017	0.033	0	0.037	0.04	0.133	0	0	0.027	0	0	0	0.01	0	0.083	0.007	0.017	2.965	0.14	0.007
Ca_TC00208	Ca1:1321192-1327265	mRNA		30.283	1.427	33.26	1.273	55.427	0.07	0.473	0.027	0.82	1.733	1.433	1.193	1.027	0.493	0.89	0.597	0.743	0.19	1.44	0.043	0.097	0.313	45.003	17.14	0.087	0.047	0.257	0.127	0.183	0	0.02	6.457
Ca_TC00209	Ca1:1335455-1337199	mRNA		9.113	0.637	0.03	0	0.007	3.397	1.303	6.147	7.643	20.557	25.48	35.35	50.083	54.637	64.16	38.257	27.373	11.82	18.893	150.573	0.183	8.04	0.237	0.713	38.047	0.133	0.513	0.497	2.523	215	2.845	0.013
Ca_TC00210	Ca1:1337286-1339475	mRNA		0.713	0.347	0.26	0.783	0.02	0.557	0.31	0.2	1.44	1.317	0.89	0.877	0.78	1.1	1.367	0.91	0.517	0.817	0.343	0.897	0.273	1.94	0.777	0.863	1.337	1.393	0.783	2.033	2.083	37.5	0.26	0.043
Ca_TC00211	Ca1:1342880-1345013	mRNA		6.677	3.93	4.23	3.877	8.543	3.437	2.477	3.877	5.793	5.84	7.27	8.097	9.287	7.573	8.147	8.487	6.973	7.237	4.453	9.66	15.22	7.76	4.663	7.13	5.08	5.497	13.303	9.733	11.007	515.5	4.51	0.95
Ca_TC00212	Ca1:1353387-1356317	mRNA		14.973	7.977	10.42	21.127	2.243	14.07	9.46	6.81	22.017	18.827	15.663	13.137	10.453	11.763	14.337	17.33	11.187	11.813	5.93	14.15	3.157	23.923	8.707	6.127	12.11	43.81	40.237	18.697	16.78	510.5	3.92	2.54
Ca_TC00213	Ca1:1357215-1360356	mRNA		26.977	16.41	12.75	21.73	15.447	19.12	13.103	15.69	24.427	27.033	29.747	29.163	25.237	30.703	27.247	20.833	17.03	17.73	17.433	21.667	16.67	15.49	21.387	23.183	48.96	14.907	33.137	21.357	30.127	1248	10.02	4.98
Ca_TC00214	Ca1:1373203-1381282	mRNA		0.33	0.053	0.95	1.797	0.02	0.01	0.09	0.06	0.057	0.217	0.15	0.243	0.173	0.14	0.27	0.26	0.26	0.12	0.317	0.02	0.043	0.16	0.047	0.003	0.16	0.057	8.48	0.27	0.2	3.15	0.03	1.217
Ca_TC00215	Ca1:1383764-1397039	mRNA		6.307	2.927	6.92	6.653	2.973	3.29	2.477	1.697	5.527	8.343	9.637	8.49	7.543	5.563	6.663	5.17	2.163	3.297	4.873	8.453	9.573	7.467	4.067	15.95	3.727	4.383	3.547	9.42	16.513	551.85	5.095	3.897
Ca_TC00216	Ca1:1401229-1407099	mRNA		4.223	27.38	10.96	35.307	1.427	10.197	14.877	12.47	12.637	4.937	5.48	6.33	7.58	7.097	7.75	9	15.937	16.37	16.21	11.897	2.977	14	10.8	12.377	7.447	2.077	0.633	66.19	22.707	187	0.39	15.847
Ca_TC00217	Ca1:1411013-1415190	mRNA		0.01	0.043	0.02	0.043	0.003	0.01	0.017	0	0.003	0.01	0.013	0.017	0.007	0.007	0.003	0	0.01	0.003	0	0	0.077	0.007	0.003	0.01	0.007	0.003	0.023	0.01	0.047	0	0	0.077
Ca_TC00218	Ca1:1416528-1421260	mRNA		7.703	26.357	8.69	10.983	11.343	13.377	16.23	10.863	18.027	13.733	15.12	13.533	13.067	12.13	12.247	11.217	9.433	10.867	10.483	10.5	8.49	10.637	12.1	9.643	9.223	8.64	11.86	13.33	10.783	371.5	4.67	5.74
Ca_TC00219	Ca1:1422322-1426212	mRNA		66.433	29.083	26.11	95.65	18.157	78.33	31.557	26.493	63.157	125.457	84.953	86.383	50.993	49.433	52.283	62.7	61.627	42.597	42.433	147.593	35.46	114.353	61.703	58.847	82.257	247.713	245.217	101.527	121.36	16470	65.57	11.15
Ca_TC00220	Ca1:1427879-1436284	mRNA		25.227	109.653	31.79	30.443	11.98	37.837	45.697	20.787	135.623	43.533	24.527	36.893	22.777	30.477	31.703	29.333	22.857	35.347	32.247	32.927	15.503	87.77	63.533	27.34	25.317	38.34	32.537	50.933	45.71	2181.53	11.72	7.137
Ca_TC00221	Ca1:1434650-1437795	mRNA		21.263	134.317	36.81	51.593	14.76	37.6	54.92	17.373	193.143	58.12	41.427	40.63	33.473	29.053	42.703	31.433	31.577	44.43	80.053	78.21	30.703	194.717	60.45	63.93	25.14	30.533	33.43	90.807	72.477	1800.38	9.31	16.99
Ca_TC00222	Ca1:1441533-1443088	mRNA		4.073	8.057	10.68	2.527	0	5.903	3.633	4.517	4.793	5.413	6.043	6.963	10.103	8.173	8.34	6.69	6.977	11.003	29.537	17.56	5.067	6.297	42.007	31.827	12.597	0.053	2.08	4.02	8.31	94	2.015	0.957
Ca_TC00223	Ca1:1448956-1451223	mRNA		71.673	58.583	164.2	57.91	43.227	20.42	40.06	40.6	53.163	38.083	41.257	47.25	52.683	79.843	91.8	120.863	136.543	153.053	123.693	109.81	51.57	89.26	85.587	158.627	68.74	6.743	5.783	205.223	80.577	1966	16.16	14.827
Ca_TC00224	Ca1:1243017-1463962	mRNA		19.377	20.76	14.43	11.37	19.353	18.873	20.627	20.3	17.233	44.983	45.587	44.5	46.883	45.967	48.53	42.83	39.777	41.133	30.213	86.063	20.443	25.207	22.9	29.787	51.037	6.993	4.813	22.953	30.55	1979.84	18.425	2.587
Ca_TC00225	Ca1:1464884-1466983	mRNA		1.68	12.953	3.51	1.03	1.137	8.977	6.317	3.707	5.47	2.033	1.537	1.937	1.39	1.207	1.367	1.567	1.61	3.137	3.197	1.637	1.57	3.253	6.627	3.337	10.607	2.6	6.243	5.55	3.133	137.32	1.065	0.827
Ca_TC00226	Ca1:1466637-1470322	mRNA		7.287	6.157	10.83	8.473	7.273	4.207	6.013	5.327	8.217	7.59	8.163	8.897	8.18	8.317	9.413	11.507	12.217	12.66	8.84	6.713	12.577	7.883	7.113	11.677	9.04	5.48	6.363	16.1	10.807	365.18	8.335	3.4
Ca_TC00227	Ca1:1481683-1483777	mRNA		13.753	40.73	17.76	4.327	2.707	8.897	65.003	38.437	5.04	12.097	21.557	20.963	12.067	29.053	110.72	401.367	404.277	592.627	68.35	22.267	50.443	8.663	73.647	84.833	5.353	0.14	0.343	539.843	29.94	180	6.19	4.337
Ca_TC00228	Ca1:1484783-1490924	mRNA		7.583	4.01	7.91	12.95	8.587	5.17	2.973	3.483	13.73	7.58	8.183	6.863	6.7	7.187	7.55	8.84	7.36	6.56	3.587	6.273	0.98	7.597	1.553	1.827	6.247	1.717	0.233	4.79	8.91	50	0.555	0.537
Ca_TC00229	Ca1:1495429-1496465	mRNA		0.013	0	0	0.04	0	0	0	0.06	0	1.833	0.13	0	0	0	0	0.023	0.01	0	0	0	0.073	0	0.08	0	0.013	0	0.01	0.037	0.05	0.5	0	2.037
Ca_TC00230	Ca1:1501922-1502774	mRNA		0.07	0.14	0	0	0	0.227	0.173	0.25	0	0.027	0.093	0.03	0.06	0.037	0.033	0.063	0.067	0.057	0.24	0.037	0	0.057	0.027	0.393	0.06	0.26	0.023	0.027	0.033	2	0	0
Ca_TC00231	Ca1:1504230-1504515	mRNA		0	0	0	0.12	0	0	0	0	0	0	0.1	0	0.087	0.173	0.087	0.173	0.173	0.077	0	0	0.73	0.073	0	0	0.6	0.057	0.147	1.37	1.723	2	0.305	0.09
Ca_TC00232	Ca1:1504862-1509455	mRNA		2.533	2.083	2.52	2.437	1.95	3.593	3.057	2.347	4.563	4.843	5.07	4.6	5.007	5.583	6.09	7.413	9.197	6.197	2.72	2.853	3.09	12.8	1.22	1.867	17.487	3.88	4.7	11.2	19.427	216.62	1.115	0.47
Ca_TC00233	Ca1:1511292-1511861	mRNA		0.037	0	13.1	0	1.05	0	0	0	0	0	0	0	0	0	0	0	0.1	0	0	0	0	0	0	0	0.543	2.19	52.82	65.497	37.237	2	0	0.103
Ca_TC00234	Ca1:1526580-1527632	mRNA		21.86	20.833	16.97	19.077	28.417	71.947	34.85	95.087	37.12	55.667	51.197	47.373	35.783	18.897	24.92	31.697	50.357	29.473	27.8	13.703	2.323	15.403	23.387	27.133	47.62	26.88	31.953	13.29	20.867	43.755	0.13	1.527
Ca_TC00235	Ca1:1528216-1529505	mRNA		3.973	6.677	0	29.317	5.353	19.29	7.857	0.353	4.017	3.95	3.173	4.697	4.63	2.707	0.973	6.407	3.31	7.427	18.953	12.98	11.3	24.917	1.637	2.59	2.643	9.157	0	1.27	14.127	0	0.545	5.213
Ca_TC00236	Ca1:1526455-1529555	mRNA		69.16	77.46	33.91	91.743	125.857	205.973	121.413	170.98	104.36	120.69	115.62	111.897	88.467	77.117	71.963	74.927	95.77	79.383	118.84	110.02	22.487	82.58	56.367	70.347	135.987	80.22	54.81	101.58	123.913	1393.96	3.175	6.1
Ca_TC00237	Ca1:1533951-1535497	mRNA		4.943	1.633	3.97	7.563	158.237	0.037	0.7	0.473	0.18	0.307	0.337	0.53	1.01	1.287	1.487	1.577	2.723	1.693	0.253	0	0	3.153	1.413	0.077	0.863	0.013	0.01	3.31	5.153	0.5	0.06	2.59
Ca_TC00238	Ca1:1545081-1547795	mRNA		10.44	3.097	6.87	5.443	21.4	8.6	5.393	9.563	7.503	18.39	10.323	18.14	25.86	22.53	19.55	13.727	29.493	25.01	26.257	18.337	31.883	18.58	32.387	23.957	16.393	6.49	41.403	37.75	51.49	4292	10.035	3.803
Ca_TC00239	Ca1:1551817-1555669	mRNA		3.477	11.117	0.55	1.46	3.883	1.763	8.867	1.403	1.837	0.527	1.327	2.12	1.92	1.393	2.157	2.863	1.973	1.65	8.817	2.31	0.803	2.477	8.467	0.277	0.047	0.803	0.12	0.023	0.093	138.43	0.025	0.363
Ca_TC00240	Ca1:1551826-1555677	mRNA		6.09	20.8	1.75	2.59	5.013	4.99	15.7	15.793	5.313	1.3	2.067	4.44	6.32	3.107	4.623	6.687	6.9	5.25	23.093	7.12	2.523	4.45	31.783	1.103	0.603	3.403	0.153	0.25	0.127	49.6	0.005	0.507
Ca_TC00241	Ca1:1557967-1563193	mRNA		42.99	39.33	38.62	29.5	49.277	36.627	37.713	35.707	44.127	52.57	52.793	46.543	48.14	73.37	79.043	79.3	66.837	49.76	36.117	45.713	32.64	33.62	32.327	32.15	32.66	21.12	54.773	21.753	31.883	890.885	13.825	10.08
Ca_TC00242	Ca1:1566805-1570755	mRNA		0.25	0.333	0	0.017	0.023	2.75	3.89	5.127	0.37	154.463	6.303	0.9	1.093	2.347	2.25	1.36	1.63	0.983	1.757	0.277	0.277	0.107	0.277	0.1	0.063	0.063	0.413	0	0.01	0.68	0	0.007
Ca_TC00243	Ca1:1561999-1567419	mRNA		2.697	2.773	0.45	8.75	0.117	8.203	0.837	0.643	7.86	5.127	3.2	2.58	1.907	1.757	2.253	1.53	2.163	1.9	1.177	0.637	0.377	13.363	0.6	0.27	0.323	17.3	5.35	4.227	8.21	46.925	0.045	0.267
Ca_TC00244	Ca1:1571999-1575850	mRNA		4.913	4.08	6.69	4.903	3.057	4.923	3.82	4.243	15.667	15.513	13.413	9.933	10.503	10.803	12.157	10.41	9.773	12.327	7.31	6.727	6.613	10.847	8.53	10.47	7.763	7.14	8.4	12.293	9.607	148	5.585	2.553
Ca_TC00245	Ca1:1578058-1578275	mRNA		0	0	0	0	0	0	0	0	0	0	0	0	0	0	0	0	0	0	0	0	0	0	0	0	0	0	0	9.14	0	0	0	0
Ca_TC00246	Ca1:1579010-1582569	mRNA		0.14	0.053	1.46	0.107	0.03	0.027	0.053	0.033	0.02	0.457	0.52	0.327	0.737	1.023	0.96	0.797	0.183	0.293	0.19	0.06	0.073	0.087	0.23	0.1	0.057	0.02	0.06	0.06	0.01	1	14.925	0.373
Ca_TC00247	Ca1:1584041-1587399	mRNA		41.737	40.093	35.22	75.987	29.983	45.093	34.86	32.377	55.38	47.257	56.457	62.693	70.267	55.643	47.83	41.2	29.03	38.537	31.1	57.27	12.187	44.497	43.013	65.147	59.44	44.02	78.373	42.657	50.387	1469	165.42	15.29
Ca_TC00248	Ca1:1592272-1593069	mRNA		5.23	0	0.63	0	0.027	0	0	0	0.02	0	0.02	0.013	0.033	0.037	0.03	0.177	1.077	0.787	0	0	0	0.013	0.04	0.07	0.12	0	0.017	0.027	0.23	0	0	2.28
Ca_TC00249	Ca1:1604287-1605084	mRNA		1.617	0.683	0.57	0.227	0.133	4.72	79.527	37.457	0	0.877	2.523	2.043	1.037	1.61	1.383	3.323	9.12	4.703	9.417	0	0.117	0.047	0.47	0.39	0	0	0.25	0.013	0.017	0.5	0	0.27
Ca_TC00250	Ca1:1625345-1626087	mRNA		0	0	0	0	0	0	0	0	0	0	0.13	0.057	0	0.06	0.02	0.15	0.413	0.267	0	0	0.183	0.047	0.017	0	0.033	0.21	16.717	9.397	1.18	0.5	0	0
Ca_TC00251	Ca1:1626532-1627809	mRNA		0	0	0	0	0	0	0	0	0	1.513	0.473	0.017	0	0	0	0	0	0	0	0	0	0	0	0	0	0	0	0	0	0	0	0
Ca_TC00252	Ca1:1642202-1645015	mRNA		22.33	4.963	125.31	6.043	0.03	5.613	4.813	5.83	2.863	4.023	6.78	9.133	9.2	1.16	1.123	1.263	1.21	1.313	7.577	1.36	12.4	2.237	13.163	4.963	10.203	61.837	2.447	0.487	1.523	1172.82	10.455	3.003
Ca_TC00253	Ca1:1644757-1648121	mRNA		79.063	190.933	333.27	84.07	42.78	73.217	107.607	72.757	110.83	32.677	37.733	35.263	29.777	31.19	31.02	34.97	83.67	66.083	56.943	47.557	9.35	37.737	38.593	33.513	58.407	68.127	31.293	61.45	30.82	1820.68	93.22	6.433
Ca_TC00254	Ca1:1649567-1652680	mRNA		0.037	0.02	0	0.11	0.007	0.097	0	0	0.093	0.117	0.06	0.05	0.03	0.033	0.06	0.117	0.07	0.11	0.007	0.023	0	0.333	0.02	0.013	0.017	0.143	0.203	0.08	0.153	0	0.045	0.017
Ca_TC00255	Ca1:1649572-1656611	mRNA		7.413	5.43	1.04	18.643	0.04	18.68	1.657	0.393	26.317	16.223	10.367	8.183	7.637	6.493	7.463	6.113	8.317	7.227	3.233	2.1	2.673	45.793	1.303	0.403	1.143	34.27	23.427	18.703	30.927	153.035	0.025	0.277
Ca_TC00256	Ca1:1660489-1662068	mRNA		51.767	28.863	54.97	60.953	17.963	38.47	24.827	20.513	76.16	78.573	64.023	51.573	43.423	41.07	46.187	55.173	43.883	48.133	50.353	87.913	29.063	183.44	54.813	87.847	53.427	132.587	41.383	108.54	150.033	1912	19.315	14.443
Ca_TC00257	Ca1:1663976-1667010	mRNA		11.293	20.927	6.22	2.14	0.64	39.95	30.19	49.247	22.283	20.233	17.77	17.4	16.127	11.01	10.383	10.9	15.573	11.333	35.7	6.953	1.66	4.837	11.953	12.107	5.753	0.75	0.173	5.713	2.813	45	1.85	0.28
Ca_TC00258	Ca1:1670175-1672466	mRNA		0.22	0.013	2.29	0.443	5.87	0.093	0.027	0.03	0.027	0.007	0.04	0.08	0.14	0.083	0.077	0.017	0.007	0.013	0.177	0.113	0.01	0.057	0.25	0.013	0.013	0	0	0	0	0	0	4.443
Ca_TC00259	Ca1:1671673-1672309		lncRNA	0.01	0	0	0.053	0	0	0	0.073	0.033	0.027	0.073	0.01	0.08	0.04	0	0.007	0.02	0.02	0	0.057	0	0	0	0.023	0.02	0	0	0	0	0.5	0	0.05
Ca_TC00260	Ca1:1674227-1678433		lncRNA	14.927	37.693	33.27	21.64	28.717	13.867	27.523	14.05	19.827	12.53	15.157	19.763	31.527	24.18	23.697	19.48	22.033	24.377	24.987	22.81	71.873	15.963	49	21.18	19.153	9.16	22.883	14.55	8.717	272.51	3.88	9.533
Ca_TC00261	Ca1:1679647-1682275	mRNA		0.683	0.283	1.28	0.86	9.367	0.17	0.117	0.047	0.247	0.12	0.24	0.16	0.213	0.073	0.043	0.06	0.077	0.043	0.183	0.157	0	0.02	1.207	0.503	0.043	0.013	0	0.16	0.08	0.5	0.01	0.037
Ca_TC00262	Ca1:1688696-1693409	mRNA		0.087	0.037	0.04	0.04	0.02	0.063	0.037	0.01	0.037	14.583	22.387	17.587	8.543	0.453	0.51	0.407	0.79	0.047	36.127	0.037	0.677	0.123	0.177	0.237	0.003	0.253	0.11	0.027	0.007	20.31	0	0.047
Ca_TC00263	Ca1:1691055-1694855	mRNA		13.44	3.973	32.77	2.927	1.77	1.76	2.677	0.727	4.28	8.833	7.903	6.187	5.61	4.593	5.917	5.873	6.937	4.42	9.013	3.323	0.713	2.177	25.647	16.103	2.133	59.587	8.117	2.293	1.623	558.145	0.56	7.36
Ca_TC00264	Ca1:1696986-1697795		lncRNA	0.597	1.087	9.35	2.057	1.017	0	0.453	4.963	0.047	0.04	0.063	0.04	0.13	0.22	0.107	0.54	0.53	0.15	1.613	0.963	0.35	0.05	1.013	0.317	1.787	0	0	0.193	0.803	3.895	1.075	0.453
Ca_TC00265	Ca1:1696516-1701560	mRNA		79.07	185.257	35.79	25.777	18.18	460.62	224.597	201.053	171.923	140.227	128.947	122.097	95.347	88.62	94.683	114.387	92.59	135.567	91.803	60.273	22.303	60.453	64.82	116.463	166.27	95.447	41.32	98.62	105.89	2016.4	27.83	7.463
Ca_TC00266	Ca1:1712598-1715869	mRNA		2.83	26.983	7.28	0.573	0	3.797	14.05	3.66	5.66	1.327	1.337	1.6	1.48	1.61	1.437	0.967	1.15	0.927	14.717	1.783	0.203	0.907	22.313	2.537	0.04	0.08	0.02	0.037	0.073	3.5	0.015	0.293
Ca_TC00267	Ca1:1720475-1722431	mRNA		290.87	43.187	604.12	236.633	12.29	3.847	114.117	104.793	4.443	1.22	1.37	0.79	0.323	0.593	2.353	8.777	42.653	12.293	9.82	1.773	1.987	0.59	18.733	15.2	1.85	0.16	0.23	45.6	20.363	23.5	0.155	49.913
Ca_TC00268	Ca1:1724348-1734844	mRNA		2.753	1.593	1.87	1.683	0.66	0.01	0.873	0.1	0.397	0.12	0.02	0.003	0.037	0.013	0.113	0.437	0.823	0.217	0.117	0.013	0.023	0.013	0.843	0.353	0.083	0.003	0.037	2.013	0.217	0.54	0	0.193
Ca_TC00269	Ca1:1724133-1727686	mRNA		137.1	2.513	146.78	13.52	57.6	1.553	4.6	4.733	0.363	0.273	0.283	0.237	0.243	0.303	0.357	1.033	3.417	1.28	5.187	0.07	0.037	0.377	4.177	4.01	0.303	0.277	0.063	2.747	0.92	17	1.045	39.757
Ca_TC00270	Ca1:1730938-1734725	mRNA		1.8	0.31	0.67	0.17	1.157	0.16	0.127	0.093	0.083	0.053	0.047	0.06	0.06	0.033	0.033	0.063	0.09	0.057	0.27	0.04	0.007	0.037	0.383	0.177	0.01	0.01	0.01	0.19	0.057	0.5	0	0.367
Ca_TC00271	Ca1:1738753-1742676	mRNA		3.22	1.367	2.7	3.083	15.437	0.137	1.707	0.353	0.027	0.12	0.217	0.13	0.11	0.16	0.29	0.53	0.293	0.183	0.543	0.06	0.083	0.223	0.78	0.123	0.047	0.007	0.037	0.26	0.24	5.82	0.025	2.423
Ca_TC00272	Ca1:1741983-1749187	mRNA		2.613	1.997	2.1	1.077	30.543	0.27	1.75	0.45	0.193	0.47	0.597	0.6	0.673	0.28	0.67	1.12	0.63	0.16	3.117	0.453	0.237	1.147	16.54	0.207	0.117	0.05	0.297	0.077	0.017	4.18	0.045	11.98
Ca_TC00273	Ca1:1751134-1755213	mRNA		0.603	6.533	2	0.477	2.25	0.517	3.167	0.433	0.557	0.09	0.127	0.167	0.067	0.08	0.18	0.147	0.217	0.097	1.877	0.033	0.027	0.6	4.113	0.68	0.14	0.01	0.02	0.887	0.03	0.5	0.01	1.607
Ca_TC00274	Ca1:1759180-1760444	mRNA		10.98	6.147	9.54	6.163	0	8.11	1.963	3.703	7.003	5.727	9.1	10.16	11.58	7.923	7.593	3.463	3	3.127	12.043	13.293	2.313	4.26	13.08	2.58	3.937	0	0.713	1.087	1.63	19	0.6	0.307
Ca_TC00275	Ca1:1761844-1765019	mRNA		0.007	0.027	0	0	0	0.06	0.02	0.037	0	0.22	0.687	1.18	3.09	1.147	0.697	0.25	0.237	0.74	0.047	0.16	13.54	0.193	0.017	0.51	0	0	0	0.283	0.04	0	0	0
Ca_TC00276	Ca1:1768018-1769930	mRNA		0.493	0.393	0	0.063	0.007	2.017	0.267	1.38	0.733	3.853	2.153	1.62	0.81	0.82	0.407	0.287	0.247	0.173	2.51	0.027	0.03	0.497	0.2	6.78	1.007	0.033	0.14	0.51	0.093	1.5	0.02	0.083
Ca_TC00277	Ca1:1768594-1773753	mRNA		88.69	79.22	86.37	70.5	41.17	74.26	52.62	56.583	89.643	88.04	66.817	60.4	61.657	67.2	63.463	67.113	72.71	72.923	66.67	69.147	29.017	78.67	96.463	69.99	127.98	85.83	75.767	66.657	90.543	1206	86.935	21.433
Ca_TC00278	Ca1:1776960-1778062	mRNA		1.07	7.653	1.19	0.043	0.377	0.17	3.45	0.247	0.453	0.15	0.103	0.083	0.087	0.137	0.293	0.197	0.893	0.187	3.39	0.07	0.097	0.21	34.14	3.877	5.393	0.023	0.017	0.093	0.047	18	0.065	0.103
Ca_TC00279	Ca1:1780852-1784723	mRNA		25.693	16.36	29.99	20.687	20.53	13.81	18.043	18.75	26.04	21.13	17.773	17.5	16.78	22.533	25.477	25.673	24.3	21.387	16.117	17.15	10.2	25.93	25.87	17.09	25.903	25.91	29.657	25.413	20.93	548.5	12.51	6.453
Ca_TC00280	Ca1:1783818-1784698	mRNA		0.67	0.03	0.25	0	0	0.37	0	0	3.107	1.89	3.42	0.953	2.3	1.28	2.953	3.243	5.597	4.773	1.293	0	0	0.063	1.587	2.173	0	0.453	3.55	0.44	0.283	0	0.065	0.007
Ca_TC00281	Ca1:1787027-1790358	mRNA		6.857	3.927	29.44	5.903	4.7	4.463	7.957	5.77	11.233	7	6.55	5.343	6.35	8.18	8.73	10.06	15.557	9.307	9.077	7.673	3.19	8.047	3.127	6.287	2.34	5.083	3.24	8.487	3.43	182.5	1.29	1.597
Ca_TC00282	Ca1:1791123-1793821	mRNA		0.397	0.34	0.06	0.04	0	0.827	0.097	0.347	5.393	3.013	5.25	3.223	1.253	0.147	0.263	0.42	0.39	0.107	0.45	2.927	1.513	0.533	0.117	0.067	0	0.133	0.007	0.487	0.303	1	0	0
Ca_TC00283	Ca1:1796730-1800025	mRNA		0.54	0.08	0.2	0.043	8.47	0.15	0.033	0.037	0.843	1.677	2.257	3.2	10.88	6.81	3.4	1.687	1.103	4.41	0.16	1.05	28.017	2.27	0.01	0	0.013	1.23	0.053	0.88	1.497	146	1.02	0
Ca_TC00284	Ca1:1801097-1803877	mRNA		0.11	0.033	0	0.04	0	0.007	0.017	0.24	0.567	0.297	0.237	0.217	1.607	5.623	6.663	13.66	30.273	18.89	0.263	0.113	0.03	3.577	0	0	4.32	0.007	0.007	116.777	165.413	0	0	0.013
Ca_TC00285	Ca1:1804250-1804464		lncRNA	0	0	0	0	0	0	0	0	0	0	0	0	0	0	0	0	0	0	0	0	0	0.163	0	0	0	0	0	0	5.877	0	0	0
Ca_TC00286	Ca1:1810982-1814702	mRNA		10.38	4.51	14.82	10.317	2.543	2.25	17.4	11.213	2.733	2.37	3.097	2.867	4.107	8.093	7.7	10.867	9.35	12.11	2.447	0.25	0.893	11.04	3.377	1.933	2.513	0.077	2.433	10.2	5.897	11	0.08	7.007
Ca_TC00287	Ca1:1818003-1818889	mRNA		0.143	0.06	0.11	0.047	0.017	0.023	0.027	0.053	0.117	0.087	0.097	0.15	2	2.387	1.393	0.34	0.69	1.26	0.137	0.073	0.087	0.077	0.153	0.063	0.03	0	0.013	0.123	0	0	0	0
Ca_TC00288	Ca1:1823332-1829577	mRNA		3.283	6.867	2.8	3.74	2.34	5.58	4.48	3.487	7.733	7.187	7.617	6.36	5.333	5.083	4.96	3.48	2.887	3.86	4.373	4.063	4.32	7.427	2.57	4.507	2.96	5.8	6.64	6.2	4.313	128.52	1.025	1.36
Ca_TC00289	Ca1:1827466-1829573	mRNA		1.227	2.093	0.69	0.793	0.803	2.517	1.407	2.293	3.707	2.7	3.273	3.463	2.933	1.873	2.457	2.05	1.59	1.97	1.2	0.747	0.69	1.147	1.373	2.21	1.19	2.473	3.74	1.62	0.74	7.48	0.23	0.61
Ca_TC00290	Ca1:1830852-1836015	mRNA		15.217	12.927	13.16	21.937	7.717	20.473	25.603	22.557	15.38	31.153	38.477	37.433	31.68	30.9	36.883	29.853	33.397	17.533	23.797	32.15	78.243	20.18	18.62	20.703	12.31	12.89	19.167	17.793	15.587	325.5	5.66	2.793
Ca_TC00291	Ca1:1841053-1841757	mRNA		0	0	0	0	0	0	0	0	0.023	0	0	0	0	0	0	0	0	0	0	0	0	0	0	0	0	0	0	0	0	0	0	0
Ca_TC00292	Ca1:1848696-1849315		lncRNA	0.187	0.897	0.18	0.203	0.723	0.01	0.67	0.23	1.943	0	0	0.043	0	0	0.11	0	0	0.05	0.193	0.013	0	0.17	0	0.06	0.057	0.013	0	0.057	0	0.385	0	0
Ca_TC00293	Ca1:1848682-1850424	mRNA		36.393	15.587	0.68	4.657	103.52	0.877	4.753	0.977	41.737	0.293	0.577	0.547	0.35	0.603	1.367	1.243	1.39	2.703	10.163	0.193	0.037	0.667	5.487	2.273	0.18	0.013	0.057	3.543	0.017	8.115	1.81	0.59
Ca_TC00294	Ca1:1855856-1856098		lncRNA	0	0.11	0	0	0	0	0	0	0	0	0	0	0	0	0	0	0	0	0	0.14	0	0	0	0.517	0	0	0.113	3.387	0	0	0	0
Ca_TC00295	Ca1:1856563-1862121	mRNA		5.643	23.107	8.63	5.38	8.96	33.467	29.683	29.18	15.57	14.54	14.473	13.283	11.023	8.197	7.587	6.913	10.157	8.087	9.353	9.133	9.343	7.753	3.153	5.16	12.333	12.443	11.05	10.8	11.193	176	4.23	2.42
Ca_TC00296	Ca1:1863195-1868040	mRNA		15.52	17.713	36.03	4.323	6.023	35.187	22.343	27.657	20.407	11.08	12.78	10.63	8.247	7.81	7.477	7.463	13.77	11.993	20.887	8.937	4.81	6.677	55.437	11.33	28.107	199.343	45.603	11.163	7.673	3227.5	65.525	51.34
Ca_TC00297	Ca1:1865172-1880482	mRNA		2.727	3.137	0.41	0.69	0.153	5.99	3.087	5.187	3.093	12.783	11.087	10.357	11.423	12.033	14.58	20.497	9.223	9.94	12.33	16.907	8.14	12.673	1.367	20.65	7.01	0.487	4.523	15.65	6.97	64	0.43	0.36
Ca_TC00298	Ca1:1884256-1887591	mRNA		6.567	6.907	9.92	4.13	6.86	4.43	5.333	3.573	6.27	8.09	8.757	7.663	6.857	6.333	7.66	10.37	6.913	8.737	5.49	6.883	7.407	7.303	6.093	9.73	4.687	3.98	6.217	13.707	7.62	210.5	2.6	1.523
Ca_TC00299	Ca1:1900120-1906144	mRNA		4.05	4.787	2.68	3.73	7.897	4.01	2.673	1.74	5.413	12.69	7.91	6.46	5.63	4.15	4.437	3.703	1.92	2.623	2.853	6.983	1.45	6.603	2.627	4.76	2.38	2.727	2.483	3.867	4.727	169.5	1	0.847
Ca_TC00300	Ca1:1908182-1911209	mRNA		0.013	0.003	0	0	0	0	0	0	0	0.07	0.02	0.01	0	0	0	0	0	0	0	0	0	0	0	0	0.027	0.03	3.29	0	0.077	2	0	0
Ca_TC00301	Ca1:1920967-1921721		lncRNA	14.247	34.087	40.57	28.74	12.457	11.773	14.19	10.287	30.767	16.967	19.433	18.93	23.343	18.283	21.443	20.99	17.17	17.43	25.55	24.983	13.78	26.747	40.503	19.527	19.11	2.28	8.953	16.483	12.24	53.815	1.965	10.527
Ca_TC00302	Ca1:1920936-1927230	mRNA		14.177	32.957	29.2	23.033	14.89	8.223	14.687	5.173	10.04	8.173	10.173	12.297	12.983	10.607	11.34	10.427	6.05	8.137	14.853	20.763	10.077	18.823	29.663	10.32	15.797	1.753	5.607	10.593	10.513	500.355	2.265	7.56
Ca_TC00303	Ca1:1931344-1942345	mRNA		11.613	17.593	31.72	10.363	13.927	6.97	17.647	9.84	10.743	8.323	9.633	12.127	22.487	22.467	18.06	17.337	15.683	23.58	7.59	4.99	42.267	7.22	7.723	5.93	5.167	1.727	1.68	8.493	4.873	141.035	1.885	5.07
Ca_TC00304	Ca1:1935260-1941854		lncRNA	0.567	1.857	3.52	2.343	3.123	1.353	1.747	3.713	5.057	1.38	3.51	3.097	5.52	4.693	2.937	2.637	2.777	3.147	1.13	0.667	8.563	1.19	2.227	1.177	1.337	0.467	0.617	1.147	0.433	2.965	0.545	1.127
Ca_TC00305	Ca1:1954349-1963767	mRNA		17.303	18.007	16.19	30.167	5.183	13.783	13.303	10.943	22.923	20.883	17.71	15.49	15.88	12.11	13.157	13.437	8.907	12.897	39.247	45.593	14.133	76.42	18.303	40.373	9.33	10.897	13.783	53.55	36.85	609.32	2.29	9.14
Ca_TC00306	Ca1:1964756-1966414	mRNA		0.1	0.023	0.03	0	0.27	0.017	0	0	0.54	0.127	1.007	13.93	86.203	91.333	63.507	28.043	13.68	51.88	0.07	1.15	127.86	1.717	0.147	0.057	0	0	0.113	0.073	0	0	0	0.007
Ca_TC00307	Ca1:1966984-1969102		lncRNA	1.687	0.417	0.45	0.22	6.017	0.37	0.123	0.133	1.207	1.54	1.223	0.723	0.887	1.663	1.407	1.72	3.247	2.5	0.533	0.567	0.293	1.367	0.87	0.22	0.15	0.077	1.847	0.453	0.173	10.5	0.165	0.073
Ca_TC00308	Ca1:1971638-1978088	mRNA		12.377	10.393	7.75	11.947	5.807	9.487	7.533	5.307	15.26	12.563	10.907	9.55	8.913	9.233	10.75	10.14	6.78	9.353	9.08	14.29	6.553	21.87	9.67	11.483	9.25	19.873	14.167	22.093	19.21	1506.88	8.525	2.713
Ca_TC00309	Ca1:1976904-1978975	mRNA		1.04	0.82	0.48	0.457	3.103	0.373	2.003	0.387	1.48	0.507	0.08	0.21	0.037	0.03	0.063	0.057	0.12	0.163	1.01	0.163	0.063	0.44	10.92	0.307	0.397	0.367	20.22	0.357	0.38	41.625	0.055	0.293
Ca_TC00310	Ca1:1987572-1988715	mRNA		16.27	17.617	52.65	21.31	3.457	14.953	27.6	42.773	22.01	16.153	14.703	21.39	24.607	15.41	19.68	24.913	36.953	8.653	16.233	9.833	1.933	5.223	19.043	9.73	8.217	4.66	18.357	3.323	2.897	3.08	2.36	1.367
Ca_TC00311	Ca1:1987537-1990155	mRNA		125.817	66.227	200.99	124.093	178.453	52.207	83.61	66.733	48.77	42.55	51.093	50.613	52.593	53.333	48.353	50.977	56.957	47.36	92.207	78.537	19.247	32.137	64.927	53.693	38.49	40.067	61.2	39.373	31.727	2541.79	35.535	17.62
Ca_TC00312	Ca1:1992504-1998418	mRNA		44.397	23.133	25.79	10.947	60.827	25.003	32.803	30.99	56.063	53.497	60.367	49.173	33.397	40.523	65.027	91.333	135.637	161.19	51.297	30.83	12.99	30.493	53.193	29.067	64.507	46.433	34.1	46.6	27.17	1329.15	384.37	5.687
Ca_TC00313	Ca1:1994748-1998640	mRNA		27.357	12.327	40.08	15.153	10.69	7.473	11.217	9.807	9.63	10.333	13.37	16.14	23.22	28.297	24.89	25.013	21.49	24.233	16.823	41.37	11.923	18.387	22.163	19.697	22.837	19.103	8.083	31.723	22.427	4969.35	173.69	7.283
Ca_TC00314	Ca1:1999807-2002984	mRNA		559.58	243.47	417.67	1152.98	52.207	649.233	146.73	203.76	634.147	535.743	472.583	383.55	310.637	257.613	299.867	481.123	574.163	486.897	207.963	345.867	124.147	689.287	181.687	198.14	256.61	1072.03	1165.57	492.277	509.74	5790	107.915	122.677
Ca_TC00315	Ca1:2010508-2015489	mRNA		48.79	35.933	48.99	43.33	102.983	28.1	15.547	18.783	63.82	123.057	72.237	52.19	65.813	51.78	58.62	118.497	272.853	273.123	48.157	27.453	164.237	51.58	34.457	21.117	9.3	13.463	37.717	114.857	21.727	371.5	3.43	22.847
Ca_TC00316	Ca1:2016888-2021749	mRNA		8.937	3.857	5.81	1.837	0.167	9.06	10.747	12.74	10.203	10.947	7.98	7	7.637	11.29	12.157	11.477	9.753	8.557	10.107	5.827	1.153	12.067	4.58	5.053	8.96	3.2	2.663	10.143	7.643	177	2.465	0.607
Ca_TC00317	Ca1:2021985-2023119	mRNA		52.873	20.227	9.07	1.533	7.727	36.19	80.147	113.76	50.743	42.963	42.987	36.26	39.25	71.237	64.777	77.46	191.93	86.757	76.28	21.293	32.357	64.703	105.767	46.44	39.38	2.707	13.237	66.14	41.18	208	2	1.007
Ca_TC00318	Ca1:2022686-2023018		lncRNA	0	0	0	0	0	0	0	0	0	0	0	0	0	0	0	0	0	0	0	0	0	0.07	0	0	0	0	0.053	0	0	0	0	0
Ca_TC00319	Ca1:2067407-2070647	mRNA		0.693	7.18	1.36	2.9	2.047	4.46	16.14	18.863	1.22	2.157	1.227	1.193	2.74	3.53	6.823	8.23	11.157	4.76	10.153	3.097	3.757	6.193	2.41	6.09	1.393	0.98	4.047	4.223	2.573	7.875	1.915	4.01
Ca_TC00320	Ca1:2040831-2049407	mRNA		15.62	7.76	15.95	12.9	12.757	4.097	6.487	3.093	8.69	11.007	10.917	11.763	10.63	8.47	8.393	7.487	4.95	5.733	6.34	10.807	6.513	11.713	7.133	16.723	7.807	7.43	3.853	9.117	9.943	982.89	7.5	2.877
Ca_TC00321	Ca1:2025052-2052830	mRNA		30.7	28.257	66.52	17.63	81.003	28.32	52.857	43.067	19.617	19.913	19.887	18.803	20.18	27.023	33.157	59.207	69.493	57.95	31.09	14.063	9.88	16.18	26.627	12.67	14.743	14.12	28.963	18.92	10.787	483.75	25.125	22.12
Ca_TC00322	Ca1:2044537-2047246	mRNA		1.227	0.207	0.29	0.367	0.793	0.483	0.387	0.283	0.707	0.893	1.18	1.023	0.737	0.38	0.607	0.413	0.447	0.48	0.337	0.553	0.83	0.413	0.227	0.403	0.283	0.687	0.377	0.39	0.563	10.63	0.225	0.09
Ca_TC00323	Ca1:2059144-2060955	mRNA		1.623	0.387	0.56	0.727	9.62	0.497	0.66	0.207	1.163	0.727	0.89	1.203	1.067	1.673	1.47	1.153	1.053	0.657	1.347	2.257	0.62	1.137	3.083	1.403	1	1.363	1.547	0.763	1.097	45.695	1.03	0.223
Ca_TC00324	Ca1:2079396-2084947	mRNA		19.073	7.657	8.02	9.97	112.693	8.38	8.78	10.817	10.62	11.233	13.2	13.417	15.277	18.647	19.397	19.123	10.343	8.84	12.113	23.45	5.45	9.44	44.457	14.92	24.143	32.197	14.43	8.307	14.823	2455.06	23.255	2.013
Ca_TC00325	Ca1:2091785-2098849	mRNA		3.353	2.813	2.68	3.813	3.933	3.263	3.093	2.833	6.29	5.617	4.81	4.11	6.66	12.227	12.347	7.763	5.473	2.817	5.02	5.22	12.41	6.79	2.03	4.347	0.45	1.013	1.577	2.17	1.227	74.5	0.795	0.44
Ca_TC00326	Ca1:2104595-2111071	mRNA		0.087	0.04	0.03	0.067	0.057	0.093	0.093	0.047	0.07	0.137	0.1	0.1	0.05	0.103	0.107	0.103	0.077	0.067	0.073	0.083	0.06	0.12	0.037	0.367	0.08	0.04	0.013	0.293	0.157	17.025	0.06	0.01
Ca_TC00327	Ca1:2112347-2112830		lncRNA	0.54	0	0.61	0	0.037	0	0.07	0	0.633	0.503	0.433	0.38	0	0.167	0.21	0.097	0.05	0.033	0.337	0.293	0	0.07	0	0	0	0	0	0	0.253	0	0	0
Ca_TC00328	Ca1:2104429-2112748	mRNA		5.53	6.217	4.28	5.607	5.147	7.773	7.96	2.383	9.157	10.37	9.183	7.523	5.8	9.227	11.117	8.48	6.793	6.187	8.23	10.1	7.163	14.867	3.47	21.52	6.807	5.437	1.3	12.71	13.21	514.465	2.71	2.32
Ca_TC00329	Ca1:2121782-2129298	mRNA		0.333	0.07	0.84	0.28	0	0.227	0.18	0.233	1.107	0.973	0.597	0.527	0.067	0.077	0.087	0.857	0.927	0.053	0.55	0.127	0	0	0	0.867	0.273	2.777	0.17	1.007	0.187	18.865	0.05	0.08
Ca_TC00330	Ca1:2121657-2129522	mRNA		7.337	8.567	5.03	7.363	0.02	9.883	3.21	3.38	21.99	34.273	24.4	17.047	9.07	7.77	8.987	9.07	10.017	11.6	9.247	12.09	4.317	29.74	4.503	41.713	15.897	43.617	6.123	26.423	33.143	1330.13	3.31	0.687
Ca_TC00331	Ca1:2149107-2153267	mRNA		5.947	3.257	4.45	9.353	0	7.57	3.053	3.64	20.233	11.417	10.197	9.43	7.97	3.72	3.16	4.01	7.76	4.853	11.307	9.887	1.883	13.053	3.43	8.15	4.007	6.873	5.363	7.723	9.62	22.5	0.135	0.153
Ca_TC00332	Ca1:2159060-2159544	mRNA		0.113	0	0.13	0	0.063	0	0	0	0	0.09	0.067	0.07	0.033	0	0	0	0.137	0.053	0	0	0	1.523	0.023	0	0	0.063	0	1.477	0.37	0	0	0
Ca_TC00333	Ca1:2169515-2171717	mRNA		1.63	0.47	0.44	0.92	1.643	3.59	0.263	1.203	2.123	3.793	3.26	2.707	2.077	4.157	3.177	2.037	1.857	1.24	1.393	2.87	0.343	2.47	0.483	0.803	0.67	14.233	1.5	1.517	0.953	239.745	2.93	2.023
Ca_TC00334	Ca1:2170775-2175199	mRNA		36.92	33.303	32.17	45.927	80.19	45.787	35.52	47.107	62.157	62.05	60.173	51.51	47.927	53.88	56.113	42.527	45.25	43.503	36.653	36.39	26.927	47.83	40.54	34.967	38.737	55.333	50.22	36.887	39.51	910.755	19.51	8.363
Ca_TC00335	Ca1:2178782-2190482	mRNA		10.753	24.623	12.28	13.187	16.393	8.827	16.007	9.337	16.857	14.477	13.323	12.1	11.857	13.963	16.343	15.287	11.493	12.48	14.323	14.19	12.67	15.26	30.89	13.643	8.937	10.263	18.397	15.637	11.573	1564	4.21	10.693
Ca_TC00336	Ca1:2197733-2198264	mRNA		0.603	0.057	0.44	0.04	0.063	0.03	0.027	0	0	0	0	0	0.03	0	0	0	0	0	0	0	0	0	0	0	0	0	0	0	0	0	0	0
Ca_TC00337	Ca1:2208744-2213776	mRNA		10.733	12.483	2.71	30.277	11.98	9.853	7.15	7.593	3.893	3.923	5.353	7.86	11.04	19.73	16.33	7.913	2.387	2.977	7.577	17.5	2.357	5.953	4.607	8.85	14.517	6.597	4.29	4.397	7.74	562.92	0.94	2.713
Ca_TC00338	Ca1:2212544-2213720		lncRNA	9	9.06	4	18.273	9.247	8.657	5.603	9.48	8.423	4.23	5.593	7.287	14.667	19.407	18.897	10.757	5.773	6.547	4.27	8.54	0.94	3.663	5.51	5.7	10.537	6.053	7.353	2.297	3.483	89.58	0.41	0.763
Ca_TC00339	Ca1:2214509-2218570	mRNA		0.38	0.287	1.77	3.407	137.593	0.027	0.137	0.067	0.013	0.01	0.02	0.017	0.023	0.09	0.057	0.083	0.023	0.103	0.02	0.007	0.01	0.01	0.383	0.033	0.107	0.027	1.003	0.013	0.05	2	0	1.263
Ca_TC00340	Ca1:2218323-2221000	mRNA		2.253	7.807	0.24	1.003	19.757	0.45	109.867	9.88	0.3	0.267	0.567	0.373	0.507	0.703	1.03	3.777	5.43	4.93	2.347	0.097	0.297	0	0.083	0.45	0	0	0.087	0.013	0	0	0	0.117
Ca_TC00341	Ca1:2228613-2229387		lncRNA	0.473	0.323	0.59	0.183	0.143	0.05	0.127	0.123	0.433	0.467	0.517	0.427	0.44	0.443	0.63	0.703	0.98	0.977	0.053	0.093	0.147	0.113	0.39	0.133	1.237	0.22	0.78	0.117	0.24	16	0.94	0.017
Ca_TC00342	Ca1:2231935-2239219	mRNA		66.04	29.56	52.49	29.557	10.483	14.4	24.77	16.53	46.313	27.36	29.533	25.867	28.103	23.29	32.687	49.413	29.067	31.247	22.133	41.117	12.76	31.597	39.04	29.137	64.473	9.647	18.397	65.017	56.957	1923	20.27	7.76
Ca_TC00343	Ca1:2240264-2240870	mRNA		1.833	1.68	1.6	6.077	0.377	3.607	1.45	0.853	2.013	1.517	7.34	10.4	5.493	45.423	18.187	23.087	19.767	33.843	1.697	1.04	49.84	3.72	1.583	1.607	3.053	10.207	4.493	3.373	1.02	51.265	0.36	3.373
Ca_TC00344	Ca1:2240265-2242871	mRNA		5.247	10.823	5.39	20.447	1.037	9.97	4.84	6.193	7.007	15.15	28.073	64.517	305.687	326.103	219.823	126.33	71.03	307.213	7.12	7.273	569.65	14.937	8.543	11.01	13.873	25.773	9.843	18.03	15.763	467.235	1.84	8.31
Ca_TC00345	Ca1:2248950-2249200		lncRNA	0.137	0.337	0	0.383	0	0.133	0.123	0.21	0.467	0.127	0	0.117	0.247	0.24	0.13	0	0.317	0.207	0	0	0	0.103	0.32	1.453	1.33	0.167	1.357	2.923	3.947	0	0.215	0.317
Ca_TC00346	Ca1:2250138-2253891	mRNA		5.837	2.337	24.28	5.857	4.43	1.207	5.37	5.183	6.677	4.297	4.18	4.197	4.353	8.737	10.863	12.917	10.203	8.38	4.317	4.71	1.02	5.19	3.417	6.347	5.39	4.127	1.02	8.537	3.603	224	10.105	1.187
Ca_TC00347	Ca1:2261314-2263710	mRNA		1.577	0.73	0.85	0.35	0.27	1.583	0.913	1.307	1.963	3.327	5.347	9.95	42.69	32.287	20.697	11.367	7.267	27.513	1.37	1.833	87.733	2.44	0.713	1.733	0.293	3.697	1.18	0.897	0.677	131	2.44	0.107
Ca_TC00348	Ca1:2267641-2270268	mRNA		10.47	6.833	7.5	13.047	12.94	14.973	10.267	6.497	5.947	11.767	11.247	8.49	5.227	2.9	4.017	7.027	2.547	3.397	4.43	10.333	35.443	9.423	2.347	0.407	4.997	44.077	36.453	8.44	13.947	2129	20.49	2.693
Ca_TC00349	Ca1:2272123-2280375	mRNA		21.833	23.037	16.29	21.257	15.883	22.51	20.93	17.82	35.067	34.003	32.757	26.42	24.23	25.367	27.013	23.303	24.377	23.017	16.48	19.643	16.343	29.137	20.873	22.317	19.763	23.23	18.167	25.85	27.06	565	10.605	4.75
Ca_TC00350	Ca1:2280061-2280268		lncRNA	0	1.003	2.42	0.107	0	2.287	1.87	0.477	0.003	0	1.163	0.19	0	0	0	1.197	1.513	0	0.233	0	0	0	0.3	0	1.403	1.2	4.33	0	0	0	0	0
Ca_TC00351	Ca1:2282521-2286869	mRNA		91.07	691.27	707.18	314.223	35.92	32.377	297.777	30.307	451.22	19.017	42.06	22.73	4.5	13.113	20.583	53.3	172.387	100.253	71.887	47.16	20.92	152.69	34.54	26.393	43.467	18.65	8.997	207.11	43.503	221.2	3.925	15.127
Ca_TC00352	Ca1:2282730-2284794	mRNA		136.7	1067.85	1254.8	257.473	51.36	49.383	413.283	70.057	1441.03	52.907	119.46	52.693	16.71	35.98	62.627	168.04	510.14	329.57	126.557	54.49	42.317	101.54	44.933	44.023	84.767	27.033	14.773	178.143	54.757	156.165	3.49	11.483
Ca_TC00353	Ca1:2285550-2299105	mRNA		5.98	17.997	4.06	4.61	8.877	7.71	7.867	4.277	9.357	11.853	8.703	8.857	6.71	5.243	5.283	5.847	5.737	5.147	13.837	11.02	4.68	18.543	68.043	10.183	15.713	4.997	7.533	7.637	15.207	317.27	1.835	3.807
Ca_TC00354	Ca1:2300611-2307196	mRNA		14.43	20.01	13.16	24.797	24.73	14.19	13.68	7.923	24.767	21.95	19.743	17.41	14.37	14.287	16.837	15.307	13.53	13.427	11.837	21.43	15.997	26.51	13.053	16.557	12.677	22.717	23.923	19.573	23.523	671.5	4.44	4.38
Ca_TC00355	Ca1:2308300-2311744	mRNA		1.437	6.843	3.62	0.72	16.897	0.513	3.393	1.08	0.82	0.693	0.467	0.503	0.653	1.163	1.303	1.38	1.067	0.583	0.883	0.1	0.047	0.223	6.513	0.447	0.5	0.093	0.107	0.083	0.05	6.5	0.41	1.027
Ca_TC00356	Ca1:2312306-2315722	mRNA		12.993	7.5	9.78	64.88	29.403	13.687	9.577	14.317	24.613	24.267	21.187	21.197	32.69	26.233	26.85	27.4	32.253	34.747	54.123	56.053	27.297	74.617	45.993	72.543	26.07	32.527	64.067	64.76	72.727	63.825	7.145	14.093
Ca_TC00357	Ca1:2312187-2315912	mRNA		65.093	43.393	56.62	104.533	52.327	39.453	44.747	39.323	55.75	59.763	60.073	57.043	52.57	54.687	63.633	73.323	88.767	70.95	63.72	77.257	29.437	66.97	79.93	75.333	55.467	79.727	95.203	80.447	90.827	3003.68	28.81	22.84
Ca_TC00358	Ca1:2320445-2323948	mRNA		0.563	0.647	0	0	0	1.973	7.12	7.5	2.433	6.607	7.9	6.47	4.667	5.353	4.79	3.79	3.077	6.81	9.3	0.12	1.277	0.1	0.683	1.57	0	0	0.017	0.007	0	0	0	0.763
Ca_TC00359	Ca1:2327205-2329034	mRNA		0.007	0.007	0	0	0	0.007	0	0	0.043	0.943	2.033	0.893	0.033	0.007	0.007	0.02	0	0.05	0	0.01	0.673	0.007	0.013	0	0	0	0	0	0	0.5	0	0
Ca_TC00360	Ca1:2330114-2333330	mRNA		2.583	1.077	0.94	0.287	0.047	1.203	0.34	0.917	7.107	7.153	5.803	6.273	5.447	4.447	4.733	4.563	4.137	4.72	4.737	4.56	1.77	7.417	27.473	29.233	20.403	4.59	17.41	14.12	15.727	314.5	2.165	3.41
Ca_TC00361	Ca1:2333869-2341281	mRNA		11.693	10.98	6.66	10.557	6.467	14.283	10.543	9.013	21.287	22.787	18.513	14.22	13.393	13.257	14.517	14.26	12.11	13.427	10.637	12.333	7.243	17.673	19.51	13.72	9.057	11.807	15.967	17.267	16.97	333.505	10.84	4.697
Ca_TC00362	Ca1:2344836-2345269		lncRNA	0.09	0	0.15	0	0	0.04	0.04	0.083	0	0.073	0.043	0.077	0.193	0.037	0.117	0	0.157	0.073	0	0.043	0.08	0	1.087	0	0.033	0	0	0	0	0.5	0	0.04
Ca_TC00363	Ca1:2359350-2363515	mRNA		49.487	53.207	95.37	42.08	48.05	32.28	48.633	42.783	35.98	49.897	36.61	43.99	56.003	85.097	85.777	81.507	94.113	85.09	82.383	84.823	51.193	86.34	123.133	72.66	79.213	24.593	78.86	99.44	83.257	3692.62	20.15	47.967
Ca_TC00364	Ca1:2359502-2362879	mRNA		34.013	45.06	103.08	14.027	58.91	23.237	39.947	69.627	19.237	27.617	19.723	24.527	43.28	82.913	87.973	84.193	108.733	103.133	30.323	27.26	9.937	19.18	134.437	20.357	46.24	13.623	94.713	12.86	10.88	338.375	11.065	6.8
Ca_TC00365	Ca1:2364293-2365821		lncRNA	0.593	0.38	1.4	0.297	0.167	0.473	0.157	0.13	2	1.077	0.937	1	0.617	0.537	0.777	0.787	0.883	0.553	0.697	0.417	0.113	0.66	0.75	0.45	0.247	0.72	0.547	0.343	0.77	5.5	0.095	0.127
Ca_TC00366	Ca1:2365377-2366842	mRNA		24.463	13.337	18.96	48.59	35.56	16.59	12.257	15.17	12.78	27.877	27.72	23.687	23.417	27.713	26.543	37.653	25.49	25.957	27.653	33.51	49.79	31.607	22.37	38.33	21.473	36.907	41.057	43.627	34.99	259.5	9.945	11.02
Ca_TC00367	Ca1:2369641-2371865	mRNA		0.33	0.403	0.05	0	0	0.85	0.643	0.627	0.18	0.403	0	0.513	0.373	0.247	0.42	0.47	1.24	0	0.107	0	0.163	0	0.647	0.147	0.563	0.227	0.38	0	0	0	0.11	0.017
Ca_TC00368	Ca1:2374923-2378247	mRNA		0.647	0.843	0.5	1.023	0.337	1.147	0.603	0.503	0.543	0.857	0.773	0.863	0.863	0.71	0.83	0.753	0.503	0.883	0.587	0.957	1.853	1.68	0.9	1.223	0.63	1.047	1.517	1.39	1.267	62.23	0.21	0.157
Ca_TC00369	Ca1:2376344-2379534	mRNA		10.793	21.743	19.33	20.303	3.813	19.523	17.273	15.577	40.787	19.34	22.387	19.32	17.797	23.433	30.473	45.823	17.997	56.993	13.01	14.767	8.63	34.807	16.097	22.127	22.647	18.347	14.963	69.99	29.323	274.27	6.875	3.003
Ca_TC00370	Ca1:2387049-2395319	mRNA		7.507	4.977	3.7	7.117	3.197	5.693	3.303	2.507	11.05	11.543	11.01	9.74	8.057	5.407	6.377	8.11	10.5	14.103	6.287	9.58	5.817	16.463	4.147	7.657	6.933	10.623	4.707	20.96	16.343	1486	8.325	1.853
Ca_TC00371	Ca1:2396234-2399826	mRNA		8.287	5.127	9.55	13.9	16.497	4.007	4.933	4.917	6.25	8.327	9.92	9.513	9.27	10.6	10.44	9.87	6.75	8.447	8.95	13.797	7.817	11.47	10.003	14.923	11.563	10.95	7.707	17.89	13.607	1137	4.015	3.033
Ca_TC00372	Ca1:2400535-2403510	mRNA		44.71	27.663	78.91	13.727	87.387	6.653	22.717	15.943	20.543	8.1	7.933	8.943	7.83	20.427	22.953	26.947	23.793	35.657	16.213	16.82	9.5	14.443	39.933	23.297	7.48	6.18	3.767	3.71	2.367	316.835	2.055	12.903
Ca_TC00373	Ca1:2400562-2406415	mRNA		32.697	21.517	35.89	5.933	61.647	3.997	17.977	7.577	5.21	4.177	4.803	4.753	3.42	10.737	10.603	10.45	7.003	12.757	5.907	8.267	3.973	5.303	14	8.553	3.617	3.1	1.273	1.053	1.187	664.665	1.64	4.707
Ca_TC00374	Ca1:2419359-2420531	mRNA		37.857	22.41	67.39	31.843	131.347	14.25	19.933	22.7	33.257	36.243	37.077	35.463	40.463	51.183	48.777	53.163	50.64	43.287	29.567	37.543	35.81	38.717	39.783	65.663	80.493	69.55	71.73	89.24	71.217	727.5	90.87	7.533
Ca_TC00375	Ca1:2423164-2428598	mRNA		12.693	16.22	9.88	15.083	14.323	15.463	14.807	14.94	16.077	22.407	25.25	24.643	24.52	25.04	24.963	20.163	16.377	21.31	15.097	25.433	18.987	20.183	21.06	34.947	46.393	22.377	14.197	44.94	77.367	2097	18.805	8.173
Ca_TC00376	Ca1:2440060-2443325	mRNA		0.073	0.04	0.02	0.007	0.037	0.047	0.007	9.36	0.04	434.14	21.16	0.2	0.54	0.65	0.363	0.227	0.333	0.177	0.287	0.093	0.097	0.19	0.12	0.027	0	0	0.013	0.027	0.023	0	0.01	0
Ca_TC00377	Ca1:2442184-2443307	mRNA		0	0	0	0	0	0	0	0	0	19.807	0.443	0	0.08	0.003	0	0	0.017	0.077	0.11	0	0	0	0	0	0	0	0	0	0	0	0	0
Ca_TC00378	Ca1:2449123-2455288	mRNA		25.45	127.963	33.71	17.587	35.423	4.58	50.18	3.727	129.063	22.027	21.067	27.74	38.107	34.233	33.767	20.95	23.86	31.323	20.963	18.307	46.543	50.973	63.52	27.677	9.137	1.203	3.257	71.643	11.603	387.43	7.03	2.633
Ca_TC00379	Ca1:2451939-2452647	mRNA		0.68	3.563	0.76	0.273	0.76	0.23	0.85	0	6.877	0.157	0.363	0.45	0.007	0.167	0.587	0.3	1.677	1.323	0.247	0.083	0.053	0.427	0.5	0.497	0.113	0	0.34	2.43	0	0.535	0.07	0
Ca_TC00380	Ca1:2456821-2460840	mRNA		8.823	5.123	9.68	8.983	5.12	3.997	6.097	5.353	1.1	2.087	2.057	6.387	9.52	18.233	10.127	10.743	9.85	18.467	8.11	1.727	44.587	15.413	1.66	9.053	7.08	2.02	3.34	33.833	18.483	159.035	4.775	0.317
Ca_TC00381	Ca1:2468151-2472304	mRNA		49.07	34.903	31.34	65.597	25.133	45.693	30.053	20.337	54.653	52.997	45.723	35.65	27.19	25.663	27.867	33.16	24.233	30.183	28.78	61.863	32.347	87.957	32.607	46.883	36.49	126.58	74.637	54.597	85.233	3439.14	18.355	10.51
Ca_TC00382	Ca1:2477897-2481774	mRNA		23.553	87.557	24.42	47.71	2.373	16.78	33.663	5.96	69.667	24.58	26.06	26.447	24.437	20.257	21.353	20.88	19.57	35.25	74.6	69.187	29.08	99.257	50.313	27.787	0.913	28.053	20.077	8.29	3.41	26	0.045	19.467
Ca_TC00383	Ca1:2477990-2479153	mRNA		0.563	2.193	0.53	0.603	0.037	0.327	0.907	0.21	1.507	0.257	0.29	0.2	0.24	0.14	0.127	0.283	0.327	0.163	0.927	0.707	0.27	1.047	0.27	0.397	0	0.093	0.533	0.03	0	0	0	0.417
Ca_TC00384	Ca1:2483883-2485117	mRNA		0	0.01	0.04	0.013	0	0.03	0	0	0.013	7.92	26.87	27.597	41.36	28.297	19.447	13.393	9.357	30.927	0.133	1.513	165.573	7.89	0	0.087	0.01	0	0.043	0.153	0.04	0	0	0.01
Ca_TC00385	Ca1:2509287-2514436	mRNA		21.373	3.717	8.4	7.647	27.117	3.187	3.813	3.687	7.997	8.5	8.137	7.017	5.88	5.797	7.07	9.22	10.467	14.3	10.443	8.643	3.107	13.057	14.95	12.027	12.52	2.687	2.523	25.52	15.953	624.5	2.25	3.343
Ca_TC00386	Ca1:2514440-2515106		lncRNA	1.607	0.417	1.52	0.89	0.107	0.173	0.06	0.11	0.507	0.33	0.343	0.357	0.55	0.57	0.523	0.223	0.297	0.223	1.023	0.917	0.233	0.467	2.17	0.59	0.383	0.017	0.137	0.25	0.303	0.5	0	0.037
Ca_TC00387	Ca1:2521331-2527959	mRNA		0.05	0.063	0	0.077	0.033	0.11	0.027	0.17	0.233	4.847	2.86	1.857	1.32	0.47	0.517	0.373	0.283	0.53	0.44	1.61	0.593	1.703	0.443	0.233	0.723	1.5	37.293	1.69	2.843	46	0.015	0.023
Ca_TC00388	Ca1:2528490-2530272		lncRNA	0.047	0	0	0	0	0	0	0	0	0.013	0	0	0	0	0	0	0.007	0	0.023	0	0	0	0.013	0	0.25	0.337	23.55	0	0.043	3.5	0	0
Ca_TC00389	Ca1:2536769-2539339	mRNA		388.86	231.63	380.35	589.733	79.463	363.827	165.997	202.96	451.107	319.15	305.38	268.567	193.217	166.383	193.713	257.763	268.643	229.657	125.557	182.673	82.257	292.437	218.96	145.72	247.237	727.77	653.297	230.943	242.413	5448.39	90.605	71.89
Ca_TC00390	Ca1:2536909-2539340	mRNA		30.253	33.247	66.28	13.383	4.803	62.817	23.04	8.18	40.537	55.603	48.617	30.067	33.027	25.83	23.233	49.853	70.027	49.743	2.047	0.223	0	4.797	0	0.54	11.693	31.177	70.167	0	8.13	0	0	0
Ca_TC00391	Ca1:2542142-2543273	mRNA		9.553	10.267	0.09	1.42	0.553	189.15	284.843	262.043	41.503	70.12	45.633	50.44	41.623	31.04	46.483	44.96	31.583	8.67	151.34	41.97	43.96	38.62	133.217	24.057	18.567	11.543	29.923	0.42	1.483	2136.5	1541.92	0.08
Ca_TC00392	Ca1:2555155-2557221	mRNA		0.97	0.46	3.06	1.457	0.007	0.557	0.353	0.267	2	1.197	1.04	0.93	1.037	1.3	1.277	1.38	1.76	1.707	2.527	0.403	0.297	2.707	1.393	1.47	5.973	0.833	32.863	2.87	5.98	60	0.09	0.387
Ca_TC00393	Ca1:2570304-2570862		lncRNA	0	0	0	0.033	0	0	0	0	0	0	0	0	0	0	0	0.03	0	0	0	0	0	0	0	0	0	0	0	0	0	0	0	0
Ca_TC00394	Ca1:2570363-2572205	mRNA		9.667	1.647	13.43	9.213	0.223	5.28	2.263	3.51	6.43	12.307	12.08	9.903	8.5	6.633	5.11	3.923	2.96	3.447	3.453	7.913	1.963	4.397	2.153	1.297	4.06	1.583	0.54	2.35	3.127	33.5	0.255	1.097
Ca_TC00395	Ca1:2599181-2605129	mRNA		6.147	0.93	0.86	0.903	0	3.437	14.547	8.667	2.427	25.43	36.063	40.21	28.523	15.417	14.413	12.89	19.423	11.073	15.143	73.187	2.03	58.773	17.05	126.31	30.747	0.02	0.123	50.077	116.873	4	0.025	0.057
Ca_TC00396	Ca1:2606952-2612472	mRNA		5.63	6.35	5.5	5.557	7.497	8.453	8.637	7.99	7.023	11.46	12.027	10.987	10.947	13.563	14.493	11.947	4.87	11.127	4.877	8.507	2.643	7.337	4.9	6.133	7	8.743	13.307	9.833	7.483	297.5	3.15	1.157
Ca_TC00397	Ca1:2619334-2619884		lncRNA	0.79	0.06	2.82	1.24	0.92	0.04	0.29	0.067	1.833	0	0.127	0.107	0	0.24	0.063	0.413	0.387	0.807	0.3	0.04	0.293	0.033	0.717	0.297	0.07	0	0.033	0.687	0.173	1.07	0.25	0
Ca_TC00398	Ca1:2619266-2620819	mRNA		237.37	630.767	4931.94	865.753	232.73	6.2	228.997	65.093	492.467	11.743	70.043	93.837	84.86	35.723	38.523	100.343	100.563	416.99	105.513	11.51	564.933	227.483	109.75	540.203	49.523	0.63	3.48	1059.48	185.8	1041.18	67.365	62.797
Ca_TC00399	Ca1:2624154-2626397	mRNA		0.617	0.443	0.31	0.53	0.32	0.187	0.593	0.477	0.503	0.583	0.54	0.403	0.447	0.517	0.43	0.417	0.467	0.303	0.417	0.483	0.247	0.723	0.257	0.53	0.377	0.33	0.883	0.467	0.623	24.845	0.335	8.68
Ca_TC00400	Ca1:2624895-2632477	mRNA		16.263	23.137	7.26	19.98	4.73	15.047	16.377	11.213	22.837	22.11	21.993	20.4	17.77	19.667	20.033	16.183	11.443	14.83	25.403	28.913	15.21	52.133	13.507	33.813	14.19	19.16	15.707	49.76	40.517	2122.66	19.98	6.74
Ca_TC00401	Ca1:2637460-2643231	mRNA		16.627	20.157	10.52	25.577	30.517	16.6	13.767	11.513	28.337	19.81	20.033	22.163	21.287	16.01	15.317	13.33	12.49	14.303	21.12	30.747	7.17	35.507	15.14	25.767	17.1	24.76	6.23	28.903	31.747	1321.5	10.675	1.383
Ca_TC00402	Ca1:2648674-2650534	mRNA		10.583	4.313	24.8	8.743	3.09	4.937	1.647	1.2	28.88	14.077	8.07	6.59	5.303	8.103	13.83	29.58	25.593	25.357	8.417	2.63	1.61	42.417	17.233	6.843	6.31	3.797	4.15	17.14	7.83	139.5	1.325	10.013
Ca_TC00403	Ca1:2660680-2660969	mRNA		0.67	0.167	1.65	0.53	0.063	0.073	0	0	0.367	2.987	0.557	0.08	0.437	0.2	0.397	0	0.25	0.533	0.577	0.29	0	0.337	1.16	0.817	0.067	0	1.147	0.337	0	0	0	0.753
Ca_TC00404	Ca1:2663242-2663741		lncRNA	0	0	0	0.063	0	0	0	0	0	1.06	0.07	0	0	0	0.03	0.03	0	0	0	0	0	0	0.023	0	0	0	0	0	0	0	0	0.843
Ca_TC00405	Ca1:2670418-2672230	mRNA		11.46	20.93	93.34	7.117	6.02	4.36	9.773	5.737	17.003	4.957	3.98	3.93	2.197	4.4	10.363	17.297	20.733	39.367	26.78	6.837	3.073	16.527	31.25	36.23	0.937	0.193	1.323	9.327	0.773	104.465	1.5	11.01
Ca_TC00406	Ca1:2683973-2686213	mRNA		25.737	21.287	37.05	35.793	6.717	23.503	14.753	11.69	68.753	47.783	36.403	25.77	15.547	13.597	17.663	23.597	30.827	28.217	19.963	15.47	8.743	52.26	19.01	16.937	27.56	18.667	11.117	29.727	32.16	258	2.485	4.96
Ca_TC00407	Ca1:2687977-2690661	mRNA		24.737	12.437	17.09	45.677	5.433	30.353	8.49	11.397	44.647	41.287	40.673	31.673	21.917	17.21	19.357	27.857	27.957	22.417	8.267	14.253	5.39	25.293	13.963	14.247	19.847	73.317	61.023	20.817	23.023	296	4.175	2.1
Ca_TC00408	Ca1:2692852-2694898		lncRNA	3.65	3.98	0.13	0.243	0.89	6.03	3.08	7.853	9.563	9.433	13.38	15.03	19.787	15.587	17.053	16.373	6.677	10.62	10.03	21.003	4.47	6.837	10.453	26.83	22.963	3.647	0.453	10.35	9.523	484	5.74	0.337
Ca_TC00409	Ca1:2700890-2702821	mRNA		32.52	42.163	2.38	0.957	1.117	80.047	75.29	73.6	116.97	110.813	87.01	88.097	99.783	110.61	96.217	89.65	143.633	152.39	346.02	177.59	5.073	485.1	38.417	225.197	485.763	2.273	6.87	65.567	130.697	8821.5	0.06	4.273
Ca_TC00410	Ca1:2704515-2704716	mRNA		0	0	0	0	0	0	0	0	0	0	0	0	0	0	0	0	0	0	0	0	0	32.837	0.17	0	0	0	0	0	0	0	0	0
Ca_TC00411	Ca1:2706470-2707112	mRNA		22.033	22.61	7.47	1.97	1.517	31.06	17.183	17.23	27.047	21.133	25.657	23.86	23.933	29.593	28.807	34.577	36.697	47.437	34.063	17.18	3.083	16.2	43.647	54.747	71.41	2.767	2.267	20.49	16.997	85	1.08	0.573
Ca_TC00412	Ca1:2707952-2712612	mRNA		11.31	13.103	8.96	12.623	17	9.743	8.787	7.49	22.42	14.11	16.813	15.423	16.177	15.737	14.363	9.953	10.1	10.207	8.347	15.023	9.557	13.103	7.2	12.3	15.067	12.323	14.22	14.243	17.03	212.5	4.855	2.563
Ca_TC00413	Ca1:2713530-2725343	mRNA		9.903	9.547	4.24	13.617	9.983	15.457	7.837	6.053	16.65	20.28	19.6	18.313	12.993	5.86	5.853	4.6	5.037	4.497	6.75	20.93	9.033	11.48	3.877	11.38	13.75	9.3	5.053	5.097	14.69	1524.5	1.43	1.717
Ca_TC00414	Ca1:2728722-2735054	mRNA		13.48	5.43	3.77	6.2	2.833	6.217	7.027	8.377	12.487	17.933	11.387	30.263	11.24	9.573	9.963	9.07	11.547	7.097	17.75	28.82	7.237	17.153	24.913	28.933	13.527	13.467	19.837	30.907	42.52	4972.5	70.545	3.93
Ca_TC00415	Ca1:2745163-2749441	mRNA		4.293	3.98	5.95	3.243	0.657	3.99	2.113	2.773	2.71	4.197	4.333	4.93	6.313	5.757	4.907	4.523	6.707	6.777	4.877	5.28	4.073	3.62	4.463	5.05	2.397	2.547	4.853	8.8	3.727	117.465	1.93	1.76
Ca_TC00416	Ca1:2735331-2744650	mRNA		22.01	29.61	18.22	17.71	20.59	24.21	25.717	17.023	25.073	34.967	35.357	27.897	24.317	26.427	29.99	21.783	15.033	17.61	20.93	35.26	20.333	32.883	22.943	24.21	14.633	22.577	12.58	38.187	36.647	3344.74	26.43	8.997
Ca_TC00417	Ca1:2040890-2886393	mRNA		55.007	60.08	43.84	53.67	38.233	59.453	46.293	40.223	95.017	83.217	83.383	77.783	72.053	62.677	71.663	85.017	87.533	82.78	80.897	77.5	56.927	91.177	101.63	84.88	62.87	45.327	35.737	113.76	89.31	2693.72	14.54	25.33
Ca_TC00418	Ca1:2040869-2067080	mRNA		4.97	5.613	2.83	3.53	0.44	7.507	8.74	8.7	2.42	4.45	4.177	4.143	5.323	5.62	4.39	3.33	3.49	6.617	10.423	7.87	2.77	10.4	7.277	17.867	5.243	0.893	0.347	12.19	8.787	508.99	3.23	1.01
Ca_TC00419	Ca1:2781187-2784784	mRNA		10.803	7.48	10.97	15.887	8.117	12.647	5.957	7.93	20.79	17.46	15.477	13.187	10.17	11.78	12.75	15.717	17.367	13.977	9.273	7.877	3.983	14.363	7.573	5.4	8.203	14.78	9.523	12.007	11.573	84.405	0.82	2.153
Ca_TC00420	Ca1:2853347-2857022	mRNA		22.037	16.28	10.48	5.96	18.043	11.36	7.153	6.04	26.15	21.323	20.17	21.24	18.267	14.503	13.693	14.567	9.943	13.773	14.647	14.01	23.95	27.747	12.13	14.703	6.973	7.73	1.993	7.043	7.657	470.36	5.02	0.997
Ca_TC00421	Ca1:2889459-2904015	mRNA		6	11.04	17.96	9.803	95.553	4.16	24.293	15.883	3.687	11.55	18.71	20.123	13.473	13.037	13.673	15.633	19.417	22.41	14.13	4.5	28.383	3.27	34.473	10.83	2.957	1.497	3.28	1.88	3.273	82.675	1.395	4.287
Ca_TC00422	Ca1:2887440-2888834	mRNA		29.537	14.993	25.03	72.5	13	38.557	16.647	27.813	29.67	38.817	42.363	37.693	24.4	23.92	23.91	30.05	43.987	29.573	24.613	28.28	38.513	30.043	15.68	18.487	24.44	64.37	65.65	21.197	25.223	478.825	6.34	4.087
Ca_TC00423	Ca1:2904508-2907313	mRNA		13.18	12.18	15.01	14.213	8.107	11.483	10.647	8.51	12.87	11.59	10.97	9.17	9.337	9.093	10.017	11.81	15.327	15.007	13.183	11.49	6.463	18.07	8.363	15.22	14.633	10.25	4.65	17.49	18.91	462	27.685	3.09
Ca_TC00424	Ca1:2908106-2910081	mRNA		7.383	0.127	8.76	1.527	1.037	0.143	0	0	13.503	15.453	13.91	13.567	10.43	5.403	10.213	12.623	13.567	1.12	0.863	1.01	2.583	3.11	0	0.37	0.11	0.97	0.043	0.773	1.827	0	0	0.017
Ca_TC00425	Ca1:2908001-2910565	mRNA		20.227	9.243	9.59	32.383	29.097	19.377	10.353	14.517	11.677	20.023	21.153	20.187	19.547	16.78	14.79	15.303	17.053	17.757	11.433	18.203	26.943	20.247	11.78	18.09	30.327	35.96	41.583	21.307	24.39	670	4.16	2.257
Ca_TC00426	Ca1:2915957-2919529	mRNA		0.173	0.213	0	0	0.063	0.023	0.087	0.167	1.233	4.76	2.167	1.23	0.89	0.787	1.397	2.297	1.55	2.653	0.797	0.373	0.177	15.707	0.047	0.723	1.263	1.863	0.523	7.3	4.207	19.5	0.09	0.113
Ca_TC00427	Ca1:2937357-2942130	mRNA		0.77	0.543	0.19	1.723	0.017	1.413	0.293	0.39	0.937	0.54	0.32	0.563	0.38	0.523	0.587	0.363	0.423	0.66	0.383	0.42	0.057	1.277	0.28	3.117	0.247	1.04	0.887	0.743	1.05	12.675	0.37	0.05
Ca_TC00428	Ca1:2932854-2937561	mRNA		7.623	6.57	3.9	15.2	6.433	21.617	5.67	8.497	10.97	15.517	13.41	12.613	12.507	10.263	9.293	9.337	8.647	9.233	7.307	15.183	6.18	15.993	5.593	10.65	14.823	24.173	19.227	11.43	19.157	353.425	3.2	1.457
Ca_TC00429	Ca1:2947855-2948842	mRNA		5.94	3.34	7.36	0.673	4.573	1.183	6.577	3.033	0.523	3.687	1.24	1.333	0.78	1.113	2.307	5.487	3.597	4.607	7.117	0.21	0.573	0.48	15.44	2.57	1.1	0	0.463	0.917	0.87	12	0.335	4.737
Ca_TC00430	Ca1:2949003-2955003	mRNA		0.223	0	0.05	0	0.013	0	0	0	0.127	0.26	0.703	1.64	0.94	0.113	0.057	0.107	0.1	0.11	0.087	0.047	12.247	0.167	0	0	0	0	0.037	0.027	0	0	0	0
Ca_TC00431	Ca1:2952358-2953358	mRNA		0.517	0.013	0	0.573	0.943	0	0.013	0	0.03	0.033	0.073	0.063	0.02	0	0.127	0.327	0.06	0.207	0.067	0.043	0.83	0.06	0.047	0	0	0.067	0.103	0	0	0	0	0.303
Ca_TC00432	Ca1:2981706-2985405	mRNA		9.913	6.67	4.77	3.627	3.377	14.3	9.88	12.52	7.433	7.65	8.94	9.06	8.363	7.08	8.503	46.677	55.53	181.077	9.78	12.19	2.463	14.64	1.1	6.773	7.69	2.033	1.183	122.163	7.88	813.785	0.585	1.337
Ca_TC00433	Ca1:2994608-3002732	mRNA		10.39	13.583	8.96	10.427	5.853	14.33	11.793	7.363	15.577	14.477	12.51	10.387	8.36	7.777	8.12	8.977	8.493	9.757	7.117	8.167	7.053	17.44	5.557	7.057	6.947	13.523	10.03	10.707	14.303	483	4.68	2.817
Ca_TC00434	Ca1:2980269-2986189	mRNA		0.143	1.8	0.04	0.247	0.297	2.84	6.28	2.623	0.007	0.103	0.143	0.18	0.13	0.247	0.107	0.08	0.333	0.33	0.947	0.383	0.113	0.35	0.143	0.203	1.06	0.173	0.103	0.263	0.123	229.715	0.065	0.07
Ca_TC00435	Ca1:2988413-2993575	mRNA		0.803	2.377	0.42	1.983	0.68	3.983	15.583	8.697	0.257	0.417	0.667	0.557	0.59	0.59	0.49	0.64	1.01	1.157	4.58	0.173	0.217	0.437	0.62	0.393	0.26	0.22	0.323	0.5	0.27	13.5	0.02	1.073
Ca_TC00436	Ca1:3005165-3009932	mRNA		1.24	1.227	0.13	0.953	0.017	5.89	1.957	2.713	1.713	2.553	2.54	2.07	1.703	1.563	1.31	1.15	0.637	0.74	1.133	1.357	0.333	2.64	0.48	0.787	0.843	1.443	0.74	1.18	1.433	84.5	0.21	0.063
Ca_TC00437	Ca1:3010445-3014174	mRNA		0.463	0.043	0.04	0.307	0.477	0.197	0.047	0.147	0.137	7.773	10.18	4.387	0.857	0.463	0.357	0.32	0.277	0.247	0.49	1.183	4.297	0.88	0.167	1.187	0.043	0.913	2.437	0.52	0.333	37.5	0.14	0.01
Ca_TC00438	Ca1:3025563-3030127	mRNA		11.637	23.63	7.31	6.92	96.72	9.4	9.9	8.387	7.323	8.283	7.307	7.427	8.44	13.033	13.017	11.283	5.92	6.713	8.49	7.143	0.8	8.107	28.53	56.23	13.88	3.8	3.207	2.847	4.197	637.5	1.025	1.733
Ca_TC00439	Ca1:3031716-3036071	mRNA		27.967	65.03	8.69	4.913	5.72	149.987	63.747	112.257	43.193	47.89	40.907	39.347	20.707	15.01	14.38	27.157	35.153	32.47	35.767	16.143	7.15	40.247	18.127	15.257	64.67	12.79	3.133	24.25	36.01	140.64	3.795	3.843
Ca_TC00440	Ca1:3032214-3033366	mRNA		0.757	0.53	0	0.243	2.727	1.123	0.58	0	3.25	4.507	4.263	3.12	3.823	4.093	3.08	0	4.853	7.987	1.467	0.13	8.603	4.437	1.703	0.107	0.363	0.237	2.063	0.437	1.56	3.63	0.54	2.023
Ca_TC00441	Ca1:3033546-3038740	mRNA		82.343	152.597	12.47	5.96	0.35	378.42	160.167	221.85	122.643	117.783	103.817	102.27	85.983	96.513	98.997	96.763	92.97	82.697	100.153	71.917	9.973	42.863	45.937	64.573	172.987	42.353	3.19	71.037	102.357	1942.73	17.41	0.567
Ca_TC00442	Ca1:3041132-3041800		lncRNA	0	0.023	5.97	0	0	0.017	0.04	0	0.03	0.043	0.02	0.02	0.043	0.043	0	0.02	0	0.05	0	0	0	0	0.03	0	0	0.013	0.033	0	0	0	0	0
Ca_TC00443	Ca1:3046401-3050059	mRNA		0.21	0	0.23	0.227	0	0.073	0	0	0.323	0	0	0.127	0.003	0.19	0.317	0.123	0.177	0	0.17	0	0	0.043	0.047	0	0.047	0	0.043	0	0	1.335	0	0
Ca_TC00444	Ca1:3046161-3050676	mRNA		32.87	5.497	46.5	37.5	33.423	15.853	10.51	12.853	13.52	21.19	22.963	20.873	18.573	24.917	22.903	25.237	27.313	26.5	22.223	22.14	18.323	19.823	12.753	29.67	14.903	13.577	11.287	9.803	9.7	268.665	7.035	4.277
Ca_TC00445	Ca1:3051779-3055051	mRNA		16.067	14.34	10.83	26.017	10.767	23.783	13.8	17.237	30.413	28.067	24.11	21.543	20.2	20.62	22.457	20.29	22.84	21.33	17.967	18.66	6.437	35.37	12.523	13.69	15.737	38.003	22.82	26.49	28.473	486	7.83	4.393
Ca_TC00446	Ca1:3052304-3054725	mRNA		0	0	0	0	0	0.047	0	0	0.063	0	0	0.053	0.05	0	0.073	0	0	0.113	0	0.04	0	0	0	0	0	0	0	0	0	0	0	0
Ca_TC00447	Ca1:3055472-3057937	mRNA		1.15	1.177	0.64	2.647	0.18	2.343	0.85	0.657	1.6	1.71	1.66	1.677	1.23	1.51	1.43	1.647	0.957	1.55	0.773	1.63	1.033	3.4	1.143	1.787	1.68	2.643	3.423	3.92	3.103	81	0.315	0.183
Ca_TC00448	Ca1:3066584-3070478	mRNA		18.233	2.703	12.58	12.697	25.253	1.33	5.077	1.323	2.297	4.197	5.173	4.86	6.563	8.563	10.017	10.187	3.813	4.35	6.893	12.1	4.373	4.377	34.947	11.05	4.773	23.063	14.917	13.17	8.82	819.165	13.565	48.223
Ca_TC00449	Ca1:3066354-3070221	mRNA		48.993	1.06	22.76	9.973	0	0.86	3.577	4.21	6.327	6.053	6.157	7.593	15.717	29.523	31.717	23.927	9.69	12.043	8.483	12.573	4.067	3.17	185.85	14.51	21.117	136.55	158.837	6.557	10.397	1073.34	37.85	86.64
Ca_TC00450	Ca1:3072650-3077700	mRNA		35.09	11.413	40.68	21.53	93.24	7.96	11.723	13.36	3.85	5.51	4.537	4.877	5.957	15.527	18.153	14.71	7.903	12.06	17.91	4.39	1.177	2.453	26.517	27.437	9.197	0.553	4.217	12.733	10.5	182.5	0.58	5.027
Ca_TC00451	Ca1:3080284-3086691	mRNA		18.17	26.35	19.57	15.847	12.65	17	19.003	12.68	23.503	19.18	19.39	18.47	19.297	15.477	15.673	17.533	18.163	21.263	15.863	18.39	7.273	25.063	9.523	13.6	18.113	7.273	6.497	22.09	28.503	544.77	10.445	2.387
Ca_TC00452	Ca1:3081794-3083346	mRNA		3.827	6.913	0	4.653	2.583	7.597	4.37	6.26	3.627	3.413	5.1	2.487	4.607	6.57	5.81	2.297	3.503	10.69	7.467	2.62	1.47	1.943	4.03	4.11	6.083	4.413	3.83	7.277	6.923	32.73	2.56	1.037
Ca_TC00453	Ca1:3087519-3089196	mRNA		370.433	187.21	380.46	628.43	84.623	315.583	128.44	138.447	540.003	390.067	362.32	296.06	222.867	178.613	208.257	326.103	369.28	269.7	155.15	255.903	98.177	379.203	165.537	308.023	366.597	856.513	417.83	381.77	440.287	3627.46	64.26	42.84
Ca_TC00454	Ca1:3090983-3093097	mRNA		3.987	1.92	2.95	5.643	10.287	1.567	1.06	1.74	0.69	0.8	0.903	1.02	1.987	1.85	1.99	1.55	2.12	2.053	1.9	2.367	0.393	0.797	4.887	1.357	0.573	0.003	0.437	0.783	0.46	3	0.02	27.623
Ca_TC00455	Ca1:3120434-3126664	mRNA		10.73	14.53	9.69	13.09	0.157	12.183	8.19	17.583	14.273	11.49	13.817	16.04	14.71	10.803	11.087	5.12	5.41	3.193	21.933	14.9	1.647	6.433	35.44	21.023	0.8	5.45	0.527	0.87	2.283	172	1.405	2.08
Ca_TC00456	Ca1:3133932-3135844	mRNA		116.53	375.65	14.59	44.91	3.933	1017.77	356.377	490.043	303.23	229.257	174.87	164.623	123.923	94.803	83.86	106.467	153.273	174.5	231.043	93.867	24.177	89.4	72.837	158.393	210.253	110.077	27.633	82.5	138.887	670.5	18.35	4.173
Ca_TC00457	Ca1:3139833-3141692	mRNA		0.613	0.503	0.59	0	0.02	0.81	4.777	1.287	2.093	0.49	1.313	0.943	0.75	0.59	0.713	0.8	3.023	0.34	3.213	0.01	0.04	0.08	0.08	0.077	0	0.007	0.02	0	0	0	0	0.013
Ca_TC00458	Ca1:3142703-3149401	mRNA		6.357	12.63	3.68	3.383	11.24	19.473	11.333	8.533	13.5	13.76	11.747	10.49	9.69	6.56	6.987	8.453	8.353	8.61	6.047	4.453	7.37	6.28	4.687	6.917	5.987	5.783	4.413	7.44	8.467	109.5	0.845	0.497
Ca_TC00459	Ca1:3151207-3155193	mRNA		7.59	1.317	6.51	7.61	4.697	0.477	0.62	0.14	0.127	0.223	0.223	0.203	1.017	13.61	12.157	5.953	2.697	3.12	0.3	0.733	0.59	1.937	2.043	0.137	0.097	0.123	0.55	1.62	0.087	24.5	0.205	0.477
Ca_TC00460	Ca1:3163686-3166792	mRNA		0.01	0.017	7.37	0.907	2.823	0	0.017	0	0	0.013	0	0	0	0	0	0	0	0.007	0	0	0	0	0	0	0	0	0.017	0	0	0	0	0.107
Ca_TC00461	Ca1:3175238-3177768	mRNA		0.13	0.063	0	0	0	0.007	0.047	0.01	0	0.063	0.467	0.957	1.217	2.227	1.27	0.607	0.31	0.717	0.057	0.46	0.47	0.22	0.883	0.04	0.037	0	0.08	1.563	0.067	0	0	0.067
Ca_TC00462	Ca1:3180574-3186713	mRNA		7.13	9.093	5.65	4.97	6.033	7.677	12.597	8.29	8.77	9.15	9.697	8.343	8.223	10.86	10.903	9.18	8.267	9.16	10.09	8.003	6.003	8.6	9.193	10.663	7.777	2.477	2.037	8.05	9.61	174.5	1.64	2.833
Ca_TC00463	Ca1:3188705-3193016	mRNA		13.837	6.607	8.71	16.303	2.45	13.79	5.35	5.837	29.49	27.23	18.333	14.697	10.783	8.753	10.16	14.627	21.357	17.707	7.12	4.463	11.063	31.723	5.173	5.3	11.417	29.95	68.783	15.05	22.323	199	4.265	1.65
Ca_TC00464	Ca1:3194078-3195163	mRNA		0.57	0.08	2.07	3.64	72.59	0.18	0.243	0.147	0.22	196.733	579.927	756.21	741.22	185.747	119.09	45.153	51.827	134.73	3.17	25.047	3065.82	42.617	0.07	0.773	0.037	0.077	0.757	1.24	0.263	0	0	0.497
Ca_TC00465	Ca1:3197423-3199507	mRNA		1.263	0.627	2.97	3.933	25.623	0.28	0.507	1.49	0.517	0.433	0.663	0.82	0.623	0.613	0.873	1.43	1.463	1.653	2.107	0.053	0	0.103	0.637	0.53	0	0.01	0.52	0	0	0	0	0.633
Ca_TC00466	Ca1:3209950-3213590	mRNA		4.85	3.773	3.51	5.39	4.44	3.42	2.09	2.117	4.527	2.857	3.033	2.8	2.503	3.487	3.097	2.45	2.517	2.38	3.17	3.33	0.613	2.717	22.15	4.713	12.103	5.2	73.597	5.14	11.183	347.5	0.885	2.41
Ca_TC00467	Ca1:3223813-3229381	mRNA		10.37	5.403	27.25	0.033	0	1.163	5.393	2.577	3.083	0.21	0.057	0.053	0.153	0.077	0.16	0.42	0.563	0.297	0.097	0	0.013	0.13	12.173	0.587	0.067	0	0.14	0.103	0.093	0	0	0.027
Ca_TC00468	Ca1:3230637-3236358	mRNA		22.243	25.44	27.65	22.747	10.24	21.717	23.5	16.17	28.357	25.65	23.767	20.953	22.617	19.66	22.7	25.78	24.177	25.063	22.677	24.32	28.037	35.98	22.037	25.343	21.417	32.673	33.377	31.86	40.09	813.5	13.965	8.463
Ca_TC00469	Ca1:3240391-3242060	mRNA		22.413	6.653	20.8	6.86	1.587	2.37	3.193	4.18	7.643	4.937	7.413	10.353	27.567	80.403	70.333	43.787	17.357	8.397	21.713	28.98	5.47	4.813	14.283	27.943	18.233	0.06	0.717	3.297	4.463	45.5	0.015	1.347
Ca_TC00470	Ca1:3253953-3260469	mRNA		26.847	11.227	23.32	37.233	14.633	15.317	12.01	13.087	20.56	26.73	29.307	32.65	50.8	83.057	85.15	84.447	52.3	41.513	32.38	86.81	21.35	40.743	24.883	52.993	57.01	28.347	29.8	44.83	73.413	1104.5	11.98	7.673
Ca_TC00471	Ca1:3264775-3271726	mRNA		10.21	22.157	3.53	3.537	2.543	15.783	24.713	27.36	9.593	8.687	11.677	14.15	16.61	14.713	15.37	14.573	7.367	12.02	23.18	21.427	2.187	8.843	12.69	23.143	1.493	1.57	3.157	1.703	1.203	223.775	11.175	1.207
Ca_TC00472	Ca1:3275831-3280122	mRNA		1.697	1.59	1.12	2.853	0.467	2.717	1.923	2.47	4.1	5.837	4.99	3.653	2.61	3.527	4.44	5.483	4.053	6.59	4.127	1.1	0.93	6.87	3.817	3.56	3.433	31.627	18.653	7	7.217	729.5	3.215	5.223
Ca_TC00473	Ca1:3290752-3297524	mRNA		0.003	0.173	0	0	0.17	0.12	0.08	0.017	0.027	2.1	5.903	9.423	21.997	15.523	10.217	4.04	2.267	8.707	0.123	0.437	43.727	0.853	0.993	0.02	0.04	0.11	2.677	0.067	0.07	1	0.005	0.35
Ca_TC00474	Ca1:3297112-3298851	mRNA		0.007	0.073	0.03	0	0	0.013	0.083	0.02	0.037	0.08	0.007	0	0.013	0.013	0.013	0.013	0.013	0.023	0.033	0	0.01	0.033	0.017	0	0.197	10.987	0.397	0.03	0.027	2241.5	21.6	0.03
Ca_TC00475	Ca1:3299982-3305476	mRNA		12.75	15.893	11.66	12.603	6.42	11.75	10.98	6	24.297	15.723	13.767	10.573	10.513	11.023	13.687	12.4	8.527	10.363	10.4	16.22	8.477	22.137	9.923	12.283	9.6	17.8	13.343	17.18	18.027	735	5.975	3.333
Ca_TC00476	Ca1:3307148-3309212	mRNA		0.137	0.013	0	0.033	3.683	0.017	0.007	0.013	0.057	0.06	0.04	0.527	35.407	86.547	57.457	32.257	18.43	69.453	0.03	0.083	14.87	0.193	0	0.05	0	0	0.007	0.103	0	0.5	0	0
Ca_TC00477	Ca1:3314097-3317029	mRNA		12.867	5.223	9.78	9.69	49.173	5.263	10.213	11.317	6.16	6.947	9.84	12.257	17.593	16.82	17.673	17.343	11.183	9.54	11.25	14.637	31.033	6.25	9.793	6.477	2.31	4.037	15.723	0.863	0.963	123	0.215	2.617
Ca_TC00478	Ca1:3335077-3339722	mRNA		6.447	5.737	6.01	5.28	6.923	4.07	3.853	2.307	6.99	3.363	3.847	3.747	4.317	4.987	6.083	9.62	7.577	11.543	5.77	3.647	1.067	13.563	3.453	10.917	3.117	1.88	1.297	6.997	7.61	235	1.465	2.367
Ca_TC00479	Ca1:3344413-3349283	mRNA		2.297	0.597	1.46	2.44	0.073	1.067	0.247	0.277	3.27	1.627	1.277	0.857	0.693	0.79	0.933	0.953	1.413	1.457	0.333	0.09	0.057	2.377	0.847	0.197	0.207	1.077	0.107	1.317	1.753	20.07	0.04	0.067
Ca_TC00480	Ca1:3348473-3353187	mRNA		1.177	1.883	1.52	0.29	2.793	0.833	0.933	2.807	0.447	1.597	0.467	0.86	1.603	1.777	1.787	1.887	1.513	1.47	1.18	1.507	0.08	0.1	4.96	15.383	0.113	0.01	0.023	0.093	0.087	4.93	0.005	0.087
Ca_TC00481	Ca1:3356438-3366282	mRNA		146.513	177.15	268.34	99.607	91.703	90.967	158.107	74.55	146.527	89.413	89.877	97.767	106.25	166.773	172.687	200.923	151.493	154.397	112.437	140.063	52.077	141.387	89.547	148.627	74.49	102.24	30.227	148.76	117.25	2923.49	44.47	45.077
Ca_TC00482	Ca1:3358865-3360530	mRNA		52.033	55.82	134.06	36.77	25.643	36.33	50.527	54.333	59.917	32.667	35.657	37.693	54.82	75.693	81.113	115.007	112.337	90.07	51.577	49.147	10.267	39.823	50.73	43.25	37.067	36.367	23.65	30.31	26.317	320.505	12.215	8.463
Ca_TC00483	Ca1:3368603-3368970		lncRNA	0	0	0	0	0	0	0	0	0.08	0	0	0	0	0	0	0	0.057	0	0	0	0	0	0	0	0	0	0	0	0	0	0	0.623
Ca_TC00484	Ca1:3369847-3373078	mRNA		4.51	3.02	5.26	2.177	1.073	6.747	21.57	15.233	4.63	6.023	5.19	4.69	4.483	6.08	10.91	25.12	30.107	27.607	12.597	7.323	1.41	5.007	10.7	9.18	6.117	2.397	0.6	3.31	1.227	578	2.72	10.443
Ca_TC00485	Ca1:3378580-3379224	mRNA		0	0.853	0	0	0.043	0.36	0.833	0	0	0.043	0.043	0	0.023	0.027	0.073	0.607	1.567	1.167	0.063	0	0.303	0	0.037	0.203	0	0	0	1.01	0.147	2.715	0	0.087
Ca_TC00486	Ca1:3379493-3379996	mRNA		0.357	3.943	0.81	0	0	0.4	3.217	0.427	0.04	0	0.077	0.033	0.19	0.483	0.557	0.85	1.83	1.637	0	0	0.68	0	0.423	0.143	0	0.03	0	1.36	0	1.075	0.02	0.12
Ca_TC00487	Ca1:3383867-3386036		lncRNA	0.007	0.01	0	0	0	0	0.01	0	0.007	0	0	0	0	0	0	0	0	0	0	0	0	0	0	0	0	0	0	0	0	0	0	0
Ca_TC00488	Ca1:3372846-3395352	mRNA		2.383	28.707	1.85	0.81	0.48	4.533	13.373	3.44	5.583	1.103	1.667	2.263	2.573	5.247	5.283	6.913	3.437	4.16	3.093	1.1	1.797	2.587	9.22	1.43	1.467	0.52	0.98	3.51	2.33	138.21	0.18	1.487
Ca_TC00489	Ca1:3398024-3400931	mRNA		9.393	14.127	5.46	38.93	1.197	11.717	4.33	1.143	18.98	12.697	14.787	14.55	13.423	8.307	7.153	6.99	9.893	9.027	8.213	20.13	8.04	28.02	17.84	32.38	10.657	27.85	10.027	32.153	30.01	227	1.08	8.84
Ca_TC00490	Ca1:3401298-3406381	mRNA		0.077	0.063	0	0.053	0.02	0.123	0.04	0.11	0.137	0.273	0.087	0.13	0.15	0.183	0.12	0.157	0.013	0	0.1	0.277	0.113	0.397	0.05	1.167	0.117	0	0	0.377	0.077	24.26	0	0
Ca_TC00491	Ca1:3401184-3407128	mRNA		4.71	14.07	8.29	0.857	0	6.36	6.343	10.03	1.96	5.98	3.143	4.407	6.693	9.477	10.02	7.747	2.927	4.093	6.187	6.873	0.103	3.57	21.39	66.163	19.553	0.017	0.097	0.053	0.26	12499	0.195	0.097
Ca_TC00492	Ca1:3409150-3412457	mRNA		2.36	5.02	4.8	3.847	7.207	2.667	4.59	3.327	3.383	2.507	2.153	2.083	2.153	2.38	2.49	2.607	2.027	3.007	3.817	3.133	1.03	5.647	3.44	2.257	3.173	1.46	2.287	4.283	2.63	132	0.725	1.257
Ca_TC00493	Ca1:3419295-3420157		lncRNA	9.227	7.117	75.77	19.683	1.913	5.513	6.183	5.547	16.2	3.217	3.067	3.133	2.437	2.063	2.813	4.42	6.95	8.587	3.037	4.867	1.397	8.343	31.08	3.717	15.847	154.653	48.763	14.887	10.4	144	12.625	14.5
Ca_TC00494	Ca1:3423972-3425503	mRNA		48.103	28.553	55.55	13.01	13.293	30.087	25.797	28.077	50.283	51.65	53.193	51.987	45.22	37.543	41.26	43.47	48.06	46.003	35.543	35.36	10.72	27.917	66.877	25.517	67.707	48.993	39.847	26.83	26.103	533.695	14.425	1.33
Ca_TC00495	Ca1:3425183-3430035	mRNA		50.187	34.413	44.9	29.687	16.013	24.893	32.06	29.533	73.48	69.857	65.627	55.833	55.253	48.133	43.963	48.217	38.62	55.253	35.073	40.06	21.537	69.847	56.487	68.36	82.993	54.103	37.157	60.273	82.65	1532.31	22.765	9.477
Ca_TC00496	Ca1:3431437-3435291	mRNA		1.547	0.407	1.16	1.27	0	0.13	0.177	0.15	0.5	0.893	0.92	1.057	1.08	1.05	1.377	0.863	1.053	0.563	1.14	0.047	0.07	0.087	4.447	0.597	1.183	0	0.027	0.087	0.323	33.5	0.03	0.05
Ca_TC00497	Ca1:3438543-3439766	mRNA		0.043	0	1.88	0.113	0	0	0	0.017	0.023	0.143	0.083	0.08	0.11	0.29	0.337	0.25	0.2	0.14	0.14	0.01	0	0.033	0.047	0	0.777	0.007	0	0.087	0.08	13	0.045	1.18
Ca_TC00498	Ca1:3442328-3443785	mRNA		4.227	2.773	2.48	2.247	0.043	4.69	1.52	1.34	2.023	3.727	3.003	3.58	2.21	1.527	1.19	2.4	1.513	2.27	2.463	3.283	0.983	5.443	0.817	6.63	6.31	6.803	2.583	6.767	7.243	112.965	2.61	1.233
Ca_TC00499	Ca1:3441886-3447050	mRNA		5.573	2.697	8.46	2.47	7.15	4.223	5.027	6.937	3.6	4.68	4.773	3.177	4.49	8.213	8.1	7.643	4.813	6.11	3.43	1.67	0.69	4.43	5.357	12.867	1.99	1.787	1.677	1.877	2.12	184.46	0.8	1.563
Ca_TC00500	Ca1:3454435-3456368	mRNA		25.697	2.477	201.81	54.407	111.44	0.963	4.653	3.927	2.893	1.287	1.853	2.063	2.747	2.687	2.36	2.437	3.257	5.877	2.117	0.81	5.91	5.197	2.397	1.347	0.25	0.647	0.283	0.81	0.643	6.5	0.17	21.87
Ca_TC00501	Ca1:3463294-3465560	mRNA		0.463	0.593	0.17	0.613	0.01	0.827	0.317	0.313	0.75	0.803	0.923	0.75	0.657	0.65	0.823	0.773	0.443	0.69	0.3	0.73	0.183	1.383	0.617	0.507	0.46	0.893	1.293	1.093	0.683	15	0.135	0.017
Ca_TC00502	Ca1:3469696-3470672		lncRNA	0.79	34.68	6.33	3.21	27.2	1.183	13.78	0.307	3.49	0.08	0.07	0.187	0.143	0.293	0.317	0.293	0.197	0.573	9.99	1.04	0.157	1.74	80.03	0.47	2.433	0.067	0.413	0.583	0.293	3	0	6.7
Ca_TC00503	Ca1:3475398-3475711	mRNA		0	0	0	2.373	0	0	0	0	0	0	0	0	0.16	0.083	0	0.07	0.07	0	0	0	0.973	0	0	0	0	0	0	0	0	0	0	0
Ca_TC00504	Ca1:3484453-3491456	mRNA		21.34	58.863	13.04	11.843	0.5	15.843	24.937	39.48	20.607	18.87	16.26	14.71	13.993	15.273	17.59	21.49	29.437	19.747	16.81	13.827	1.92	31.08	102.93	30.863	1.443	27.853	1.673	11.643	13.46	285.5	0.75	0.38
Ca_TC00505	Ca1:3500552-3503889	mRNA		7.327	69.02	96.06	7.47	15.97	11.633	32.517	14.51	20.987	5.817	4.767	6.783	8.583	12.507	14.557	10.883	8.787	26.167	35.783	16.093	12.51	17.727	52.513	25.063	6.763	4.34	3.777	8.253	2.977	501.76	2.155	14.353
Ca_TC00506	Ca1:3502409-3503672	mRNA		2.697	22.403	44.66	2.657	7.3	4.27	7.437	10.267	18.87	3.703	2.9	4.377	5.333	7.68	9.787	6.88	8.467	17.52	16.64	4.573	5.797	7.487	45.723	13.177	4.28	2.177	3.4	2.747	0.653	37.24	0.44	9.623
Ca_TC00507	Ca1:3515414-3517002	mRNA		1.387	0.643	0.03	0	0.007	2.143	1.77	2.447	1.087	1.543	1.73	0.813	0.523	0.61	0.6	0.65	0.62	0.88	1.55	0.033	0.317	1.897	0.023	0.24	0.013	0.453	0.187	0.02	0.097	50.5	0.315	0
Ca_TC00508	Ca1:3522345-3525232	mRNA		1.283	0.633	3.27	0.48	0.513	0.467	4.133	3.477	0.123	0.833	0.497	0.333	0.263	0.23	0.243	0.247	0.353	0.307	0.643	0.14	0.15	0.17	0.343	2.18	0.183	0.61	3.457	1.127	0.38	32	0.085	0.72
Ca_TC00509	Ca1:3540203-3544572	mRNA		2.11	1.057	1.26	0.213	0	0.847	0.387	0.407	1.197	0.623	0.893	1.173	1.823	1.413	1.137	0.477	0.293	0.377	1.32	1.157	0.283	0.303	4.623	1.22	1.243	0	0.003	0.213	0.5	13.25	0.04	0.12
Ca_TC00510	Ca1:3544353-3547739	mRNA		11.97	17.59	16.81	9.317	18.323	8.987	19.27	15.09	13.397	14.633	14.433	12.37	13.973	19.02	23.133	32.733	45.27	46.527	19.09	11.613	14.107	11.373	13.623	14.403	10.72	7.543	8.743	23.053	10.367	523.25	8.905	5.187
Ca_TC00511	Ca1:3550239-3551801	mRNA		2.847	0.797	0.83	10.713	0.03	4.873	0.363	0.617	3.86	3.67	2.203	1.717	1.69	1.897	1.64	2.087	4.42	2.963	1.643	0.63	1.077	11.23	0.5	0.353	0.317	10.937	7.89	6.303	9.03	13	0.02	0.08
Ca_TC00512	Ca1:3563507-3565119	mRNA		154.21	69.54	50.33	119.52	16.917	194.243	391.16	393.107	63.83	119.933	117.283	117.653	130.45	260.743	272.29	298.34	267.86	207.597	481.84	162.203	165.057	124.147	95.397	234.883	47.83	128.54	103.073	82.903	64.617	2017.05	51.5	9.84
Ca_TC00513	Ca1:3563499-3564937	mRNA		25.587	3.44	3.46	17.6	4.093	28.25	67.037	141.513	27.523	46.49	66.083	37.5	50.537	85.44	100.233	96.19	116.327	76.573	127.303	32.057	10.363	10.463	29.977	77.043	3.84	27.143	40.133	12.947	7.187	214.125	3.125	1.89
Ca_TC00514	Ca1:3574295-3576875	mRNA		3.76	16.4	0.66	0.53	7.593	10.353	7.763	6.34	21.25	9.81	7.57	25.717	246.633	272.483	178.547	112.813	76.867	287.33	7.56	11.107	366.677	24.037	0.66	1.703	0.747	4.313	0.96	32.553	4.187	75	0.375	0.14
Ca_TC00515	Ca1:3583683-3586444	mRNA		4.907	6.6	16.42	4.813	76.17	3.82	4.627	5.087	6.997	3.88	2.94	3.877	5.533	6.267	5.29	5.613	4.38	5.937	9.407	6.383	1.107	8.017	4.373	8.687	6.63	1.513	0.627	10.017	6.04	97.43	5.055	1.853
Ca_TC00516	Ca1:3597283-3598263	mRNA		0	0	0	0	0	0	0	0	0	0	0.027	0	0	0	0	0.027	0.023	0	0	0	0	0	0.023	0	0.023	0.003	0.02	0	0.047	0	0.04	0.047
Ca_TC00517	Ca1:3585726-3592625	mRNA		67.56	36.823	50.42	86.497	51.923	51.417	38.36	47.077	70.627	59.25	61.147	65.847	67.64	72.927	72.063	75.243	76.643	62.5	44.913	59.887	40.897	61.03	55.603	40.287	61.113	100.707	152.027	49.64	60.163	1916.92	19.95	8.86
Ca_TC00518	Ca1:3597264-3598180	mRNA		17.753	5.99	4.69	7.743	12.007	13.61	7.273	9.693	19.633	25.157	25.813	21.01	16.507	16.877	17.93	17.283	29.593	18.643	6.307	5.967	3.86	5.417	12.953	7.467	7.13	29.69	62.4	2.727	4.99	48.665	1.9	0.497
Ca_TC00519	Ca1:3597183-3600103	mRNA		63.663	38.277	41.11	76.607	51.157	56.75	44.853	53.047	64.073	67.203	69.023	69.15	64.367	76.943	78.43	74.96	81.07	68.087	51.233	58.213	49.457	58.61	64.753	40.79	66.093	83.087	61.913	53.153	60.123	1613.48	32.03	13.197
Ca_TC00520	Ca1:3601870-3607631	mRNA		5.037	31.63	6.77	11.043	17.363	4.917	13.23	3.103	12.267	4.413	3.84	5.023	4.56	10.553	9.9	7.213	4.827	6.43	12.227	11.24	3.257	13.6	26.13	8.513	7.81	4.247	10.663	10.42	6.23	155.95	1.36	7.1
Ca_TC00521	Ca1:3608692-3611788	mRNA		0.007	0.11	0	0.017	0.007	0.02	0.083	0	0.253	0	0.017	0.017	0.013	0.017	0.02	0.063	0.43	0.103	0.067	0.03	0.007	0.003	0	0.327	0.393	0.083	0.127	3.123	8.77	11	1.97	0.02
Ca_TC00522	Ca1:3612880-3614651	mRNA		0	0.077	0	0	0.043	0	0.02	0	0.247	0.067	0.25	0.1	0	0.013	0.023	0.01	0.02	0	0	0	0.11	0.01	0.007	0.023	0.047	0.55	0.657	0.017	0	37761.5	2001.17	0.03
Ca_TC00523	Ca1:3615706-3616044	mRNA		0.07	0	0	0	0.063	0	0	0	0.073	0.077	0	0	0	0	0	0	0	0.05	0	0	0	0	0.043	0.067	0	0	0.06	0	0	0.5	0	0.313
Ca_TC00524	Ca1:3617976-3623965	mRNA		23.757	124.097	28.6	32.163	47.407	21.85	57.893	22.89	43.337	19.3	20.42	21.103	21.543	25.773	25.227	20.837	20.687	19.39	30.827	34.697	10.113	31.863	95.94	25.173	21.017	17.293	30.467	19.973	18.83	758	7.875	23.683
Ca_TC00525	Ca1:3643365-3651678	mRNA		0	0.143	0.03	0.013	0.023	0.843	0.867	2.95	1.307	74.863	64.647	58.033	58.087	59.373	68.193	52.863	61.42	36.88	61.56	3.367	72.17	165.973	5.927	118.34	13.683	7.02	2.583	32.173	27.223	387	3.03	0.093
Ca_TC00526	Ca1:3655340-3661809	mRNA		0.523	0.057	0	0.06	0.647	0.153	0.103	0.443	1.33	1.113	1.373	4.053	43.967	26.15	15.6	7.483	9.563	18.78	1.95	0.393	59.447	2.35	0.633	18.937	0.033	0.36	1.523	0.167	0.363	45	0.055	0.063
Ca_TC00527	Ca1:3686116-3687136	mRNA		1.883	2.887	0	0.257	0.287	7.72	7.7	24.747	0.177	0.62	0.437	0.533	0.62	0.32	0.433	1.54	7.713	1.093	2.067	0.237	0.233	0.22	9.137	0.227	0.1	0.227	0.26	0.33	0.07	0.17	0	0
Ca_TC00528	Ca1:3686051-3689407	mRNA		17.603	39.78	0	0.347	10.587	29.687	51.553	73.097	12.283	3.383	4.51	6.627	5.557	10.16	9.203	6.747	27.647	3.757	35.047	1.533	0.373	1.173	64.577	4.333	0.447	0.693	0.277	0.013	0.027	1.33	0	0.007
Ca_TC00529	Ca1:3692726-3695283	mRNA		4.18	2.077	3.06	3.993	15.307	3.48	2.773	2.633	4.77	3.85	4.033	3.06	3.033	2.983	3.253	4.48	5.037	3.867	3.52	3.94	2.063	7.4	2.383	3.987	4.44	4.37	11.54	5.74	6.033	140.5	4.17	0.743
Ca_TC00530	Ca1:3698149-3698687		lncRNA	0.16	0.03	0	0	0.17	0.533	0.05	0.29	0.28	0.037	0.287	0.023	0	0	0.087	0.14	0.21	0.163	0.03	0	0	0.237	0.02	0.123	0.03	0	1.657	0.047	0	0	0	0
Ca_TC00531	Ca1:3700322-3707663	mRNA		2.14	4.967	0.23	0.497	0.073	18.687	9.977	15.327	11.757	2.53	2.563	2.087	1.933	2.693	2.52	3.503	2.833	5.933	4.533	0.147	0.18	5.543	0.443	2.303	21.27	2.62	20.977	8.56	16.907	1547.5	1.005	0.043
Ca_TC00532	Ca1:3712280-3719673	mRNA		8.97	9.043	4.47	7.187	16.203	2.4	4.647	2.053	0.75	3.98	6.42	5.09	6.813	6.503	8.063	26.627	45	53.133	5.35	6.633	7.99	1.723	9.21	3.677	1.933	0.847	21.423	4.8	1.063	13.5	0.705	5.157
Ca_TC00533	Ca1:3723872-3724794		lncRNA	0.857	0.013	0	0.02	0.01	0	0	0	0	0.013	0.03	0.073	0.35	0.067	0.13	0.093	0.083	0.097	0	0.283	0.06	0	0.01	0.03	0.01	0	0	0.117	0	0	0	0
Ca_TC00534	Ca1:3733410-3737703	mRNA		54.083	134.847	59.49	51.67	27.65	57.753	86.997	59.107	146.89	83.403	80.17	71.94	64.443	75.933	90.96	78.937	56.947	71.483	54.92	61.503	29.507	115.927	94.17	69.523	64.72	74.643	91.247	100.4	66.243	1704.72	29.865	21.757
Ca_TC00535	Ca1:3738842-3740998	mRNA		82.003	43.323	87.49	156.987	50.733	56.743	40.56	45.55	88.68	97.377	90.333	76.703	71.607	84.96	93.403	101.223	103.94	90.43	75.973	91.957	66.943	131.34	68.527	107.783	92.273	103.713	122.843	138.76	161.803	1881	58.16	25.183
Ca_TC00536	Ca1:3742379-3746372	mRNA		56.85	51.11	47.61	62.8	4.543	67.203	53.307	38.893	67.173	52.78	43.487	37.357	27.797	33.12	39.277	59.05	56.917	57.717	32.223	36.493	9.253	65.933	35.467	28.107	43.53	118.48	75.927	47.72	51.103	3061.5	17.395	8.29
Ca_TC00537	Ca1:3749727-3752085	mRNA		1.823	1.227	0.35	1.317	1.427	0.577	0.663	0	5.49	13.74	12.987	5.8	7.833	5.367	7.623	5.457	10.437	12.11	4.123	1.503	0.963	3.173	3.22	5.29	0.163	4.657	5.117	1.673	0.283	0	0.155	0.427
Ca_TC00538	Ca1:3749733-3753421	mRNA		15.537	7.47	11.46	11.84	8.423	7.067	9.46	8.227	12.237	19.187	19.35	19.093	14.967	17.327	17.22	18.02	14.927	19.673	14.31	18.773	8.903	15.523	29.53	13.267	16.893	29.043	17.06	8.443	10.08	680.79	17.375	2.18
Ca_TC00539	Ca1:3792317-3798783	mRNA		0.52	0.55	0.14	0.47	0.323	2.047	1.12	1.427	0.207	6.867	4.68	2.14	0.75	0.773	0.523	0.423	0.343	0.437	0.5	0.513	5.047	2.633	0.307	2.183	0.907	0.933	2.823	3.673	1.563	19.81	0.05	0.013
Ca_TC00540	Ca1:3771590-3779079	mRNA		0.657	0.903	0.24	0.3	0.637	2.997	2.397	3.683	0.263	1.003	1.107	1.123	1.007	0.883	0.953	0.783	0.857	0.733	0.923	0.503	0.553	0.7	0.383	2.043	2.46	0.537	0.73	0.383	1.297	16.435	0.255	0.027
Ca_TC00541	Ca1:3793374-3798660	mRNA		0.01	0.113	0	0.033	0.003	0.1	0.05	0.05	0.023	1.17	1.38	0.673	0.053	0	0.023	0.017	0.01	0.037	0.037	0	1.257	0.113	0.013	0	0.073	0.183	0.99	0.1	0.103	11.275	0.005	0
Ca_TC00542	Ca1:3804168-3815978	mRNA		0.427	1.027	0.26	1.45	0.077	1.443	0.57	0.493	1.02	6.06	11.03	9.08	6.083	3.297	2.227	1.337	0.823	1.823	0.8	1.83	26.247	3.74	0.38	0.38	0.893	1.96	1.813	1.407	1.807	35	0.205	0.19
Ca_TC00543	Ca1:3818118-3818787	mRNA		0.023	0.657	0	0.04	0.023	0.38	0.44	0.063	0.117	0.26	0.583	0.393	0.35	0.173	0.217	0.04	0.12	0.223	0.127	0.173	0.873	0.1	0.107	0.243	0.153	0.31	0.333	0.16	0.25	2	0	0.077
Ca_TC00544	Ca1:3831757-3841962	mRNA		13.403	12.563	6.47	29.9	15.43	14.2	65.007	26.783	23.68	26.477	25.347	22.37	20.24	11.777	11.673	11.463	14.563	16.113	20.083	22.25	34.903	20.387	13.763	21.817	8.51	9.56	23.163	17.887	16.19	162	1.26	8.78
Ca_TC00545	Ca1:3843264-3845335	mRNA		2.493	6.83	5.6	0.567	1.213	1.23	4.36	1.05	0.987	0.427	0.51	0.563	0.447	0.707	0.95	1.29	1.85	2.33	4.193	0.417	1.007	0.627	4.97	0.623	0.533	0.027	0.15	0.317	0.14	7	0.09	4.053
Ca_TC00546	Ca1:3846504-3858028	mRNA		155.937	75.817	87.95	185.187	15.283	206.71	59.81	70.66	221.047	231.78	194.917	153.843	119.907	102.597	119.35	158.84	187.1	126.483	104.523	124.017	54.143	190.003	83.833	99.497	75.89	320.537	285.147	100.45	107.093	969.37	12.135	11.163
Ca_TC00547	Ca1:3876990-3881660	mRNA		11.067	22.207	2.31	4.327	0.097	49.817	17.923	15.493	23.597	20.233	16.607	14.71	9.57	9.037	9.283	9.837	8.313	9.877	10.783	9.63	3.117	15.093	8.233	10.067	10.597	11.783	1.627	12.507	12.36	356.5	5.71	0.6
Ca_TC00548	Ca1:3882989-3886765	mRNA		0	0.03	0	0.01	0.547	0.013	0.01	0	0	0.207	1.307	3.33	2.75	0.14	0.14	0.07	0.023	0.107	0.007	0.15	20.263	0.383	0.023	0.017	0.01	0.01	0.057	0.013	0.053	0	0.025	0.003
Ca_TC00549	Ca1:3888565-3894226	mRNA		16.923	16.313	12.35	17.423	22.673	17.75	13.803	9.357	15.68	19.453	18.627	17.9	17.497	16.967	17.27	15.29	12.84	17.28	12.233	20.123	18.193	20.5	11.323	16.113	13.697	17.833	16.317	23.537	24.703	1371.02	7.705	2.88
Ca_TC00550	Ca1:3907609-3918701	mRNA		90.503	247.113	42.1	44.79	278.207	98.03	113.54	93.983	220.91	99.073	114.503	155.52	185.593	266.647	251.183	167.563	113.51	123.71	299.227	248.613	46.023	182.983	459.76	289.12	79.417	14.293	15.95	176.963	142.923	1762.51	19.495	13.65
Ca_TC00551	Ca1:3906070-3908839	mRNA		3.477	1.32	3.18	3.263	3.317	2.443	1.363	1.143	2.717	3.883	3.537	2.823	2.507	2.403	2.877	3.097	3.403	3.01	2.413	3.71	1.593	4.443	1.54	3.69	2.253	3.353	4.263	3.987	4.377	206.995	1.345	0.547
Ca_TC00552	Ca1:3918851-3920992	mRNA		0.833	0.737	0.34	0.903	0.8	1.263	0.363	0.307	0.76	1.263	0.99	0.923	0.767	0.953	0.937	0.807	0.7	0.82	0.55	0.893	0.303	2.757	0.43	1.517	0.85	1.54	1.03	1.853	1.513	28.5	0.065	0.047
Ca_TC00553	Ca1:3922300-3929095	mRNA		2.207	0.97	0.43	4.093	0.52	3.947	0.343	0.573	5.833	5.187	4.173	3.947	3.727	3.453	2.867	2.157	2.313	2.36	1.387	2.51	2.95	11.293	0.78	1.657	1.53	11.41	9.437	7.437	10.717	333.605	0.09	0.12
Ca_TC00554	Ca1:3928558-3930583	mRNA		1.54	0.203	0.07	0.943	18.113	0.93	0.22	0.407	0.557	4.01	14.04	25.98	73.247	36.047	22.21	7.443	3.91	13.007	0.65	1.707	182.057	4.453	0.193	0.16	0.22	1.783	1.2	1.817	0.383	14.395	0.01	0.213
Ca_TC00555	Ca1:3936822-3943154	mRNA		10.087	7.03	10.35	13.54	22.693	4.457	6.023	5.287	7.643	9.717	10.07	9.887	10.08	11.177	11.657	10.48	8.733	10.58	11.097	14.82	19.88	16.783	10.327	15.863	10.84	8.38	17.58	25.137	17.727	2015.07	8.515	2.64
Ca_TC00556	Ca1:3942140-3943640	mRNA		0.32	0.06	0.12	1.513	0.043	0.453	0.043	0.137	0.46	1.357	4.63	8.223	7.827	0.893	0.513	0.493	0.397	0.483	0.29	1.39	54.987	1.073	0.123	0.277	0.37	1.7	1.96	0.2	0.377	5.205	0	0
Ca_TC00557	Ca1:3944220-3944604		lncRNA	0	0	0.19	0.097	0	0	0	0	0	0.05	0.043	0.09	0.09	0	0	0.047	0.053	0	0	0	0	0.083	0	0	0	0.03	0.097	1.5	0	0	0	0
Ca_TC00558	Ca1:3952022-3954652	mRNA		3.15	0.99	1.13	3.123	0.107	5.707	0.317	0.917	8.817	9.657	5.773	4.12	4.89	8.45	8.683	7.417	6.85	3.987	5.153	9.8	1.277	23.417	0.853	10.687	1.047	4.643	2.017	6.95	7.2	330.5	1.275	0.233
Ca_TC00559	Ca1:3971657-3988411	mRNA		32.187	55.537	25.42	19.017	21.34	37.77	149.837	36.54	5.767	4.557	4.06	12.28	3.233	10.687	7.413	11.453	0.867	7.11	14.1	15.717	5.067	6.607	9.233	6.007	18.23	13.743	0.303	23.11	28.503	2007.67	3.725	4.1
Ca_TC00560	Ca1:3971656-3988160	mRNA		11.893	20.167	5.52	13.42	7.56	11.58	72.333	10.903	6.827	5.417	6.793	5.443	4.053	4.033	4.31	3.493	1.937	2.323	4.97	5.79	2.01	7.637	2.77	6.287	3.093	3.067	1.03	9.23	7.863	837.5	2.82	6.733
Ca_TC00561	Ca1:3997921-4002673	mRNA		4.757	25.963	7.55	15.903	0.103	33.243	36.597	19.22	20.507	24.86	24.133	21.803	22.603	23.883	22.983	20.197	21.88	19.88	16.13	30.61	6.3	31.617	5.663	24.5	14.1	30.52	2.033	32.467	30.1	245	4.07	7.403
Ca_TC00562	Ca1:4016352-4019825	mRNA		27.91	19.51	46.93	32.81	23.513	14.46	17.27	16.987	27.813	25.113	24.127	23.593	25.167	29.197	31.367	29.88	29.053	33.93	30.05	38.253	17.373	49.043	26.613	36.79	43.25	20.14	32.707	69.71	41.177	1893	17.7	11.953
Ca_TC00563	Ca1:4025040-4034102	mRNA		11.593	9.903	7.76	12.293	10.053	8.877	9.273	7.513	10.423	10.74	11.02	9.457	7.083	7.127	7.13	7.233	7.633	8.753	10.347	13.813	7.293	16.337	9.8	10.18	7.097	7.933	5.297	13.127	13.937	817	7.605	2.61
Ca_TC00564	Ca1:4035697-4040624	mRNA		2.177	1.207	0.81	3.627	0.62	3.137	1.197	1.22	3.993	2.943	2.243	2.213	1.79	1.513	1.74	1.88	1.703	2.143	1.637	1.107	0.613	6.277	0.887	1.403	1.52	4.107	3.79	3.94	3.68	81.67	0.805	0.26
Ca_TC00565	Ca1:4046393-4048595	mRNA		13.837	7.867	20.87	9.027	5.787	7.343	6.903	6.317	14.89	13.913	11.463	9.453	8.733	12.247	14.33	17.22	13.883	10.957	5.72	7.543	3.16	7.73	9.303	6.72	10.443	18.57	19.43	8.473	8.157	259.255	2.495	1.737
Ca_TC00566	Ca1:4047768-4051474	mRNA		8.917	24.493	3.16	2.12	0.267	35.1	37.87	32.077	18.59	15.51	14.33	12.223	12.36	10.877	10.777	11.973	15.697	14.773	15.003	5.327	1.343	6.437	6.23	10.257	21.237	6.45	1.147	6.5	9.297	261.745	5.52	0.303
Ca_TC00567	Ca1:4057589-4058702	mRNA		14.88	0.153	1.3	0.273	2.303	0.52	1.78	0.167	0.09	0.58	0.263	0.323	0.71	2.237	6.95	15.12	10.027	18.61	2.347	0.263	0.027	0.123	0.693	0.18	0	0	0	0	0	0.5	0.015	1.26
Ca_TC00568	Ca1:4065131-4066992	mRNA		0.387	0.063	0	0.163	0.007	0.32	0.08	0.06	2.34	2.62	1.577	1.097	1.253	1.083	1.073	1.017	1.41	0.813	0.303	0.113	0.077	7.64	0	0.03	0.033	0.55	0.007	0	0.007	3	0.04	0.01
Ca_TC00569	Ca1:4070195-4072959	mRNA		0.137	7.813	0.05	0.287	0.207	0.05	2.8	0.04	3.153	0.687	0.943	1.29	0.883	0.147	0.473	0.137	0.137	0.06	19.317	4.017	1.19	9.167	76.093	0	0.027	0.017	0.103	0.663	0.423	10	4.92	5.463
Ca_TC00570	Ca1:4082576-4082969		lncRNA	2.207	1.87	1.41	0.353	0.833	7.857	2.953	9.01	4.723	6.877	7.207	3.803	6.487	4.693	5.543	6.383	7.173	6.95	2.57	1.983	0.35	0.63	1.483	1.067	3.387	1.93	3.14	0.263	0.36	9.06	0.5	0.837
Ca_TC00571	Ca1:4082405-4084909	mRNA		15.247	33.97	13.03	8.55	4.733	31.883	27.63	28.12	25.737	17.757	17.007	16.74	20.703	24.233	23.493	22.643	26.047	23.113	37.22	26.257	10.617	23.89	18.24	20.103	21.013	7.943	7.67	27.967	24.243	394.94	5.985	2.557
Ca_TC00572	Ca1:4085767-4088064	mRNA		23.22	33.01	40.01	10.48	37.767	17.463	21.917	19.457	28.043	31.887	30.56	29.887	32.013	37.947	40.277	38.16	28.56	36.013	31.107	35.783	13.547	29.307	42.067	29.367	39.19	7.417	7.807	46.31	25.623	713	17.29	4.83
Ca_TC00573	Ca1:4097944-4098681		lncRNA	20.587	13.813	35.47	62.103	44.75	10.033	8.82	9.873	12.163	10.323	13.293	9.807	9.157	9.257	8.87	9.663	11.99	10.383	21.953	26.793	32.983	31.063	10.453	35.997	7.663	6.823	14.743	19.727	20.663	145.5	5.44	23.783
Ca_TC00574	Ca1:4101638-4112361	mRNA		37.027	39	22.08	48.18	38.527	25.943	32.487	21.867	43.08	37.737	36.627	37.437	31.607	40.7	42.997	34.11	24.34	29.987	35.453	41.543	40.397	54.583	29.217	39.457	35.303	51.58	41.54	53.85	47.963	4023.76	41.295	9.123
Ca_TC00575	Ca1:4122994-4123868	mRNA		0.797	14.237	1.74	0.087	0.133	3.237	6.207	1.503	0.23	0	0.057	0.04	0.09	0.197	0.277	0.56	1.213	0.723	2.117	0.093	0	0.087	0.23	0.277	0.037	0	0.013	0.063	0	1	0.025	0.017
Ca_TC00576	Ca1:4137181-4140161	mRNA		2.98	0.333	0.81	1.793	8.107	0.547	0.46	0.353	0.467	0.767	0.86	0.88	1.22	3.923	5.017	4.03	1.557	0.907	1.37	1.397	1.32	0.977	2.103	1.923	2.243	0.003	0.09	1.283	1.06	57	0.065	0.093
Ca_TC00577	Ca1:4145491-4147348	mRNA		2.113	1.633	1.25	1.867	0.12	3.003	1.42	1.067	2.55	3.243	3.087	2.653	2.793	4.02	4.31	4.133	2.183	3.077	1.157	2.063	0.65	4.813	1.287	2.803	2.257	3.307	2.9	4.49	3.627	76.5	1.435	0.18
Ca_TC00578	Ca1:4155225-4157044	mRNA		12.55	0.767	2.97	1.69	0.393	0.423	1.123	1.82	2.66	0.947	3.18	2.013	0.7	1.827	3.07	5.207	3.593	6.467	13.247	0.627	0.177	0.483	5.187	0.56	0.403	0.75	26.26	0.83	0.907	0	0.04	2.36
Ca_TC00579	Ca1:4176960-4180577	mRNA		0.02	0.483	0	0.007	0.01	0.257	0.15	0.06	0.66	0.48	0.793	0.64	0.283	0.387	0.437	0.96	0.357	0.48	0.277	0.21	0.47	0.403	0.01	0.997	0.283	2.107	0.11	0.05	0.033	167.66	7.11	2.28
Ca_TC00580	Ca1:4182096-4185102	mRNA		3.063	2.033	0.52	0.16	0.013	2.507	6.593	7.097	0.62	3.39	6.63	7.177	6.01	4.633	5.813	11.273	7.347	8.65	3.843	3.83	11.317	1.233	5.92	20.393	6.167	2.703	11.283	1.787	4.073	236	0.49	1.813
Ca_TC00581	Ca1:4186353-4187093	mRNA		0.403	0.197	0.47	0.207	0.013	0.507	0.173	0.563	0.297	1.533	4.873	8.533	14.67	2.87	1.937	2.073	2.16	2.793	0.31	0.713	40.807	0.777	0.373	2.94	3.543	0.02	0.68	0.967	3.42	4.5	0.03	0.64
Ca_TC00582	Ca1:4187178-4190881	mRNA		2.413	1.053	1.66	2.543	0.48	1.513	1.193	0.923	1.82	2.387	2.223	1.88	2.02	2.053	2.443	2.493	1.553	2.233	1.977	2.59	0.807	5.733	1.777	3.413	2.953	2.33	2.677	6.467	6.967	214.5	1.36	0.427
Ca_TC00583	Ca1:4194200-4194961	mRNA		0.29	0	0.13	2.78	0	0	0.013	0	0	0.04	0.093	0.117	0.02	0.033	0.053	0.137	0.173	0.027	0	0	0.663	0.04	0.443	0.037	0.03	0.06	0	0	0	0	0	0
Ca_TC00584	Ca1:4197226-4202382	mRNA		20.443	14.233	17.83	31.477	49.44	15.22	20.52	17.347	10.84	15.72	17.987	19.75	19.973	21.677	21.94	16.917	13.713	12.163	17.333	25.68	23.527	19.63	34.01	38.977	19.86	20.93	25.39	27.167	32.81	1528.3	6.53	6.177
Ca_TC00585	Ca1:4201426-4206767	mRNA		0.653	1.81	0	0.03	0	5.497	7.387	5.02	1.59	2.78	2.633	2.87	2.837	2.123	2.327	2.63	3.6	3.063	3.817	0.783	0.377	7.373	18.643	57.477	2.8	0.71	0.137	26.507	37.423	10.205	0.02	0.01
Ca_TC00586	Ca1:4228130-4233323	mRNA		86.79	40.063	48.03	72.58	0.27	67.363	14.853	23.9	104.473	51.3	47.927	43.637	38.173	41.697	45.863	66.523	94.03	92.317	44.843	27.28	10.39	237.593	80.277	33.437	143.453	133.63	16.96	269.817	312.18	3767	68.955	6.07
Ca_TC00587	Ca1:5636816-5638364	mRNA		1.363	1.693	16.42	0.577	0.017	0.083	0.677	0.037	1.753	0.783	1.327	1.237	0.247	0.073	0.137	0.067	0.173	0.183	1.22	0.427	0.627	1.083	1.077	0.103	0.073	0	0	2.227	0.023	14	0.495	0.49
Ca_TC00588	Ca1:4247649-4251541	mRNA		138.203	113.75	228.81	78.253	258.033	18.287	64.903	26.503	62.64	61.12	102.763	88.897	100.737	115.903	133.03	122.567	52.843	122.797	35.797	93.957	257.037	106.093	178.147	208.483	61.037	76.973	53.96	122.883	102.12	6101.95	181.895	78.797
Ca_TC00589	Ca1:4249798-4251545	mRNA		0	0	35.56	23.587	4.473	2.093	0.053	0.267	0.533	2.047	4.697	1.477	5.32	7.64	8.3	9.653	11.457	11.163	31.933	26.603	45.12	34.543	1.68	32.097	11.363	4.097	9.657	28.503	32.84	29.265	14.52	29.14
Ca_TC00590	Ca1:4252798-4259311	mRNA		2.843	1.97	1.18	5.627	4.587	4.263	3.123	2.513	4.067	8.923	10.267	9.573	11.863	4.907	4.67	4.017	2.37	3.84	2.153	12.707	8.1	4.95	1.477	5.67	1.267	2.257	2.543	1.453	1.643	38.5	0.77	0.39
Ca_TC00591	Ca1:4269895-4272421	mRNA		12.397	6.963	27.19	42.73	87.863	6.767	2.63	1.163	7.023	3.137	2.587	2.32	2.067	2.673	2.483	2.81	3.157	2.99	2.277	3.507	0.36	5.11	1.853	0.513	2.677	17.167	5.1	4.603	3.117	336.5	2.605	8.83
Ca_TC00592	Ca1:4283157-4283674	mRNA		1.187	0.16	0.16	0.55	0.337	0.957	0.463	0.05	0.727	1.007	1.417	0.453	0.403	0.417	0.63	0.493	0.633	0.73	0.047	0.187	0	0.563	0.277	0.363	0.3	0.97	1.273	0.447	0.617	1.495	0.065	0.047
Ca_TC00593	Ca1:4282518-4285580	mRNA		237.113	143.413	184.47	584.807	69.753	305.667	90.55	115.637	408.273	292.417	255.323	194.753	141.773	126.467	141.46	202.443	255.08	194.903	114.627	158.913	64.67	395.523	110.977	115.123	160.263	671.73	486.407	231.443	282.853	2455.72	25.815	48.883
Ca_TC00594	Ca1:4289344-4291566	mRNA		673.253	399.74	456.85	2142.03	126.943	953.507	302.703	342.697	971.953	736.153	610.13	488.257	356.677	289.897	349.25	521.46	682.76	484.91	450.34	686.4	241.03	1327.7	264.8	462.063	432.22	1590.47	1028.73	761.893	1082.01	8856.83	88.905	269.06
Ca_TC00595	Ca1:4289532-4291468	mRNA		0.437	0	0.22	0.083	0.07	0.41	0.013	0.05	0.297	0.293	0.303	0.443	0.12	0.137	0.11	0.013	0.313	0.467	0.033	0.05	0.163	0.063	0.167	0.147	0.057	0.583	0.42	0.043	0.257	1.575	0	18.847
Ca_TC00596	Ca1:4297799-4303477	mRNA		11.623	11.65	10.4	13.973	8.497	10.26	6.81	4.05	17	12.693	13.547	13.23	10.53	6.027	7.57	7.817	7.973	7.02	14.713	26.93	17.517	26.423	14.173	16.433	9.84	8.457	4.25	16.047	15.533	501.24	2.77	4.243
Ca_TC00597	Ca1:4303280-4303946		lncRNA	1.11	0	0	0.913	0.17	1.19	0.857	1.113	0.547	0	3.85	0.113	1.027	0.107	1.403	0	2.757	2.327	1.527	1.853	0	0	0.193	0	0	0.62	0.51	0.283	1.163	0.26	0	0
Ca_TC00598	Ca1:4309847-4311258	mRNA		0.513	0.037	0	0.073	0.02	0.247	0.007	0.06	0.763	0.71	0.91	0.573	0.403	0.73	0.73	0.733	1.387	0.847	0.863	0.02	0	2.27	0.02	0.937	0	0	0.01	0.007	0	0	0	0
Ca_TC00599	Ca1:4320038-4322189	mRNA		6.46	14.107	2.42	3.573	2.437	37.363	16.207	18.907	30.193	23.277	20.403	15.76	15.967	12.133	11.03	12.26	13.26	14.487	20.83	11.697	13.753	14.88	8.42	16.657	7.893	5.493	4.643	15.33	14.763	38.925	1.16	0.98
Ca_TC00600	Ca1:4324898-4328067	mRNA		8.013	6.647	8.64	7.173	3.61	10.11	10.277	7.963	12.05	16.04	16.987	14.633	14.95	15.903	16.477	16.7	10.7	12.277	12.743	17.107	8.127	13.96	7.137	15.587	6.32	7.123	12.597	11.763	9.27	358.23	5.25	2.257
Ca_TC00601	Ca1:4319928-4325662	mRNA		9.967	23.607	3.69	3.193	2.8	46.293	25.207	18.563	21.17	18.78	15.907	15.967	14.783	11.503	12.283	10.647	9.237	13.93	10.23	11.153	14.087	11.077	9.673	14.55	11.26	7.657	3.707	13.053	13.627	272.53	3.64	0.473
Ca_TC00602	Ca1:4329505-4335389	mRNA		11.7	12.133	10.82	11.7	8.89	9.48	9.943	8.407	18.127	15.693	15.683	14.4	13.847	14.887	15.737	13.94	11.227	11.97	8.3	11.713	5.75	15.793	7.8	7.947	9.733	11.657	11.917	14.723	11.747	338.64	3.08	1.927
Ca_TC00603	Ca1:4334919-4335211		lncRNA	3.24	1.593	4.29	1.017	1.137	2.907	1.313	3.023	8.103	3.723	4.83	4.073	2.64	4.14	4.177	4.04	4.873	4.973	2.12	2.787	0.493	3.013	0	2.983	1.273	2.04	3.947	1.727	2.967	2.36	0.415	0.603
Ca_TC00604	Ca1:4338228-4345299	mRNA		7.33	8.613	5.11	5.733	1.803	8.927	4.63	4.197	10.077	8.24	7.127	6.213	5.897	6.16	5.583	3.757	4.327	3.98	5.933	5.373	1.7	11.833	4.057	3.34	5.677	3.42	0.817	11.107	11.827	300	2.92	0.23
Ca_TC00605	Ca1:4346739-4347822	mRNA		0.87	29.493	3.85	0	0	2.987	14.457	15.477	1.32	1.13	1.24	1.81	3.827	6.827	9.417	12.38	12.117	7.25	2.4	3.337	0	0.3	3.387	4.273	0.157	0	0	0.01	0.08	0.5	0.035	0
Ca_TC00606	Ca1:4361825-4362528	mRNA		1.707	6.737	8.1	0.027	0	0.517	5.12	3.29	0.047	0	0.043	0.147	0.12	0.337	0.233	0.47	0.937	0.493	0.9	0.14	0	0	1.803	0.183	0.033	0	0	0	0	0	0	0
Ca_TC00607	Ca1:4371356-4376638	mRNA		23.327	31.443	26.94	19.077	51.95	16.397	20.683	13.817	27.827	29.073	29.32	27.01	26.1	25.76	27.67	25.993	23.69	26.46	25.813	29.547	16.363	36.547	38.473	30.127	26.233	23.713	56.087	32.867	33.863	1886	16.14	10.03
Ca_TC00608	Ca1:4378030-4386501	mRNA		15.883	20.21	8.81	12.293	7.29	16.887	17.72	10.077	18.233	23.583	19.95	18.207	16.257	18.693	19.96	14.603	7.42	11.313	13.76	19.363	4.953	43.95	12.9	14.963	18.373	36.7	15.143	37.22	36.237	2539.66	15.11	4.54
Ca_TC00609	Ca1:4387921-4393312	mRNA		13.39	15.857	28.56	16.753	27.587	9.493	16.637	13.177	20.65	16.11	14.987	13.137	17.33	22.19	20.487	22.893	35.323	35.74	17.567	13.377	12.707	17.63	8.873	15.507	15.687	6.957	20.657	26.937	19.67	464.5	6.935	8.387
Ca_TC00610	Ca1:4391880-4393271	mRNA		0	0	0.18	0	0	0	0.037	0	0.05	0.05	0.04	0	0	0	0	0.043	0	0.097	0	0	0	0	0	0.043	0.047	0	0.04	0	0	0	0	0
Ca_TC00611	Ca1:4405690-4410622	mRNA		35.513	64.317	57.8	38.113	27.78	31.17	41.41	27.123	55.027	37.91	38.613	38.15	58.247	60.203	50.543	44.803	47.697	65.313	28.807	32.04	72.597	45.35	29.367	36.22	46.113	22.953	50.72	60.167	44.34	376.5	3.925	8.573
Ca_TC00612	Ca1:4416416-4419252	mRNA		589.433	319.187	496.44	1217.86	161.167	523.72	188.893	239.1	831.453	585.497	563.853	476.873	345.75	250.68	282.777	416.573	484.207	407.127	227.873	374.833	219.263	666.34	263.79	365.363	528.047	1218.5	1148.96	534.543	677.687	7186.6	81.485	124.037
Ca_TC00613	Ca1:4417023-4419087	mRNA		0.463	0.223	0.38	0.587	0.05	0.393	0.09	0.24	0.623	0.417	0.22	0.337	0.297	0.287	0.373	0.23	0.383	0.19	0.117	0	0.147	0.31	0.3	0.087	0.28	1.293	1.437	0.15	0.16	9.605	0.045	0.047
Ca_TC00614	Ca1:4423604-4426984	mRNA		7.687	1.617	0.07	0	0.19	8.123	1.923	0	7.867	7.84	9.117	3.573	11.81	7.627	7.26	2.553	15.19	1.27	6.407	11.48	2.8	2.857	0.47	1.127	0.053	0.487	0.04	0.04	0.077	0	0	0.02
Ca_TC00615	Ca1:4423635-4427195	mRNA		35.923	9.927	0	0	1.387	44.42	24.09	81.033	30.933	21.697	19.887	28.997	54.067	49.5	42.67	23.457	53.557	18.073	47.983	34.38	3.773	11.26	2.71	8.267	0.16	2.45	0.23	0.107	0.08	0.5	0.02	0
Ca_TC00616	Ca1:4428523-4432672	mRNA		3.343	0.843	3.31	3.113	3.21	1.883	1.34	1.607	3.487	4.403	4.893	4.063	5.047	4.963	5.077	4.513	3.457	3.49	2.01	3.57	2.07	4.097	2.803	3.487	2.19	1.463	3.3	3.22	3.06	61.695	0.7	0.597
Ca_TC00617	Ca1:4455845-4474085	mRNA		2.77	1.737	1.6	4.98	0.133	2.027	1.757	1.61	1.313	0	0	1.263	0	0.43	0.197	2.243	0.6	1.43	0.807	1.72	0.5	3.003	2.427	1.16	3.19	6.847	5.527	2.983	3.747	111.58	0.685	0.383
Ca_TC00618	Ca1:4455673-4474159	mRNA		5.98	2.623	1.73	9.633	1	4.737	2.4	1.27	8.147	11.93	8.89	6.08	6.28	5.69	8.553	7.533	3.16	4.74	2.213	5.943	1.743	10.547	3.43	4.23	2.803	8.717	10.14	5.373	7.527	406.57	1.69	1.5
Ca_TC00619	Ca1:4476408-4478549	mRNA		21.017	17.01	3.43	3.04	2.707	73.173	42.17	64.74	20.333	32.323	24.78	24.593	17.443	14.253	12.887	14.04	21.477	15.82	37.95	12.77	2.197	13.073	7.8	23.933	44.71	10.037	0.547	16.063	25.02	1254.5	12.445	0.073
Ca_TC00620	Ca1:4479086-4482513	mRNA		11.07	16.87	3.47	4.08	2.187	24.877	24.967	24.517	22.777	26.297	25.457	22.683	20.313	23.203	23.627	22.053	22.947	20.47	22.167	20.62	7.72	14.89	11.423	16.613	33.643	9.823	9.6	13.55	21.123	691	8.91	1.633
Ca_TC00621	Ca1:4491108-4495354	mRNA		8.157	6.32	4.86	8.663	0.153	10.537	4.72	4.4	14.113	14.027	13.38	10.767	7.197	6.163	5.847	7.223	8.81	8.557	6.427	7.697	1.907	20.88	7.49	11.46	40.957	15.553	2.027	11.287	30.547	936	0.555	0.52
Ca_TC00622	Ca1:4505357-4508725	mRNA		55.66	52.433	138.74	55.25	11.003	6.94	28.117	6.433	41.793	8.22	14.597	14.523	7.343	12.73	20.727	37.407	124.437	77.033	41.363	38.37	14.28	47.517	25.967	27.433	28.543	2.663	1.16	83.87	10.93	677.91	17.125	30.507
Ca_TC00623	Ca1:4507677-4508724	mRNA		24.653	21.19	69.92	27.503	3.763	3.267	10.697	3.527	35.753	3.97	9.177	6.603	1.797	5.22	9.543	19.46	104.487	63.1	28.023	20.253	8.68	26.783	14	18.53	9.177	0.727	0.817	29.043	4.683	89.09	5.725	23.517
Ca_TC00624	Ca1:4510075-4514846	mRNA		14.263	18.293	17.49	7.923	24	16.057	28.897	23.747	13.867	12.06	11.757	12.99	14.923	28.65	27.79	29.12	23.217	29.733	19.213	15.567	4.907	9.617	8.873	25.07	11.09	9.987	2.577	11.36	9.907	603	7.085	10.047
Ca_TC00625	Ca1:4522504-4531601	mRNA		1.51	1.96	0.82	1.767	1.47	2.117	1.437	0.977	3.82	5.127	5.63	5.183	3.633	1.707	1.673	1.683	1.667	1.903	1.463	2.29	10.77	4.387	1.053	2.26	2.257	1.143	5.52	2.88	3.737	31.5	0.2	0.617
Ca_TC00626	Ca1:4552724-4554921	mRNA		405.387	156.31	240.2	660.283	177.907	291.937	113.543	175.067	452.823	452.743	527.677	525.213	572.237	346.267	322.203	364.22	387.003	330.88	241.327	477.243	124.03	411.71	190.71	305.643	394.957	1008.24	539.883	258.027	333.577	8710	116.715	48.257
Ca_TC00627	Ca1:4556606-4564880	mRNA		5.43	2.02	2.22	16.807	0.32	5.473	0.7	0.573	6.99	5.97	4.863	5.643	7.383	9.757	8.19	6.293	4.037	4.057	2.92	12.03	8.987	13.45	2.207	3.997	3.393	14.863	4.847	7.087	10.443	321.6	0.055	0.373
Ca_TC00628	Ca1:4566851-4572025	mRNA		9.987	8.457	7.81	11.773	6.993	7.653	6.827	5.76	8.473	11.887	11.09	9.417	7.953	8.157	8.937	8.713	6.187	8.493	9.567	12.913	7.533	22.943	9.923	10.913	8.79	16.99	12.087	23.36	18.33	1118.07	7.415	3.647
Ca_TC00629	Ca1:4574342-4580796	mRNA		6.523	4.6	2.7	6.613	2.623	3.937	2.68	2.153	10.357	8.053	8.19	7.863	7.137	7.01	7.01	5.507	3.88	5.363	4.073	8.76	4.013	16.7	3.363	5.46	6.92	7.733	10.873	12.753	13.863	916	4.06	1.517
Ca_TC00630	Ca1:4580662-4584559	mRNA		1.727	0.033	0.25	1.98	0	0.107	0.02	0.087	0.037	0.23	0.503	0.36	0.803	0.67	1.083	1.217	0.243	0.457	1.557	0.98	0.807	1.09	2.07	0.42	1.68	0.007	0.063	0.727	0.997	16.5	0.02	0.047
Ca_TC00631	Ca1:4616543-4622577	mRNA		9.157	5.3	6.72	3.847	0.023	4.57	4.397	5.877	9.55	14.063	17.863	16.927	13.373	10.577	12.583	10.277	6.953	7.697	9.37	12.317	20.957	10.217	15.08	15.73	15.42	26.547	5.39	12.28	10.01	1237.5	6.23	0.973
Ca_TC00632	Ca1:4625342-4627591	mRNA		0.01	0.06	0.04	0.04	0.057	0	0.02	0.017	0.07	1.997	1.547	1.097	0.48	0.217	0.153	0.15	0.02	0	0.023	3.967	0.053	0	0.157	0.04	0.02	0.047	0	0	0.02	0	0	0.01
Ca_TC00633	Ca1:4628372-4632797	mRNA		40.47	36.01	32.05	11.28	0.217	40.043	71.1	44.147	39.007	45.363	55.577	58.523	92.77	194.897	194.01	148.01	82.2	54.157	54.377	102.71	23.933	36.907	57.463	83.93	90.48	26.677	2.117	56.397	54.967	998.63	1.19	1.4
Ca_TC00634	Ca1:4644000-4645993		lncRNA	0	0	0	1.377	0	0	0	0	0	0	0	0	0	0	0	0	0	0	0	0	0	0	0	0	0	0	0	0	3.937	0	0	0
Ca_TC00635	Ca1:4658737-4665237	mRNA		14.803	16.367	13.3	12.563	14.793	13.917	16.217	10.32	15.533	13.8	13.06	12.787	12.043	14.5	15.523	13.673	10.237	11.153	11.913	12.597	6.527	14.257	9.367	19.07	9.547	6.41	6.723	11.447	11.993	307.5	2.165	3.347
Ca_TC00636	Ca1:4667309-4668335	mRNA		0.16	0.1	2.45	0.157	0.06	0.013	0.07	0	0	0	0	0	0	0	0	0	0	0	0	0	0	0	0	0	0	0	0.013	0	0	0	0	0.023
Ca_TC00637	Ca1:4670310-4674979	mRNA		11.35	52.913	46.65	85.033	34.8	0.263	19.123	0.2	0.677	0.26	0.287	0.34	0.293	0.32	0.32	0.263	1.26	0.27	0.22	0.053	0.017	0.133	0.833	0.307	0.143	0.21	0.61	0.13	0.083	14.5	0.01	1.083
Ca_TC00638	Ca1:4676283-4682045	mRNA		14.173	10.057	14.91	6.21	19.56	9.593	23.477	17.87	6.467	8.513	7.813	7.923	8.48	14.253	14.947	13.3	16.343	12.067	15.367	7.303	3.21	6.62	14.877	12.157	12.15	3.283	8.72	5.217	6.893	309	7.02	4.223
Ca_TC00639	Ca1:4688593-4697544	mRNA		0.117	0.72	0.54	0.943	0.12	0.31	2.527	2.863	0.01	0.087	0.207	0.237	0.283	0.17	0.107	0.05	0.093	0.107	0.16	0.34	0	0.033	0.637	0.097	0.573	0.277	22.93	0	0.047	118	0.05	0.143
Ca_TC00640	Ca1:4710582-4711103		lncRNA	73.61	53.537	62.74	36.667	39.177	26.603	53.917	4.093	11.623	10.793	13.39	7.27	4.84	11.353	9.133	19.657	48.943	26.113	22.697	12.423	2.08	19.65	46.16	16.863	4.347	51.76	6.207	22.137	15.25	209.22	70.725	6.007
Ca_TC00641	Ca1:4710682-4712044	mRNA		499.26	389.243	877.01	344.837	444.087	217.113	333.313	274.527	201.853	82.877	73.95	65.873	73.57	102.813	122.897	170.347	320.213	185.07	140.257	75.627	16.457	135.583	462.713	172.403	224.6	302.453	41.593	152.613	169.347	4389.28	407.38	32.13
Ca_TC00642	Ca1:4716806-4719572	mRNA		15.943	11.983	20.28	37.087	54.783	11.32	11.117	13.677	11.91	15.89	20.04	21.2	18.623	17.607	17.113	16.32	13.203	14.18	12.99	18.353	32.353	15.297	16.627	23.927	17.987	16.18	7.977	20.03	21.457	752	9.62	6.407
Ca_TC00643	Ca1:4720518-4724606	mRNA		0.053	0.267	0	0.017	0	0.427	0.23	0.223	0.243	1.087	4.807	11.47	33.433	26.917	18.877	7.907	4.21	17.553	0.127	0.757	89.557	1.4	0.93	0.15	0.453	0.103	0.037	0.093	0.143	0.5	0	0
Ca_TC00644	Ca1:4725326-4728337	mRNA		2.437	33.253	0	0	0	75.317	50.127	56.47	11.18	12.287	13.187	12.36	10.317	10.573	8.607	8.867	10.897	17.707	43.47	3.087	0.353	0.59	9.077	24.77	6.833	0.207	0.163	2.597	2.52	41.5	0.035	0
Ca_TC00645	Ca1:4736529-4738827	mRNA		0.067	0.43	0.03	0.787	0	1.337	1.12	0.623	0.917	3.293	1.127	0.637	0.713	0.617	0.43	0.547	0.367	0.867	0.683	1.143	0.187	0.857	0.66	0.74	0.023	0.947	1.797	0.037	0.11	21.5	0.995	0.097
Ca_TC00646	Ca1:4759961-4762299	mRNA		22.107	14.5	55.61	8.71	7.9	22.407	30.463	46.247	32.56	27.597	32.28	57.59	150.83	95.017	63.263	44.007	59.313	83.983	42.633	22.773	323.04	31.167	33.153	66.497	12.877	1.93	3.823	19.073	19.423	894.965	4.96	5.513
Ca_TC00647	Ca1:4758293-4762121	mRNA		0.02	0.013	0	0.007	0	0.017	0.04	0.037	0.013	0.033	0.023	0.017	0.037	0.037	0.013	0.02	0.027	0.02	0.027	0.01	0.07	0	0.01	0.017	0.01	0.003	0.013	0	0.04	2.035	0	0
Ca_TC00648	Ca1:4766125-4767350	mRNA		6.337	8.077	9.18	0.467	0.327	4.933	3.04	4.71	1.257	19.15	13.963	14.39	8.73	7.81	8.437	10.89	23.653	17.57	10.05	14.313	34.693	2.273	4.79	48.097	3.19	0.033	7.35	12.723	3.257	497.5	13.46	0.783
Ca_TC00649	Ca1:4767425-4770159	mRNA		4.237	0.143	2.34	0.513	3.607	0	0.07	0.053	0.01	0.063	0.043	0	0.033	0.037	0.027	0	0.037	0.047	0.047	0.007	0.023	0.007	0.32	0.17	0.007	0	0	0.277	0	0	0.01	0.57
Ca_TC00650	Ca1:4775132-4777135		lncRNA	0	0	0	0	0	0	0	0	0.013	0.02	0.34	0.99	0.727	0	0	0	0	0	0	0.077	6.2	0.027	0	0	0	0	0.01	0.037	0	0.5	0	0.07
Ca_TC00651	Ca1:4779687-4784000	mRNA		18.023	12.68	9.39	17.717	18.36	12.39	17.047	17.063	12.47	23.6	27.59	26.553	23.993	24.487	24.577	16.77	12.68	13.88	21.023	31.163	45.07	21.723	18.453	25.003	18.027	19.69	16.45	29.047	31.193	2957.96	16.19	4.817
Ca_TC00652	Ca1:4790361-4814690	mRNA		22.29	19.353	9.95	18.953	12.21	18.157	14.357	11.287	32.953	31.427	30.287	24.59	19.8	14.613	16.4	14.19	13.85	15.007	17.07	23.987	14.973	26.5	14.463	20.51	13.233	18.3	12.917	22.04	23.68	1108.5	6.54	2.96
Ca_TC00653	Ca1:4799427-4800816	mRNA		37.833	10.51	8.53	5.887	4.197	13.05	23.323	65.077	18.137	23.85	24.727	23.163	25.717	16.637	25.19	44.86	38.47	25.783	53.5	27.137	8.35	12.95	5.793	12.167	21.09	7.647	15.003	14.62	14.84	117.5	2.175	1.597
Ca_TC00654	Ca1:4824339-4828748	mRNA		4.86	2.52	2.8	2.793	0.283	8.353	4.987	7.023	6.227	9.55	7.763	7.187	6.42	4.567	4.82	5.773	9.113	6.467	5.707	6.903	1.11	13.22	2.84	3.927	8.513	22.893	6.807	9.877	13.603	692	4.325	0.84
Ca_TC00655	Ca1:4834823-4836510	mRNA		3.377	0.113	0.65	1.617	5.933	0.647	0.033	0.123	0.443	0.9	1.023	0.883	0.473	0.443	0.357	0.863	1.587	0.783	0.157	1.557	0.113	5.667	0.03	0.077	0.257	0.627	0.007	3.403	1.89	14	0.035	0.057
Ca_TC00656	Ca1:4846536-4853760	mRNA		12.227	18.45	20.35	7.633	14.383	11.15	14.31	10.48	16.367	16.883	17.107	15.913	15.057	12.843	14.39	14.397	13.347	14.65	13.74	18.987	19.877	16.063	13.26	19.613	10.583	5.82	7.05	13.657	13.15	601.5	14.425	5.11
Ca_TC00657	Ca1:4856593-4861466	mRNA		27.547	18.313	22.63	13.423	24.137	20.35	22.2	23.593	19.493	28.05	30.477	28.28	23.573	24.547	25.09	25.457	30.507	24.58	15.24	18.69	25.493	16.12	20.1	16.41	27.507	27.157	11.033	21.55	20.983	828.415	15.695	6.32
Ca_TC00658	Ca1:4868143-4868394	mRNA		0	0	0	0	0.073	0	0	0	4.213	0.66	4.167	3.167	0	0	0	0	0	0	0	0	0	0	0	0	0	0	0	0	0	0	0	0
Ca_TC00659	Ca1:4864927-4870625	mRNA		59	58.503	101.66	73.55	92.223	38.997	53.807	49.507	18.27	14.007	14.157	29.747	19.373	29.04	28.45	47.12	48.603	41.317	81.863	109.253	126.893	58.493	73.783	83.913	93	33.72	68.23	63.793	70.293	4784.51	20.275	40.41
Ca_TC00660	Ca1:4874561-4877828	mRNA		3.307	1.54	3.52	3.53	2.76	1.36	1.477	1.627	2.73	2.453	2.14	2.197	2.633	2.893	2.893	2.883	2.083	2.113	2.19	2.743	1.93	4.323	2.45	2.22	2.867	2.683	3.507	4.497	4.043	275	2.63	1.05
Ca_TC00661	Ca1:4878724-4881570	mRNA		3.73	7.197	9.31	1.313	0.177	0.363	5.33	2.183	5.057	1.19	1.58	1.263	1.63	2.947	3.117	3.133	5.943	5.4	4.443	2.023	0.673	1.767	10.067	21.95	3.403	0.167	0.257	24.69	1.433	204	7.095	2.08
Ca_TC00662	Ca1:4889680-4890403	mRNA		3.863	3.157	8.98	1.573	4.65	2.02	0.65	1.96	24.317	8.193	6.793	6.627	6.527	4.47	6.613	6.017	10.853	9.017	2.247	1.903	1.213	4.96	5.793	10.997	4.203	3.63	4.313	5.433	2.17	59.47	2.995	0.83
Ca_TC00663	Ca1:4899154-4901717	mRNA		2.1	1.947	2.45	0.367	0.3	1.437	0.887	1.293	1.017	2.497	2.287	2.297	2.767	2.6	2.453	2.657	4.843	4.113	2.507	2.72	2.133	0.383	1.967	2.607	0.85	0.07	1.47	6.023	0.703	78.175	0.39	1.253
Ca_TC00664	Ca1:4901260-4910663	mRNA		21.5	25.26	38.83	17.287	10.573	9.473	15.767	8.143	27.257	16.513	14.853	14.217	13.197	12.42	13.49	15.483	14.937	17.743	19.463	17.84	12.17	35.58	28.26	43.463	31.83	19.777	15.427	55.63	29.287	1075.29	12.41	11.593
Ca_TC00665	Ca1:4918130-4922455	mRNA		4.537	6.877	2.71	6.537	0.89	23.547	11.123	12.47	12.267	15.867	14.137	12.547	10.63	8.797	8.85	9.917	10.233	10.197	11.96	12.833	4.163	18.417	4.457	9.993	13.607	19.847	6.75	17.66	22.52	179	1.055	1.037
Ca_TC00666	Ca1:4923267-4928128	mRNA		48.067	195.843	39.64	9.27	0.123	368.29	286.31	883.363	232.423	295.99	240.06	183.213	178.823	116.863	104.45	120.21	143.973	165.923	112.92	21.403	1.267	32.287	77.49	157.263	74.327	2.02	3.187	19.42	23.213	101.165	0.08	16.013
Ca_TC00667	Ca1:4923157-4928406	mRNA		140.75	825.9	71.16	75.76	0.153	1075.89	1063.83	1072.42	304.32	454.113	328.877	352.553	275.523	239.737	207.3	206.103	187.94	276.037	854.89	203.06	36.097	173.963	154.793	317.047	245.967	3.817	2.32	160.537	169.97	1831.13	0.265	23.917
Ca_TC00668	Ca1:4937773-4943510	mRNA		2.533	3.49	5.6	4.397	3.623	2.54	1.24	0.583	4.753	3.987	3.657	2.97	2.15	2.063	2.1	2.26	2.323	2.8	2.677	1.97	0.31	5.717	11.533	3.767	1.57	12.357	0.567	2.717	2.733	309.5	1.41	0.27
Ca_TC00669	Ca1:4944187-4947879	mRNA		0.013	0.023	0.02	0	0	0.063	0	0.533	0.017	34.893	41.683	22.683	0.99	0.127	0.11	0.053	0.063	0.097	0.08	0.35	23.097	0.253	0.03	2.127	0.197	0.053	1.25	0.123	0.273	6.5	0.09	0.01
Ca_TC00670	Ca1:4947883-4951395	mRNA		2.327	1.097	0.51	0.453	19.693	0.767	8.077	8.237	0.333	1.53	1.703	1.467	2.053	6.317	8.79	11.057	15.34	11.867	2.803	1.013	0.823	0.5	2.61	1.503	0.247	0.017	1.963	1.727	0.147	46	0.77	3.82
Ca_TC00671	Ca1:4954543-4956438	mRNA		11.217	25.647	13.76	9.62	16.563	33.13	26.737	16.787	14.87	21.013	17.54	14.997	14.91	16.81	16.91	21.29	19.993	27.753	27.17	33.323	6.91	29.767	15.86	32.497	13.883	24.437	15.463	26.673	28.977	307.5	7.735	12.53
Ca_TC00672	Ca1:4958820-4965049	mRNA		18.15	13.613	12.37	19.603	17.407	22.28	26.527	25.643	20.557	25.007	25.757	23.95	23.663	26.547	25.907	21.733	18.803	22.163	25.423	25.34	9.93	26.407	12.53	26.943	10.767	7.777	7.223	28.11	16.46	474.5	5.31	5.9
Ca_TC00673	Ca1:4986193-4986715		lncRNA	0.097	0	0.11	0	0	0	0.203	0.853	0	0.063	0.03	0	0.15	0.44	0.77	0.78	1.017	0.89	0.123	0	0.06	0	0	0.13	0.03	0	0	0	0	0	0	0
Ca_TC00674	Ca1:4989790-4997534	mRNA		10.65	9.097	13.98	7.737	9.2	7.757	6.293	6.557	6.517	21.693	13.227	10.573	9.853	16.137	15.197	11.947	6.08	8.103	9.197	10.977	2.36	9.227	13.45	42.677	12.153	2.22	2.25	12.413	11.42	1189.5	1.43	1.96
Ca_TC00675	Ca1:4997738-5000805	mRNA		3.153	2.28	1.37	2.747	6.19	2.417	1.96	2.48	5.203	9.603	11.15	8.64	8.263	5.503	5.837	5.837	6.887	6.773	3.433	4.15	15.257	7.083	4.707	7.41	7.323	11.12	12.457	7.733	5.83	142	3.69	1.643
Ca_TC00676	Ca1:5005224-5006825	mRNA		11.613	1.027	6.41	9.67	36.893	0.73	1.577	5.93	1.757	2.367	2.127	2.717	3.093	4.553	5.06	6.033	9.823	9.467	11.907	0	0.097	0.583	2.213	13.913	0.007	0.003	0.01	3.49	0.1	7	0.065	25.543
Ca_TC00677	Ca1:5035079-5036322	mRNA		0.117	0.053	0.02	0.083	0.017	0.137	0.113	0.19	0.27	0	0.197	0.097	0.037	0.08	0.167	0.28	0.013	0.233	0	0	0	0.06	0.213	0	0.377	0.527	0.343	0.12	0	0	0.09	0
Ca_TC00678	Ca1:5034914-5037699	mRNA		2.85	2.303	1.43	3.83	0.037	4.377	1.687	1.193	3.32	4.847	4.747	3.723	2.897	3.313	3.457	4.16	1.797	2.98	1.197	2.34	0.98	4.9	2.117	2.297	2.553	6.477	4.133	4.38	4.533	179.5	0.51	0.353
Ca_TC00679	Ca1:5038643-5045952	mRNA		14.28	13.19	20.33	15.51	32.503	10.127	11.133	7.873	17.067	15.443	17.47	16.423	19.783	16.03	14.467	13.977	15.323	19.603	12.073	11.587	39.337	14.55	8.47	19.427	12	13.95	15.297	14.96	15.363	308.5	3.75	2.487
Ca_TC00680	Ca1:5050827-5056791	mRNA		15	10.063	9.41	22.547	5.407	14.303	4.353	7.72	24.163	28.11	26.323	25.97	27.28	23.807	18.683	15.103	15.443	14.56	18.383	34.837	9.237	34.657	9.84	25.203	33.083	21.26	7.043	20.48	34.14	1592.5	4.555	0.957
Ca_TC00681	Ca1:5063046-5063931		lncRNA	1.037	0.06	79.8	5.153	15.287	0.027	0.013	0	0.193	0.2	0.087	0.07	0.067	0.06	0.05	0.067	0.067	0.063	0.017	0.09	0.037	0.193	0.103	0.017	0.087	0.01	0.23	0.867	0.043	0	0	0.027
Ca_TC00682	Ca1:5068057-5071297	mRNA		0.06	0	0.1	24.927	0.02	0.023	0.24	4.767	0.1	0.05	0.267	0.043	1.153	0.077	0.52	3.57	8.84	4.043	14.71	14.37	9.517	19.903	0.167	13.037	1.12	0.327	4.237	28.353	14.44	0.65	0.21	18.623
Ca_TC00683	Ca1:5067931-5072117	mRNA		151.543	105.013	323.76	155.447	74.907	74.577	60.51	34.39	195.523	130.31	124.43	97.553	89.45	94.103	109.723	133.55	72.033	112.037	53.003	108.22	63.407	181.813	113.41	131.91	82.473	191.113	185.827	107.053	167.17	5217.43	84.81	90.693
Ca_TC00684	Ca1:5077475-5078091		lncRNA	0.257	0.397	8.88	1.7	2.323	0.4	0.673	0.203	0.24	0.357	0.157	0.343	0.18	0.313	0.357	0.36	0.4	0.663	0.3	0.3	0.713	1.42	0.68	0.557	0	0.123	0.257	0.7	0.173	0	0.795	0.13
Ca_TC00685	Ca1:5078991-5082222	mRNA		62.243	52.417	100.59	65.623	109.427	43.27	57.827	56.917	61.46	62.487	54.567	55.683	60.813	65.5	67.12	68.117	110.167	64.217	63.527	64.653	82.22	57.727	60.483	55.32	79.593	63.453	109.98	50.993	79.227	3481	52.765	14.1
Ca_TC00686	Ca1:5083831-5085668	mRNA		13.643	5.36	11.73	33.73	4.96	10.96	5.207	4.977	15.233	21.147	19.3	15.227	12.577	11.163	12.307	17.143	12.813	13.393	9.32	18.717	7.003	26.9	12.133	16.83	16.6	38.377	35.287	29.703	29.697	632	5.065	3.997
Ca_TC00687	Ca1:5087030-5090261	mRNA		19.98	19.53	17.96	37.107	9.45	22.767	20.277	13.277	26.63	29.56	28.65	25.57	24.167	21.13	22.513	22.417	22.033	23.687	27.943	30.853	33.59	37.68	17.167	25.76	20.903	19.487	29.833	43.297	41.38	410.5	26.84	4.303
Ca_TC00688	Ca1:5092983-5094033	mRNA		23.26	7.053	37.39	6.293	0	10.283	2.323	3.937	15.563	12.873	13.933	11.357	8.213	7.917	6.78	7.777	9.36	6.05	6.247	3.66	0.577	5.29	22.573	9.2	2.543	5.64	3.39	3.097	4.597	27.5	0.095	0.423
Ca_TC00689	Ca1:5093922-5096901	mRNA		0.097	0.07	0.12	0.127	0.51	0.033	0.06	0.023	0.123	0.167	0.177	0.217	0.367	5.28	4.95	4.203	2.083	6.557	0.013	0.053	0.063	0.14	0.153	0.073	1.343	0.297	1.297	1.293	0.817	31	0.04	0.963
Ca_TC00690	Ca1:5099893-5100302		lncRNA	0	0	0	0	0	0	0	0	0	0.043	0	0	5.31	5.107	3.017	1.187	1.09	2.703	0	0	1.33	0	0	0	0	0	0	0	0	0	0	0
Ca_TC00691	Ca1:5100729-5102459	mRNA		6.97	3.59	11.84	5.693	5.557	0.327	3.67	0.99	0.797	17.123	13.237	9.75	8.277	11.637	15.95	26.447	24.27	16.447	2.967	14.453	0.7	4.397	6.07	0.503	5.443	22.987	0.923	2.23	1.487	43.255	2.125	2.533
Ca_TC00692	Ca1:5100588-5104917	mRNA		2.233	1.483	2.92	2.27	2.393	0.08	1.367	0.503	0.283	6.913	4.627	3.717	2.62	4.11	5.667	8.383	5.143	4.29	0.91	7.623	0.42	1.97	1.88	0.283	2.46	8.88	0.39	1.153	1.383	91.245	0.86	1.56
Ca_TC00693	Ca1:5107612-5113868	mRNA		10.023	23.9	12.32	9.73	1.677	31.15	15.15	10.047	20.753	11.457	10.747	9.403	7.837	7.88	8.563	9.397	9.5	10.973	8.723	11.497	5.143	15.29	6.55	11.937	6.953	9.187	5.867	20.913	11.857	286	3.845	1.51
Ca_TC00694	Ca1:5113184-5114896	mRNA		0	0.03	0	0	0	0	0.017	0	0.09	1.593	0.097	0.02	0.06	0.017	0.02	0	0	0.043	0	0	0.417	0	0.013	0	0	0.01	0.03	0	0.017	0	0	0
Ca_TC00695	Ca1:5115827-5118849	mRNA		5.847	2.287	7.01	0	10.27	5.16	1.697	2.477	26.803	19.29	18.52	12.277	13.397	7.843	14.093	10.49	19.393	13.923	3.227	1.01	1.097	6.013	5.737	3.857	2.93	3.53	8.633	2.073	2.163	0	0	0.3
Ca_TC00696	Ca1:5115538-5120527	mRNA		26.837	27.627	29.56	28.05	15.633	25.57	27.217	25.337	35.827	30.79	26.597	25.903	21.557	24.707	24.853	27.197	28.323	26.29	29.01	24.76	20.477	46.383	22.29	18.323	22.137	31.367	28.457	37.757	24.333	644	17.04	5.587
Ca_TC00697	Ca1:5123066-5127062	mRNA		1.317	0.33	0	0.023	0	0.17	1.67	0.987	0.337	1.807	4.6	4.43	5.773	1.797	3.55	3.877	0.84	0.527	6.993	8.647	2.043	1.347	0.657	0.52	1.073	0	0.13	0.31	0.133	11	12.665	0.13
Ca_TC00698	Ca1:5128356-5130969	mRNA		51.417	0.063	0	0.067	0	1.24	2.087	3.637	4.077	40.79	55.913	38.883	39.517	15.94	29.17	28.613	12.933	13.71	8.083	7.243	1.597	3.38	2.147	72.307	637.437	10.827	1.033	29.583	130.523	4734	13.135	14.617
Ca_TC00699	Ca1:5139536-5149360	mRNA		14.137	5.21	7.33	13.923	8.61	8.817	7.513	10.653	17.663	16.757	20.033	17.807	11.21	8.693	9.603	12.24	17.367	13.177	19.03	13.853	14.83	27.44	7.147	11.31	11.65	10.117	9.257	25.513	24.81	440.39	8.45	4.617
Ca_TC00700	Ca1:5150055-5153288	mRNA		108.773	70.493	84.8	107	72.91	131.917	135.41	159.29	85.8	100.197	126.337	131.977	107.927	95.33	97.193	104.193	127.237	94.333	91.417	68.967	163.257	40.683	61.687	63.34	76.577	126.157	211.243	38.673	60.77	1168	20.62	15.643
Ca_TC00701	Ca1:5155783-5156814		lncRNA	6.603	28.673	1.31	12.8	0.983	14.297	11.54	12.423	11.37	8.267	11.683	12.823	16.03	16.897	10.927	7.353	4.587	6.15	8	8.463	2.75	2.513	29.703	3.58	6.297	0.433	0.4	6.88	1.75	11.66	0.21	0.127
Ca_TC00702	Ca1:5159699-5161083		lncRNA	0.513	0.603	0.48	0.39	1.717	0.733	0.433	0.693	0.703	0.72	0.97	0.813	0.263	0.297	0.283	0.077	0.903	0.38	0.383	0.047	0.25	0.16	0.383	0.08	0.09	0.287	0.58	0.043	0.14	4.05	0.115	0.037
Ca_TC00703	Ca1:5159225-5164379	mRNA		17.637	15.633	18.27	27.017	23.227	12.23	10.567	8.807	16.98	15.71	18.633	19.96	18.577	14.563	15.06	15.413	15.053	13.94	10.62	21.627	20.393	20.827	15.473	15.577	22.473	22.987	19.463	20.007	24.577	531.655	4.94	6.73
Ca_TC00704	Ca1:5196057-5200981	mRNA		18.113	10.023	23.67	8.65	8.293	10.46	8.503	8.607	18.733	25.743	23.363	21.503	19.43	14.173	13.783	13.677	11.787	16.12	16.503	20.067	5.797	22.383	16.34	19.01	55.397	26.997	23.387	36.913	33.6	1394.78	34.595	2.433
Ca_TC00705	Ca1:5201904-5211164	mRNA		88.95	43.077	145.78	14.003	55.937	8.64	79.04	41.103	34.237	24.637	34.833	13.967	32.68	62.77	71.907	74.057	99.11	97.153	83.723	24.95	12.933	19.263	74.41	204.307	65.923	44.38	12.617	6.597	13.123	100.835	27.385	35.403
Ca_TC00706	Ca1:5207845-5211364	mRNA		246.03	187.65	470.51	38.17	120.62	34.167	243.603	252.02	46.28	36.69	37.687	50.67	60.327	129.11	131.487	159.157	174.88	208	119.503	54.063	8.667	22.05	107.96	203.963	161.823	71.91	15.603	9.663	22.72	4107.81	136.14	34.63
Ca_TC00707	Ca1:5218839-5226345	mRNA		23.4	22.477	9.47	28.743	13.827	51.833	17.023	9.807	32.267	32.95	23.53	19.217	13.83	9.9	10.423	12.23	10.943	13.627	6.97	19.71	5.363	29.003	9.81	11.963	28.697	80.637	35.2	26.187	47.57	1511	2.76	4.677
Ca_TC00708	Ca1:5227413-5229035	mRNA		23.583	279.17	16.67	66.653	30.373	12.437	108.92	4.507	55.627	0.5	1.447	0.513	0.037	0.297	1.573	4.653	1.933	0.807	11.79	0.77	0.577	13.483	0.717	0.367	0.683	0.057	0.393	2.517	0.89	1	0.06	42.677
Ca_TC00709	Ca1:5227413-5228863	mRNA		31.203	208.337	22.35	38.06	36.48	19.92	74.31	15.94	36	0.557	0.803	1.557	0.473	1.027	3.023	3.47	11.18	2.063	30.013	1.137	0.303	10.05	1.73	0.36	0.583	0.03	0.41	0.457	0.593	5	0.015	8.2
Ca_TC00710	Ca1:5235135-5237063	mRNA		9.36	102.237	161.36	21.417	10.277	3.023	44.177	4.437	37.547	3.307	5.387	4.6	2.627	1.913	2.213	4.723	8.027	5.473	6.523	9.133	5.183	12.72	4.587	2.743	3.86	1.323	10.293	30.91	4.457	123.5	0.03	2.827
Ca_TC00711	Ca1:5238381-5239987	mRNA		0.08	0.69	4.57	0.797	1.667	0.007	0.237	0.03	0.4	0.047	0.04	0.02	0.07	0.077	0.097	0.053	0.13	0.063	0.12	0.07	0.107	0.013	0	0	0	0	0	0.033	0	0.5	0	0
Ca_TC00712	Ca1:5246250-5248089	mRNA		0.143	0.053	0.03	0.073	3.497	0.083	0.047	0.143	0.137	0.087	0.033	0.117	0.06	0.033	0.037	0.043	0.043	0.05	0.093	0.083	0.05	0.067	0.123	0.033	0.027	0.007	0.017	0.037	0.057	2	0.01	0
Ca_TC00713	Ca1:5362568-5370650	mRNA		141.253	109.997	191.18	83.247	109.643	101.63	109.293	173.39	128.203	166.033	177.797	184.24	222.267	226.933	228.83	197.523	230.32	173.317	127.287	143.95	114.5	136.963	167.953	210.22	195.89	103.88	96.007	155.733	197.403	3522.2	111.075	102.99
Ca_TC00714	Ca1:5303985-5309084	mRNA		79.307	64.597	87.87	79.033	150.807	47.593	37.407	26.86	102.513	72.51	78.41	89.437	102.557	98.217	95.407	89.567	94.333	97.33	100.87	158.03	77.477	163.98	102.297	129.24	141.3	98.153	69.853	227.303	231.65	9008.29	71.045	35.81
Ca_TC00715	Ca1:5441649-5446416	mRNA		0.543	0.263	0.04	0.113	0.437	0.427	0.31	0.203	0.377	0.983	0.773	0.837	0.577	0.503	0.413	0.443	0.437	0.427	0.28	0.49	0.067	0.653	0.22	0.503	0.833	0.457	0.427	0.453	0.927	100.21	0.83	0.027
Ca_TC00716	Ca1:5440949-5445401	mRNA		4.103	3.32	3.14	2.14	2.96	4.347	3.11	3.077	5.923	7.473	7.037	5.4	5.133	4.147	4.15	4	4.447	3.83	3.523	4.287	1.627	5.1	2.483	4.947	6.643	2.987	3.783	5.723	6.57	274.665	5.02	0.42
Ca_TC00717	Ca1:5452898-5454509	mRNA		12.883	92.033	0	0.123	0.013	73.71	158.91	173.863	38.06	55.11	61.093	55.38	39.84	30.893	29.233	38.943	73.357	90.577	246.463	0.477	4.343	53.39	2.7	227.917	0.097	0.023	0.077	10.98	0.537	0.5	0	0.063
Ca_TC00718	Ca1:5469466-5482118	mRNA		4.413	6.513	4.12	4.857	5.727	4.527	4.743	3.253	6.003	5.567	5.563	5.123	4.813	4.943	5.43	4.75	3.927	4.837	4.477	5.517	3.173	8.053	3.317	3.93	2.883	5.263	5.11	6.567	5.957	342.5	1.925	1.187
Ca_TC00719	Ca1:5484989-5498036	mRNA		81.74	263.243	7.86	6.657	8.41	464.88	726.927	751.953	100.423	151.15	144.403	163.923	111.373	121.007	101.95	108.043	130.197	137.543	226.173	46.33	9.95	26.46	53.517	119.307	197.59	27.123	6.303	36.363	63.963	3656.3	7.8	7.617
Ca_TC00720	Ca1:5495876-5497503	mRNA		68.757	216.81	0	0.103	0.233	333.143	546.873	504.537	93.19	150.047	148.747	152.23	132.91	98.373	94.387	107.23	162.043	143.3	598.69	89.347	17.87	41.79	57.263	270.76	252.387	14.183	2.043	36.55	110.49	682.315	2.645	0.02
Ca_TC00721	Ca1:5508517-5517635	mRNA		12.217	16.813	7.44	6.383	7.513	18.75	36.353	22.29	18.377	19.907	20.65	19.207	20.067	25.567	27.433	23.35	18.443	27.893	23.86	12.647	4.3	13.05	14.737	22.413	15.283	7.97	7.337	11.667	13.077	465.24	1.545	7.67
Ca_TC00722	Ca1:5519503-5521951	mRNA		0.057	0	0	0	0	0	0.02	0.013	0.097	0.027	0	0	1.3	1.043	0.59	0.21	0.167	0.3	0	0	0.037	0.037	0.263	0.067	13.503	18.81	1367.94	0.51	1.413	559	0.165	0
Ca_TC00723	Ca1:5531537-5532681	mRNA		0.547	0.857	0	0	0	0.137	0.373	0.093	3.03	0.263	0.077	0	0	0.01	0.01	0.02	0.017	0.03	0.073	0.017	0	0.063	0.01	0	0.037	0.8	4.887	0	0	9.5	0.03	0
Ca_TC00724	Ca1:5539752-5541042		lncRNA	0.263	0.027	0	0	0	0.123	0.137	0.157	1.693	2.537	0.52	0.37	0.23	0.207	0.297	0.237	0.35	0.24	0.363	0.203	0	0.08	0.187	0.083	0.01	0.05	0.01	0.01	0.023	1	0.05	0
Ca_TC00725	Ca1:5555482-5558101	mRNA		29.287	18.68	41.61	21.267	36.993	10.237	26.443	22.433	20.913	44.89	33.65	30.177	27.873	46.087	67.273	121.967	206	151.797	44.543	22.83	34.287	22.01	31.417	31.723	41.51	6.36	17.133	65.453	23.13	884.5	17.565	9.177
Ca_TC00726	Ca1:5560268-5560775	mRNA		0	0	0.24	0	0	0	0.027	0	0.15	0.057	0.097	0.027	0.067	0	0	0.147	0.97	0.307	0	0	0	0.027	0.05	0.033	0	0	0	0.027	0	0.5	0	1.187
Ca_TC00727	Ca1:5566719-5569911	mRNA		3.5	1.537	1.68	3.253	9.867	2.78	0.903	0.987	6.863	7.263	5.43	4.677	4.317	3.2	3.513	3.61	4.047	4.28	3.46	5.683	1.113	12.177	4.543	3.143	7.367	5.307	6.053	12.9	16.66	175.5	0.75	3.877
Ca_TC00728	Ca1:5573867-5577777	mRNA		141.737	81.9	168.04	50.75	85.717	94.183	80.3	88.247	137.127	164.767	178.037	149.917	158.753	138.423	146.457	134.94	183.21	138.673	78.227	85.647	38.177	56.457	172.487	66.873	202.3	107.91	40.2	51.213	78.493	1159.3	58.91	10.71
Ca_TC00729	Ca1:5575976-5580808	mRNA		284.543	227.287	430.27	178.387	167.383	195.03	191.833	220.653	263.197	249.377	258.36	252.3	224.873	238.15	229.24	226.137	240.107	202.713	204.773	304.78	153.573	176.733	263.887	181.197	420.257	154.81	42.877	233.513	216.443	8225.2	113.175	28.877
Ca_TC00730	Ca1:5591488-5594295	mRNA		56.103	73.867	73.26	34.467	13.18	84.46	276.167	255.99	83.45	93.55	70.96	66.663	59.843	42.82	45.027	57.367	129.877	59.357	228.347	82.873	72.893	122.617	35.54	75.223	102.287	40.553	10.753	57.647	73.92	4133.61	27.435	22.537
Ca_TC00731	Ca1:5593574-5594300	mRNA		33.957	37.313	57.69	8.28	6.247	57.567	146.017	222.76	38.493	82.033	62.183	50.667	44.203	32.43	33.33	44.447	115.747	40.337	69.51	15.703	11.723	23.98	27.23	27.82	62.133	27.987	9.483	14.95	24.207	249.045	8.14	1.603
Ca_TC00732	Ca1:5596350-5599538	mRNA		12.94	8.107	12.89	15.613	2.26	24.157	10.813	8.017	16.307	22.423	22.137	20.63	21.907	18.59	15.2	11.47	11.043	12.313	17.383	35.62	6.057	20.997	12.64	28.99	20.743	4.403	4.663	30.553	43.247	695	17.545	3.52
Ca_TC00733	Ca1:5607846-5611992	mRNA		0.217	0.063	0.03	0.063	0.007	0.017	0.01	0.083	0.743	0.273	0.253	0.173	0.373	0.16	0.333	0.32	0.733	0.303	0.34	0.03	0.137	1.273	0.017	0.01	0.633	0.23	16.473	0	0.18	13.5	0.015	0.01
Ca_TC00734	Ca1:5617607-5618886	mRNA		1.813	0	1.07	5.203	0	0	0.01	0	0	0.017	0	0	0.01	0	0	0.02	0.027	0	0	0	0	0.017	0	0	0	0	0.013	0	0.01	0	0	0.027
Ca_TC00735	Ca1:5619030-5620742	mRNA		0.69	6.293	7.02	2.547	0.697	3.24	3.897	1.223	1.683	0.173	0.107	0.16	0.043	0.093	0.173	0.093	0.317	0.45	3.027	0.313	0.047	0.793	1.643	0.277	0.16	0.023	0.597	0.093	0.073	1.5	0	1.867
Ca_TC00736	Ca1:5627938-5629542	mRNA		0.46	0.28	2.31	0.617	1.937	0.79	0.427	0.45	0.443	0.36	0.143	0.117	0.027	0	0.007	0.02	0.077	0.007	0.803	0.1	0.06	0.05	0.06	0.053	0.007	0.003	0.01	0.017	0.1	1	0	0.443
Ca_TC00737	Ca1:5631581-5634904	mRNA		52.927	26.197	75.63	56.69	46.24	23.08	39.26	35.737	27.453	36.96	42.107	41.897	52.103	62.75	73.363	96.57	62.84	51.603	40.28	42.013	17.36	19.287	41.967	31.1	40.48	21.25	33.32	32.56	34.723	694.5	44.31	7.73
Ca_TC00738	Ca1:5638305-5642008	mRNA		5.86	4.147	6.5	10.897	9.847	3.243	2.23	1.903	10.233	6.687	10.167	14.063	9.543	4.637	4.553	3.79	3.43	3.077	4.28	9.55	19.723	4.467	6.553	2.187	0.997	6.91	20.68	0.813	1.067	249.5	2.37	1.517
Ca_TC00739	Ca1:5644632-5646231	mRNA		1.977	0.667	5.14	2.72	0.113	0.867	0.33	0.873	5.27	1.187	1.08	1.247	2.84	3.527	4.52	7.537	4.557	2.31	1.253	1.397	0.35	2.663	1.527	1.323	1.59	0.183	4	0.203	0.49	24.5	0.445	0.743
Ca_TC00740	Ca1:5650254-5656117	mRNA		14.33	17.017	16.83	10.143	5.993	15.82	12.277	29.523	16.11	44.737	45.647	48.367	57.31	70.953	75.627	109.197	169.537	175.33	37.25	31.927	96.867	65.803	89.147	91.337	154.043	129.563	590.177	161.15	123.187	21310.7	108.18	22.933
Ca_TC00741	Ca1:5665525-5668861	mRNA		16.443	99.497	37.16	33.25	36.45	7.89	46.93	6.977	29.603	4.52	4.267	3.963	2.62	2.94	5.297	10.68	11.407	18.283	64.953	2.4	1	8.983	60.167	8.183	0.457	0.157	5.02	5.843	2.59	34	0.155	21.473
Ca_TC00742	Ca1:5680416-5682276	mRNA		1.43	1.14	1.38	0.67	31.203	1.84	0.36	0.633	1.96	1.16	1.08	1.527	2.003	1.037	0.943	0.677	0.63	0.583	2.773	2.057	0.517	1.03	4.183	1.057	2.47	0.01	0.007	0.07	0.33	10.465	0.135	0.36
Ca_TC00743	Ca1:5681448-5683941	mRNA		0.863	0.12	0.09	4.627	1025.06	0.037	0.023	0	0.097	0.133	0.16	0.007	0.06	0.017	0.007	0.023	0.023	0.013	0.06	0.04	0.013	0.027	0.013	0.033	0.217	0.017	0.07	0.01	0.04	0.535	0	0.01
Ca_TC00744	Ca1:5685400-5686217	mRNA		0.963	5.213	0.18	0.58	0.063	0.017	1.087	0.06	0	0	0.143	0.013	0.037	0.347	1.293	3.253	9.127	0.673	0.6	0	0	0	0.327	0	0	0	0	0	0	0	0	0
Ca_TC00745	Ca1:5690169-5693308	mRNA		21.183	13.213	22.94	22.343	24.14	11.61	12.633	13.197	20.56	28.017	27.927	24.443	25.7	22.803	23.74	22.32	18.853	22.887	15.98	19.893	17.147	21.017	21.21	19.45	26.77	12.267	15.427	26.27	28.71	211.5	5.505	3.77
Ca_TC00746	Ca1:5690268-5693106	mRNA		0.14	0.13	0.36	0	0.057	0	0	0.047	0.053	0.037	0.02	0	0.143	0	0.057	0	0.107	0.077	0	0	0.063	0	0.083	0	0.093	0.11	0	0	0	0	0	0.477
Ca_TC00747	Ca1:5694610-5697364	mRNA		0.35	0.297	0.26	0.67	0.01	0.6	0.237	0.193	0.44	0.637	0.757	0.82	0.66	0.777	0.76	0.863	0.383	0.573	0.23	0.95	0.573	1.237	0.58	0.73	0.517	0.52	0.647	0.943	1.197	28.5	0.12	0.047
Ca_TC00748	Ca1:5698775-5700823	mRNA		0.21	0.697	0	0.123	0.013	1.02	0.363	0.5	0.527	9.833	29.77	30.613	8.87	0.747	0.573	0.25	0.247	0.537	0.597	1.247	97.37	1.673	0.03	0.147	0.28	1.703	0.737	0.563	0.643	10.5	0	0.013
Ca_TC00749	Ca1:5700907-5707125	mRNA		8.06	7.817	6.88	10.663	11.137	4.893	8.087	5.947	9.423	9.243	9.363	8.593	14.887	10.523	12.24	12.093	12.4	13.307	9.597	12.2	7.357	11.117	14.773	12.87	5.54	8.17	8.29	12.387	7.617	207	12.89	2.837
Ca_TC00750	Ca1:5707556-5711401	mRNA		0.17	1.26	0.14	0.03	0.003	0.613	1.44	0.57	0.157	1.657	1.153	0.877	0.813	0.477	0.363	0.307	0.277	0.433	0.523	0.377	1.08	0.2	0.283	0.147	0.16	0.09	2.247	0.62	0.727	3	0.05	0.117
Ca_TC00751	Ca1:5717607-5725599	mRNA		0.453	0.04	3.11	1.473	0.06	0.333	0.1	0.053	0.41	0.657	0.737	0.583	0.65	0.797	0.87	0.717	0.66	0.68	0.187	0.227	0.137	1.65	0.11	0.093	1.52	0.827	0.063	1.377	1.897	15	0.015	0.517
Ca_TC00752	Ca1:5727877-5731983	mRNA		1.16	10.17	0.17	0.39	0.35	15.137	14.813	16.637	14.707	6.857	16.65	15.47	16.943	22.45	22.28	20.243	0.553	22.113	2.017	0.337	0.29	1.2	2.973	3.963	1.047	0.947	0.12	3.263	0.997	7.905	0.035	0.13
Ca_TC00753	Ca1:5730080-5737906	mRNA		24.957	24.367	19.4	25.49	112.83	27.527	24.453	27.007	22.073	51.587	45.233	44.91	47.543	27.873	30.57	27.973	40.49	28.837	41.207	39.067	63.537	33.18	51.413	47.09	25.773	12.053	18.923	31.407	34.68	684.595	3.96	6.293
Ca_TC00754	Ca1:5745323-5750751	mRNA		18.547	6.147	6.67	12.353	9.157	3.467	2	1.463	15.11	15.043	14.777	16.243	12.407	6.887	6.69	6	5.84	5.177	12.973	16.65	3.15	14.397	64.79	13.497	8.023	12.39	1.17	4.937	9.07	972	1.555	0.827
Ca_TC00755	Ca1:5752437-5758215	mRNA		23.65	11.027	9.07	58.393	4.24	28.933	7.62	9.373	32.597	44.5	40.34	30.34	22.4	21.68	22.8	24.917	18.197	22.58	14.957	25.947	11.627	44.023	14.723	19.94	19.917	46.493	65.34	33.687	42.693	433.57	3.965	2.96
Ca_TC00756	Ca1:5759711-5767254	mRNA		13.923	28.733	11.74	0.243	0.02	0.05	9.08	1.763	31.587	8.66	8.96	9.187	8.62	10.973	11.66	14.99	16.957	16.72	25.117	0.59	3.383	4.957	29.073	1.223	0.057	1.873	0.213	0.15	0.063	5	0.1	0
Ca_TC00757	Ca1:5774337-5774887		lncRNA	0.063	0	0	0.037	0.05	0.08	0	0	0	1.367	0.173	0.123	0.027	0	0	0	0	0.023	0	0	0.18	0	0	0	0.027	0	0.497	0.127	0.173	0	0	0
Ca_TC00758	Ca1:5778524-5779547		lncRNA	0.047	1.34	3.18	0	0	0.017	0.697	0.037	0	0.12	0.15	0.1	0.187	0.063	0.08	0.04	0.06	0.037	0.513	0.227	0.12	0.27	0.033	0	0	0	0	0	0	0	0	0
Ca_TC00759	Ca1:5787649-5791840	mRNA		66.647	97.157	84.64	69.79	58.947	74.023	89.027	79.763	103.313	83.96	98.177	86.767	97.337	133.42	150.573	167.5	92.933	167.68	96.373	92.853	39.26	82.847	96.267	127.45	51.05	51.833	90.287	122.27	88.39	995.96	26.865	31.01
Ca_TC00760	Ca1:5793477-5797889	mRNA		17.25	14.4	25.21	32.84	7.003	13.94	12.2	18.043	15.4	18.847	13.68	13.24	13.927	11.847	12.823	18.06	13.81	22.393	19.403	28.01	10.397	39.18	18.977	25.33	23.003	16.423	37.927	44.973	38.14	401.56	10.77	10.87
Ca_TC00761	Ca1:5801279-5807590	mRNA		6.377	6.543	3.34	8.607	4.147	5.237	5.907	4.317	7.1	10.167	11.007	10.3	10.517	10.11	10.057	9.94	7.123	9.77	6.51	12.537	7.37	12.11	6.733	9.937	6.013	7.597	16.52	10.447	12.157	271	3.94	1.943
Ca_TC00762	Ca1:5809993-5813689	mRNA		9.307	3.317	12.65	15.77	0.46	16.463	13.173	19.397	16.19	19.817	21.78	24.313	33.497	35.87	35.007	35.71	35.937	22.833	34.723	55.61	9.153	31.197	4.767	22.753	18.263	2.68	1.233	57.517	45.963	98.5	0.72	0.64
Ca_TC00763	Ca1:5823560-5823867		lncRNA	0	0	0	0	0	0.08	0	0	0	0.14	0.223	0.347	0.073	0	0	0	0	0	0.187	1.997	0.84	0.063	0	0	0	0	0	0	0.187	0	0	0
Ca_TC00764	Ca1:5824193-5829680	mRNA		101.387	31.247	32.49	320.997	4.427	57.31	13.54	17.243	90.527	82.217	90.203	109.12	94.823	35.007	31.847	39.753	42.647	41.937	23.943	121.883	27.95	91.853	32.337	75.367	87.717	249.717	143.6	45.27	95.457	3159.5	2.195	4.287
Ca_TC00765	Ca1:5832566-5835451	mRNA		54.23	58.51	29.82	5.303	25.83	50.44	274.057	222.767	46.41	293.47	76.683	84.607	114.533	118.567	114.147	124.15	56.243	120.283	90.217	78.147	9.717	14.847	82.32	53.147	2.147	1.167	40.467	5.463	5.43	59.5	43.64	14.55
Ca_TC00766	Ca1:5837774-5839441	mRNA		0.617	0.34	0.69	1.247	0.1	0.827	0.44	0.493	1.03	1.32	1.1	0.74	0.49	0.613	0.64	0.623	0.767	0.853	1.13	1.13	0.81	1.907	0.417	1.25	0.14	0.217	1.387	0.563	0.583	23.5	1.095	0.207
Ca_TC00767	Ca1:5847846-5849636	mRNA		6.79	1.257	7.34	5.853	20.377	2.383	2.64	3.473	3.557	10.343	5.603	4.893	4.427	4.89	6.19	14.677	12.71	14.21	5.57	6.063	2.85	5.09	2.703	4.437	1.427	1.043	5.567	2.17	1.96	69.5	1.295	2.42
Ca_TC00768	Ca1:5876891-5879358	mRNA		63.843	48.347	68.15	11.837	85.953	29.723	125.793	136.65	44.887	77.37	135.93	141.317	60.493	79.803	180.897	304.197	429.667	262.717	223.423	97.833	175.763	106.053	174.883	108.767	838.523	6.193	0.95	316.24	121.14	23952.5	79.61	53.82
Ca_TC00769	Ca1:5876894-5879057	mRNA		50.643	12.407	28.66	3.47	70.367	18.88	50.76	13.773	32.94	170.423	295.25	189.88	106.857	119.163	269.733	530.257	1356.57	872.603	224.123	95.787	201.32	120.877	125.953	152.093	101.697	5.687	4.553	197.773	53.973	461.4	15.28	46.773
Ca_TC00770	Ca1:5906008-5908126	mRNA		0.233	0.133	0.1	0.237	0.177	0.31	0.08	0.18	0.493	2.367	5.09	4.883	2.047	0.533	0.507	0.803	0.887	1.343	0.69	0.507	8.863	0.713	0.317	1.407	3.027	4.747	2.133	2.247	3.087	110.5	0.015	0
Ca_TC00771	Ca1:5909317-5910113	mRNA		6.47	6.503	6.02	4.697	7.343	7.23	27.37	27.92	8.62	6.147	12.657	13.407	22.66	48.55	60.927	53.733	11.16	37.917	9.243	7.633	3.083	2.387	4.22	3.267	1.563	0.73	7.56	8.84	2.96	4.545	0.015	14.387
Ca_TC00772	Ca1:5909176-5914799	mRNA		8.613	14.47	11.49	6.773	11.1	10.127	48.487	25.837	9.073	8	15.23	15.973	22.69	54.56	59.903	61.44	10.15	43.003	6.667	4.82	4.557	4.04	6.587	4.85	3.053	1.347	6.823	16.337	5.17	30.455	0.38	16.793
Ca_TC00773	Ca1:5916775-5920274	mRNA		5.47	0.89	7.71	2.51	9.023	0.73	2.407	2.133	1.267	1.403	2.35	2.833	2.787	2.847	2.83	3.513	3.257	4.17	2.357	2.847	7.35	1.013	1.22	1.407	0.38	0.09	0.097	0.85	0.507	13	0.09	1.257
Ca_TC00774	Ca1:5930259-5934777	mRNA		14.34	7.533	4.2	20.183	0.373	28.793	2.64	3.517	35.973	20.36	13.433	10.86	8.453	9.01	9.45	9.15	15.443	9.313	3.637	1.957	4.297	41.677	4.107	1.233	2.727	67.03	26.363	26.953	39.17	124	0.435	0.453
Ca_TC00775	Ca1:5933673-5934858		lncRNA	1.463	0.517	0.97	1.573	0.063	1.393	0.067	0.49	3.743	3.74	1.21	0.64	0.847	1.123	0.857	1.81	4.757	3.22	1.177	0.16	0.64	2.053	0.32	0.177	0.25	1.443	2.96	3.8	1.253	0	0	0.153
Ca_TC00776	Ca1:5940197-5944155	mRNA		15.48	13.52	13.29	9.183	0.52	12.977	8.997	8.847	26.697	13.673	12.363	12.117	11.08	8.333	7.857	8.46	9.083	11.24	13.847	10.993	3.217	25.31	3.827	10.867	10.517	9.597	2.623	12.717	13.887	498	9.305	1.737
Ca_TC00777	Ca1:5959277-5960750	mRNA		10.57	10.743	38.61	11.753	10.233	5.663	7.287	7.433	6.863	7.433	5.687	4.857	5.86	7.397	8.64	11.493	10.797	10.733	14.913	5.467	5.353	27.453	6.653	27.48	2.163	1.847	3.077	6.74	3.84	77.5	1.855	12.05
Ca_TC00778	Ca1:5973425-5976899	mRNA		106.957	82.633	147.15	177.03	157.68	105.367	97.877	100.94	102.6	115.087	130.69	125.21	108.187	86.487	86.003	86.63	127.567	82.42	94.947	113.733	129.85	79.613	64.107	75.487	90.887	99.477	153.68	62.397	101.253	716.64	7.89	22.76
Ca_TC00779	Ca1:5976823-5981498	mRNA		14.187	12.927	11.86	24.14	8.38	18.9	11.527	10.84	21.713	19.143	19.257	17.613	17.32	14.97	14.65	14.95	16.893	15.003	14.89	16.543	13.483	20.743	12.157	14.54	11.59	18.707	18.857	13.26	17.11	281.36	2.285	2.283
Ca_TC00780	Ca1:5984605-5987256	mRNA		0.307	0.12	0.18	0.097	0.03	0.093	0.143	0.033	0.13	0.853	0.5	0.503	4.753	1.647	0.75	0.13	0.18	0.473	0.01	0.033	8.77	0.38	0.037	0.07	0.03	0.907	7.833	0.15	0.503	0.5	0.15	0
Ca_TC00781	Ca1:5994945-5995789	mRNA		2.363	0.47	2.17	2.46	0.103	2.957	0.703	0.717	2.55	1.673	1.73	1.35	0.657	0.58	0.623	1.037	1.78	1.363	0.55	1.247	0.397	2.027	0.117	0.647	0.723	1.933	1.917	3.42	2.37	6	0.18	0.03
Ca_TC00782	Ca1:5999368-6001351	mRNA		0.037	0.01	0	0	0	0.057	0.05	0.507	0.06	0.043	0.313	0.373	0.27	0.277	0.437	0.383	0.323	0.053	3.993	0.03	0.037	0.173	0.007	0.097	0.067	0	0.103	0.017	0.033	3.5	0.015	0
Ca_TC00783	Ca1:6010719-6013915	mRNA		11.943	7.21	10.87	25.963	9.267	11.53	8.7	6.227	12.877	21.563	26.713	26.603	23.637	14.15	15.667	16.71	16.247	12.487	12.687	25.953	56.557	21.907	6.353	21.473	15.04	28.8	28.483	19.397	21.45	632.425	3.645	1.783
Ca_TC00784	Ca1:6013299-6014081	mRNA		5.223	2.83	3.62	5.233	1.847	4.293	2.927	5.637	7.133	10.003	12.04	11.22	15.69	7.5	5.68	9.597	7.34	6.067	2.28	4.427	8	3.037	4.33	2.697	11.447	10.253	15.173	4.73	2.56	17.575	0.615	0.297
Ca_TC00785	Ca1:6015694-6022379	mRNA		19.65	26.317	25.37	20.28	43.483	19.363	24.543	17.717	21.5	18.09	19.527	18.517	18.16	25.477	24.863	26.557	23.95	22.88	19.047	17.927	6.727	15.567	20.857	13.777	12.99	18.483	11.65	18.38	12.65	441.33	5.285	4.777
Ca_TC00786	Ca1:6028819-6029402		lncRNA	0	0	0	0	0	0	0	0.03	0.14	0.587	0.38	0.253	0	0	0.027	0.023	0	0.02	0	0	0.063	0	0	0	0	0.237	1.797	0	0.053	0	0	0
Ca_TC00787	Ca1:6030200-6033548	mRNA		24.437	16.527	14.7	17.697	28.76	28.307	18.39	34.763	36.73	69.36	86.313	85.56	100.153	94.59	87.363	73.363	52.627	54.24	50.663	114.377	36.473	45.7	37.117	37.393	22.813	21.87	46.98	36.717	26.217	561.085	7.225	7.137
Ca_TC00788	Ca1:6032458-6040043	mRNA		25.95	30.88	14.71	39.027	22.947	26.127	27.873	25.223	29.493	26.493	23.15	25.623	23.85	30.65	31.35	25.293	13.473	18.257	34.583	51.153	37.113	71.41	27.093	30.03	23.203	29.247	27.27	55.447	51.913	1460.41	18.78	12.927
Ca_TC00789	Ca1:6044387-6053142	mRNA		133.567	52.713	96.16	339.11	49.737	72.827	64.44	46.533	56.677	107.45	73.697	67.887	59.333	49.787	50.987	64.803	54.96	62.363	52.647	103.973	41.437	47.58	56.203	44.58	98.337	65.41	36.637	44.847	78.653	3608.3	62.325	18.54
Ca_TC00790	Ca1:6046927-6049613	mRNA		46.277	10.97	44.79	33.827	9.793	24.143	16.463	43.137	52.933	102.857	80.737	44.93	47.66	35.31	38.423	42.58	61.72	53.953	23.163	24.02	7.993	12.187	34.217	23.617	26.233	14.71	30.683	6.437	14.587	94.95	13.03	2.893
Ca_TC00791	Ca1:6051951-6055002	mRNA		7.453	6.403	9.44	5.037	6.11	2.377	4.72	2.983	4.933	3.837	4.913	5.387	5.773	5.697	6.3	5.98	5.063	5.573	6.733	4.89	2.287	3.087	16.957	4.683	3.073	5.953	5.357	1.687	1.763	336.75	6.325	3.49
Ca_TC00792	Ca1:6064839-6068420	mRNA		10.187	20.443	5.21	12.167	19.52	30.017	19.433	13.66	27.937	44.133	73.57	70.95	43.957	17.217	17.223	20.48	34.353	28.323	15.22	9.727	154.17	24.947	10.733	11.883	46.75	25.017	62.137	28.327	46.313	212.95	1.94	0.397
Ca_TC00793	Ca1:6077405-6080176	mRNA		2.59	1.037	2.08	0.353	0.04	1.307	0.33	0.78	1.073	0.59	0.787	0.933	1.75	2.167	2.103	1.593	1.133	1.28	1.94	1.137	0.317	0.337	5.243	2.057	0.443	0.013	0	0.517	0.46	4	0.09	0.047
Ca_TC00794	Ca1:6086092-6087072		lncRNA	0	0.023	0	0	0	0.013	0.013	0.013	0.037	0.017	0.01	0.037	0.067	0.067	0.047	0.063	0.18	0.3	0.23	0	0	0.027	0.01	0.263	0	0.05	0.017	0.367	0.013	1	0.165	0.023
Ca_TC00795	Ca1:6096295-6101056	mRNA		2036.4	1236.63	1259.12	1088.95	860.01	901.877	918.717	885.99	929.437	1296.17	1540.34	1638.32	2101.81	2375.9	2519.1	3164.65	2837.12	3265.9	2620.85	3441.94	1178.92	1724.84	2502.26	3826.07	8693.43	4804.99	972.293	5604.15	7980.23	160985	1047.77	234.103
Ca_TC00796	Ca1:6097338-6104204	mRNA		63.537	24.027	181.26	15.657	26.277	11.61	14.69	78.62	29.513	33.967	45.95	39.31	77.177	79.297	76.803	146.437	192.14	141.637	129.003	28.43	5.6	18.103	149.95	62.36	675.05	163.177	22.753	28.577	49.943	471.11	18.275	6.083
Ca_TC00797	Ca1:6112541-6116497	mRNA		4.947	11.02	14.4	5.293	3.873	6.17	8.02	6.037	7.163	6.25	6.04	6.367	7.927	10.08	11.09	12.793	9.497	11.837	13.34	11.593	6.367	12.343	10.177	13.84	8.503	1.337	3.91	13.163	4.53	616.5	1.37	2.687
Ca_TC00798	Ca1:6144942-6147109	mRNA		41.53	41.03	28.87	33.493	26.013	34.227	42.513	43.02	67.287	56.223	69.577	63.277	94.523	130.607	147.017	92.233	74.923	65.617	54.24	70.823	34.337	40.707	37.677	48.17	25.823	24.19	19.603	28.397	28.04	275.355	24.115	5.757
Ca_TC00799	Ca1:6160571-6163234	mRNA		37.52	123.12	55.71	39.28	204.673	11.567	60.293	10.86	22.367	14.677	10.857	12.287	11.56	16.423	18.987	21.67	19.187	13.94	57.627	21.8	13.823	38.757	82.887	183.013	35.357	2.64	11.223	32.837	14.09	400.16	1.065	30.293
Ca_TC00800	Ca1:6205562-6206341	mRNA		0.053	0.013	0	0	0	0	0	0	0.02	0.017	0	0.06	0.153	0.107	0.13	0.067	0.237	0.083	0.017	0.02	0	0.217	0.04	0.02	1.923	3.107	183.883	3.24	5.553	0	0	0
Ca_TC00801	Ca1:6227988-6235208	mRNA		5.427	26.35	3.23	4.933	2.07	16.81	12.75	6.25	18.347	11.887	10.95	11.247	9.447	11.033	11.347	15.383	17.967	20.043	5.887	11.34	11.78	15.387	37.777	9.533	5.833	60.397	49.503	34.893	22.987	1254	6.675	0.27
Ca_TC00802	Ca1:6237321-6244044	mRNA		17.893	14.517	14.2	32.017	14.463	18.013	14.017	12.38	15.4	19.703	16.477	15.253	13.72	12.26	11.713	13.5	10.077	12.707	14.373	20.533	6.793	16.967	13.437	23.85	20.473	16.693	11.367	16.29	17.753	625	4.08	2.883
Ca_TC00803	Ca1:6245010-6245218		lncRNA	0	0	0	0	0	0	0	0	0	0	0	0	0	0	0	0	0	0	0	0	0	0	0	0	0	0	0	9.893	0	0	0	0
Ca_TC00804	Ca1:6246896-6251399	mRNA		30.52	30.597	30.13	27.733	73.197	31.753	35.867	32.957	4.56	0.177	0.5	18.123	5.11	19.233	9.143	19.48	22.143	28.717	21.677	10.653	21.497	1.29	38.5	9.453	24.887	22.897	26.693	11.82	9.187	1202.92	5.11	1.957
Ca_TC00805	Ca1:6246885-6251247	mRNA		21.483	22.443	39.53	52.997	103.097	17.063	22.873	35.577	19.007	32.177	55.823	56.977	90.55	52.517	47.833	26.19	23.67	37.727	34.41	29.403	197.363	25.887	28.94	68.5	23.127	9.21	12.663	39.057	24.133	746.86	1.97	8.347
Ca_TC00806	Ca1:6255238-6259704	mRNA		8.073	9.263	11.64	7.17	2.903	19.793	9.833	6.43	21.97	20.013	16.35	14.083	10.45	12.277	14.097	15.59	13.587	10.447	6.397	8.287	1.713	15.82	6.357	11.3	10.38	10.36	4.993	13.863	12.15	227	1.725	1.203
Ca_TC00807	Ca1:6261916-6264112	mRNA		1.163	0.65	0.24	3.17	1.52	1.773	0.293	0.647	0.89	2.6	5.2	5.85	6.253	1.327	1.303	0.903	0.69	1.303	0.773	2.517	30.927	1.767	1.107	2.367	0.903	2.92	10.083	2.207	2.12	18.5	0.055	0.047
Ca_TC00808	Ca1:6265077-6270139	mRNA		0.183	0.307	0.19	0.05	0.007	0.037	0.547	0.283	0.09	0.363	0.597	0.533	0.397	0.497	0.613	0.64	0.71	0.737	0.657	0.163	0.44	1.093	3.873	3.307	1.73	0.16	0.683	1.173	1.54	45	0.26	0.157
Ca_TC00809	Ca1:6277158-6279672	mRNA		186.407	65.077	185.3	174.29	79.1	115.55	49.95	89.767	145.017	182.957	191.83	187.11	169.967	167.237	168.403	187	193.427	138.88	74.413	105.517	62.373	88.513	93.573	77	162.163	214.033	325.32	75.69	102.317	1275	66.745	12.053
Ca_TC00810	Ca1:6284599-6285945	mRNA		0.69	0.13	0.03	0.577	0	1.087	0.19	0.247	0.95	1.743	1.457	0.857	0.983	1.46	1.587	1.313	1.9	1.877	1.303	0.233	0.223	2.05	0.183	1.387	0.01	1.103	0.04	0.053	0.033	5.5	0.065	0.01
Ca_TC00811	Ca1:6295077-6298395	mRNA		29.273	6.773	13.3	4.517	0.34	11.607	4.29	6.873	29.503	36.557	27.873	21.467	16.87	11.943	12.407	12.937	26.147	14.883	11.387	15.55	2.84	17.56	21.01	33.287	58.167	29.01	15.913	9.543	13.327	1763.5	24.835	0.143
Ca_TC00812	Ca1:6301370-6304106	mRNA		0.323	0.91	0.37	0.2	0.103	0.14	0.393	0.173	1.39	0.353	0.627	0.387	0.337	0.197	0.173	0.097	0.483	0.703	0.513	0.13	0.077	0.593	0.193	0.17	0.713	0.803	11.817	1.75	2.577	8.41	0.24	0.193
Ca_TC00813	Ca1:6286415-6306710	mRNA		20.713	11.213	3.31	41.157	0.763	25.103	3.517	3.133	41.01	17.56	14.66	12.107	11.203	9.37	8.943	10.703	16.97	15.947	5.8	4.607	2.753	46.61	6.12	2.87	8.487	84.677	29.067	30.527	48.107	242.59	0.38	0.677
Ca_TC00814	Ca1:6314606-6320448	mRNA		6.58	18.833	4.6	9.84	6.76	9.673	11.653	7.29	13.303	14.443	11.627	10.2	9.977	10.05	11.447	10.013	6.81	9.273	10.787	12.263	8.513	17.533	12.807	10.61	8.163	6.827	17.5	14.677	13.083	350	4.465	4.413
Ca_TC00815	Ca1:6328611-6334628	mRNA		14.413	22.697	7.65	7.683	9.083	7.347	13.127	9.103	26.58	16.953	13.747	12.313	10.807	10.183	12.81	13.62	12.377	15.407	18.88	12.007	5.493	42.227	17.597	22.68	14.293	7.49	32.453	30.923	22.823	959.695	11.95	2.077
Ca_TC00816	Ca1:6342792-6343520	mRNA		1.187	0.34	0.35	0.26	0.48	0.243	0.19	0.993	0.32	5.267	0.96	0.76	2.087	0.453	0.43	1.403	16.87	13.693	0.8	0.02	2.237	0.203	3.863	5.25	2.407	0.59	115.73	7.473	1.66	9	0.085	53.38
Ca_TC00817	Ca1:6344906-6346073	mRNA		0.61	0.107	0.59	0.24	0.213	0.087	0.067	0.08	0.887	0.723	0.637	0.55	0.48	0.343	0.257	0.3	0.53	0.483	1.207	0.113	0.183	2.123	1.84	1.89	3.34	0.08	0.473	4.933	3.17	51.44	0.135	1.387
Ca_TC00818	Ca1:6346936-6351017	mRNA		3.137	1.943	2.89	1.79	1.153	2.857	2.397	2.677	3.627	3.963	4.323	4.183	3.963	3.51	3.6	3.32	2.083	2.627	3.177	3.15	1.567	4.893	2.32	3.77	3.183	2.463	2.953	4.097	4.093	225.56	2.175	0.467
Ca_TC00819	Ca1:6353465-6354423		lncRNA	0.95	0.073	18.22	0.053	0.027	0	0.27	0.147	0.037	0.553	1.84	2.367	2.367	0.287	0.227	0.257	0.483	0.043	0.43	2.45	1.073	0.317	1.147	2.013	3.8	0.03	0.01	0.797	0.92	101.5	0	1.04
Ca_TC00820	Ca1:6370752-6371614	mRNA		2.6	0.67	0.58	0.307	0	0.823	0.38	0.48	1.82	2.09	0.983	1.55	1.443	1.17	0.747	0.507	1.687	0.98	0.537	0.447	0	0.253	2	0.597	3.66	1.93	0.737	0.887	1.31	10	1.325	0
Ca_TC00821	Ca1:6377058-6382336	mRNA		3.073	8.607	1.1	0.52	1.907	1.87	3.217	1.54	1.11	5.35	5.273	5.03	3.843	2.597	2.113	0.757	0.487	1.023	0.95	4.08	1.233	0.06	7.03	7.26	0.637	0.097	0.033	1.323	0.307	14	0.01	0.09
Ca_TC00822	Ca1:6381403-6382665	mRNA		0.247	0.163	0.21	0.73	5.64	0.01	0.057	0	0.053	0.033	0.047	0.04	0.01	0	0.013	0.027	0.017	0	0.073	0.06	0.013	0	1.133	0.023	0	0	0.01	0.01	0	0	0	0.02
Ca_TC00823	Ca1:6383504-6384122	mRNA		0.253	0.127	0.27	0.133	0.583	0.023	0.023	0.04	0.097	0.373	0.733	0.537	0.283	0.217	0.133	0.093	0.027	0.067	0	0.05	0.89	0.053	0.333	0.05	0	0	0	0	0	1.5	0	0
Ca_TC00824	Ca1:6390179-6390912		lncRNA	0.16	0.253	0.16	0.147	0	0.383	0.033	0.283	0.32	0.533	0.057	0.387	0.263	0.273	0.323	0.35	0.33	0.21	0	0.033	0	0	0.057	0	0.197	0.213	0.143	0	0.107	3.175	0.015	0
Ca_TC00825	Ca1:6386413-6392887	mRNA		5.123	5.39	1.93	3.007	0.153	18.757	4.47	5.05	8.2	6.923	6.473	6.303	5.397	6.093	6.183	5.65	3.413	4.41	2.82	5.54	1.703	6.947	2.663	4.503	9.207	6.337	3.433	7.75	7.707	478.325	1.005	0.253
Ca_TC00826	Ca1:6396387-6396618	mRNA		0.54	1.033	0	0	0.113	0	1.857	0.53	0	0.16	0.333	0.6	0.133	0.327	0.327	0.15	0	0.123	0.667	0	0	0.127	0.107	3.24	0	0	0.81	1.477	0.153	0	0	0
Ca_TC00827	Ca1:6400563-6401526		lncRNA	0.113	0.013	0.75	0.087	0.017	0	0	0	0.133	0	0	0	0.013	0.027	0	0	0.12	0.077	0.03	0	0.017	0.03	0.08	0.297	0.47	0.01	0.047	3.53	1.17	3	0.22	0.06
Ca_TC00828	Ca1:6406288-6407004	mRNA		14.61	4.593	16.68	7.72	0.297	3.213	3.153	0	12.32	5.833	7.477	3.707	4.653	6.683	6.63	11.873	11.127	6.66	43.327	38.89	14.147	18.067	29.623	45.373	1.69	0.937	1.267	18.55	7.18	0.655	0.2	9.813
Ca_TC00829	Ca1:6406289-6407902	mRNA		187.733	85.703	54.32	61.177	10.16	25.707	32.49	27.27	80.247	56.517	61.187	70.427	81.95	102.51	121.697	104.627	56.003	66.49	149.53	147.76	47.953	99.653	444.633	251.943	249.3	4.723	3.437	221.897	130.393	3443.34	6.785	27.65
Ca_TC00830	Ca1:6413555-6418215	mRNA		17.537	40.687	1.24	9.553	0.017	55.257	16.313	21.997	80.677	125.227	126.853	117.877	96.123	29.357	42.13	32.997	29.323	18.743	127.9	243.533	63.76	171.853	9.91	28.8	3.793	15.77	6.563	45.763	45.65	64	1.04	0.277
Ca_TC00831	Ca1:6426788-6427549	mRNA		2.1	0.783	10.45	0.517	0	0.167	0.28	0.327	0.047	0	0	0.053	0.13	0.373	0.463	0.307	0.08	0.187	0.237	0	0.07	0.04	3.283	4.5	0.31	0	0	0	0.273	0.5	0	17.543
Ca_TC00832	Ca1:6433411-6438547	mRNA		8.93	9.95	6.15	7.217	6.94	16.073	11.543	10.363	11.93	18.917	11.997	11.2	10.92	12.337	12.303	11.363	9.64	10.66	10.373	11.04	3.367	10.167	6.883	9.55	10.18	9.5	7.42	11.153	11.253	151	2.96	1.437
Ca_TC00833	Ca1:6440914-6443578	mRNA		2.6	2.253	1.96	2.61	0.683	2.62	1.68	1.393	6.417	6.08	4.597	3.107	2.39	2.477	2.787	2.973	2.543	3.353	3.05	2.277	1.597	10.907	4.927	4.75	3.543	5.59	4.82	12.337	9.033	148	2.735	2.41
Ca_TC00834	Ca1:6453038-6453772	mRNA		82.763	0.1	19.3	203.387	0.22	0	0.07	0.063	0.53	0	0.12	0.053	0.36	0.117	0.157	0.327	2.703	1.2	0.06	0	0.047	0.147	7.407	3.727	0.69	0.037	4.94	2.04	2.753	2	0.025	34.48
Ca_TC00835	Ca1:6457410-6457698	mRNA		0	0	0	0	0	0	0	0	0	0	0	0	0.46	1.983	0.99	1.773	0.59	1.5	0	0	0	0	0	0	0	0	0	0	0	0	0	0
Ca_TC00836	Ca1:6464756-6465345		lncRNA	0	0	0	0	0	0	0	0	0.03	0	0	0	0	0	0	0	0	0.023	0	0	0	0	0	0	0	0	0	1.043	1.13	0	0	0.073
Ca_TC00837	Ca1:6469218-6470943	mRNA		7.727	5.79	2.27	17.763	3.297	11.7	6.653	7.467	15.387	13.877	11.673	9.887	8.45	9.093	10.087	8.5	7.52	7.157	9.147	12.873	9.01	24.717	6.033	6.39	7.947	21.393	25.13	16.447	14.753	306.5	6.175	2.177
Ca_TC00838	Ca1:6477396-6493182	mRNA		54.79	82.68	45.54	59.963	45.29	82.35	114.977	87.63	93.873	85.723	84.047	76.583	77.877	78.657	78.64	63.853	56.543	58.913	66.027	57.763	71.917	89.653	68.027	47.397	59.73	61.513	53.227	68.833	61.047	3127	43.425	18.887
Ca_TC00839	Ca1:6522764-6527276	mRNA		33.15	16.853	9.58	27.91	5.843	24.743	13.663	21.403	57.947	58.843	63.333	60.85	68.663	53.767	49.817	37.62	36.103	31.113	37.4	60.157	12.827	50.58	42.25	66.387	39.847	43.507	14.927	36.797	49.03	1036	13.065	6.74
Ca_TC00840	Ca1:6539020-6544025	mRNA		48.323	42.187	68.51	70.987	7.213	21.953	23.547	19.943	63.533	51.12	48.133	42.08	39.707	35.99	38.71	30.793	27.84	32.39	40.167	63.217	11.31	71.463	30.523	46.44	25.21	61.403	19.177	44.697	40.543	1672	6.98	11.687
Ca_TC00841	Ca1:6551790-6555285	mRNA		26.25	19.45	25.27	39.283	22.953	16.73	33.83	26.783	25.483	41.423	42.527	38.557	33.99	28.857	30.393	32.477	40.597	29.707	30.527	21.94	37.93	16.39	28.017	18.047	13.093	18.34	10.643	11.003	14.083	148	1.96	4.627
Ca_TC00842	Ca1:6562801-6568508	mRNA		34.34	16.253	40.61	139.66	45.17	25.623	12.677	21.263	25.09	46.363	46.873	54.15	61.56	20.217	18.17	18.457	21.037	15.367	47.827	31.71	78.483	43.763	49.043	27.643	32.227	70.163	80.347	30.53	54.2	827.5	5.12	28.097
Ca_TC00843	Ca1:6581633-6588561	mRNA		6.06	5.67	7.22	7.637	13.417	4.307	8.003	4.923	4.3	3.683	3.95	3.967	4.15	4.493	5.07	4.027	2.767	3.457	4.087	4.057	1.597	5.16	3.977	3.037	4.297	3.863	6.367	6.053	3.597	344.5	0.695	1.663
Ca_TC00844	Ca1:6590573-6593285	mRNA		18.727	13.253	17.7	17.997	8.79	13.427	12.667	13.153	19.75	24.05	21.643	18.557	19.133	19.663	21.53	21.047	18.49	19.333	19.217	19.937	10.747	35.693	16.887	22.59	16.48	21.817	11.24	31.95	28.523	819.915	11.44	4.827
Ca_TC00845	Ca1:6597182-6608391	mRNA		3.3	4.32	0.8	3.61	0.647	5.433	3.053	3.98	9.143	7.023	7.663	7.017	6.407	6.077	7.267	6.153	4.523	4.567	4.29	3.2	1.89	8.71	6.143	6.203	5.513	3.187	2.547	3.087	6.183	65.115	0.275	0.337
Ca_TC00846	Ca1:6674749-6683535	mRNA		94.26	65.56	110.57	112.197	231.487	66.057	60.243	60.62	97.247	93.47	85.08	83.867	98.063	117.337	123.043	140.88	180.77	191.687	80.05	88.917	70.94	116.02	80.94	69.38	65.327	158.917	134.833	92.073	89.6	4121.35	43.465	25.01
Ca_TC00847	Ca1:6607919-6613176	mRNA		3.23	7.963	0.55	3.713	2.643	5.37	4.78	2.297	3.587	5.057	5.523	4.743	4.687	3.833	2.787	2.51	1.22	2.333	3.03	4.827	3.843	9.18	3.297	4.167	4.093	4.443	3.757	5.56	5.813	203.485	1.86	0.617
Ca_TC00848	Ca1:6634322-6637674	mRNA		6.447	1.483	6.56	4.39	0.537	4.213	2.72	4.113	7.68	7.907	8.21	7.19	7.087	6.743	6.92	7.743	5.597	7.503	6.54	6.413	1.967	8.71	4.827	13.06	6.277	4.557	2.553	11.41	8.04	290.52	1.17	0.497
Ca_TC00849	Ca1:6644102-6644838	mRNA		0.123	0.147	0	0	0	1.457	0.153	0.88	0.13	0.117	0.05	0.15	0	0	0.053	0	0.047	0	2.343	0	0	0	0.43	0.19	0	0	0.493	0	0	0.5	0	0
Ca_TC00850	Ca1:6657241-6658856		lncRNA	0.387	5.44	0.13	0.08	0	1.957	1.663	0.457	1.89	3.153	2.977	3.033	3.92	6.533	4.723	2.3	0.74	0.637	0.407	5.007	0	0.53	0	0.113	0.233	12.593	0.547	0	0	31	0.185	0
Ca_TC00851	Ca1:6674878-6683367	mRNA		9.143	5.353	9.29	11.733	9.643	6.49	4.38	3.947	6.877	10.13	9.483	9.137	10.1	8.997	10.367	9.367	7.037	9.32	6.41	9.547	6.47	10.38	7.543	8.857	6.907	20.223	8.27	10.243	12.253	2250.02	11.63	2.2
Ca_TC00852	Ca1:6684155-6685767	mRNA		0.81	0.207	0.46	0.123	1.037	0.39	0.427	0.5	0.507	5.913	7.523	10.24	12.027	1.113	0.867	0.49	0.64	0.627	0.377	0.567	51.843	0.93	3.957	0.163	0.93	0.07	8.487	0.207	1.673	1	0	2.217
Ca_TC00853	Ca1:6703554-6708012	mRNA		14.367	16.163	8.87	17.107	18.197	16.287	7.433	5.563	33.687	22.503	27.867	30.003	19.45	13.74	13.88	11.203	9.697	10.357	14.457	20.473	39.78	25.937	17.743	12.85	22.9	13.123	6.12	30.347	43.447	499.35	1.19	5.22
Ca_TC00854	Ca1:6703366-6703895	mRNA		2.717	3.063	0.55	0.7	2.927	2.273	1.847	0.087	2.643	2.3	3.653	3.757	0.953	1.383	1.52	0.737	0.683	1.103	0.64	1.84	1.913	0.827	1.257	0.26	1.113	2.667	0.607	1.113	1.397	18.65	0.19	0.283
Ca_TC00855	Ca1:6709201-6710654	mRNA		0.313	0.243	0.06	0.33	0	0.42	0.08	0.153	0.403	0.29	0.253	0.277	0.23	0.21	0.287	0.393	0.237	0.29	0.16	0.323	0.04	0.9	0.21	0.11	0.073	0.313	0.097	0.44	0.383	4	0.01	0.013
Ca_TC00856	Ca1:6711427-6712007		lncRNA	0.03	0.097	0	0.033	0.02	0.077	0	0.03	0.133	0.183	0.157	0.147	0.123	0.177	0.14	0.073	0.05	0.11	0.027	0.05	0	0.73	0.04	0.027	0.05	0.033	0.037	0.137	0.023	0	0.04	0
Ca_TC00857	Ca1:6732043-6735918	mRNA		4.66	2.223	1.75	5.16	0.053	5.667	1.027	1.587	10.49	6.743	6.953	6.743	8.087	8.207	8.86	7.897	4.593	4.507	7.893	10.133	2.637	20.893	2.217	4.133	3.52	9.917	0.287	11.087	12.733	252.82	0.47	0.287
Ca_TC00858	Ca1:6735216-6736006		lncRNA	0.307	0.723	0.66	0.157	0	2.23	0.433	0.68	3.44	2.267	1.34	1.71	2.397	2.907	2.853	2.227	2.39	0.887	0.583	0.713	0.017	1.58	0.72	0.26	1.627	4.033	0.25	0.597	0.293	13.68	0.275	0.007
Ca_TC00859	Ca1:6738284-6742770	mRNA		28.22	11.233	23.29	46.4	17.573	22.09	16.517	21.077	31.757	35.007	30.233	27.94	26.987	27.11	28.517	28.217	30.217	26.72	22.557	25.59	9.987	40.083	13.603	19.387	29.973	28.183	11.313	32.143	40.47	396.5	6.27	6.237
Ca_TC00860	Ca1:6750363-6754002	mRNA		29.39	13.447	35.88	62.963	23.417	28.14	31.15	31.59	35.473	34.97	29.543	24.543	25.457	31.827	33.733	29.11	33.097	33.373	31.15	25.503	14.297	64.907	18.523	21.243	23.307	18.067	8.167	50.067	47.057	219.12	1.3	9.46
Ca_TC00861	Ca1:6753465-6753902	mRNA		9.69	2.453	19.95	8.73	5.483	12.437	10.243	11.993	14.517	11.317	12.3	6.523	7.423	6.353	9.913	12.077	15.627	11.063	9.05	8.007	1.497	15.677	9.027	0.697	10.257	9.123	5.09	12.233	3.943	6.88	0.84	1.303
Ca_TC00862	Ca1:6754924-6760877	mRNA		3.023	1.507	1.49	15.943	59.637	4.51	1.2	1.223	2.57	7.65	9.983	14.377	22.623	14.93	10.893	6.01	5.44	11.17	1.78	8.653	50.287	9.027	1.367	0.717	5.223	12.583	2.72	3.57	6.937	434.5	1.63	0.343
Ca_TC00863	Ca1:6762968-6764730		lncRNA	0	0.023	0	0	0	0	0.02	0	0	0	0.02	0	0.017	0	0.02	0	0.017	0	0	0	0	0	0	0	0	0	0	0	0	0	0	0
Ca_TC00864	Ca1:6763018-6766614	mRNA		10.53	9.49	4.87	6.86	1.917	24.313	14.77	14.77	16.123	21.5	19.447	17.183	14.85	14.687	14.033	13.997	11.957	18.72	15.017	11.683	4.227	12.843	10.49	16.723	23.56	11.523	8.32	16.77	22.78	328.5	4.01	1
Ca_TC00865	Ca1:6770226-6771547	mRNA		0.493	0.023	0.03	0	4.037	0.027	0	0.01	0	0.033	1.353	10.607	49.723	43.493	25.467	10.797	9.33	32.72	0.113	0.877	154.123	3.423	0.03	0.193	0	0	0	0.303	0.017	10.5	0.1	0.05
Ca_TC00866	Ca1:6781399-6782684	mRNA		483.767	1726.64	22.74	2.707	0.28	1995.59	1988.73	2047.22	854.053	803.213	749.013	712.737	591.427	522.25	452.727	574.71	672.243	735.36	1520.48	212.003	47.407	157.713	274.46	869.68	857.397	217.27	8.27	273.187	509.097	8432.97	53.715	0.483
Ca_TC00867	Ca1:6781950-6782589	mRNA		25.263	38.473	3.42	0.507	0.047	61.32	41.867	128.747	14.373	44.127	54.61	27.687	23.537	30.047	20.717	42.97	49.29	31.107	634.457	77.79	21.233	64.263	20.47	252.53	61.34	21.443	2.14	52.903	117.433	28.53	0.29	0.397
Ca_TC00868	Ca1:6792577-6798428	mRNA		29.333	41.37	24.66	27.69	27.767	30.34	34.25	29.71	40.863	33.78	31.54	30.4	32.46	42.823	45.09	38.72	26.87	31.503	30.703	36.013	19.163	38.32	34.967	35.557	31.08	20.873	34.687	43.643	33.32	983	18.735	7.827
Ca_TC00869	Ca1:6797680-6798432	mRNA		0	0	0	0	0	0.007	0	0	0	0	0.043	0.023	0	0	0	0	0.08	0.023	0	0.037	0	0	0.013	0	0	0	0	0	0	0	0	0
Ca_TC00870	Ca1:6798904-6801340	mRNA		0.803	0.563	0.54	0.677	16.64	0.563	0.307	0.84	0.99	0.763	0.397	0.347	0.617	1.547	2.017	1.257	0.987	0.643	0.86	0.06	0.043	0.84	3.41	3.457	1.593	0.03	0.3	0.203	0.157	20	0	0.02
Ca_TC00871	Ca1:6803087-6806091	mRNA		4.5	1.403	0	0.01	0.033	6.427	1.76	15.883	1.077	1.737	1.583	2.483	4.01	8.02	6.54	4.997	3.333	2.44	11.62	0.197	0	1.32	1.697	25.177	17.043	0.027	0.203	2.947	4.543	5829	0.07	0
Ca_TC00872	Ca1:6807555-6810458	mRNA		13.677	12.713	11.16	17.223	13.347	13.867	13.897	12.313	17.94	16.55	14.387	13.31	14.073	17.417	18.973	18.767	13.943	15.353	15.22	17.003	11.133	23.943	18.26	14.373	14.703	15.61	17.127	26.877	19.09	661.5	10.055	6.53
Ca_TC00873	Ca1:6811163-6814807	mRNA		2.507	1.813	0.9	5.46	0.13	6.31	0.903	0.747	6.97	5.21	3.417	2.457	1.98	1.833	1.897	2.16	2.577	2.867	1.417	0.923	0.513	9.24	0.79	1.03	1.277	9.87	6.503	7.427	8.583	74	0.775	0.253
Ca_TC00874	Ca1:6816684-6818793		lncRNA	6.82	10.643	7.15	9.133	13.49	6.08	15.497	12.5	13.327	17.057	18.9	12.463	13.28	10.683	14.05	19.887	27.073	23.47	15.18	9.6	16.78	11.14	12.57	10.337	10.727	4.853	12.053	33.84	10.337	38.845	1.16	7.66
Ca_TC00875	Ca1:6817025-6824088	mRNA		11.537	16.83	9.86	14.007	23.457	10.133	30.48	14.317	12.37	20.37	21.66	18.227	13.997	14.84	19.95	24.857	27.687	29.12	19.697	14.543	23.463	15.113	14.993	11.94	14.01	6.58	11.917	46.48	15.957	841.155	2.735	9.03
Ca_TC00876	Ca1:6829052-6831458	mRNA		0	0	0	0	0	0	0	0	0	0.843	5.383	5.11	2.527	0.013	0	0	0	0.01	0.02	0.103	13.487	0.223	0	0	0	0	0.01	0	0	0	0	0
Ca_TC00877	Ca1:6832370-6853801	mRNA		16.763	18.977	8.59	23.92	13.593	18.71	12.993	9.27	25.643	26.487	30.057	29.26	23.227	17.957	17.4	13.827	8.737	11.873	13.483	26.21	30.5	24.297	15.783	21.407	17.677	24.89	23.333	21.53	26.17	1415.77	7.135	4.183
Ca_TC00878	Ca1:6861805-6866693	mRNA		10.08	23.653	14.03	6.813	12.53	8.98	17.667	11.047	16.597	14.587	13.243	12.383	13.673	12.077	13.547	15.567	17.847	17.403	14.583	11.71	5.973	12.027	23.09	11.433	10.577	8.733	3.497	13.173	9.9	221.12	6.88	10.693
Ca_TC00879	Ca1:6867113-6870873	mRNA		14.603	13.727	15.53	11.643	4.367	24.653	17.94	16.45	22.507	23.853	24.743	22.607	19.757	15.5	17.597	21.263	19.85	20.433	17.64	17.97	28.073	17.637	16.54	26.177	22.017	16.883	17.693	27.093	20.12	614.5	15.03	4.737
Ca_TC00880	Ca1:6871662-6877644	mRNA		2.35	1.233	1.7	1.02	0.03	1.78	1.09	1.36	1.25	2.15	2.54	3.247	4.16	3.653	3.29	1.617	1.05	1.247	2.63	2.63	2.107	1.217	3.887	2.29	1.84	0.12	1.527	0.51	1.21	24	0.05	0.097
Ca_TC00881	Ca1:6877851-6882107	mRNA		146.897	127.883	216.38	107.067	108.52	51.303	61.203	82.407	28.463	7.37	16.21	61.637	15.02	103.077	62.317	102.24	68.83	69.357	100.16	92.76	24.73	58.36	408.847	230.61	140.643	77.743	77.317	78.297	111.933	7372.6	26.675	28.38
Ca_TC00882	Ca1:6877855-6882107	mRNA		113.093	176.57	133.77	68.77	163.247	40.053	76.35	31.147	128.743	120.69	107.62	79.603	155.2	125.557	164.323	68.103	41.043	68.693	63.543	128.927	30.383	108.877	113.677	437.527	68.8	39.653	8.92	59.723	71.377	13882.2	34.915	25.607
Ca_TC00883	Ca1:6887493-6889355		lncRNA	0.487	0	0	0	0	0	0.16	0.607	0	0.02	0	0	0.017	0.117	0.12	0.017	0.217	0.013	0.04	0	0	0	0.327	0.2	0	0	0	0	0	0	0.02	0
Ca_TC00884	Ca1:6887206-6892997	mRNA		6.883	6.83	0.54	0.033	0	24.11	131.683	109.11	3.053	10.153	8.697	9.267	9.717	17.793	15.267	12.307	29.687	18.417	36.39	5.32	0.683	2.603	22.453	54.507	23.667	0.237	2.497	3.963	5.413	7540.55	52.39	0.01
Ca_TC00885	Ca1:6901825-6909744	mRNA		0.27	0.017	8.13	2.517	93.693	0.1	0.067	0.103	0.01	0.267	0.233	0.143	0.057	0.06	0.02	0.023	0.033	0.033	0.01	0.04	0.16	0.067	0.033	0.023	0.043	0.087	0.153	0.013	0.08	1	0	0.28
Ca_TC00886	Ca1:6906610-6911163	mRNA		0.77	0.027	1.42	12.383	0.11	0.04	0.007	0	0.133	0.053	0.033	0.063	0.017	0.023	0.013	0.02	0.02	0.023	0.02	0.027	0.017	0.053	0.027	0.013	0.02	0.027	0.047	0	0.05	0	0.02	0
Ca_TC00887	Ca1:6912537-6920625	mRNA		400.343	317.667	532.8	422.81	677.26	283.99	391.803	399.187	431.877	349.953	368.73	390.21	434.673	545.813	545.343	620.007	603.417	437.993	419.677	459.943	163.62	276.097	670.627	583.063	297.353	374.453	460.943	189.587	256.993	5320.63	67.575	82.46
Ca_TC00888	Ca1:6911239-6913465	mRNA		11.033	5.817	10.21	9.88	1.53	5.463	4.467	4.433	11.657	13.92	10.63	7.92	5.83	4.67	5.743	8.127	8.73	14.407	10.21	11.383	6.603	23.023	6.03	7.597	15.747	5.38	4.777	27.337	21.857	352.37	23.61	0.533
Ca_TC00889	Ca1:6916653-6916915		lncRNA	4.113	2.14	3.67	0.347	2.487	2.04	1.457	0	4.84	4.463	9.673	2.397	1.067	3.783	6.03	4.093	6.903	5.613	0.223	0.493	0.267	1.283	1.217	2.013	0.54	3.743	5.9	0.44	0	0	0	0
Ca_TC00890	Ca1:6927654-6931829	mRNA		6.693	3.52	6.1	4.31	4.093	2.747	5.523	5.937	4.883	6.413	6.463	6.01	5.647	7.447	8.193	6.76	5.163	6.407	6.05	5.947	5.227	7.46	6.72	7.377	8.367	3.95	3.823	12.717	8.47	483.5	10.96	2.087
Ca_TC00891	Ca1:6932454-6936261	mRNA		2.37	4.067	2.23	2.3	1.453	2.027	2.697	1.813	3.543	2.38	2.32	2.263	1.923	2.087	2.27	1.99	1.7	1.817	2.953	3.677	1.51	4.417	2.407	2.743	3.49	2.263	2.39	5.637	4.637	209.5	2.17	0.91
Ca_TC00892	Ca1:6934602-6935874	mRNA		0	0	0	0	0	0	0	0	0	0	0	0	0	0	0	0	0	0	0	0	0	0	0	0	0	0	0	0	0	0	0	0
Ca_TC00893	Ca1:6937288-6940255	mRNA		68.503	44.64	60.87	104.1	87.16	46.713	42.63	49.47	70.98	63.047	70.53	76.81	85.157	66.92	69.14	67.65	71.67	56.353	61.077	87.49	96.18	68.723	55.96	80.81	93.837	91.9	151.683	71.057	85.947	1384.52	34.6	15.52
Ca_TC00894	Ca1:6938262-6940227	mRNA		0	0.18	0	0	0.053	0	0.05	0	0.08	0.11	0.067	0.1	0.047	0.053	0	0	0.187	0.103	0.053	0.13	0.12	0	0	0.087	0.09	0.143	0.143	0	0	0.985	0	0.18
Ca_TC00895	Ca1:6942094-6946560	mRNA		8.763	9.197	6.11	4.633	9.177	10.38	12.797	14.857	7.147	11.123	12.2	11.847	13.473	12.413	13.707	13.547	11.853	13.647	15.297	12.877	4.097	8.387	12.343	13.237	7.383	5.217	6.86	8.447	8.52	214	2.235	1.187
Ca_TC00896	Ca1:6951483-6959730	mRNA		15.077	13.48	10.02	22.15	5.913	16.21	11.223	6.583	20.307	16.387	14.05	12.13	11.143	11.047	13.423	14.483	9.94	14.14	14.333	18.85	9.23	30.043	12.053	15.04	10.04	18.233	10.527	26.303	28.523	810	6.375	4.153
Ca_TC00897	Ca1:6975036-6980414	mRNA		118.403	92.18	124.04	92.593	51.967	66.627	53.347	48.57	152.523	86.923	81.523	85.717	78.233	61.533	61.13	60.687	66.027	53.447	53.79	92.333	26.967	108.85	74.97	100.803	96.327	168.913	81.917	68.143	85.79	2760.5	44.365	42.697
Ca_TC00898	Ca1:6992176-6993484		lncRNA	8.743	0.01	0.07	0	0.193	0	0.007	0.037	0.04	0	0.017	0	0	0.01	0	0.01	0.503	0.07	0.067	0	0	0	0.157	0	0	0	0	0	0	0	0	0.027
Ca_TC00899	Ca1:7002481-7005945	mRNA		30.543	11.727	25.42	12.207	21.6	24.417	19.097	22.04	24.56	27.543	27.397	26.5	29.24	37.177	41.99	44.657	37.79	39.153	42.067	43.977	17.317	45.29	20.59	19.753	26.39	6.833	14.337	18.23	21.807	387	10.7	8.153
Ca_TC00900	Ca1:7025645-7031281	mRNA		28.053	23.41	31.45	17.953	35.15	18.887	23.693	22.39	22.617	16.417	17.847	17.377	13.833	19.563	19.05	21.277	22.48	23.04	21.007	23.833	8.753	21.297	19.107	15.567	17.067	10.12	13.06	15.703	13.953	1306	12.19	2.223
Ca_TC00901	Ca1:7032927-7040196	mRNA		0.987	0.627	0.22	0.993	0.217	0.887	0.583	0.463	1.177	1.2	1.263	1.117	0.79	0.493	0.527	0.513	0.407	0.63	0.533	1.107	0.28	1.74	0.223	0.657	0.717	0.973	0.48	1.25	1.643	107	0.74	0.063
Ca_TC00902	Ca1:7047867-7049760		lncRNA	4.993	10.933	0.77	4.92	0.583	22.913	16.337	28.75	12.507	7.903	8.77	7.357	7.283	6.217	4.757	4.163	1.527	4.673	9.273	4.363	0.373	0.1	0.313	1.213	2.057	0.28	0.047	4.433	14.897	56.785	2.455	0.06
Ca_TC00903	Ca1:7047862-7053209	mRNA		5.23	14.607	0.78	3.803	0.567	24.193	20.03	21.873	4.993	5.377	5.557	6.223	4.677	4.693	3.063	2.8	0.723	2.283	5.39	2.837	0.387	0.143	0.197	0.53	1.12	0.287	0	2.137	8.7	591.715	3.67	0.117
Ca_TC00904	Ca1:7061873-7069427	mRNA		9.15	25.663	10.13	6.59	18.623	12.36	19.137	10.597	16.793	11.35	11.507	11.703	9.933	11.893	14.577	13.967	15.31	11.377	11.233	10.27	6.57	11.4	23.327	7.32	15.17	2.463	11.373	25.453	14.497	1150.93	5.26	4.64
Ca_TC00905	Ca1:7078422-7081288	mRNA		26.027	19.77	34.92	12.337	15.697	18.717	22.493	22.363	29.05	20.27	19.963	17.857	20.77	22.55	24.687	28.033	36.297	24.2	15.997	17.02	6.477	15.533	15.807	10.677	19.17	15.763	24.453	11.143	15.143	140.5	8.635	3.41
Ca_TC00906	Ca1:7082848-7083651		lncRNA	1.07	1.103	1.6	0.423	9.247	3.147	3.053	8.33	2.533	2.113	2.657	1.543	2.57	2.037	2.68	3.977	2.807	2.27	2.453	0.353	0.11	1.403	3.263	1.783	3.087	1.673	1.667	1.373	0.613	0	0.55	0
Ca_TC00907	Ca1:7082856-7086372	mRNA		11.503	12.463	6.95	6.193	5.543	27.973	29.697	22.217	14.69	16.123	14.06	13.263	12.98	19.463	20.2	19.85	11.647	18.877	19.357	12.54	4.4	10.44	14.287	16.843	15.477	9.08	8.573	17.023	16.1	510.5	6.795	1.643
Ca_TC00908	Ca1:7089686-7092687	mRNA		0.023	0	0	0	0	0	0	0	0.027	0	0.037	0	0.023	0	0	0	0	0	0	0	0	0.037	0	0	0	0	0	0	0	0	0	0
Ca_TC00909	Ca1:7089479-7094974	mRNA		23.75	17.017	13.42	35.917	14.903	52.363	28.577	18.77	34.163	41.393	37.337	29.587	24.377	28.107	28.46	29.96	28.933	27.143	20.857	22.49	13.053	34.717	13.66	22.127	18.617	43.07	52.723	29.123	25.253	972.105	11.26	2.593
Ca_TC00910	Ca1:7104000-7116814	mRNA		2.247	4.05	0.88	2.023	0.887	4.303	2.273	1.533	4.323	3.53	3.453	2.57	2.36	1.683	1.66	1.5	1.09	1.743	0.773	1.22	0.527	1.963	1.327	2.543	2.123	5.073	2.327	2.233	2.08	114.78	1.375	0.153
Ca_TC00911	Ca1:7120504-7124526	mRNA		5.537	5.703	2.14	5.513	3.91	8.573	5.24	5.167	7.687	9.53	9.09	7.713	7.867	9.85	10.157	7.333	4.857	5.76	5.433	9.85	3.167	8.453	4.493	4.51	9.047	8.683	7.89	8.48	8.523	186.5	3.54	0.943
Ca_TC00912	Ca1:7126204-7168941	mRNA		3.37	7.383	4.81	2.287	13.673	5.697	6.673	3.833	3.3	4.277	4.943	7.02	6.317	3.907	3.603	4.09	2.34	5.14	2.063	2.497	11.08	1.947	3.177	3.75	3.66	1.223	1.47	2.193	2.347	377.485	1.02	0.773
Ca_TC00913	Ca1:7127790-7168355	mRNA		0	0	0	0	0.157	0	0	0	0.05	0	0	0	0.02	0.02	0	0.03	0	0	0.037	0.613	6.05	0	0	2.42	0.717	0	0	1.55	2.893	0	1.985	0.72
Ca_TC00914	Ca1:7176054-7187068	mRNA		26.337	21.263	20.78	31.91	14.627	13.217	20.797	12.303	15.417	18.89	19.867	21.723	21.29	23.803	24.933	23.233	12.987	17.34	15.993	25.573	8.93	19.24	23.123	19.31	24.07	23.217	30.663	26.99	19.77	2113.32	20.27	5.15
Ca_TC00915	Ca1:7177310-7180381	mRNA		0.107	0.083	0.01	0.023	0.08	0.057	0.08	0.037	0.067	0.103	0.063	0.05	0.033	0.047	0.047	0.087	0.023	0.053	0.083	0.043	0.063	0.063	0.123	0.043	0.02	0.03	0.273	0.123	0.02	3.5	0.065	0.03
Ca_TC00916	Ca1:7183065-7193439	mRNA		35.83	34.38	30.81	46.46	28.157	36.687	43.31	46.22	51.73	47.833	47.043	41.977	48.633	43.8	49.563	49.333	39.537	49.04	49.087	46.353	22.763	44.113	54.113	57.76	42.38	30.317	58.683	46.413	44.343	621.675	20.815	8.887
Ca_TC00917	Ca1:7196007-7197005	mRNA		0.477	0.49	0.24	1.263	9.537	0.773	0.303	0.38	0.687	14.353	166.07	431.363	1012.17	840.803	568.017	334.52	242.963	956.827	3.393	23.2	3292.12	69.43	0.46	2.177	0.1	0.18	3.263	3.807	0.633	1	0	0.25
Ca_TC00918	Ca1:7219660-7222434	mRNA		25.347	32.84	26.42	12.797	12.497	7.367	11.733	4.16	17.273	22.34	23.613	23.763	15.683	12.133	13.4	12.89	10.96	11.607	21.247	31.987	14.957	72.45	20.94	19.743	8	0.977	5.903	9.157	15.257	163.83	0.88	3.11
Ca_TC00919	Ca1:7221414-7222269	mRNA		3.14	0.027	3.89	0	1.243	0.067	0.197	0.483	6.737	4.83	6.603	1.67	2.003	0.8	0.68	1.27	2.457	1.013	1.79	0.353	1.697	0	0	0	0.107	0.06	0.253	0.213	0	2.67	0	0.063
Ca_TC00920	Ca1:7224342-7228925	mRNA		8.657	6.757	7.17	9.9	9.247	15.48	12.663	15.253	11.853	17.08	18.573	18.73	17.74	19.363	18.807	20.463	13.463	19.783	11.67	11.163	17.71	12.313	11.593	15.59	18.02	13.587	29.12	15.697	15.037	178	2.56	3.113
Ca_TC00921	Ca1:7231461-7240474	mRNA		9.13	9.827	6.08	9.407	8.23	10.693	7.95	6.233	12.887	13.3	12.793	10.927	10.243	10.333	11.757	11.623	7.62	9.4	9.857	11.68	7.323	16.007	7.437	10.133	6.13	9.743	9.727	8.773	12.127	320	4.39	3.813
Ca_TC00922	Ca1:7260163-7263468	mRNA		685.117	449.723	986.51	1258.94	1236.01	278.387	424.717	308.44	377.22	80.9	86.75	86.383	55.337	41.647	39.003	49.993	96.18	53.423	168.25	121.68	28.233	235.27	23.577	58.713	5.143	15.667	1.987	40.253	42.423	217.98	0.205	65.25
Ca_TC00923	Ca1:7256209-7257062	mRNA		120.143	14.323	201.03	81.59	362.433	6.103	6.993	1.86	35.017	4.983	3.43	1.277	1.843	4.01	7.2	10.323	23.24	9.95	2.56	1.167	0.31	25.103	4.11	5.893	0.06	0.937	0.28	1.607	0.283	1.5	0	4.843
Ca_TC00924	Ca1:7262683-7262961		lncRNA	0	0	0	0	0	0	0	0	0	0	0	0	0	0	0	0	0	0	0	0	0	0	0	0	0	0	0	1.55	0	0	0	0
Ca_TC00925	Ca1:7281442-7283156	mRNA		55.153	5.83	131.09	54.843	10.643	14.597	17.437	22.71	7.08	4.313	3.447	2.88	1.81	0.68	0.79	1.243	3.45	2.043	13.667	0.997	0	1.807	2.27	3.247	0.217	0.44	0.183	0.337	0.123	1.52	0.02	1.807
Ca_TC00926	Ca1:7289257-7292338	mRNA		5.977	0.22	12.69	1.193	0.35	0.523	0.08	0.043	0.603	0.33	0.32	0.217	0.113	0.073	0.053	0.09	0.12	0.07	0.287	0.117	0.03	0.36	1.72	0.15	0.02	0.103	0	0	0.097	3.5	0	0.633
Ca_TC00927	Ca1:7297092-7297957		lncRNA	0.1	1.453	0.27	0	0.45	0.087	0.343	0	0.29	0.17	0.253	0.383	0.497	3.927	1.687	1.357	0.157	0.357	0.157	0.15	0	0.29	0.703	0	0.037	0.103	0.477	0.03	0.033	0	0	0.073
Ca_TC00928	Ca1:7315779-7316173		lncRNA	1.013	0.32	0.32	0.41	0.327	0.56	0.423	0.273	1.04	1.55	0.967	0.6	0.28	0.507	0.513	0.407	0.277	0.387	0.317	0	0.063	0.08	0	0.3	0	0.807	5.16	0.237	0.673	1.13	0.125	0
Ca_TC00929	Ca1:7320046-7322860	mRNA		0.273	0.06	29.71	14.353	6.523	0.02	0.017	0.01	0.167	0.02	0.01	0.03	0.023	0.033	0	0.007	0.007	0.013	0.06	0.017	0.043	0	0.007	0	0	0.007	0.527	0	0	0	0.025	0.013
Ca_TC00930	Ca1:7324678-7328657	mRNA		12.05	5.95	7.71	22.547	1.777	13.5	5.607	5.15	15.733	18.77	12.94	10.2	8.19	9.007	10.227	13.267	9.807	9.5	4.863	9.413	3.083	15.873	6.187	5.953	8.683	33.753	26.753	13.573	13.517	250.5	3.01	1.237
Ca_TC00931	Ca1:7336723-7345738	mRNA		14.417	20.967	14.24	22.47	15.3	20.44	18.417	15.437	23.573	24.09	23.877	22.703	19.927	20.003	20.227	19.78	15.817	20.59	18.66	22.29	18.95	21.553	17.68	17.437	12.96	14.153	25.38	24.4	18.623	835	4.23	5.07
Ca_TC00932	Ca1:7355142-7360946	mRNA		2.62	1.757	2.09	3.27	0.623	2.033	1.26	0.723	3.08	3.59	2.533	1.953	1.98	1.927	2.27	2.393	1.627	2.4	2.057	3.63	1.09	8.473	1.613	3.697	2.467	3.833	3.787	6.25	6.813	262.075	1.125	0.603
Ca_TC00933	Ca1:7358035-7359155		lncRNA	0.33	0.097	0.14	0.183	0.067	0.177	0.11	0.02	0.613	0.35	0.397	0.263	0.257	0.367	0.497	0.24	0.243	0.133	0.03	0.16	0.113	0.663	0.037	0.453	0.123	0.177	0.237	0.293	0.343	4.425	0.02	0.007
Ca_TC00934	Ca1:7359713-7365890	mRNA		19.407	9.223	9.5	28.72	1.67	15.403	5.31	7.937	17.223	28.26	27.983	30.943	33	27.923	23.337	18.07	14.1	15.49	16.293	46.89	6.203	28.93	21.36	7.92	10.777	15.067	11.273	34.217	28.493	303	1.655	1.067
Ca_TC00935	Ca1:7380222-7381022	mRNA		4.907	0.787	2.39	1.223	0	0.033	0.417	0.117	0.64	0.86	0.253	0.09	0.083	0.053	0.047	0.147	0.3	0.287	0.113	0	0	0.07	4.87	0.35	0	0.01	0	0.12	0	0	0	0.927
Ca_TC00936	Ca1:7416440-7422238	mRNA		11.72	7.137	27.68	1.42	0.007	6.923	2.39	1.03	16.99	12.657	9.217	6.333	3.143	2.487	2.217	2.997	3.657	4.43	2.487	2.8	0.313	10.3	5.41	4.107	1.023	5.907	0.333	1.703	1.663	55	0.17	0.223
Ca_TC00937	Ca1:7435025-7441783	mRNA		31.157	36.66	38.14	26.517	21.83	24.997	30.05	23.9	45.943	34.13	31.613	26.937	26.713	28.34	32.657	37.11	44.373	43.493	37.397	27.253	11.283	42.653	26.627	46.32	25.15	49.56	30.803	50.667	35.08	738	22.41	7.15
Ca_TC00938	Ca1:7444770-7448237	mRNA		77.21	48.65	139.48	92.027	70.883	36.85	64.153	49.273	47.027	72.847	77.11	73.697	69	80.677	82.487	84.213	69.583	74.323	53.47	78.86	43.397	55.563	59.573	60.943	79.393	63.337	54.017	66.793	68.103	2404.51	23.915	13.373
Ca_TC00939	Ca1:7450644-7451767	mRNA		2.4	1.7	3.32	1.38	8.503	0.47	1.097	1.287	0.597	1.083	0.597	0.67	1.5	6.85	6.61	4.717	5.333	3.533	1.85	0.667	0.383	1.213	4.863	7.763	2.093	0.07	2.067	1.203	1.3	83.5	0.355	1.403
Ca_TC00940	Ca1:7462431-7467286	mRNA		8.097	15.493	0.88	0.797	5.753	20.74	9.053	6.81	21.037	15.813	11.533	7.473	3.72	2.377	2.817	3.553	5.47	4.373	8.467	1.667	1.36	6.21	15.183	3.017	11.313	6.407	0.623	8.413	10.917	252.115	0.155	0.083
Ca_TC00941	Ca1:7453414-7460972	mRNA		25.65	29.93	22.19	20.963	38.903	27.593	24.367	25.637	32.097	38.877	41.633	36.117	28.013	29.68	30.623	31.093	33.733	34.14	24.867	22.057	25.113	24.693	30.913	21.693	34.48	33.153	35.433	27.437	27.883	783.295	7.675	5.617
Ca_TC00942	Ca1:7466014-7467632	mRNA		2.19	5.253	0.88	0.257	1.773	10.987	3.463	4.56	10.037	5.043	3.353	2.27	1.217	1.04	1.15	1.107	3.74	1.8	5.753	1.087	0.233	3.547	5.86	1.773	3.17	2.607	0.38	3.467	4.117	23.085	0.04	0.013
Ca_TC00943	Ca1:7475626-7481604	mRNA		8.24	12.163	11.37	11.39	40.48	4.997	6.587	3.82	11.713	9.077	8.12	7.407	6.953	8.36	8.947	7.413	3.68	4.51	3.783	8.067	2.113	12.88	6.667	6.07	6.687	9.303	8.487	9.993	9.173	624.5	10.085	2.083
Ca_TC00944	Ca1:7483956-7487511	mRNA		4.53	2.657	4.68	5.847	20.313	1.977	0.993	1.303	1.37	2	1.64	1.537	1.473	1.517	1.493	1.27	0.917	1.13	1.063	2.953	0.273	2.107	4.52	2.1	1.18	0.933	2.223	1.167	0.607	192	0.975	1.577
Ca_TC00945	Ca1:7488171-7494877	mRNA		64.883	36.633	40.13	118.477	18.693	65.043	28.803	28.64	70.597	71.543	62.007	55.187	46.02	41.497	41.383	47.49	39.44	43.897	38.643	69.633	22.197	84.92	44.783	46.643	47.21	159.537	85.937	65.023	76.987	2222.38	16.655	9.477
Ca_TC00946	Ca1:7492269-7494782	mRNA		22.56	11.04	15.33	47.3	5.007	23.343	10.277	17.037	45.267	36.2	39.22	25.21	26.1	21.667	24.773	29.18	36.09	28.913	23.613	27.867	12.35	28.853	17.993	29.07	19.163	52.243	50.673	20.577	29.12	161.62	4.97	4.603
Ca_TC00947	Ca1:7496858-7502302	mRNA		6.867	3.337	2.57	14.593	0.8	10.303	1.223	2.49	15.06	22.093	17.53	15.507	10.517	7.953	8.063	8.847	10.67	9.843	4.017	10.577	3.623	32.497	1.15	5.02	21.28	32.3	5.66	31.713	41.107	1494	0.24	0.283
Ca_TC00948	Ca1:7504648-7509626	mRNA		20.68	20.067	24.58	24.82	2.527	18.577	13.823	7.873	48.093	28.117	25.137	22.553	19.103	18.183	22.313	18.233	18.343	17.57	13.76	28.24	9.667	50.4	11.54	12.79	20.307	38.733	22.38	84.65	35.013	1011.41	5.06	2.567
Ca_TC00949	Ca1:7507934-7512437	mRNA		9.587	24.383	33.54	6.343	0.09	3.527	7.177	1.82	13.417	6.197	5.647	6.05	6.81	8.247	6.693	7.953	7.827	16.827	4.623	12.187	2.35	13.313	3.963	4.783	8.143	3.577	0.31	48.73	9.06	278.59	1.065	0.597
Ca_TC00950	Ca1:7515050-7516124	mRNA		0	0	0	0.033	0	0	0	0	0	0	0	0	0	0	0	0	0	0	0	0	0	0	0	0	0	0	0	0	0	0	0	0
Ca_TC00951	Ca1:7513435-7516473	mRNA		16.653	11.993	22.26	17.297	10.28	11.94	11.263	10.44	14.953	17.977	15.627	13.927	14.54	16.583	17.043	19.65	16.793	17.89	13.303	18.95	13.9	26.98	13.007	19.047	12.127	18.5	20.407	26.857	21.893	1140.1	9.56	5.337
Ca_TC00952	Ca1:7525406-7537302	mRNA		3.667	1.253	1.15	5.177	0.247	2.22	0.57	0.65	7.233	9	7.95	6.7	5.303	3.707	4.163	3.137	3.013	3.553	2.18	2.083	3.697	10.293	1.733	1.503	8.573	16.633	6.223	10.98	21.7	681.5	9.9	0.427
Ca_TC00953	Ca1:7548970-7553012	mRNA		1.243	0.51	0.37	0.893	0.013	1.167	0.227	0.143	1.427	1.18	0.797	0.707	0.96	1.403	1.293	1.283	0.93	0.927	0.58	0.303	0.3	2.297	0.903	0.573	0.32	1.713	1.877	1.59	2.13	10.5	0.03	0.087
Ca_TC00954	Ca1:7554610-7559637	mRNA		48.513	42.913	64.09	48.827	14.937	88.003	62.87	50.567	64.713	64.69	68.757	57.873	48.607	41.433	46.327	54.707	52.063	54.39	39.877	47.817	19.223	55.54	27.91	41.72	47.903	50.393	73.987	69.477	58.34	1495.89	21.135	14.047
Ca_TC00955	Ca1:7557716-7559471	mRNA		7.477	10.45	4.35	0	3.68	4.153	2.833	14.81	25.58	18.283	9.13	8.463	9.047	7.6	10.083	9.84	9.017	9.667	8.89	6.147	2.73	10.643	22.323	11.81	19.76	14.583	20.583	10.35	8.713	173.93	9.18	1.647
Ca_TC00956	Ca1:7560615-7564241	mRNA		21.79	11.527	9.99	3.41	14.82	4.53	14.39	11.2	1.63	1.143	2.54	1.957	1.933	2.61	5.343	10.7	12.563	11.657	11.833	4.387	0.447	1.037	9.54	1.987	6.857	0.033	1.163	0.927	0.69	35.905	2.095	7.327
Ca_TC00957	Ca1:7560916-7566219	mRNA		1.563	1.817	1.08	0.833	0.627	1.293	1.593	0.827	0.793	1.5	1.227	1.24	1.023	1.17	1.283	1.613	1.19	1.54	2.473	2	0.997	3.22	2.12	2.13	1.173	1.34	1.023	3.04	2.423	138.595	0.62	0.573
Ca_TC00958	Ca1:7567168-7571210		lncRNA	49.303	26.427	42.57	96.103	58.99	41.963	34.453	41.203	41.64	68.16	88.49	77.407	77.603	67.97	73.893	74.207	80.58	58.54	89.11	117.85	108.447	59.783	47.42	101.347	55.403	35.733	130.8	66.58	75.657	888.85	18.44	17.87
Ca_TC00959	Ca1:7567115-7574377	mRNA		74.593	56.257	65.42	98.13	127.673	65.913	64.577	62.59	61.157	75.71	92.963	105.263	102.69	105.71	107.737	90.717	80.307	69.423	64.463	112.083	108.797	49.647	62.777	65.983	107.273	63.423	150.547	68.49	72.213	3864.65	32.57	13.953
Ca_TC00960	Ca1:7585514-7592408	mRNA		0.01	0.007	0	0	0	0.033	0.007	0.063	0.03	0.153	0.107	0.093	0.147	0.093	0.093	0.087	0.013	0.033	0.113	0	0	0.207	0.003	0.007	0.193	0.203	32.363	0.173	1.43	6.5	0	0
Ca_TC00961	Ca1:7597590-7605467	mRNA		0.053	0.023	0.24	0.083	0.467	0.033	0	0.017	0.023	0.077	0.077	0.077	0.087	0.123	0.06	0.047	0.057	0.053	0.017	0.007	0.067	0.103	0.023	0	0.387	0.047	3.413	0.1	0.333	9	0.025	0.007
Ca_TC00962	Ca1:7608620-7616012	mRNA		0.013	0	0	0	0	0	0	0	0	0	0.01	0.01	0	0.007	0	0	0	0.003	0	0	0.013	0.003	0.003	0	0.58	0.26	35.273	0.57	1.473	30	0.005	0
Ca_TC00963	Ca1:7618300-7619126	mRNA		0	0	0	0	0	0	0	0	0	0	0	0	0	0	0	0	0	0	0	0	0	0	0	0	0	0.01	1.51	0	0	0	0	0
Ca_TC00964	Ca1:7624588-7630367	mRNA		0	0	0	0	0	0	0	0	0	0	0	0.01	0.01	0	0.007	0	0	0	0	0	0.03	0	0.003	0.007	0.133	0.083	6.987	0.84	1.143	1	0	0
Ca_TC00965	Ca1:7630744-7632114	mRNA		2.3	0.03	0.29	18.023	0.63	0.347	0	0.023	0.037	0.353	0.187	0.22	0.217	0.157	0.097	0.057	0.037	0.033	0.183	0.083	0.05	0.06	0.407	0.02	0.557	0.413	25.21	0.173	0.067	36.5	0	0.037
Ca_TC00966	Ca1:7647355-7648852	mRNA		0	0	0	0.083	0	0.01	0	0	0.05	0.127	0.107	0.01	0	0.01	0.01	0.023	0	0	0	0	0	0.083	0.01	0	0	0	0.013	0.01	0	0	0	4.97
Ca_TC00967	Ca1:7650530-7652452	mRNA		33.22	34.517	64.47	14.933	55.48	29.87	27.123	29.983	37.95	45.557	53.097	55.937	73.993	52.667	50.1	60.457	67.997	69.943	17.403	15.497	28.747	9.697	37.253	41.033	42.613	25.243	37.44	7.18	9.257	1064.56	13.075	8.167
Ca_TC00968	Ca1:7650480-7653364	mRNA		81.093	67.497	95.39	196.527	252.883	44.303	58.357	48.777	63.083	63.053	71.037	87.14	94.46	85.043	81.223	79.68	69.727	68.647	114.273	239.147	251.327	182.713	101.607	267.46	148.27	83.16	84.977	189.98	163.1	4714.91	52.505	74.473
Ca_TC00969	Ca1:7664201-7666100	mRNA		4.573	31.93	93.88	4.11	3.237	6.203	7.237	6.27	16.077	9.42	7.657	9.05	6.027	4.543	10.787	6.953	4.09	37.75	23.95	11.57	6.807	15.257	15.247	39.797	5.353	0.523	4	22.503	5.227	111.885	1.045	3.057
Ca_TC00970	Ca1:7665598-7666098		lncRNA	2.197	3.39	29.1	1.523	2.24	1.37	3.97	5.02	13.07	5.033	2.987	4.61	2.66	2.437	6.8	3.553	2.9	10.82	12.207	4.863	3.243	6.493	12.963	12.793	4.377	0.523	5.387	9.367	1.547	26.115	1.33	0.703
Ca_TC00971	Ca1:7678850-7685128	mRNA		35.097	67.1	19.45	71.033	24.513	44.11	32.107	20.44	72.457	54.377	43.67	42.083	40.68	33.8	33.903	31.753	51.537	38.527	50.383	65.78	36.117	81.537	67.733	24.767	88.807	172.493	116.203	61.653	92.947	914	12.825	63.517
Ca_TC00972	Ca1:7681202-7685147	mRNA		0.08	0.06	0	0.07	0	0.097	0.073	0	0.167	0.047	0.11	0.083	0	0.06	0.047	0.097	0.113	0.047	0.077	0	0	0	0.04	0	0.047	0.067	0	0	0.157	0	0	0
Ca_TC00973	Ca1:7688541-7696745	mRNA		3.947	2.75	0.9	5.353	0.87	3.463	1.627	1.577	5.327	7.503	6.153	4.757	3.81	3.66	3.727	3.31	1.85	2.097	2.313	5.09	1.787	8.003	1.897	3.053	2.73	6.377	7.523	6.897	8.447	314	2.295	0.697
Ca_TC00974	Ca1:7697067-7699272	mRNA		13.467	18.01	44.66	4.537	0.013	8.25	10.613	12.523	1.453	1.587	2.88	4.2	9.093	11.193	12.67	11.293	11.99	6.343	10.513	11.087	4.36	1.617	23.133	6.663	3.803	0	0.313	0.657	2.14	110.285	0.635	11.89
Ca_TC00975	Ca1:7708533-7711786	mRNA		3.817	2.617	4.51	3.183	2.967	2.817	2.967	3.48	2.493	4.81	6.093	5.677	4.673	6.247	6.31	6.107	4.11	4.553	5.75	6.533	11.437	7.56	4.273	7.093	4.333	3.317	5.697	14.087	8.113	180.5	2.79	1.127
Ca_TC00976	Ca1:7750672-7780402	mRNA		17.733	96.643	27.72	12.483	27.923	25.133	118.25	41.167	14.143	4.07	2.783	5.087	2.523	3.43	10.957	11.973	18.403	21.13	313.733	22.93	7.76	15.78	140.44	53.153	4.637	0.333	12.437	10.103	3.41	21.87	0.045	10.64
Ca_TC00977	Ca1:7757596-7761507		lncRNA	0.343	0.443	0.32	1.03	0.053	1.823	0.547	0.783	0.8	0.877	0.97	1.04	1.233	2.88	2.197	1.027	0.7	0.937	1.037	0.553	0.777	1.35	0.267	3.35	0.617	0.707	1.17	1.107	1.313	2.5	0.09	0.12
Ca_TC00978	Ca1:7779570-7780195	mRNA		9.047	25.607	4.85	2.92	16.437	8.78	43.217	11.13	13.92	1.85	1.773	2.987	0.46	1.44	4.093	4.073	15.33	11.05	82.877	4.37	1.043	1.827	39.417	6.193	0.903	0.243	5.61	0.51	0.087	3.13	0.03	1.743
Ca_TC00979	Ca1:7790723-7791361		lncRNA	0.247	0.127	5.59	0	0	1.147	1.293	0.98	0.62	4.143	8.05	3.353	3.99	1.86	3.593	4.29	2.913	3.99	0.487	0.187	0.043	0.447	0.677	0.47	0	0	0.053	0	0	0	0	0.103
Ca_TC00980	Ca1:7802969-7803657		lncRNA	0.047	0.107	1.99	0	0	0	0.09	0	0.073	0	0	0.037	0	0	0	0	0.033	0.157	0	0	0	0	0	0	0	0	0	0.017	0	0	0	0
Ca_TC00981	Ca1:7805889-7809971	mRNA		1.143	1.627	2.81	1.613	2.79	1.65	2.477	1.347	1.327	3.02	1.797	2.31	1.3	1.147	1.143	1.42	1.203	0.283	2.36	0.907	0.507	0.98	1.663	2.46	0.103	2.077	2.84	1.327	1.31	0.5	1.415	1.793
Ca_TC00982	Ca1:7809418-7817954	mRNA		4.26	2.443	1.76	7.563	1.177	4.64	2.14	1.917	8.303	11.01	11.033	8.99	8.48	6.387	7.687	7.587	4.287	6.053	2.1	7.65	2.157	9.157	2.197	3.033	5.63	9.083	10.707	6.87	8.363	205.5	1.93	0.423
Ca_TC00983	Ca1:7818943-7823649	mRNA		3.38	2.503	5.63	1.287	0.593	4.29	3.963	5.423	1.477	0.003	0.257	3.77	0.543	2.073	1.137	1.91	1.033	1.68	5.887	10.71	0.583	2.437	3.69	1.887	0.62	0.343	0.003	1.687	0.557	112.095	1.34	0.563
Ca_TC00984	Ca1:7818659-7823758	mRNA		2.827	3.143	3.93	1.597	0.74	3.243	3.94	2.19	6.407	9.213	10.597	8.14	14.02	7.9	6.63	3.207	3.283	4.013	6.39	16.66	0.657	5.043	3.363	4.97	0.48	0.333	0.04	2.247	1.357	132.905	1.73	0.853
Ca_TC00985	Ca1:7838915-7841081	mRNA		0.217	0.017	0	0.007	0.013	1.383	0.643	1.58	0.29	12.183	7.9	5.937	3.497	2.943	2.013	0.917	2.013	0.277	7.293	2.237	0.083	1.523	0.147	1.487	0.017	0.003	0	0.4	0.04	0	0	0
Ca_TC00986	Ca1:7845692-7847644	mRNA		8.3	0.773	1.96	3.317	65.563	0	0.16	0	0.007	0	0	0	0	0	0.01	0.037	0.467	0.053	0	0	0	0	0.023	0.01	0	0	0.007	0	0	0	0	1.297
Ca_TC00987	Ca1:7883954-7886347	mRNA		20.05	33.137	9.91	107.427	222.15	37.41	11.423	5.61	88.157	35.787	26.517	20.4	12.493	12.35	18.567	15.227	32.273	16.233	18.403	10.867	6.777	94.75	24.37	7.46	2.59	174.557	95.19	46.987	74.47	72.735	0.365	21.993
Ca_TC00988	Ca1:7883970-7886552	mRNA		43.053	78.15	12.16	105.883	278.637	56.723	32.297	8.59	55.867	45.487	23.953	24.057	16.383	19.243	15.667	17.12	23.51	12.3	12.43	9.25	3.71	78.03	73.163	4.1	10.753	557.417	170.73	55.833	69.08	295.765	0.79	13.827
Ca_TC00989	Ca1:7894486-7899296	mRNA		3.877	4.62	1.36	8.497	0.303	7.473	2.033	1.233	11.417	8.14	4.943	4.287	3.263	3.387	3.427	2.76	3.487	3.163	2.967	3.05	1.283	16.733	2.86	1.297	2.03	15.633	16.083	9.703	11.067	54	0.41	0.897
Ca_TC00990	Ca1:7903784-7914007	mRNA		7.943	11.437	5.82	4.337	1.233	13.03	11.383	7.987	10.443	11.133	11.06	10.29	8.933	10.953	11.733	11.547	6.53	12.157	7.593	8.96	2.58	10.16	7.81	10.103	10.84	6.833	4.14	10.56	8.543	329	5.105	1.03
Ca_TC00991	Ca1:7915076-7917263	mRNA		18.78	12.963	14.12	31.607	5.837	19.45	10.21	10.517	21.297	24.54	23.35	17.54	14.523	12.703	13.593	16.74	15.953	15.79	12.59	16.33	8.147	21.653	10.517	12.303	13.55	25.01	24.347	18.55	18.587	333	5.59	2.797
Ca_TC00992	Ca1:7923360-7926915	mRNA		9.623	4.413	3.13	6.953	8.917	3.303	3.387	3.563	6.033	5.907	8.037	8.413	8.697	10.2	9.35	10.293	11.353	10.577	11.01	12.673	15.457	14.17	9.573	17.383	8.58	4.007	3.32	14.027	9.447	456.5	14	1.203
Ca_TC00993	Ca1:7929646-7930443	mRNA		0	0	0	0.217	0	0.157	0	0.213	0.11	4.9	0.703	0.233	0.393	0.127	0.117	0.157	0.23	0.143	0	0.087	1.923	0.31	0.067	0.043	0	0	0.23	0	0	0	0.065	0
Ca_TC00994	Ca1:7934804-7939464	mRNA		19.36	20.79	14	17.717	11.16	20.733	21.483	19.647	31.977	30.983	32.667	31.137	30.267	31.167	33.76	29.42	25.973	26.427	21.3	21.483	23.033	32.937	20.103	22.013	27.097	26.447	50.753	34.29	30.99	551.5	12.075	4.9
Ca_TC00995	Ca1:7941688-7945580	mRNA		0.027	0	0	0.063	0	0.007	0	0.007	0	0	0.007	0.013	0.013	0.02	0.007	0	0.007	0	0	0	0	0	0.01	0	0.007	0.017	0.067	19.203	25.497	0	0.01	0
Ca_TC00996	Ca1:7949332-7956508	mRNA		4.257	3.83	4.43	2.313	0.663	3.747	5.873	5.073	2.287	6.137	5.837	5.377	5.2	10.673	8.543	4.093	3.657	2.543	3.687	0.99	4.833	3.303	14.437	6.47	6.197	7.383	0.86	4.15	6.553	1857	18.84	0.7
Ca_TC00997	Ca1:7968744-7970221	mRNA		12.937	5.523	14.24	23.843	3.393	15.053	5.63	7.257	12.913	16.147	14.847	11.54	9.987	9.463	10.123	12.767	12.74	10.637	6.793	10.227	3.997	14.73	4.82	14.91	9.413	25.107	22.313	19.093	16.663	287	4.03	3.21
Ca_TC00998	Ca1:7972909-7973115		lncRNA	0	0	0	0	0	0.247	0	0	0	0.273	0	0	0	0	0	0.223	0	0	0	0	0	0	0	0	0	0	0	5.997	0	0	0	0
Ca_TC00999	Ca1:7978686-7980630	mRNA		17.06	3.867	1.05	5.017	2.233	16.89	5.23	14.79	13.787	26.823	22.81	23.59	39.45	55.153	46.993	24.723	28.43	15.01	21.527	34.21	4.743	19.277	17.217	24.917	26.34	9.703	1.103	11.527	18.15	85	1.095	0.113
Ca_TC01000	Ca1:7988768-7993125	mRNA		3.177	0.307	3.16	14.563	74.267	0.007	0.227	0.127	0.583	0.88	0.953	0.803	1.257	3.167	3.437	3.84	2.627	2.467	3.277	0.307	0.41	0.087	5.733	0.06	0.04	0.113	0.07	0.23	0.423	0	0	0.493
Ca_TC01001	Ca1:8008986-8009863		lncRNA	0	0.003	0	0.033	0	0	0	0	0	0.02	0.103	0.073	0.2	0.017	0	0.017	0.013	0.013	0	0	4.983	0.053	0	0	0	0.01	0.013	0.223	0.28	0	0	0
Ca_TC01002	Ca1:8009939-8014297	mRNA		9.41	7.183	27.51	11.62	0.493	11.01	6.23	7.53	7.18	9.78	8.757	11.107	13.773	8.087	6.03	13.82	17.177	10.753	4.427	3.287	4.44	6.467	4.707	8.013	6.783	13.323	17.193	7.317	7.717	4.745	0.71	1.993
Ca_TC01003	Ca1:8013903-8016963	mRNA		70.243	47.767	84.48	81.463	39.987	45.097	34.89	42.3	90.407	53.38	56.783	59.07	53.553	53.33	51.607	44.747	34.253	38.143	39.51	65.62	16.783	78.397	43.57	59.977	58	90.067	59.22	62.24	71.96	1078.26	23.355	5.22
Ca_TC01004	Ca1:8032976-8038220	mRNA		29.587	14.903	40.81	33.08	41.82	11.163	19.177	22.843	12.53	16.69	12.7	10.953	17.847	33.97	35.62	29.92	11.133	19.237	20.597	10.693	4.1	23.587	28.107	56.153	15.12	19.073	85.863	32.45	32.3	898	6.335	7.063
Ca_TC01005	Ca1:8037754-8038613		lncRNA	0	0	0	0.963	0	0	0	0	0	0	0	0	0.327	0	0.067	0	0	0	0.853	0	3.103	0	0	1.467	0	0	0.407	0	0.34	0	0	0
Ca_TC01006	Ca1:8045514-8045834	mRNA		0.757	0.403	1.04	0.407	0.267	0.317	0	0	1.523	5.193	5.027	0.887	1.167	1.1	0.567	1.313	2.59	0.14	0.833	2.047	0.293	0.303	1.107	1.227	0	0.457	4.067	0.47	0.143	2.815	0	0.363
Ca_TC01007	Ca1:8045147-8048831	mRNA		106.12	54.67	99.32	222.97	139.56	70.097	46.95	60.03	114.513	100.78	122.38	131.767	120.81	110.48	100.853	97.123	98.503	87.817	79.02	141.34	158.15	104.203	108.317	136.653	107.19	161.753	222.433	89.47	109.167	3111.68	33.49	40.59
Ca_TC01008	Ca1:8072144-8073569	mRNA		0.093	0.91	0.09	0	0	1.187	0.443	0.41	0.657	0.65	0.853	0.547	0.773	0.377	0.273	0.293	0.303	0.563	0.13	0.07	0.053	0.02	0	0.027	0	0.017	0.02	0.077	0.05	1	0	0
Ca_TC01009	Ca1:8072574-8077077	mRNA		13.24	49.017	0.64	0.743	0	62.433	41.57	43.043	43.54	33.757	30.423	28.53	21.973	14.287	13.613	12.56	14.79	19.103	18.55	11.29	3.24	9.087	8.903	12.757	28.687	5.703	0.873	11.583	16.26	198	4.8	0.06
Ca_TC01010	Ca1:8089266-8089752	mRNA		0	0	0	0.093	0	0	0	0	0	0	0	0	0	0	0	0	0	0	0	0	0	0	0.187	2.783	7.187	17.197	904.433	0	26.137	0	0	3.057
Ca_TC01011	Ca1:8100983-8104209	mRNA		1.38	0.773	0.28	1.02	0.037	0.857	0.527	0.41	1.203	0.913	0.937	1.08	1.233	1.147	1.193	1.213	0.82	1.25	0.51	1.323	0.227	1.75	1.94	0.41	1.76	0.35	0.807	0.613	0.9	26	12.315	0.213
Ca_TC01012	Ca1:8107178-8113940	mRNA		20.183	18.467	15.18	18.063	11.957	17.967	13.027	7.227	18.817	25.517	21.107	17.16	16.63	15.21	18.427	18.407	9.96	16.88	12.503	25.393	10.77	32.243	17.747	21.497	13.497	24.963	17.05	32.987	36.593	1689	7.375	6.6
Ca_TC01013	Ca1:8118512-8124069	mRNA		29.213	21.87	22.3	24.283	46.257	22.447	23.547	26.123	20.287	28.623	26.47	26.287	23.647	27.32	29.91	27.977	23.747	22.167	26.027	33.407	15.513	30.227	23.773	27.52	34.117	36.17	57.987	31.227	35.96	2288.07	17.605	6.123
Ca_TC01014	Ca1:8126997-8132287	mRNA		0.947	0.603	0.54	1.26	0.01	2.52	0.17	0.247	2.597	2.12	1.67	1.303	1.03	0.897	0.853	0.903	1.217	0.89	0.437	0.313	0.42	3.867	0.18	0.283	0.723	4.127	0.203	0.98	1.36	70	0.035	0.033
Ca_TC01015	Ca1:8132854-8136120	mRNA		11.377	8.647	7.87	12.26	5.35	19.137	4.867	4.737	19.713	22.79	22.3	16.12	13.677	11.593	11.533	11.657	12.487	11.03	5.047	7.937	4.917	7.987	4.637	4.627	9.213	19.08	26.503	7.093	7.04	137.365	5.655	0.807
Ca_TC01016	Ca1:8137116-8145589	mRNA		23.853	0.34	0.23	1.913	0	12.987	0.193	5.12	16.537	29.25	19.217	18.153	15.073	3.623	3.537	3.917	15.183	5.933	19.137	18.14	4.247	11.803	0.353	10.097	27.547	104.543	2.31	32.96	136.937	1230.66	0.4	2.577
Ca_TC01017	Ca1:8162997-8163454	mRNA		0.083	0	0	0.05	0	0	0.067	0.063	0.137	0.193	0.143	0	0	0.033	0	0.21	1.587	0.357	0.113	0.117	0.05	0.03	0.05	0.08	0.037	0.023	0.03	0	0	0.5	0	0
Ca_TC01018	Ca1:8175650-8179112	mRNA		4.713	14.413	9.04	6.237	7.19	3.29	7.57	4.053	5.747	6.433	5.4	4.793	5.667	8.283	11.697	17.5	14.56	15.853	10.82	10.35	6.457	13.203	14.86	10.307	7.26	5.89	4.123	31.237	10.33	352.815	6.34	3.68
Ca_TC01019	Ca1:8177048-8178142	mRNA		1.99	3.677	1.67	1.823	2.077	1.24	3.357	1.193	3.83	3.347	3.413	2.477	1.837	3.84	6.787	12.04	10.627	11.113	6.133	3.2	3.117	3.32	9.033	3.287	2.117	2.583	3.007	13.607	3.45	15.685	0.55	1.757
Ca_TC01020	Ca1:8188046-8191804	mRNA		103.873	309.997	22.7	31.28	6.327	593.253	302.45	446.677	169.793	143.55	117.793	120.32	86.74	76.597	71.597	86.703	105.303	108.61	167.467	64.66	16.05	45.36	61.893	90.267	165.203	67.183	26.737	41.89	71.46	2256.3	26.185	2.09
Ca_TC01021	Ca1:8188482-8192097	mRNA		15.87	24.46	8.42	2.053	0.487	74.697	28.34	103.977	15.79	30.213	29.34	21.547	16.167	4.637	12.44	16.907	28.747	18.613	8.24	1.497	0.027	0.107	7.653	10.633	20.977	4.727	3.407	0.813	1.43	8.675	1.315	0.517
Ca_TC01022	Ca1:8192331-8202473	mRNA		8.26	11.487	2.58	10.013	4.997	8.327	7.657	5.7	9.967	10.737	10.357	9.983	8.443	9.66	10.923	9.07	4.213	6.873	5.047	8.403	4.447	12.293	6.423	5.88	8.023	10.83	12.46	16.843	12.267	1067.5	9.295	2.28
Ca_TC01023	Ca1:8206192-8206806		lncRNA	0	0	0	0	0	0	0	0	0	0	0	0	0	0	0	0	0	0	0	0	0	0	0	0	0	0.05	2.873	0	0	0	0	0
Ca_TC01024	Ca1:8208584-8238872	mRNA		0.533	0.493	0.64	0.79	0.717	0.62	0.723	0.537	0.58	0.483	0.423	0.483	0.26	0.353	0.323	0.347	0.477	0.28	1.227	0.863	0.373	0.78	0.523	0.953	0.39	0.197	0.353	0.643	0.677	34.085	0.345	0.31
Ca_TC01025	Ca1:8231486-8236787	mRNA		12.26	13.487	9.1	13.397	15.59	11.943	15.317	10.353	13.29	16.463	16.487	16.277	15.137	16.137	17.36	14.91	11.41	12.807	12.763	14.717	14.273	16.39	11.783	11.2	14.04	9.35	9	16.14	16.113	1297.41	10.89	4.827
Ca_TC01026	Ca1:8282764-8285279	mRNA		3.57	9.837	3.6	6.25	0.51	0.027	5.393	0.777	2.333	3.153	2.18	1.45	5.373	2.627	3.2	5.957	7.92	5.61	2.493	1.163	16.29	4.34	4.533	1.137	1.413	0.007	0.043	11.173	2.323	76.5	0.84	7.33
Ca_TC01027	Ca1:8295316-8307106	mRNA		0.047	0.06	0	0.17	0	0.09	0.03	0.053	0.277	1.773	0.88	0.573	0.32	0.257	0.143	0.093	0.08	0.103	0.14	0.127	0.117	0.13	0.023	0	2.11	0.103	0.117	0.127	0.437	19.5	0.01	0
Ca_TC01028	Ca1:8340863-8341567		lncRNA	0.09	0.017	0	0.027	0	0.147	0.193	0.117	0.05	0.287	0.383	0.32	0.24	0.2	0.183	0.207	0.407	0.117	0.123	0.067	0.26	0.177	0.073	0.163	0.04	0.16	0	0.677	1.947	3	0	0
Ca_TC01029	Ca1:8341832-8342100		lncRNA	0	0	0	0	0	0.087	0.193	0	0	0.297	0.207	0.433	0.18	0.203	0	0.197	0.31	0	0.35	0	0	0	0	0.433	0	0.13	0	1.837	4.313	0	0	0
Ca_TC01030	Ca1:8343136-8344405		lncRNA	0.09	0.01	0	0.147	0	0.097	0.117	0.03	0.06	0.057	0.24	0.217	0.127	0.123	0.15	0.147	0.297	0.123	0.137	0.097	0.013	0.107	0.013	0.06	0.01	0.263	0.023	1.14	0.997	5	0	0.053
Ca_TC01031	Ca1:8345229-8346377		lncRNA	28.4	22.237	17.07	7.773	0	92.027	22.503	31.66	44.133	44.31	79.69	78.24	75.903	30.473	29.49	30.857	55.18	21.437	68.107	20.687	9.49	14.75	57.58	30.65	0.897	19.22	1.427	33.14	30.613	52.645	0.16	2.26
Ca_TC01032	Ca1:8351111-8351619	mRNA		0	0	0	0	0	0	0	0	0	0	0	0	0	0	0	0.03	0.03	0.057	0	0	0	0	0	0	0.103	0	0	1.467	0.363	0	0	0
Ca_TC01033	Ca1:8366641-8369728	mRNA		1.687	0.81	1.65	1.6	0.283	1.227	0.797	1.13	2.86	2.197	2.49	2.157	1.987	1.043	1.12	1.227	1.713	1.143	0.97	1.037	0.767	2.223	1.017	0.693	0.57	6.293	2.05	11.58	3.987	68.5	1.35	0.147
Ca_TC01034	Ca1:8372531-8374545	mRNA		4.92	2.267	12.87	4.327	11.093	2.837	3.177	4.303	4.493	4.757	6.053	5.13	6.167	5.77	6.09	7.927	9.737	7.447	5.803	3.96	5.107	3.473	3.233	8.8	6.013	2.053	4.247	7.553	7.297	125	3.67	1.463
Ca_TC01035	Ca1:8379334-8390925	mRNA		33.21	41.02	23.61	28.953	15.553	98.697	44.553	38.653	49.71	44.193	38.113	33.82	29.557	31.587	36.13	38.783	33.383	35.333	35.027	35.903	19.507	49.423	26.953	46.423	34.853	42.667	44.807	53.513	48.87	1985.5	17.01	6.31
Ca_TC01036	Ca1:8394190-8395480		lncRNA	0.01	0.02	0	0	0	0.163	0.033	0.37	0	0.103	0.073	0.11	0.077	0.223	0.18	0.133	0.033	0.073	1.383	0.017	0.05	0.18	0.02	1.447	0	0	0.01	0.037	0	0	0	0
Ca_TC01037	Ca1:8402079-8404313	mRNA		165.56	13.673	0.08	9.147	596.32	1.527	9.073	3.783	4.463	59.723	13.183	7.33	4.797	19.05	28.2	129.32	253.02	225.957	5.797	2.687	44.517	2.553	1.107	2.11	8.307	0.11	2.733	52.603	3.927	393	101.335	1.197
Ca_TC01038	Ca1:8429919-8444747	mRNA		0.04	0.077	0	0.117	0	0.023	0.423	0.22	0.033	0	0	0.013	0	0.013	0.023	0.167	0.523	0.2	0	0	0	0	0.293	0.09	0.037	0	0.123	0.01	0.04	0	0.02	0
Ca_TC01039	Ca1:8446201-8451124	mRNA		60.32	51.82	78.91	71.89	45.363	58.333	45.26	38.46	70.49	56.983	64.607	58.777	53.783	49.23	50.57	59.843	66.01	50.787	35.4	48.147	38.07	44.833	43.213	42.053	46.677	58.503	106.343	39.663	45.32	718.405	17.695	9.077
Ca_TC01040	Ca1:8446287-8453143		lncRNA	0.893	0.67	1.19	0.237	0.753	0.193	1.047	0.85	0.497	0.717	0.707	0.56	0.65	0.983	1.007	1.62	1.507	1.693	0.77	0.4	0.303	0.32	2.167	0.95	0.463	0.13	1.09	0.743	0.28	23.095	0.19	0.127
Ca_TC01041	Ca1:8456573-8457455	mRNA		6.187	0.4	0.72	1.67	9.647	0.927	0.503	1.323	4.883	5.467	1.88	2.53	0.827	0.817	0.813	0.997	7.49	0.697	4.94	2.35	1.233	6.823	7.86	4.47	1.12	5.463	4.34	2.667	5.2	226	0.835	13.473
Ca_TC01042	Ca1:8464089-8467183	mRNA		10.853	24.22	8.4	6.99	61.347	6.643	11.24	3.31	18.72	11.68	11.273	9.053	7.64	9.44	10.683	18.323	14.697	20.557	6.733	6.757	2.507	10	28.613	4.057	9.173	8.2	16.353	7.497	6.847	725	22.625	4.767
Ca_TC01043	Ca1:8471554-8472417	mRNA		0	0	0	0	0	0	0	0	0	0.017	0.067	4.037	57.453	34.313	19.62	6.103	7.957	24.14	0.047	0.573	88.167	1.653	0	0.09	0	0	0	0.143	0	0	0	0
Ca_TC01044	Ca1:8479899-8480266	mRNA		0	0.043	0	0	0	0.043	0	0	0.133	0	0.163	0	0	0.053	0	0.053	0.197	0.183	0.627	0	0	1.157	0	0.367	0	0	0.14	0	0.123	0	0	0
Ca_TC01045	Ca1:8483149-8484261	mRNA		0	0.02	0	0	0	0	0.02	0.01	0.03	1.71	3.637	3.083	1.483	0.157	0.177	0.053	0.043	0.193	0	0.08	8.657	0.287	0.047	0	0	0	0.053	0	0	0	0	0
Ca_TC01046	Ca1:8485140-8485625	mRNA		0.147	0	0	0	0	0.037	0	0	0.143	0.21	0.097	0.03	0.063	0.277	0.513	0.387	0.56	0.473	0.18	0.287	0.243	0.633	0.423	0.037	0	0.02	0.033	0	0	0.5	0	0
Ca_TC01047	Ca1:8489534-8493762	mRNA		0.897	6.997	2.78	1.44	1.42	0.38	3.113	0.863	1.23	0.717	0.733	0.653	0.707	0.957	1.023	1.303	1.36	2.06	2.93	0.327	0.38	2.547	10.903	1.34	0.203	0.047	3.433	0.937	0.3	3	0.345	7.163
Ca_TC01048	Ca1:8508200-8515063	mRNA		42.9	27.28	32.28	61.973	36.063	37.247	23.273	22.903	48.48	53.267	54.98	46.783	35.663	34.913	36.883	39.617	39.173	31.527	23.14	33.67	15.733	34.887	33.493	33.737	45.32	109.563	120.58	36.94	40.157	901.5	18.875	5.583
Ca_TC01049	Ca1:8521376-8523961	mRNA		0.02	0.007	0.03	0.863	0.043	0.007	0	0	0	0.027	0.023	1.637	31.02	8.537	4.24	1.193	1.213	3.42	0.04	0.297	35.15	0.773	0.003	0.03	0.043	0	0.017	0.123	0	3	0	0
Ca_TC01050	Ca1:8527413-8530771	mRNA		1.163	0.103	0.47	0.47	0.02	0.013	0.06	0.087	0.477	0.407	0.857	0.893	0.753	0.48	0.643	0.49	0.32	0.57	1.18	0.127	0.173	0.373	0.23	0.227	0	0.01	0.037	0.227	0.037	0	0	1.32
Ca_TC01051	Ca1:8533666-8538918	mRNA		21.93	19.663	19.01	21.627	11.487	11.703	13.91	10.027	27.613	18.143	21.61	20.25	27.64	31.987	35.067	29.997	21.41	23.327	25.567	37.04	37.587	36.83	22.097	29.187	17.66	9.097	8.967	30.723	27.023	657	8.245	6.973
Ca_TC01052	Ca1:8540887-8542677	mRNA		0.497	0.103	0.07	0.257	0.157	0.243	0.053	0.077	1.27	1.977	3.02	2.123	1.81	0.943	0.78	0.467	0.277	0.433	0.427	0.333	0.527	1.463	0.217	0.093	0.097	0.493	1.907	0.243	0.15	2	0.01	0
Ca_TC01053	Ca1:8549586-8551022	mRNA		16.16	3.79	28.36	46.763	4.03	9.107	4.557	8.987	20.117	17.353	23.403	23.797	36	35.72	43.67	53.177	35.11	40.137	64.58	47.457	19.95	33.093	27.36	75.447	17.157	2.4	1.867	32.63	36.667	465.5	3.71	41.987
Ca_TC01054	Ca1:8559902-8562053		lncRNA	0	0	0	0	0	0	0	0	0.013	0	0	0	0	0	0	0	0	0	0	0	0	0.01	0	0	0	0	0	0	0	0	0	0.437
Ca_TC01055	Ca1:8579198-8581692	mRNA		54.957	22.727	35.57	89.703	13.593	47.953	24.463	32.3	59.093	58.81	53.287	41.893	40.287	35.983	37.757	46.9	57.427	43.867	40.183	56.513	25.027	84.02	29.043	33.823	32.213	103.493	123.38	45.177	55.77	618.5	10.005	9.543
Ca_TC01056	Ca1:8582046-8589035	mRNA		11.98	15.703	16.05	15.147	14.937	16.46	16.17	12.893	18.99	13.413	14.707	13.533	13.54	14.307	15.903	12.883	7.64	12.49	8.263	9.707	3.543	18.827	7.133	6.767	9.993	7.113	3.723	16.81	14.733	266	5.91	4.257
Ca_TC01057	Ca1:8603220-8606536	mRNA		6.427	4.75	6.24	7.85	3.79	6.107	5.607	10.76	14.867	9.03	9.873	8.9	9.533	8.687	10.4	11.603	12.813	11.117	11.517	10.767	6.047	14.357	5.51	10.123	7.553	2.813	5.713	15.953	11.813	106.3	1.83	0.827
Ca_TC01058	Ca1:8603161-8609367	mRNA		7.82	7.727	6.15	7.243	4.487	6.803	8.533	5.967	4.963	6.613	6.64	7.153	6.4	6.923	7.343	6.147	3.65	5.197	6.293	10.217	4.117	10.677	4.043	6.663	9.637	3.58	3.297	15.013	10.043	832.7	3.55	0.653
Ca_TC01059	Ca1:8614387-8615412	mRNA		186.833	34.743	67.99	588.657	121.877	93.837	42.513	98.093	167.06	158.24	179.063	165.337	181.843	97.14	93.313	71.43	91.933	80.117	184.007	253.903	215.52	140.847	119.847	746.86	94.12	90.8	168.53	77.02	169.13	407.51	8.235	53.53
Ca_TC01060	Ca1:8616660-8620666	mRNA		0	0.113	0	0	0	0	0.167	0	0	0	0	0	0	0	0	0.113	0.147	0.103	0	0.137	0	0	0	0	0	0	0	0	0	0	0	0.343
Ca_TC01061	Ca1:8614324-8620669	mRNA		244.74	57.153	77.54	572.533	167.643	119.913	64.71	88.92	123.143	120.837	129.407	146.7	134.757	87.453	71.72	62.93	60.05	63.53	113.613	210.173	149.657	96.373	116.35	325.983	118.68	135.843	138.58	84.78	134.623	4764.63	14.51	39.613
Ca_TC01062	Ca1:8634581-8634970	mRNA		0	0.087	0	0.077	0.073	0	0.093	0	0	0.163	0.857	0.1	0.257	0	0.153	0	0	0	0.64	0.287	0.86	1.093	0.107	0.6	0	0.057	0	0.533	0.36	0.975	0	0
Ca_TC01063	Ca1:8645028-8649006	mRNA		0.333	0.153	0	0.123	0.103	0.22	0.223	0.103	0.117	0.303	0.263	0.263	0.29	0.32	0.223	0.093	0.13	0.13	0.413	0.22	0.07	0.08	0.217	0.39	0.083	0.053	0.69	0.14	0.263	8.23	0.075	0.2
Ca_TC01064	Ca1:8634573-8645406	mRNA		5.137	25.537	0.23	0.953	0.167	23.71	18.657	17.007	15.037	8.763	9.16	9.773	8.413	6.8	6.053	5.827	4.193	8.603	6.787	3.933	1.297	4.703	3.683	5.88	4.203	3.01	0.89	3.043	3.23	84.395	1.505	0.04
Ca_TC01065	Ca1:8665283-8679934	mRNA		8.077	8.153	11.64	3.553	4.047	12.863	7.893	9.35	10.927	14.983	14.597	15.093	37.133	27.973	20.46	12.267	6.737	12.517	11.037	8.893	51.03	8.78	5.607	10.413	7.53	4.653	2.67	3.313	7.357	209.625	0.37	0.757
Ca_TC01066	Ca1:8678843-8684507	mRNA		3.107	10.52	2.78	3.657	0.107	7.043	4.79	2.313	10.487	4.3	3.533	5.05	3.497	3.307	3.24	2.267	1.617	3.027	9.377	9.27	2.093	20.49	8.683	4.91	11.257	9.797	3.527	15.857	7.99	1060.89	9.63	0.707
Ca_TC01067	Ca1:8691203-8694739	mRNA		17.923	15.503	32.37	12.177	12.593	11.37	16.543	16.117	17.123	13.74	16.123	14.457	16.453	22.6	25.763	23.497	23.7	22.21	19.753	15.44	10.707	18.107	23.473	19.043	14.397	16.303	16.307	21.463	12.573	316	15.49	8.697
Ca_TC01068	Ca1:8694499-8694950		lncRNA	0	0	0	0	0	0	0	0	0	0	0	0	0	0	0	0	0	0	0	0	0	0	0	0	0	0	0	0	0	0	0	0
Ca_TC01069	Ca1:8696883-8702954	mRNA		27.363	48.93	38.05	35.59	30.503	23.223	43.703	26.05	26.28	23.63	25.95	28.133	31.383	43.557	42.617	38.18	25.237	28.48	26.407	27.637	12.317	26.187	36.223	27.69	27.767	21.397	13.777	21.11	17.117	1041.79	11.45	7.523
Ca_TC01070	Ca1:8699303-8702866	mRNA		16.703	34.023	32.08	31.47	16.523	19.847	30.137	36.913	25.453	20.447	24.04	22.923	29.867	32.423	38.933	36.153	30.75	29.22	25.29	23.233	10.593	22.29	36.68	24.89	20.937	15.32	15.503	14.287	12.77	79.715	5.465	6.13
Ca_TC01071	Ca1:8705060-8709010	mRNA		0.03	0	0	0	0	0	0	0	0.027	0.083	0.757	2.027	1.12	0	0	0	0	0	0.043	0.09	8.063	0	0	0	0	0	0	0	0	0.5	0	0
Ca_TC01072	Ca1:8709260-8713025	mRNA		27.827	22.577	21.61	5.613	119.057	10.36	16.94	35.513	7.477	42.927	10.063	12.43	21.187	36.95	44.873	58.663	18.697	19.407	25.34	20.047	4.44	7.137	90.78	180.733	2.497	0.363	0.41	0.31	1.163	268	0.05	1.15
Ca_TC01073	Ca1:8714887-8716399	mRNA		3.327	0.17	0.58	0.207	29.863	0.157	0.09	0.133	0.09	0.05	0.027	0.033	0.093	0.027	0.093	0.07	0.083	0.043	0.19	0.017	0.06	0.037	0.957	0.207	0	0.007	0.267	0	0	0	0	12.327
Ca_TC01074	Ca1:8716962-8724226	mRNA		13.467	57.32	0.95	0.91	6.76	79.483	79.633	86.88	27.443	30.903	26.983	27.323	19.763	15.707	14.53	13.14	12.573	15.39	29.3	12.017	6.357	7.64	17	20.513	33.017	5.16	0.907	9.793	20.72	521.85	3.19	1.877
Ca_TC01075	Ca1:8720240-8724226		lncRNA	9.13	30.66	1.28	1.283	5.633	61.297	49.247	64.343	28.41	28.06	28.687	20.33	16.61	12.29	12.58	12.07	16.953	17.003	37.063	9.327	2.12	7.857	11.367	23.42	20.023	4.153	0.757	10.397	14.393	28.15	1.095	1.47
Ca_TC01076	Ca1:8728026-8731132	mRNA		8.377	5.013	4.32	1.083	0.05	1.16	3.963	3.577	2.813	1.973	2.45	2.717	3.353	2.563	2.503	1.923	3.02	2.59	11.21	3.9	2.07	2.317	32.537	18.347	3.387	0.2	0.12	2.41	2.473	87.47	3.88	2.457
Ca_TC01077	Ca1:8725367-8728646	mRNA		1.547	2.093	0.18	0.147	0	0.423	0.867	0.36	2.013	4.427	20.35	36.173	14.613	1.153	1.053	0.683	0.53	0.593	1.577	2.877	232.573	4.063	6.907	3.143	0.643	0.09	0.163	0.183	0.38	23.01	0.24	0.647
Ca_TC01078	Ca1:8732573-8740677	mRNA		35.04	32.467	32.41	56.277	10.527	33.987	19.027	16.617	50.507	53.88	54.273	48.257	33.993	29.07	29.06	35.397	37.327	32.637	25.063	36.38	32.167	65.92	28.693	33.277	40.077	85.663	64.01	53.62	57.94	984.85	9.275	5.003
Ca_TC01079	Ca1:8735873-8737639	mRNA		3.5	2.007	2.71	13.313	1.383	4.877	2.05	2.817	10.6	9.6	9.373	8.92	4.68	4.543	5.017	4.917	7.527	7	5.857	6.33	5.857	8.097	4.243	12.273	4.793	9.857	12.4	8.373	14.067	8.65	0.84	1.97
Ca_TC01080	Ca1:8751439-8752863	mRNA		22.127	2.793	88.91	2.98	2	0.24	0.927	1.007	16.697	4.893	4.333	2.877	2.58	2.053	3.487	4.137	7.217	1.657	2.253	0.963	0.877	1.203	2.463	1.783	0.947	0.103	0.763	5.287	1.46	8.315	0.595	0.807
Ca_TC01081	Ca1:8751049-8754904	mRNA		63.903	39.81	117.46	22.973	16.293	9.703	20.567	12.853	33.58	22.37	21.387	20.513	18.04	18.5	18.99	20.577	21.113	29.703	29.44	15.99	6.76	21.86	46.803	41.007	28.847	4.147	9.587	76.833	43.97	688.185	7.035	6.347
Ca_TC01082	Ca1:8762284-8768442	mRNA		6.547	9.427	8.39	6.073	4.127	5.867	7.07	5.547	8.743	10.523	10.907	9.327	7.617	9.61	11.627	12.053	8.333	9.57	7.237	8.137	6.96	8.02	7.977	8.217	8.343	6.833	9.647	11.257	8.207	291	2.44	1.73
Ca_TC01083	Ca1:8763992-8768262	mRNA		0.077	0.02	0.69	0.057	0	0	0.083	0.283	0.057	0.167	0.14	0.1	0	0.08	0.13	0	0.05	0.263	0	0	0	0	0.073	0	0.13	0.023	0.32	0	0	0	0	0
Ca_TC01084	Ca1:8769437-8773004	mRNA		2.093	1.167	1.12	2.807	0.74	1.767	1.057	0.77	2.21	1.8	2.037	1.867	1.69	1.63	1.733	1.363	0.877	1.1	1.113	1.52	0.44	3.107	0.97	1.54	1.607	5.413	3.577	2.577	2.717	191.5	0.51	0.137
Ca_TC01085	Ca1:8775370-8778341	mRNA		3.397	1.627	4.47	2.497	1.487	1.303	0.99	1.407	2.75	2.1	2.2	2.293	2.377	3.28	2.907	2.527	2.283	3.04	1.79	1.417	0.483	3.977	2.71	3.82	2.733	2.433	0.2	3.14	2.98	95	0.065	0.243
Ca_TC01086	Ca1:8780969-8784248	mRNA		8.86	8.623	17.6	24.797	8.59	6.063	8.387	6.783	9.593	10.677	10.837	9.733	9.597	10.573	12.403	14.053	13.313	10.12	20.6	24.597	21.447	34.41	13.503	30.387	10.577	9.15	21.2	39.44	23.257	97.5	4.93	8.763
Ca_TC01087	Ca1:8785942-8786681	mRNA		0	0	0	0	0	0	0	0	0	0	0.037	0.053	0.333	0.427	0.673	0.887	0.68	0.447	0.183	0	0	1.213	0.017	0	0	0	0.06	0.33	0.42	0	0	0.033
Ca_TC01088	Ca1:8787090-8787478	mRNA		0	0	0	0	0	0	0	0	0	0.06	0	0	0.04	0.223	0.193	0.227	0.123	0.04	0	0	0	0.783	0	0	0	0	0	1.27	0.443	0	0	0
Ca_TC01089	Ca1:8792921-8796856	mRNA		6.023	5.873	3.47	5.307	4.487	6.053	4.75	4.923	6.13	5.757	7.07	6.827	5.837	5.673	5.313	4.597	4.093	5.3	5.923	6.247	8.813	6.247	3.987	8.12	9.153	2.747	4.013	10.203	9.13	449.5	2.425	0.743
Ca_TC01090	Ca1:8797239-8800483	mRNA		19.48	16.037	28.1	29.417	2.717	18.98	11.95	8.25	43.723	28.963	21.753	13.4	11.997	11.457	12.72	13.367	18.677	15.493	8.8	11.16	2.18	35.88	9.357	6.957	19.193	47.457	18.01	14.667	18.79	310	3.645	5.187
Ca_TC01091	Ca1:8802637-8823095	mRNA		28.547	37.22	21.19	32.93	37.833	53.327	49.063	45.497	35.983	38.197	44.813	47.963	51.727	35.807	32.99	35.523	40.25	36.09	33.963	45.427	46.65	33.36	19.063	22.473	37.42	53.823	27.043	22.083	35.87	2299.03	5.845	4.373
Ca_TC01092	Ca1:8826414-8829506	mRNA		14.117	152.863	1.11	0	0.02	223.867	290.187	264.773	36.423	40.207	44.81	52.227	43.923	45.037	34.49	33.23	42.393	42.99	115.39	14.417	1.2	3.833	27.753	48.847	45.15	0.24	0.187	3.897	7.28	378.615	2.945	0
Ca_TC01093	Ca1:8827428-8829446	mRNA		7.637	82.943	13.55	2.097	0.387	35.433	58.243	84.26	13.23	12.46	18.163	16.663	21.843	9.973	13.343	16.73	19.047	19.23	59.313	6.59	3.663	6.533	79.797	21.373	12.397	0.143	0.137	32.647	5.683	140.135	5.8	10.61
Ca_TC01094	Ca1:8839400-8841869	mRNA		11.303	157.937	139.01	74.997	26.577	8.49	64.213	8.213	99.093	3.707	3.41	3.313	3.027	4.14	5.63	12.153	18.55	24.7	98.017	85.347	51.22	108.283	54.427	33.337	11.82	8.923	5.377	258.36	36.487	685.185	8.785	81.107
Ca_TC01095	Ca1:8839596-8841406	mRNA		79.67	620.457	415.12	34.03	262.367	46.213	232.203	27.617	94.883	58.187	58.71	55.52	45.103	69.43	90.683	146.333	215.83	259.917	77.007	53.283	70.04	41.43	451.967	18.683	42.793	56.99	54.333	60.9	13.417	686.95	14.79	32.733
Ca_TC01096	Ca1:8842883-8843099	mRNA		0	0	0	0	0	0	0	0	1.127	0	0	0	0	0	0	0	0	0	0	0	0	0	0	0	0	0	0	5.587	0	0	0	0
Ca_TC01097	Ca1:8852517-8857995	mRNA		7.95	28.13	3.26	2.82	0.58	8.857	25.783	13.977	10.01	13.037	13.96	12.69	11.14	9.593	10.427	12.97	21.14	20.687	14.51	5.937	11.797	10.193	20.363	20.93	18.817	6.947	7.31	9.297	13.463	574	7.705	0.833
Ca_TC01098	Ca1:8859634-8860189	mRNA		0	0	0	0	0.03	0	0	0	0	2.943	0.22	0	0	0	0	0	0	0	0	0	0	0	0	0	0	0	0	0	0	0	0	0
Ca_TC01099	Ca1:8863280-8864675	mRNA		1.897	0.57	0.63	1.39	2.013	0.673	0.393	0.29	0.99	2.037	1.04	1.047	0.997	1.043	0.953	0.707	0.7	0.437	1.8	1.3	0.457	0.923	1.347	9.853	0.553	0.14	0.25	0.617	1.377	16.805	2.84	0.663
Ca_TC01100	Ca1:8860761-8864709	mRNA		90.367	34.203	77.29	28.347	69.02	27.88	30.357	39.407	42.883	60.103	35.503	40.397	55.933	58.1	61.837	63.36	50.137	39.267	90.61	52.863	17.91	48.077	183.08	235.267	98.077	14.637	8	37.843	61.143	2368.2	44.28	15.713
Ca_TC01101	Ca1:8868777-8873261	mRNA		11.55	5.573	7.58	0.487	0.493	12.51	9.127	16.09	9.98	15.25	15.097	16.407	27.903	31.123	31.923	25.523	36.36	17.493	53.593	19.427	2.413	9.46	52.837	34.28	17.647	0.083	0.72	2.207	9.547	720.075	0.59	0.097
Ca_TC01102	Ca1:8873689-8874141	mRNA		2.143	3.49	3.39	2.757	0.683	1.317	2.12	0.66	3.523	1.913	2.53	2.523	2.913	1.903	1.693	1.92	1.713	3.277	1.95	2.693	9.693	7.8	0.84	7.3	3.197	0.767	1.13	6.783	7.34	5.435	0.715	0.657
Ca_TC01103	Ca1:8867732-8873907	mRNA		6.047	6.133	7.74	4.093	2.707	5.28	4.947	3.363	10.943	6.86	7.663	7.513	9.61	7.51	6.987	5.39	6.313	7.177	10.277	6.683	10.4	8.45	3.64	13.767	6.59	3.57	3.117	9.147	9.497	165.49	1.635	0.94
Ca_TC01104	Ca1:8878670-8882625	mRNA		10.397	15.487	33.29	7.41	10.967	3.77	11.127	7.68	8.13	6.277	6.997	8.58	8.227	11.177	12.953	16.713	16.517	16.753	8.14	5.953	11.207	5.653	15.01	11.887	11.523	6.737	11.04	12.257	5.983	247.76	8.45	4.317
Ca_TC01105	Ca1:8879953-8882430	mRNA		5.76	5.673	5.69	2.78	7.95	2.713	5.523	0.72	11.32	8.61	9.327	5.92	8.717	10.09	11.647	11.84	15.863	15.72	4.91	3.137	5.9	5.907	9.32	15.91	5.07	3.877	9.143	10.873	3.747	26.74	2.605	1.32
Ca_TC01106	Ca1:8885122-8886389	mRNA		1.53	0.617	2.95	0.237	0.087	1.86	1.01	2.707	3.193	0.27	0.45	0.437	1.303	4.57	3.193	1.867	0.69	0.85	0.67	0.417	0.143	0.073	1.46	0.383	0.15	1.52	0.1	0.233	0.143	3.5	0.095	0.243
Ca_TC01107	Ca1:8890690-8895206	mRNA		0.043	0.013	0	0.067	0	0.053	0.01	0.02	0.073	86.87	289.55	343.84	195.53	0.757	0.733	0.26	0.16	0.58	1.02	16.057	1617.26	22.143	0.077	0.16	0.023	0.103	0.037	0.193	0.223	4	0.02	0.137
Ca_TC01108	Ca1:8896212-8899175	mRNA		3.013	2.253	0.3	1.48	0	6.657	6.387	3.48	8.937	26.63	18.173	13.553	9.993	8.14	9.36	13.143	21.633	23.21	7.47	4.193	1.783	20.017	3.03	6.997	20.903	7.417	1.36	23.203	37.57	213.425	1.365	0
Ca_TC01109	Ca1:8897341-8903475	mRNA		2.41	2.643	0.67	1.493	6.72	3.427	2.307	2.657	3.69	5.027	3.697	3.487	3.11	4.21	2.827	3.003	6.073	4.063	1.977	2.34	0.517	1.583	2.22	1.393	4.183	2.41	0.823	1.85	2.087	193.575	0.555	0.013
Ca_TC01110	Ca1:8908108-8909158	mRNA		1.15	0.427	0.22	0.76	0.033	0.843	0.297	0.22	1.557	0.587	0.573	0.447	0.31	0.41	0.44	0.623	0.403	0.8	0.353	0.3	0.04	1.55	0.797	0.603	0.67	19.663	2.09	1.143	1.863	35.5	0.47	0.503
Ca_TC01111	Ca1:8911055-8914967	mRNA		1.453	5.193	1.6	1.41	3.793	1.377	2.32	0.563	5.43	2.143	1.123	1.313	0.877	0.717	0.72	0.553	0.78	0.82	3.66	2.117	0.923	3.56	5.3	5.81	0.723	0.11	1.683	1.143	1.027	34.41	0.175	0.907
Ca_TC01112	Ca1:8914387-8917691	mRNA		6.497	7.373	7.81	2.957	10.273	2.233	3.763	3.547	10.393	5.52	5.877	6.157	6.28	8.11	8.72	7.087	5.357	4.32	6.567	2.94	5.773	3.907	12.833	9.15	6.49	1.933	6.177	5.753	3.347	238.09	2.74	0.78
Ca_TC01113	Ca1:8925847-8930008	mRNA		8.123	3.037	0.81	0.977	37.697	0.447	0.957	0.267	9.993	8.023	12.477	14.317	15.66	9.913	11.457	9.21	8.73	5.83	6.227	22.443	10.597	15.37	6.43	1.363	0.203	7.667	1.6	3.9	1.433	364	2.85	0.077
Ca_TC01114	Ca1:8932571-8934828	mRNA		0.433	0.637	0	0.013	25.387	0.587	0.057	0.42	5.193	12.63	14.397	12.167	15.43	25.733	24.03	17.327	4.893	2.547	2.497	17.95	6.94	16.203	0.497	0.177	0.03	6.093	0.207	8.697	2.73	25	0	0
Ca_TC01115	Ca1:8941685-8946019	mRNA		1.727	0.987	0.82	1.133	4.437	0.367	1.293	1.01	4.583	7.533	7.307	4.587	6.21	5.203	8.417	4.373	3.813	3.297	1.187	4.737	3.967	5.633	2.62	2.69	0.603	2.043	3.313	3.313	1.427	27.355	0.165	0.93
Ca_TC01116	Ca1:8941805-8946055	mRNA		6.58	10.967	7.56	7.123	6.73	5.957	7.64	6.093	9.55	6.39	7.16	8.283	6.737	7.987	7.443	8.387	6.23	7.21	7.537	8.16	8.417	7.62	8.23	8.33	8.767	6.56	8.377	9.763	8.673	338.645	5.46	3.073
Ca_TC01117	Ca1:8947190-8947514		lncRNA	9.243	1.943	4.26	50.397	2.863	12.357	4.073	8.013	10.263	16.047	23.543	11.56	12.263	9.647	10.557	8.78	12.76	10.75	26.427	40.563	15.073	41.623	3.123	28.127	7.253	9.103	26.17	23.667	44.813	10.32	2.68	6.097
Ca_TC01118	Ca1:8947076-8951442	mRNA		49.16	25.16	14.65	58.697	15.01	52.897	20.373	18.58	48.637	44.71	41.403	38.817	35.557	28.057	27.937	27.817	19.82	27.723	23.2	39.817	10.18	52.7	23.75	25.22	52.293	60.987	71.037	37.343	57.2	4116.22	21.06	6.407
Ca_TC01119	Ca1:8959398-8979931	mRNA		21.713	24.953	25.69	22.75	27.41	20.453	27.07	17.747	23.513	27.057	25.55	21.94	20.83	24.283	31.103	33.487	31.31	35.21	28.11	27.71	29.303	32.573	22.113	25.323	11.403	12.03	21.45	39.483	21.5	1025.8	9.315	9.99
Ca_TC01120	Ca1:8955336-8979884	mRNA		0.103	0.123	0.41	0.167	0.027	0.447	0.163	0.21	0.73	0.337	0.303	0.203	0.317	0.107	0.177	0.25	0.18	0.247	0	0.17	0	0.087	0.147	0.15	0.143	0.097	0.09	0.077	0.2	0.555	0.1	0
Ca_TC01121	Ca1:8984545-8984772		lncRNA	0	0	0	0	0	0	0	0	0	0	0	0	0	0	0	0	0	0	0	0	0	0	0	0	0	0	0	0	0	0	0	0.49
Ca_TC01122	Ca1:8990152-8991419		lncRNA	3.743	0.407	5.19	1.26	3.59	0.053	0.2	0.053	0.117	0.63	0.387	0.183	0.23	0.223	0.803	2.27	2.293	3.203	0.253	0.59	0.147	0.377	6.5	0.297	1.69	14.72	2.247	1.223	0.65	53	1.61	114.163
Ca_TC01123	Ca1:8992951-8996554	mRNA		0.377	0.6	0.06	0.007	0.027	1.3	0.423	0.87	0.66	2	1.837	1.893	2.723	4.087	5.843	6.11	3.53	1.987	0.693	6.983	0.207	1.653	0.98	0.8	10.103	2.69	0.27	1.253	4.053	419	0.13	0.26
Ca_TC01124	Ca1:8997618-9001008	mRNA		10.583	3.313	2.35	7.037	0.35	17.427	25.477	57.923	4.433	6.987	9.933	10.587	10.41	13.717	15.83	24.16	17.92	12.713	23.257	15.617	0.747	3.223	3.31	17.01	3.283	4.417	0.107	1.103	1.407	118	0.38	0.22
Ca_TC01125	Ca1:9006587-9009284	mRNA		4.073	1.52	4.61	4.617	8.923	2.767	1.557	2.24	2.59	3.83	4.677	4.63	7.35	5.833	5.537	5.753	3.337	4.04	2.77	5.943	4.443	4.233	4.003	7.85	5.74	0.533	3.287	4.66	5.027	222.5	0.44	0.85
Ca_TC01126	Ca1:9015724-9024602	mRNA		9.957	9.947	15	10.947	3.41	7.08	7.263	4.887	6.493	14.487	15.263	12.343	13.13	9.3	11.55	8.44	2.507	4.58	10.127	14.403	2.697	21.71	5.357	16.167	13.63	11.603	3.733	14.313	16.873	2082.77	7.515	3.61
Ca_TC01127	Ca1:9016689-9023946	mRNA		25.19	14.713	35.1	32.45	9.97	15.407	12.047	16.323	58.017	68.773	62.557	48.69	58.203	52.8	61.813	60.533	43.56	58.747	39.44	41.32	17.203	69.833	36.52	53.693	33.89	41.493	38.98	66.653	85.237	1264.34	15.315	10.503
Ca_TC01128	Ca1:9024091-9026599	mRNA		20.507	31.69	37.02	30.343	24.99	25.057	28.97	22.783	12.653	11.23	11.5	10.93	9.31	8.597	10.233	15.04	18.443	16.77	18.117	6.903	3.14	8.243	16.423	18.517	19.223	16.737	51.87	8.22	9.833	241.58	3.915	5.92
Ca_TC01129	Ca1:9032060-9037601	mRNA		6.633	7.817	1.87	6.063	0.537	15.487	5.99	5.143	30.277	23.917	19.277	15.083	11.157	10.513	11.57	11.69	13.643	14.307	5.547	7.87	2.67	36.593	5.123	4.567	8.223	63.657	14.193	17.27	22.77	638	5.31	1.253
Ca_TC01130	Ca1:9028258-9031758	mRNA		159.867	75.623	114.89	230.993	133.707	124.25	95.22	106.713	144.38	187.417	202.96	198.773	192.35	183.923	202.933	201.577	167.167	139.117	155.863	201.767	260.047	130.683	104.913	181.51	159.813	117.41	205.043	120.317	149.55	1841.64	19.635	29
Ca_TC01131	Ca1:9039188-9039703	mRNA		1.433	0.307	1.61	2.887	0.18	1.06	0.753	0.68	2.367	7.31	3.633	1.183	0.95	1.283	2.15	2.65	2.31	2.193	0.323	0.653	0.627	2.837	0.63	0.743	0.93	2.297	6.027	2.733	2.497	4	0.175	0.49
Ca_TC01132	Ca1:9040024-9043066	mRNA		1.14	0.287	1.51	3.527	0.173	0.8	0.51	0.42	0.8	3.677	1.397	0.98	0.663	0.793	0.963	1.677	1.173	1.32	0.733	0.817	0.687	3.327	0.537	0.863	0.86	2.043	3.84	3.843	2.977	22	0.2	0.433
Ca_TC01133	Ca1:9047656-9052241	mRNA		30.703	23.05	24.28	31.603	17.333	29.057	22.94	28.317	44.923	40.33	40.5	34.713	39.77	41.107	42.77	39.513	37.033	42.513	30.7	30.677	23.467	46.19	24.833	40.44	36.853	38.633	18.04	44.25	42.063	787.225	18.09	4.87
Ca_TC01134	Ca1:9052285-9064306	mRNA		26.293	29.957	15.28	21.827	16.317	51.683	44.01	26.583	30.433	30.533	29.547	29.4	26.063	28.49	26.927	24.503	18.52	23.1	18.4	26.55	17.61	29.293	21.307	19.173	38.01	44.053	16.05	31.397	31.863	1919.78	17.73	3.763
Ca_TC01135	Ca1:9065382-9066674	mRNA		0.37	0.067	0.14	0.053	0	0	0.03	0	0.083	0.59	0.553	0	0.22	1.01	0.49	0.253	0.53	0	0	0	0.207	0	0.073	4.607	0.247	0.207	0.03	1.983	0.043	0	0	0.863
Ca_TC01136	Ca1:9065071-9067880	mRNA		24.517	25.787	30.91	29.903	29.253	18.763	22.987	20.513	21.747	25.97	27.3	27.553	30.6	36.19	33.903	32.547	31.903	31.947	23.513	22.967	44.787	18.693	29.647	19.987	20.86	22.557	39.387	23.387	16.61	450.5	6.67	9.587
Ca_TC01137	Ca1:9070680-9082504	mRNA		32.693	38.537	22.7	53.087	10.79	38.717	28.523	12.503	41.46	35.45	27.147	26.707	20.917	18.783	21.54	20.967	11.033	17.56	23.217	42.453	14.907	67.78	24.607	31.217	22.17	53.003	22.57	42.78	60.93	5137.9	22.055	10.187
Ca_TC01138	Ca1:9081009-9082487	mRNA		44.763	40.693	30.82	76.613	13.3	57.157	29.57	27.44	142.667	94.933	92.24	65.343	67.463	56.107	69.243	68.467	56.717	63.54	62.017	72.703	36.907	144.28	57.9	71.387	34.79	81.86	60.74	81.933	102.237	712.97	28.06	12.867
Ca_TC01139	Ca1:9083118-9086283	mRNA		23.72	23.457	39.39	22.263	70.397	18.35	21.53	17.617	16.91	17.75	16.667	17.187	18.66	22.52	24.073	24.703	20.637	20.99	19.55	25.5	5.187	22.857	20.58	19.14	31.47	33.563	30.33	26.433	46.167	1217.95	8.425	7.22
Ca_TC01140	Ca1:9089260-9090128	mRNA		1.697	0.893	0	0.013	0	3.053	0.567	0.797	6.447	2.253	0.8	0.777	0.323	0.16	0.723	1.09	1.4	1.49	0.3	0.093	0.12	0.36	0.013	0.083	0.017	0.02	0.29	0.09	0.13	0.555	0.05	0
Ca_TC01141	Ca1:9088968-9091044	mRNA		2.627	1.733	0	0.03	0	3.877	0.9	0.427	5.56	2.487	1.14	0.73	0.493	0.45	0.537	0.85	1.127	1.35	1.25	0.157	0.08	1.733	0	0.063	0.033	0.263	0.3	0.143	0.667	6.445	0.08	0
Ca_TC01142	Ca1:9092084-9092878	mRNA		0	0	0	0	0	0	0	0	0	0.05	0.037	0.337	0.433	0.08	0.11	0.08	0.127	0.27	0	0.133	5.027	0	0	0	0	0	0	0	0	0.5	0	0
Ca_TC01143	Ca1:9093768-9095687	mRNA		0.24	0.133	0	0.207	0.007	0.32	0.03	0.013	0.35	0.17	0.067	0.03	0.023	0.03	0.013	0.043	0.007	0.02	0.03	0	0.03	0	0.007	0.01	0.007	9.307	0.41	0.017	0	5313	968.475	0
Ca_TC01144	Ca1:9099541-9100591	mRNA		1.39	0.943	0.49	2.52	0	0.62	0.413	0.323	1.56	0.127	0.06	0.057	0.11	0.137	0.173	0.207	0.143	0.12	0.137	0.07	0	0.307	0.317	0.217	0.037	3.137	0.143	0	0	1.5	0	0
Ca_TC01145	Ca1:9104326-9106114	mRNA		48.417	38.397	46.99	93.277	12.973	28.377	53.483	62.423	18.937	9.353	8.52	9.28	16.777	23.647	30.31	38.157	17.983	18.16	27.11	16.1	9.87	16.74	30.437	18.713	8.25	3.843	26.62	3.2	3.317	124	1.825	7.167
Ca_TC01146	Ca1:9107345-9107894		lncRNA	0.723	0.023	0.42	1.43	0.053	0.143	0.027	0.063	0.18	0.023	0.05	0.053	0.08	0.033	0.077	0	0	0.027	0.087	0.03	0	0.063	0.177	0.09	0	0	0.047	0	0	0	0.165	0
Ca_TC01147	Ca1:9110438-9114066	mRNA		1.62	8.153	0.68	0.437	0.027	5.22	4.75	2.957	4.697	2.913	2.067	2.773	1.823	1.733	1.97	1.583	1.22	1.98	7.477	2.997	1.353	7.123	4.637	3.483	7.397	0.023	0.347	5.357	2.91	218	0.345	0.067
Ca_TC01148	Ca1:9114731-9117027	mRNA		9.097	0.037	1.27	0.06	0.01	0.02	0.033	0.007	0.33	0.057	0.06	0.02	0.043	0.067	0.117	0.18	0.013	0.483	0	0	0.017	0.007	0.367	9.847	11.567	2.73	0.217	0.06	0.36	240	19.375	0
Ca_TC01149	Ca1:9125283-9126355	mRNA		0.097	0.05	0	0	0	0	0	0	2.843	0.023	0.06	0	0.02	0	0.08	0.05	0.05	0	0	0	0	0.183	0	0	0.113	0.703	1.507	0	0	1	0	0
Ca_TC01150	Ca1:9127855-9128546		lncRNA	0	0	0	0	0	0	0	0	0	0.06	0.017	0.21	2.057	0.397	0.277	0.08	0.02	0.13	0	0.043	2.73	0	0	0	0	0	0	0	0.02	0	0	0
Ca_TC01151	Ca1:9145199-9146254	mRNA		2.513	1.54	6.02	0.67	15.783	1.553	5.827	6.133	3.817	2.547	2.423	1.847	1.373	1.647	1.123	1.193	4.723	1.137	6.687	0.927	0.297	0.457	6.45	4.763	1.133	0.303	2.143	0.37	0.163	23.5	13.025	0.05
Ca_TC01152	Ca1:9151313-9155930	mRNA		159.673	69.957	99.77	85.13	197.033	42.807	56.16	64.617	66.85	73.663	73.67	88.353	110.363	119.89	121.36	116.037	83.2	82.557	89.263	196.7	49.64	94.5	163.61	120.443	131.53	56.647	42.417	65.693	78.36	7927.35	44.58	18.18
Ca_TC01153	Ca1:9159472-9161128	mRNA		0.59	0.01	0.93	0	0	0.023	0.01	0.09	0.07	5.047	9.083	10.233	11.143	6.927	6.91	3.737	0.953	0.53	0.317	10.84	13.67	1.243	1.787	2.74	1.867	0.02	0.41	0.62	0.727	24	0.51	0.047
Ca_TC01154	Ca1:9168344-9172423	mRNA		478.457	124.657	219.5	487.34	157.537	113.227	111.697	116.02	208.627	219.973	224.597	236.737	261.877	215.833	199.033	205.847	187.92	180.893	174.853	364.903	146.967	224.447	310.893	191.623	323.663	177.86	657.26	238.993	263.087	8268.06	182.52	76.493
Ca_TC01155	Ca1:9169623-9172440		lncRNA	36.89	15.793	43.62	22.51	56.48	19.127	19.673	41.203	44.55	54.557	58.237	52.053	62.303	49.747	53.903	55.08	52.1	46.203	23.073	29.68	18.053	19.867	47.903	31.517	40.937	47.073	59.113	16.507	23.677	102.69	15.935	4.727
Ca_TC01156	Ca1:9175620-9175866		lncRNA	0.953	0	0	0.437	0.31	0.103	0.103	0	0.16	0.237	0.217	0.097	0	0.12	0	0	0.403	0.09	0	0.293	0	0	0.61	0	0.18	0.14	0.1	0	0.247	1.01	0.485	0
Ca_TC01157	Ca1:9183819-9187216	mRNA		30.69	66.353	53.29	9.53	8.26	37.377	86.52	64.36	43.01	22.047	21.783	20.213	19.183	22.483	23.237	27.757	34.9	42.687	44.527	14.627	3.8	13.367	37.727	56.18	31.423	6.39	1.45	29.693	20.063	162.2	2.8	26.19
Ca_TC01158	Ca1:9202513-9204370	mRNA		50.49	26.89	25.15	79.46	19.72	46.727	30.167	28.637	56.123	79.317	76.983	59.823	45.587	44.957	46.347	58.367	61.21	50.97	35.373	54.547	61.217	71.087	41.9	36.103	45.52	143.97	108.933	69.607	66.53	566.5	15.29	9.08
Ca_TC01159	Ca1:9226343-9228623	mRNA		1.03	51.66	5.14	4.55	1.753	26.537	45.477	183.077	28.6	85.9	130.267	139.27	182.62	162.403	147.017	144.76	173.617	255.413	410.697	1.587	18.433	3.7	25.637	110.757	0.913	1.137	8.817	5.837	2.42	135.5	1.44	0.457
Ca_TC01160	Ca1:9239984-9240954		lncRNA	5.233	5.64	4.27	3.6	3.64	4.873	5.943	2.843	6.92	9.037	9.463	7.503	6.19	6.697	6.51	6.613	4.853	7.86	3.883	5.357	2.86	6.963	5.42	7.093	6.287	7.033	9.64	7.48	8.753	97.93	4.285	1.543
Ca_TC01161	Ca1:9245077-9245808	mRNA		18.317	1.75	10.02	44.267	2.18	1.86	0.657	1.733	4.333	2.447	2.78	3.19	4.233	5.3	7.513	4.903	5.663	3.947	8.553	5.28	1.48	8.207	15.917	5.047	2.723	0.023	0.2	2.41	1.393	10.5	0.535	1.71
Ca_TC01162	Ca1:9248247-9250003	mRNA		6.227	6.1	7.84	10	3	6.773	7.637	6.593	8.46	10.637	10.8	8.527	8.39	9.27	10.5	13.747	12.68	14.16	6.143	4.37	5.23	7.74	8.59	12.997	13.077	8.63	14.767	17.927	14.723	136.385	4.06	2.513
Ca_TC01163	Ca1:9250512-9253005	mRNA		0	0	0	0	0	0	0	0	0	0.03	0	0	0	0	0	0.017	0	0	0	0	0.03	0	0	0.02	0	0	0	0	0	0	0	0.017
Ca_TC01164	Ca1:9247983-9255697	mRNA		9.057	5.427	6.79	16.293	4.247	11.103	2.383	3.873	14.837	10.567	12.957	11.44	7.843	3.957	3.807	3.517	4.723	3.88	4.66	10.207	10.987	8.04	2.74	5.367	3.163	6.057	1.777	2.247	3.663	144.615	1.145	1.66
Ca_TC01165	Ca1:9259274-9261594	mRNA		12.763	6.09	37.26	13.347	38.42	6.53	25.053	26.783	3.23	3.507	3.607	3.65	4.763	5.667	6.96	10.037	14.38	12.737	18.597	4.59	3.27	4.06	11.063	13.16	0.953	0.723	2.957	8.487	2.253	21	0.62	2.373
Ca_TC01166	Ca1:9263454-9273043	mRNA		22.407	15.007	26.78	21.757	1.977	12.013	7.907	4.173	38.29	19.637	15.947	13.977	12.89	11.557	13.243	14.47	10.313	15.253	6.44	12.79	3.573	41.747	12.363	10.483	10.533	37.23	32.7	22.717	25.243	1615.5	10.625	4.563
Ca_TC01167	Ca1:9273452-9275493	mRNA		0	0	0	0.817	0	0	0.013	0.037	0	0.033	0.107	0.047	0.017	0	0.033	0.08	0.117	0.117	0.05	0.057	0.207	0.08	0	0.207	0	0	0.147	0	0.037	0	0.075	469.063
Ca_TC01168	Ca1:9280220-9282164	mRNA		0	0	0	0.03	0	0	0	0	0	0	0	0	0	0	0	0	0	0	0	0	0	0	0	0.06	0	0	0	0	0	0	0	45.837
Ca_TC01169	Ca1:9286472-9290726	mRNA		0	0	0	0.037	0	0	0	0	0	0	0	0	0	0	0	0	0	0	0	0	0	0.037	0	0.04	0	0	0	0	0	0	0	34.693
Ca_TC01170	Ca1:9294940-9295976	mRNA		0	0	0	0.4	0.713	0	0	0	0	0	0	0.04	0.013	0	0	0	0	0	0	0.03	0.097	0.083	0	0.06	0	0	0	0	0.03	0	0	247.697
Ca_TC01171	Ca1:9300089-9302393	mRNA		0	0	0	0.053	0	0	0	0	0	0	0	0	0	0	0	0	0	0	0	0	0.02	0	0	0	0	0	0	0	0	0	0	67.32
Ca_TC01172	Ca1:9309092-9311494	mRNA		0	0	0	0.033	0	0	0	0	0	0	0	0	0	0	0	0	0	0	0	0	0	0.033	0	0	0	0	0	0	0	0	0	22.087
Ca_TC01173	Ca1:9317330-9321320	mRNA		0	0	0	0.12	0	0	0	0	0	0	0	0	0	0	0	0	0	0	0	0	0	0.06	0	0	0	0	0	0	0.063	0	0	110.46
Ca_TC01174	Ca1:9330806-9331516	mRNA		0	0	0	0	0	0	0	0	0	0	0	0	0	0	0	0	0	0	0	0	0	0	0	0	0	0	0	0	0	0	0	4.343
Ca_TC01175	Ca1:9335871-9336971	mRNA		0	0	0	0.387	0	0	0	0	0	0	0	0	0	0	0.013	0	0	0	0	0	0	0	0	0.033	0	0.01	1.173	0	0.037	0	0	214.99
Ca_TC01176	Ca1:9353572-9354728	mRNA		0	0	0	1.39	0	0	0	0	0	0.013	0	0	0	0	0	0	0	0	0.017	0	0	0.147	0	0.297	0	0.013	0.1	0	0.047	0	0	719.407
Ca_TC01177	Ca1:9360196-9362071	mRNA		0	0	0	0.153	0	0.02	0.033	0	0.013	0.033	0.083	0.03	0.043	0.037	0.033	0.043	0.01	0.093	0.063	0	0	0.027	0	0.083	0.183	0	0.05	0.02	0.01	0.5	0.05	77.157
Ca_TC01178	Ca1:9363058-9363325		lncRNA	0	0	0	0	0	0	0	0	0	0	0	0	0	0	0	0	0	0	0	0	0	0	0	0	0	0	0	0	0	0	0	2.187
Ca_TC01179	Ca1:9366270-9369431	mRNA		10.037	4.447	4.27	7.857	0.543	21.137	5.39	11.66	8.427	26.097	31.503	28.62	17.767	3.27	4.123	3.973	5.34	4.5	21.397	21.647	7.897	14.69	3.83	7.177	79.587	57.587	1.657	56.233	87.32	9095.85	37.175	2.043
Ca_TC01180	Ca1:9368442-9370829	mRNA		0.34	0.113	0.1	0.52	0.3	0.25	0.183	0.323	1.027	2.17	1.07	0.767	0.633	0.603	0.683	0.72	0.637	0.6	0.33	0.373	0.643	1.83	0.17	0.307	0.283	1.543	6.68	0.76	1.297	21.145	0.055	0.113
Ca_TC01181	Ca1:9372950-9376362	mRNA		0.327	1.85	0.04	0	0.02	1.097	6.507	4.057	0.33	7.62	5.41	2.667	1.363	0.787	0.74	1.007	0.833	1.693	2.37	0.067	3.013	0.437	0.077	0.233	0.493	7.48	16.03	0.303	0.567	103	0.59	0
Ca_TC01182	Ca1:9379645-9384509	mRNA		13.84	12.923	10.78	14.967	12.207	12.233	10.803	8.413	25.463	22.853	23.673	19.59	18.223	16.923	17.153	17.257	15.583	14.87	9.257	13.393	11.08	24.273	13.26	14.93	19.6	27.447	21.413	21.633	27.577	672	8.64	4.6
Ca_TC01183	Ca1:9387216-9390797	mRNA		79.667	62.423	69.4	149.717	86.42	92.647	68.483	76.437	103.85	113.087	111.227	106.38	86.283	88.567	92.663	98.877	98.727	77.057	97.46	123.7	103.39	97.867	58.907	89.12	66.95	94.79	78.79	103.1	114.573	604.4	22.635	29.297
Ca_TC01184	Ca1:9389772-9392734	mRNA		12.193	5.677	29.23	5.253	3.527	9.98	9.05	8.043	9.863	10.383	9.907	10.393	16.027	25.193	21.257	21.253	11.7	14.6	10.83	1.18	5.39	20	14.94	5.21	189.003	21.86	0.883	2.103	15.193	3657.6	3.5	0.61
Ca_TC01185	Ca1:9400811-9403980	mRNA		1.123	0.397	2.85	9.987	7.28	1.417	0.213	17.047	6.013	19.1	37.47	20.23	19.9	10.25	16.493	8.447	10.043	5.607	8.773	7.713	0.817	10.41	1.5	11.587	0	1.56	38.51	5.167	6.063	52.175	1.605	0
Ca_TC01186	Ca1:9400842-9404130	mRNA		121.707	57.42	68.05	214.113	165.483	99.397	76.767	88.82	73.673	143.64	185.243	193.197	139.317	101.957	100.88	110.253	115.46	88.677	83.96	113.513	344.283	72.193	88.837	86.723	73.987	159.203	339	58.517	89.423	886.825	8.215	23.077
Ca_TC01187	Ca1:9406815-9407343	mRNA		3.537	0.007	0	20.97	0.1	0.433	0.467	2.043	4.687	0.54	6.607	2.997	10.26	2.637	6.78	24.07	13.36	2.06	14.54	22.167	7.067	2.41	0.08	4.293	0.037	1.817	3.24	0.227	0.283	0	2.08	0.043
Ca_TC01188	Ca1:9406731-9409784	mRNA		67.383	6.79	14.56	182.52	1.943	3.377	1.63	7.31	16.57	7.313	39.777	100.057	264.543	330.413	342.727	220.973	50.557	5.37	25.457	257.12	66.81	11.563	0.82	16.853	1.12	32.577	9.257	1.257	2.517	737.47	42.465	0.28
Ca_TC01189	Ca1:9420680-9431040	mRNA		0.603	0.19	0.17	1.177	0.017	0.38	0.113	0.137	0.183	9.31	27.087	33.197	6.73	1.083	0.853	0.58	0.313	0.377	0.287	1.253	12.953	1.043	0.06	0.127	0.28	4.457	6.473	0.933	1.91	441	5.885	0.88
Ca_TC01190	Ca1:9434194-9585321		lncRNA	0	0	0	0	0	0	0	0	0	0	0	0	0.167	0	0	0	0	0	0.44	0	0.167	0	0	0	0	0	0	0	0	0	0	0.123
Ca_TC01191	Ca1:9431717-9434987	mRNA		5.73	4.243	4.17	6.21	2.697	7.9	5.3	4.783	7.237	9.557	8.397	7.307	6.543	7.917	8.677	8.947	6.937	7.337	6.39	8.063	4.153	8.463	4.35	6.82	5.737	7.623	8.047	10.817	8.327	77	2.42	1.393
Ca_TC01192	Ca1:9440676-9446048	mRNA		0.72	0.263	0.06	0.537	0.007	0.487	0.103	0.33	5.87	6.643	5.703	4.13	3.243	3.26	3.483	3.037	2.843	2.857	1.263	0.45	1.04	13.97	0.777	1.603	8.64	1.54	4.94	12.933	16.15	118	0.455	0.043
Ca_TC01193	Ca1:9449523-9454828	mRNA		10.643	7.923	8.13	9.407	10.29	8	6.213	4.58	12.313	15.097	14.623	16.353	19.757	10.657	11.113	12.343	11.417	14.77	7.907	10.543	33.74	19.7	5.873	10.087	8.77	20.64	15.773	10.38	11.203	1352.5	12.25	4.72
Ca_TC01194	Ca1:9465667-9469450	mRNA		0.613	2.717	1.33	0.463	0.417	1.967	8.61	4.123	0.95	2.643	5	4.427	2.3	4.337	6.4	23.83	18.887	89.323	4.7	0.84	1.07	2.463	2.777	3.193	1.26	0.67	7.617	7.653	1.51	61.3	1.715	0.943
Ca_TC01195	Ca1:9471537-9474259	mRNA		0.607	1.77	0.59	0.53	0	10.14	2.99	4.04	2.52	0.553	0.297	0.233	0.37	0.327	0.453	0.61	0.593	0.893	0.293	0	0	1.207	0.04	0.92	10.793	57.07	0.707	1.42	3.887	3874.97	28.43	0.243
Ca_TC01196	Ca1:9474003-9477905	mRNA		6.477	10.457	1.16	8.18	0.423	14.66	5.073	4.063	14.473	7.333	4.6	3.81	2.673	2.8	3.277	2.797	3.37	2.443	2.027	1.123	0.553	16.103	1.637	0.973	5.383	30.327	17.663	6.737	9.067	239.445	5.755	1.08
Ca_TC01197	Ca1:9478295-9479083		lncRNA	0.687	0.16	0	0.063	0.197	0.05	0.143	0.03	0	0	0	0	0	0	0	0	0.013	0	0.107	0	0	0	0	0	0	0	0	0	0	0	0	0
Ca_TC01198	Ca1:9479668-9480286		lncRNA	11.94	4.243	7.69	4.6	3.433	0.703	1.89	0.343	0.21	0.023	0.077	0.043	0.027	0.027	0.023	0.047	0.27	0.063	1.873	0	0	0.053	0.097	0.097	0	0	0.08	0	0.05	0	0	1.027
Ca_TC01199	Ca1:9484202-9491754	mRNA		177.593	1051.84	198.56	115.24	193.573	124.733	594.657	176.933	194.76	4.077	9.953	7.343	10.36	21.717	27.933	39.913	73.21	30.88	115.107	9.507	2.353	24.053	99.56	12.08	0.437	0.177	0.013	1.683	0.09	7.005	0.02	54.603
Ca_TC01200	Ca1:9484202-9491226	mRNA		86.96	467.3	128.36	81.807	73.89	81.827	306.057	126.287	40.337	1.093	2.497	4.643	6.13	15.523	16.62	20.093	29.42	14.83	80.44	12.25	3.277	31.573	57.76	9.7	0	0.427	0	1.703	0.013	0	0	34.677
Ca_TC01201	Ca1:9494094-9501556	mRNA		14.327	47.013	13.16	76.72	13.25	2.173	17.8	1.233	4.13	1.783	2.13	1.527	1.43	2.407	2.3	2.177	0.8	0.69	3.54	1.627	0.753	5.807	5.17	0.59	2.077	2.043	0.6	1	1.117	90.605	0.12	46.863
Ca_TC01202	Ca1:9510547-9513021	mRNA		10.137	0.097	6.54	0.88	0.017	4.267	2.083	1.397	2.16	3.133	2.86	2.43	1.79	0.373	0.483	1.04	2.523	1.357	4.14	0.24	1.42	0.553	0.707	1.787	0.03	0	0.013	2.113	1.337	2	0.045	0.047
Ca_TC01203	Ca1:9521888-9524201	mRNA		1.823	0.027	0.33	0.627	0	1.407	0.27	0.53	0.457	1.617	1.983	1.907	1.93	0.157	0.17	0.587	2.603	0.83	5.087	0.207	1.303	0.36	0.253	0.967	0.063	0.02	0.017	2.173	1.683	3.5	0.095	0.033
Ca_TC01204	Ca1:9533577-9538704	mRNA		8.863	10.193	2.48	29.873	0.077	26.67	4.12	4.47	25.637	18.843	13.957	12.483	9.073	7.22	6.813	7.633	12.54	8.843	6.94	5.643	2.023	32.613	2.48	3.623	5.52	67.033	21.243	24.467	35.28	187.805	0.02	0.63
Ca_TC01205	Ca1:9534121-9537141	mRNA		0.107	0.067	0.07	0.2	0.003	0.327	0.053	0.05	0.237	0.213	0.113	0.14	0.1	0.093	0.083	0.093	0.1	0.097	0.04	0.053	0.01	0.27	0.02	0.057	0.03	0.423	0.187	0.19	0.357	4.695	0	0.013
Ca_TC01206	Ca1:9545127-9547014	mRNA		21.317	18.697	13.82	42.833	17.127	28.59	12.927	15.697	52.363	40.983	35.61	26.66	25.827	22.247	21.897	20.643	26.613	21.663	21.747	29.31	13.517	50.697	19.843	26.033	21.917	50.893	47.967	29.553	34.757	162.89	5.72	4.767
Ca_TC01207	Ca1:9551946-9556632	mRNA		17.513	91.493	10.21	8.547	5.277	87.04	154.927	158.773	26.797	36.303	40.767	37.247	35.173	44.997	41.83	44.8	49.493	60.643	79.273	12.473	10.917	9.75	17.123	28.463	29.113	20.26	15.353	28.703	17.647	1285.02	14.1	3.07
Ca_TC01208	Ca1:9544881-9552985	mRNA		27.86	30.503	18.63	51.46	25.77	38.203	19.707	15.933	42.607	40.717	32.28	31.943	23.843	25.093	24.207	23.743	19.623	21.967	16.86	34.647	14.68	46.017	23.59	22.583	33.307	74.453	44.077	36.11	41.923	840.685	8.815	5.15
Ca_TC01209	Ca1:9553717-9556839	mRNA		29.627	17.493	3.02	4.58	5.297	19.117	22.987	70.563	9.58	9.31	8.68	6.84	9.203	30.963	22.553	15.073	34.187	13.703	58.397	4.727	4.38	4.873	13.08	23.743	0.76	0.697	2.247	6.057	5.813	17.665	0.225	2.143
Ca_TC01210	Ca1:9565528-9578676	mRNA		14.067	13.317	9.3	20.51	4.64	16.997	8.81	7.19	9.97	13	10.583	11.12	5.733	7.297	7.4	8.103	8.747	8.377	5.897	8.837	3.907	10.27	7.97	4.67	10.207	30.73	27.343	10.007	14.07	557.06	3.18	1.627
Ca_TC01211	Ca1:9565436-9578780	mRNA		7.43	12.373	4.93	13.493	3.283	9.327	7.233	1.55	26.94	11.943	12.79	9.017	8.307	3.887	4.197	4.277	2.517	3.423	2.627	6.363	1.65	15.287	1.703	7.667	4.93	13.683	5.757	6.67	8.26	897.68	3.47	1.967
Ca_TC01212	Ca1:9580902-9585243	mRNA		8.167	7.36	4.18	8.723	3.437	9.403	6.067	5.81	14.727	11.973	10.987	8.7	7.71	9.76	9.77	7.857	7.513	7.677	5.83	7.417	3.797	16.547	5.937	5.917	13.61	20.507	16.793	16.163	16.137	413.5	3.395	1.95
Ca_TC01213	Ca1:9590652-9593534	mRNA		14.113	14.87	71.8	12.583	2.69	7.407	17.323	12.283	18.583	8.66	9.737	11.21	5.503	8.033	11.767	24.457	27.577	23.257	26.45	29.06	5.257	25.643	44.853	30.613	24.577	6.45	1.853	94.843	19.8	1001.71	1.37	19.6
Ca_TC01214	Ca1:9592343-9598316	mRNA		30.777	22.36	88.39	21.89	10.833	13.19	18.18	31.653	62.92	26.887	36.94	35.007	29.873	26.27	34.85	60.12	69.52	58.69	25.743	37.883	5.483	21.58	83.24	37.05	63.46	14.9	24.443	36.24	25.23	2014.8	4.675	6.103
Ca_TC01215	Ca1:9601256-9605914	mRNA		37.83	37.917	22.78	72.62	59.487	38.747	24.617	26.583	47.373	61.67	82.737	92.737	77.213	47.39	42.367	34.107	27.6	24.62	26.747	63.023	90.523	36.723	43.203	66.773	38.917	57.387	107.577	25.983	44.077	738.685	5.875	7.017
Ca_TC01216	Ca1:9601269-9613420	mRNA		37.427	49.867	21.65	72.913	55.01	36.793	31.897	18.903	56.77	60.633	82.46	78.493	71.573	46.137	42.867	28.383	20.86	23.18	19.427	61.953	90.047	37.217	32.197	48.763	38.497	57.167	65.687	25.56	43.467	3572.66	8.59	8.2
Ca_TC01217	Ca1:9615324-9618303	mRNA		14.43	9.553	0.8	2.033	3.95	33.68	68.643	101.513	3.17	2.31	2.75	2.737	1.393	1.767	1.813	1.727	13.44	3.113	37.097	2.493	0.983	7.193	8.55	1.4	0.39	0.013	0.12	0.097	0.13	6.5	0.035	32.457
Ca_TC01218	Ca1:9628996-9636387	mRNA		2.26	3.023	4.25	0.29	0	0.957	0.88	0.397	4.577	2.573	5.273	4.697	2.917	3.15	2.527	2.32	2.167	7.57	3.17	0.323	0.773	1.103	6.61	6.207	0.197	1.307	11.377	7.247	3.547	11	0.025	0.123
Ca_TC01219	Ca1:9645183-9646241	mRNA		5.93	0.207	2.09	2.74	0.47	3.037	2.59	4.227	4.593	8.573	6.747	6.423	5.857	4.147	4.89	5.367	7.123	4.943	5.253	3.447	0.8	4.24	0.98	4	2.663	9.693	4.923	2.973	3.02	34.37	1.035	0.143
Ca_TC01220	Ca1:9644866-9648048	mRNA		11.787	0.75	3.17	3.893	0.67	6.313	4.947	6.757	4.75	10.243	8.86	7.613	6.1	7.157	7.173	5.82	5.73	4.993	6.067	4.487	1.9	7.997	1.263	8.51	5.357	13.347	5.343	5.683	7.727	466.63	2.03	0.47
Ca_TC01221	Ca1:9652745-9655063	mRNA		8.653	2.237	4.16	4.883	7.14	1.83	5.773	6.777	2.137	10.943	11.81	11.797	10.207	18.663	16.743	11.02	4.603	4.683	6.483	8.14	24.983	1.883	7.71	13.093	4.333	3.937	8.033	2.83	1.263	282.5	3.575	2.03
Ca_TC01222	Ca1:9657124-9659879		lncRNA	6.767	3.527	7.82	5.52	1.13	4.473	4.1	3.163	9.8	6.653	7.61	6.597	7.79	7.217	7.497	6.177	6.033	4.62	3.097	4.783	0.78	3.687	2.22	3.177	1.403	3.527	1.647	2.37	1.617	61.5	1.16	1.18
Ca_TC01223	Ca1:9661086-9664565	mRNA		3.06	2.097	5.08	2.83	2.483	2.65	3.337	2.05	2.907	3.06	2.573	1.99	1.787	2.013	2.267	3.063	2.533	3.573	2.5	1.543	0.703	3.687	1.507	2.863	1.77	5.32	3.7	4.61	2.78	235	0.97	0.467
Ca_TC01224	Ca1:9664998-9676867	mRNA		4.683	1.97	1.65	6.937	0.373	7.02	1.267	5.54	10.047	8.11	7.947	6.053	6.463	6.367	6.067	4.697	3.78	4.973	3.81	4.973	2.817	15.267	1.49	1.373	1.51	6.393	11.027	6.26	7.57	71.5	0.12	0.21
Ca_TC01225	Ca1:9678256-9679828	mRNA		6.297	2.96	13.78	2.063	2.33	3.3	26.367	21.443	1.743	7.747	9.31	10.767	15.057	29.89	40.56	48.503	33.943	36.577	34.88	8.64	7.44	3.593	13.727	20.87	4.18	0.35	13.94	5.517	3.393	153.5	0.81	0.937
Ca_TC01226	Ca1:9695524-9697589	mRNA		2.563	3.29	1.63	0.287	0.08	4.253	1.447	2.417	5.117	5.877	4.04	3.043	2.233	1.88	1.867	2.697	1.78	2.537	6.067	2.147	0.103	2.013	2.027	4.13	1.52	0.197	0.443	1.327	1.22	21.5	0.305	0.333
Ca_TC01227	Ca1:9698685-9700737	mRNA		3.417	1.5	0.09	0.097	0.01	2.773	0.94	3.107	8.727	28.733	35.1	32.523	33.983	56.937	71.713	92.38	67.23	47.237	6.697	65.843	0.453	3.94	1.72	2.427	71.09	0.93	1.037	9.673	36.023	662	2.635	0.013
Ca_TC01228	Ca1:9700849-9705926	mRNA		9.083	7.53	12.82	7.343	7.157	4.8	7.48	5.877	7.517	8	8.247	8.053	8.693	9.35	10.693	11.343	6.66	8.813	7.763	10.877	3.977	11.287	5.677	14.077	8.093	8.417	7.883	13.113	13.923	746	3.37	1.98
Ca_TC01229	Ca1:9706417-9709580	mRNA		6.807	5.027	4.09	8.48	1.997	7.71	3.16	3.963	11.333	14.28	13.78	12.333	12.08	9.593	9.373	9.327	7.467	7.673	10.003	10.54	6.15	13.62	5.203	7.53	9.62	13.787	13.657	14.787	13.367	175.5	2.885	1.237
Ca_TC01230	Ca1:9711492-9715232	mRNA		0.997	0.303	1.1	4.763	0.047	0.733	0.177	0.537	1.037	1.57	2.023	1.777	1.967	0.797	0.887	0.5	0.93	0.95	1.743	0.8	1.65	1.367	0.4	1.02	0.5	0.18	13.063	0.87	0.58	325	6.085	0.123
Ca_TC01231	Ca1:9716202-9716930		lncRNA	0	0	0	0	0	0	0	0	0	0.433	1.13	0.417	0.05	0.047	0	0	0	0	0	0	0.247	0	0	0	0	0	0.04	0	0	0	0	0
Ca_TC01232	Ca1:9724229-9729633	mRNA		23.64	17.103	12.35	44.273	7.813	26.333	11.143	11.52	38.037	32.233	32.343	34.377	34.923	30.183	30.37	26.083	17.863	22.877	19.873	49.667	11.96	49.14	18.457	43.427	19.94	51.963	44.793	39.017	53.823	670	3.5	2.127
Ca_TC01233	Ca1:9731193-9732250	mRNA		2.463	1.593	0.71	0.04	0.013	4.17	0.51	2.54	6.49	6.28	5.143	4.97	3.04	4.273	2.89	1.793	1.92	1.51	6.957	4.813	0.363	1.723	2.25	1.79	0.517	0.097	0.027	1.817	1.263	7.5	0.035	0.033
Ca_TC01234	Ca1:9736175-9737301	mRNA		271.31	167.787	178.24	404.327	49.49	473.95	125.587	205.407	386.883	442.63	389.45	288.817	220.14	176.327	203.56	302.6	378.333	266.243	117.86	152.517	57.16	278.797	135.93	119.67	220.127	653.35	624.413	219.973	273.737	1816	30.035	30.483
Ca_TC01235	Ca1:9740444-9743005	mRNA		63.11	23.563	29.4	17.523	50.54	33.473	25.397	28.547	34.493	34.727	37.433	40.013	40.3	46.77	47.01	48.593	48.653	39.943	21.9	27.263	27.643	14.657	30.41	20.53	55.98	31.57	5.837	39.14	29.38	1641.31	81.76	3.66
Ca_TC01236	Ca1:9741142-9742830	mRNA		53.977	13.187	20.27	45.217	39.64	27.343	19.32	41.813	36.367	36.297	44.93	45.127	57.13	50.697	50.203	49.517	55.003	45.093	66.017	78.58	83.137	49.75	31.223	64.257	46.487	36.73	6.62	105.81	71.77	330.195	48.31	7.497
Ca_TC01237	Ca1:9743852-9747483	mRNA		21.073	20.153	11.6	37.583	22.587	14.207	14.48	11.58	23.113	21.177	25.353	26.553	27.383	30.123	29.24	23.62	14.33	16.67	19.803	30.457	20.477	34.337	22.09	16.987	26.543	16.747	53.353	44.827	34.14	1079	7.78	6.363
Ca_TC01238	Ca1:9749327-9751655	mRNA		52.773	23.41	60.92	7.023	0.767	28.15	22.89	41.81	32.7	15.37	20.483	18.653	27.38	47.863	53.273	44.59	16.16	25.267	22.057	10.733	3.49	4.637	14.463	13.213	8.423	1.23	0.337	5.823	4.697	370.695	22.665	0.867
Ca_TC01239	Ca1:9749074-9752288	mRNA		22.59	10.587	27.33	3.187	0.147	11.767	10.213	14.61	9.593	4.147	4.67	6.463	7.003	17.47	15.347	14.627	4.197	6.863	9.59	6.08	0.967	2.603	4.383	6.92	3.5	0.477	0.06	1.74	1.997	498.305	10.195	0.327
Ca_TC01240	Ca1:9754594-9755768	mRNA		56.287	67.723	54.49	23.013	0.403	54.58	34.97	32.337	92.15	24.05	23.283	21.653	18.057	42.867	43.803	63.163	44.723	76.337	22.753	9.317	4.227	23.77	3.707	25.693	24.737	3.767	4.22	159.28	33.02	446.955	17.9	0.233
Ca_TC01241	Ca1:9755339-9757695	mRNA		0.17	0.017	0.1	0.357	0.113	0.077	0.007	0.03	0.163	0.287	0.157	0.163	0.103	0.107	0.09	0.173	0.197	0.133	0.083	0.033	0.14	0.103	0.033	0.1	0.357	0.237	2.073	0.57	0.8	5.545	0.005	0.033
Ca_TC01242	Ca1:9763962-9767590	mRNA		16.567	20.203	0.22	1.633	42.917	27.37	25.243	20.523	298.2	200.897	210.73	129.177	273.11	199.643	193.463	113.247	74.347	182.183	191.907	36.063	304.903	41.777	20.52	187.707	14.013	6.573	1.24	35.057	58.503	24.05	2.74	0.233
Ca_TC01243	Ca1:9764831-9769271	mRNA		448.603	1329.02	34.9	4.443	67.81	1579.72	1544.51	2833.91	646.27	506.087	410.39	569.133	563.727	633.277	497.107	631.753	826.483	960.53	2477.11	367.467	398.043	367.55	346.743	863.157	768.113	195.037	8.18	456.337	542.067	2568.28	108.865	0.083
Ca_TC01244	Ca1:9776572-9777262		lncRNA	0.023	0.017	0.15	0.027	0	0.017	0.037	0	0.05	0.083	0.077	0.053	0.2	0.13	0.08	0.06	0	0.017	0.04	0.073	0.057	0.033	0.017	0	4.103	0.013	0.117	0.06	0.307	0	0	0
Ca_TC01245	Ca1:9796370-9811729	mRNA		78.757	103.13	113.29	51.327	81.087	235.103	95.923	117.38	104.147	83.62	68.1	62.373	50.603	42.793	47.93	60.123	95	104.48	104.097	65.633	23.36	57.437	93.807	69.727	81.803	31.983	19.113	94.277	76.977	2664.41	15.525	19.59
Ca_TC01246	Ca1:9783896-9792229	mRNA		2.45	0.773	0.53	0.947	1.203	1.833	0.433	1.513	4.22	11.147	11.067	9.977	9.253	6.01	9.607	9.157	8.44	6.657	3.67	32.81	1.53	4.12	1.177	1.84	28.577	0.19	0.477	8.507	26.237	664	0.33	0.24
Ca_TC01247	Ca1:9796016-9796896	mRNA		0.51	0.313	0.18	0.72	0.007	0.577	0.18	0.177	0.177	0.67	0.723	1.077	0.82	0.74	0.857	0.88	0.213	0.49	0.39	3.487	0.27	2.353	0.5	1.963	3.757	1.04	0.703	5	7.413	32.39	0.35	0.173
Ca_TC01248	Ca1:9800298-9811648	mRNA		14.72	13.797	6.38	19.25	19.383	13.843	11.86	11.303	13.337	25.253	25.94	27.733	25.757	22.263	22.577	16.143	10.677	13.373	12.803	25.533	27.873	16.737	23.15	19.577	15.92	21.547	39.293	16.057	19.563	1193.88	8.235	2.593
Ca_TC01249	Ca1:9812638-9818405	mRNA		33.013	15.563	14.29	15.243	21.097	5.81	8.453	4.443	7.803	14.313	12.057	14.307	10.583	7.847	9.24	11.533	16.893	22.073	16.603	20.11	5.09	13.273	55.42	8.813	10.927	2.543	3.623	74.717	10.48	605.195	2.485	12.503
Ca_TC01250	Ca1:9824341-9828243	mRNA		12.673	13.233	31.43	3.397	0	10.29	11.54	9.877	18.38	19.457	19.867	20.673	21.017	15.14	16.173	17.497	20.587	17.93	22.167	11.52	11.373	10.44	33.943	9.1	35.83	0.99	0.223	5.103	15.403	836	4.135	2.177
Ca_TC01251	Ca1:9835285-9836620	mRNA		0.563	0.057	0.69	0.047	0	0.083	0.083	0.247	1.53	0.627	1.123	1.413	2.82	1.543	1.167	1.01	1.31	0.733	0.487	0.303	0.293	0.677	1.19	0.343	1.273	0.03	0.04	0.107	0.413	4.5	0.025	0.113
Ca_TC01252	Ca1:9850046-9851861	mRNA		0	0	0	0	0	0	0	0.013	0	0.083	0.55	0.977	3.703	10.693	12.107	25.733	30.68	25.547	0.35	0.05	0.133	16.77	0.523	0.183	43.593	33.94	3366.56	18.97	53.61	2641.5	0.035	0
Ca_TC01253	Ca1:9853963-9855048		lncRNA	0	0	0	0	0	0	0	0	0	0.11	0.42	0.49	0.073	0	0	0	0	0	0	0.04	0.463	0.043	0	0	0.01	0.007	0.68	0	0	0	0	0
Ca_TC01254	Ca1:9855845-9859097	mRNA		11.147	8.443	9.03	15.523	7.42	9.11	7.45	8.99	14.847	12.637	14.69	14.68	16.82	15.513	13.907	11.543	11.107	10.813	11.147	16.367	32.173	16.78	8.89	24.9	19.817	13.403	17.44	24.603	28.237	633.5	6.615	2.803
Ca_TC01255	Ca1:9860122-9862674	mRNA		0.697	0.093	0.03	0.023	0	0.253	0.027	0.083	1.717	0.377	0.283	0.423	0.427	0.283	0.353	0.223	0.147	0.113	0.143	0.03	0.077	2.047	0.09	0.073	0.02	0.02	0.01	0	0.027	4	0.015	13.933
Ca_TC01256	Ca1:9863398-9866508	mRNA		0.68	0.76	0	0.01	0.013	8.083	13.463	18.45	1.933	8.703	18.453	19.423	19.363	4.577	2.897	1.773	4.43	3.483	7.37	0.803	79.213	2.01	1.683	4.403	3.273	0.09	0.447	0.36	0.223	43.5	2.75	1.473
Ca_TC01257	Ca1:9872918-9874874		lncRNA	0.59	0.32	0.25	0.443	0.573	0.23	0.58	0.303	1.22	1.16	0.997	0.887	0.467	0.877	0.693	0.4	0.37	0.33	0.403	0.733	0.273	0.973	0.33	0.5	0.313	0.263	0.67	0.333	0.377	16.91	0.16	0.15
Ca_TC01258	Ca1:9872950-9876777	mRNA		3.033	1.773	2.04	2.037	3.43	3.513	2.357	1.593	2.23	5.71	5.147	4.937	3.837	3.867	4.31	3.503	3.183	2.667	2.213	4.253	1.82	4.243	0.957	1.703	2.043	2.897	3.367	5.01	3.263	197.36	1.44	0.673
Ca_TC01259	Ca1:9883180-9889337	mRNA		7.35	6.973	4.25	9.19	1.65	14.047	6.283	3.973	12.56	12.663	8.713	7.287	6.307	5.227	6.213	7.03	4.163	6.733	3.743	6.593	1.313	13.207	4.433	4.93	6	15.4	11.723	8.85	8.797	308.675	0.95	0.803
Ca_TC01260	Ca1:9889535-9891150	mRNA		28.31	99.147	0.09	0.02	0	196.513	143.89	198.49	71.763	76.383	67.513	66.32	56.36	51.017	42.593	47.373	52.667	69.473	125.65	15.03	2.463	15.42	27.38	106.963	119.403	22.34	2.693	29.94	52.563	587.5	3.845	0.06
Ca_TC01261	Ca1:9895789-9897349	mRNA		0.8	2.96	0	0	0.037	15.14	1.693	14.687	3.84	9.73	7.057	5.813	7.893	12.88	12.347	6.927	3.84	1.31	8.087	0.26	0.14	0.113	8.543	0.25	0.01	0	0	0	0	0	0	0
Ca_TC01262	Ca1:9914499-9918864	mRNA		10.337	18.037	1.61	6.23	0.823	47.08	11.163	12.923	23.977	21.603	19.517	17.247	13.157	10.377	9.777	9.107	7.137	11.503	11.467	10.86	2.46	10.513	6.007	10.21	10.85	8.407	9.187	9.79	13.737	193.5	0.51	0.317
Ca_TC01263	Ca1:9920738-9926141	mRNA		17.473	17.88	20.76	12.937	8.497	17.543	17.573	16.957	23.26	24.07	22.65	20.087	17.79	17.28	17.65	15.287	14.29	16.003	16.497	19.937	7.297	25.833	14.413	11.74	15.7	18.673	15.207	18.86	15.887	289	23.305	4.41
Ca_TC01264	Ca1:9926930-9928902	mRNA		0.027	0	0	0.02	0	0	0.03	0.043	0.03	1.027	0.163	0.077	0.01	0	0.01	0	0.07	0.01	0	0	0.027	0.197	0.01	0	0	0.043	0.083	0.153	0.067	0	0	0
Ca_TC01265	Ca1:9929151-9930075	mRNA		0.307	0.347	0.12	0.2	0.42	0.187	0.27	0.13	0.61	29.1	38.713	18.027	0.33	0.59	0.377	0.207	0.233	0.087	0.34	0.917	16.243	0.797	0.83	0.14	0.177	0.2	0.227	0.373	0.223	1	0	0.113
Ca_TC01266	Ca1:9930847-9936424	mRNA		12.193	25.163	3.55	4.987	3.283	55.983	18.817	17.277	12.29	20.37	10.063	17.787	9.48	11.2	9.02	11.76	8.857	13.957	13.453	21.563	5.98	10.97	11.633	10.3	23.333	21.523	6.143	15.7	24.867	818.69	5.64	0.747
Ca_TC01267	Ca1:9930847-9936495	mRNA		3.77	13.41	0.77	3.347	1.243	20.593	11.073	1.233	18.97	21.083	25.867	13.383	13.87	3.34	5.42	3.283	1.387	2.3	4.333	11.37	2.133	17.853	1.537	13.673	4.533	6.93	0.69	6.343	10.577	542.81	2.675	0.97
Ca_TC01268	Ca1:9938008-9942096	mRNA		12.08	5.953	11.1	27.343	7.88	9.38	6.323	7.39	10.93	11.58	13.627	13.74	12.9	14.993	16.18	18.703	14.177	12.737	11.357	19.33	13.493	19.657	9.28	7.423	5.737	20.11	27.483	14.33	15.593	253	1.41	4.453
Ca_TC01269	Ca1:9950439-9959423	mRNA		16.763	17.517	23.37	9.843	0.39	13.953	9.797	7.597	34.577	26.253	22.77	17.347	13.877	11.09	11.287	12.097	15.15	15.723	10.073	10.243	1.793	25.763	28.59	19.53	5.503	19.397	35.74	8.57	8.317	131.175	1.6	1.28
Ca_TC01270	Ca1:9950744-9959121	mRNA		0	0	0	0	0	0	0	0	0.02	0	0	0	0	0	0.013	0	0	0.023	0	0	0	0.037	0.033	0.057	0	0.01	0.017	0	0	0	0	0
Ca_TC01271	Ca1:9962442-9964207	mRNA		1.697	3.92	0	0	0.11	5.367	16.507	16.583	0.25	3.813	3.94	4.453	4.123	5.157	4.69	5.833	8.85	5.877	16.343	0.4	0.277	0.533	0.043	2.47	0	0	0	0.643	0.017	0.5	0	0
Ca_TC01272	Ca1:9965689-9966808	mRNA		8.027	0.84	11.88	5.18	11.19	0.96	0.627	1.85	1.707	5.51	6.05	5.383	4.307	2.31	7.763	32.23	31.347	24.833	28.397	8.66	3.46	12.21	16.7	2.643	2.81	0.03	0.013	20.597	6.423	32	0.05	7.95
Ca_TC01273	Ca1:9981395-9991660	mRNA		11.467	3.36	12.74	5.26	65.497	3.65	2.16	3.327	1.983	3.597	4.053	4.323	3.817	3.923	3.46	2.713	1.367	2.437	5.073	0.447	0.353	0.97	1.417	3.453	3.177	0.503	0.583	5.757	11.573	101.215	0.02	1.417
Ca_TC01274	Ca1:9989950-9991601	mRNA		0.057	0	0	0.04	0.11	0	0	0.117	0	0.063	0.02	0.043	0	0	0	0.033	0	0	0.03	0	0.007	0	0.027	0	0	0	0	0	0	0.785	0	0
Ca_TC01275	Ca1:10000001-10000409		lncRNA	0	0	0	0	0	0	0	0	0	0	0	0	0	0	0	0	0	0	0	0	0	0	0	0.047	0.043	0.03	5.497	0	0.443	0	0	0
Ca_TC01276	Ca1:10006137-10011852	mRNA		28.81	98.39	15.39	28.25	55.16	61.413	123.177	85.883	123.393	127.047	102.707	92.307	126.063	97.063	116.987	86.29	87.31	67.937	84.413	127.73	55.313	92.963	101.593	78.983	41.45	1.653	50.633	62.5	47.447	755.015	10.02	8.94
Ca_TC01277	Ca1:10005889-10011466	mRNA		1.903	2.59	0.72	1.723	1.497	2.797	3.927	5.407	5.14	6.947	6.06	4.947	7.15	4.527	5.94	5.12	4.557	4.43	6.907	8.88	5.367	5.737	7.577	3.957	2.177	0.797	5.043	4.93	3.653	44.775	0.895	1.53
Ca_TC01278	Ca1:10018156-10023069	mRNA		4.243	8.11	4.75	12.253	6.43	7.663	8.573	10.337	6.34	8.427	11.11	12.1	19.367	13.513	12.19	13.71	19.26	26.237	18.233	4	54.97	12.18	15.917	15.31	4.173	2.29	7.903	31.647	6.063	87.5	0.625	2.09
Ca_TC01279	Ca1:10032121-10033956	mRNA		17.273	1.007	9.8	0.043	0	0.053	0.44	0.277	0.497	1.463	0.717	0.557	3.51	9.133	10.31	11.093	2.433	2.267	6.267	0.18	0.357	0.297	45.723	4.497	0.437	0.053	0.02	0.01	0.037	1	0	0.073
Ca_TC01280	Ca1:10034925-10044257	mRNA		6.48	5.633	3.78	8.577	1.603	6.82	4.733	3.68	11.657	9.77	8.293	7.567	6.263	5.427	5.877	5.567	3.81	4.28	3.297	5.46	1.9	9.44	2.727	3.453	5.32	10.74	7.047	6.813	8.427	865.5	8.5	1.153
Ca_TC01281	Ca1:10045354-10048894	mRNA		16.383	10.32	15.15	11.28	6.91	8.16	10.71	12.077	8.437	8.23	7.083	6.417	6.997	9.663	11.03	15.107	18.68	20.58	22.793	13.223	6.557	20.163	10.457	27.283	10.103	6.637	1.83	30.777	20.673	419.755	7.62	4.27
Ca_TC01282	Ca1:10047059-10051636	mRNA		0.56	0.063	0.05	1.397	0.01	0.237	0.03	0.05	0.723	1.033	3.023	4.433	3.827	0.25	0.09	0.06	0.023	0.03	0.293	7.567	0.457	0.303	0.017	0.067	0.07	0.087	0.69	0.187	0.077	3.745	0.02	0.02
Ca_TC01283	Ca1:10065228-10069357	mRNA		31.057	106.93	29.44	20.78	0.01	11.39	34.967	6.123	54.66	39.087	30.783	28.357	20.707	17.887	22.363	30.167	51.593	46.397	42.847	16.897	4.273	42.227	174.417	21.027	19.633	68.063	3.777	73.037	40.703	648	2.625	0.857
Ca_TC01284	Ca1:10087154-10087930		lncRNA	0	0.137	0	0.217	0	0.163	0.393	0.193	0.147	0.557	0.09	0.057	0.207	0.36	0.44	0.293	0.223	0.253	0.873	0.03	0.2	0.54	0.657	0.267	7.723	0.077	0.39	0.023	1.453	1	0	0
Ca_TC01285	Ca1:10087587-10089361	mRNA		0.173	0.247	0.23	0.147	0	0.08	1.263	0.573	0.32	0.377	0.213	0.19	0.597	1.143	1.31	0.953	1.133	1.153	1.887	0.053	0.243	0.213	4.883	2.437	0.347	0	0.243	0.283	0.35	2.5	0.065	0.013
Ca_TC01286	Ca1:10092256-10096221		lncRNA	0.427	0.323	2.17	0	0	0.123	0.127	0.03	0.437	0	0.023	0.023	0.08	0.057	0.053	0.05	0.27	0.163	0	0	0	0.303	2.77	0.46	0	0	0	0.06	0	0	0	0
Ca_TC01287	Ca1:10105595-10108691	mRNA		1.337	0.223	1.49	0.35	0.81	0.42	0.07	0.16	2.147	2.917	1.91	1.223	1.387	0.663	0.647	0.613	0.71	0.62	0.733	0.957	1.343	0.707	0.973	0.497	0.52	0.793	0.427	1.037	0.867	26	0.675	0
Ca_TC01288	Ca1:10111109-10123197		lncRNA	1.453	0.11	0.19	0.927	0.043	0.903	0.173	0.067	1.433	2.587	2.227	1.257	0.92	1.07	1.457	2.167	1.307	1.063	0.207	0.313	0.04	0.8	1.377	1.263	0.197	1.657	2.34	1.33	0.723	14.5	0.245	0.023
Ca_TC01289	Ca1:10112767-10114806	mRNA		119.223	64.227	66.74	192.79	32.247	148.66	59.043	89.933	154.55	199.507	179.857	143.733	100.637	82.57	92.823	119.203	131.197	101.39	68.52	103.917	69.92	162.49	68.53	79.397	109.82	306.16	413.433	138.14	145.617	1349.5	16.265	20.257
Ca_TC01290	Ca1:10126076-10130932	mRNA		2.007	1.793	5.15	0.357	0.23	3.08	3.01	4.043	3.787	6.663	7.753	7.04	8.693	10.553	12.853	11.84	6.327	8.013	8.653	2.523	1.65	4.867	5.843	4.117	0.653	7.19	1.813	0.517	0.53	821.455	1.25	5.703
Ca_TC01291	Ca1:10129672-10139999	mRNA		7.13	6.303	5.33	5.79	1.68	7.117	5.62	2.897	15.347	9.603	8.093	7.173	5.553	5.993	6.937	8.027	5.233	7.043	3.013	4.987	1.393	15.43	4.173	4.563	4.837	9.02	3.027	7.667	8.63	165.045	1.44	1.27
Ca_TC01292	Ca1:10140137-10143912	mRNA		4.673	9.167	4.73	4.87	4.84	2.513	6.127	3.017	5.8	3.933	4.253	3.537	3.71	4.957	6.557	6.297	4.173	5.653	4.76	3.53	2.3	7.757	4.917	4.713	2.193	1.64	3.35	8.373	2.103	128.485	1.22	1.313
Ca_TC01293	Ca1:10142986-10145749	mRNA		6.813	25.127	0.52	7.007	0.067	23.157	25.937	41.72	3.257	1.773	1.933	2.337	1.9	1.71	1.447	1.63	3.28	2.003	18.533	0.313	0.24	1.233	0.11	1.68	0.653	0.017	0.087	0.503	0.883	2.515	0.015	0
Ca_TC01294	Ca1:10146869-10148499	mRNA		0.123	0.077	0	0.033	0	0.07	0.02	0.01	0.147	0.02	0.02	0.113	0.407	0.277	0.177	0.127	0.09	0.027	0.017	0	0.05	3.32	0.177	0	0.007	0.007	0.343	0.08	0.03	0	0.015	0.07
Ca_TC01295	Ca1:10153712-10157096	mRNA		8.593	7.63	6.43	7.807	9.973	8.017	6.213	6.367	13.247	17.88	15.693	13.57	13.237	11.173	12.267	11.937	10.66	10.39	9.887	9.153	14.763	13.22	11.443	9.023	7.953	7.67	14.387	12.177	11.54	306	3.265	2.443
Ca_TC01296	Ca1:10161052-10173876	mRNA		22.667	28.907	20.65	21.133	3.07	44.48	26.013	30.837	38.19	28.13	30.5	33.54	39.807	26.283	26.157	29.047	34.43	29.58	37.667	28.45	15.86	35.717	56.787	24.177	409.123	34.047	54.983	232.907	414.677	9989.28	13.925	4.12
Ca_TC01297	Ca1:10163101-10164938	mRNA		0.053	1.21	0	0.033	0.02	0.09	0.42	0.07	0.133	0.027	0.097	0.96	14.633	5.81	2.513	0.483	0.897	2.603	0.877	0.207	8.257	0.223	3.383	0.153	0	0.207	0.137	0.063	0.177	1.01	0.04	0.143
Ca_TC01298	Ca1:10173351-10173846		lncRNA	4.16	2.857	3.91	6.867	0.23	6.323	3.63	5.07	3.727	5.19	5.973	6.17	7.113	4.297	5.037	5.317	8.173	4.5	10.583	11.05	3.817	9.89	4.947	13.71	75.97	4.823	9	71.61	183.807	28.08	0.175	0.6
Ca_TC01299	Ca1:10184897-10187455	mRNA		0.35	0.273	0.06	1.557	0.087	0.08	0.183	0.12	0.223	0.097	0.1	0.093	0.143	0.573	0.79	0.513	0.147	0.13	0.86	0.013	0	0.087	0.303	0.2	0.01	0.09	0.003	0	0	5	0.015	0.093
Ca_TC01300	Ca1:10191329-10191671		lncRNA	1.837	0.113	4.62	0	0.063	0.06	0	0	0	0	0	0	0	0	0	0	0.067	0	0.28	0	0	0	0.157	0	0	0	0.19	0	0	0	0	0.18
Ca_TC01301	Ca1:10194043-10199110	mRNA		0.37	0.46	0.51	0.43	0.537	0	0.14	0.013	0.017	0.007	0.007	0.003	0.007	0	0	0.003	0.01	0.01	0.003	0.003	0	0.003	0.033	0.003	0	0.003	0.007	0.01	0	0	0	0.287
Ca_TC01302	Ca1:10200853-10201496	mRNA		2.65	4.527	0.96	2.637	3.313	0	1.33	0	0	0.05	0.063	0	0	0	0.07	0.277	0.777	0.357	0.557	0	0.04	0	0.53	0.383	0	0	0.647	0	0	0	0	3.033
Ca_TC01303	Ca1:10204249-10208916	mRNA		180.29	211.837	298.38	139.017	188.207	117.423	169.303	172.167	185.177	154.253	143.957	145.2	145.717	202.54	213.637	212.04	228.54	208.687	178.243	174.24	67.73	220.667	268.137	177.43	230.39	162.71	152.437	211.047	185.4	2347	114.83	70.243
Ca_TC01304	Ca1:10211498-10213509	mRNA		56.957	12.913	42.18	282.83	3.55	29.25	3.093	51.03	160.183	179.46	171.47	114.763	100.52	59.987	70.873	86.047	86.053	58.137	105.053	106.693	85.753	207.12	16.68	145.217	34.817	12.707	190.3	117.703	186.2	0	0	3.333
Ca_TC01305	Ca1:10211410-10213802	mRNA		392.92	198.56	201.72	703.853	81.117	452.78	135.997	167.15	579.763	369.43	354.27	300.243	188.09	149.853	172.843	231.127	324.88	223.177	117.497	244.943	157.78	405.817	130.993	154.337	327.54	955.173	831.59	312.207	421.97	6325.5	56.795	43.997
Ca_TC01306	Ca1:10215102-10217824	mRNA		3.34	2.327	2.92	2.94	6.35	2.457	2.573	3.04	2.273	3.923	4.257	4.12	3.277	3.453	3.797	4.33	3.91	4.023	3.467	5.203	7.83	3.663	2.097	4	3.643	2.413	3.543	4.897	3.677	134	0.395	0.49
Ca_TC01307	Ca1:10219418-10222453	mRNA		0	0	0	0	0	0	0	0.187	0.017	23.65	56.767	50.747	15.24	2.14	1.22	0.63	0.443	1.527	0.227	1.49	175.31	1.803	0.013	0	0.11	0.047	1.49	0.033	0.097	0	0	0
Ca_TC01308	Ca1:10224088-10231382	mRNA		24.557	22.477	20.82	36.537	26.67	25.903	20.877	17.363	27.777	27.103	29.03	28.53	25.917	25.62	27.183	25.15	26.1	23.6	21.403	27.007	28.413	31.447	13.267	20.21	18.17	24.107	19.953	28.443	29.143	1000.23	8.3	5.69
Ca_TC01309	Ca1:10233419-10234230	mRNA		0.193	0.143	0.83	0.087	0	0.02	0.86	0.3	0	0.037	0.133	0.087	0.16	0.5	0.14	0.533	0.467	0.277	1.107	0.08	0.11	0	1.02	0.983	0.037	0.013	0.123	0.133	0.343	1	0	0.04
Ca_TC01310	Ca1:10241794-10244579	mRNA		9.563	0.3	2.97	0	0	0.15	1.203	0.48	0.157	0.01	0.127	0.177	0.26	0.37	0.533	0.653	1.147	0.443	0.147	0	0	0.01	2.963	2.477	0	0.007	0	0.023	0	0	0	0
Ca_TC01311	Ca1:10264888-10270967	mRNA		2.947	1.447	0.14	1.507	4.58	8.11	1.717	4.163	10.077	18.1	15.497	13.61	6.837	2.717	2.577	2.077	2.803	2.423	3.753	13.217	1.26	11.573	0.873	2.993	4.777	5.583	0.447	6.363	12.507	66.5	0.115	0.057
Ca_TC01312	Ca1:10272421-10276689	mRNA		3.513	3.947	2.38	7.983	0.08	6.133	2.063	1.577	13.66	9.113	8.58	6.61	5.27	4.443	5.023	5.13	5.427	6.267	4.84	2.927	1.75	16.31	2.767	4.91	6.137	11.477	3.053	12.517	13.06	102.5	0.475	0.8
Ca_TC01313	Ca1:10274068-10278515	mRNA		79.943	36.423	125.76	108.17	384.993	32.937	42.493	42.083	28.743	36.79	43.887	44.657	57.84	82.49	93.343	118.063	86.04	80.653	48.313	67.867	18.557	36.757	48.197	47.37	47.71	28.573	12.85	55.473	38.6	609.5	12.29	16.37
Ca_TC01314	Ca1:10281020-10285257	mRNA		1.117	1.69	0.35	0.143	0.253	1.09	0.58	0.943	0.573	3.153	1.173	0.64	1.123	1.78	1.77	0.567	0.367	0.267	0.76	1.92	0.513	0.417	0.343	0.273	0.16	0.03	0.087	0.393	0.263	19.91	0.115	0.107
Ca_TC01315	Ca1:10291273-10292625	mRNA		0.993	0	0	0	0.197	2.19	1.733	0.83	1.243	0.67	0.96	0.233	0.403	0.49	0.18	0.357	0.963	0.423	0.103	0.08	0.173	0.53	0.923	0.21	0.72	1.757	3.053	0.077	0.227	5.09	0.36	0.063
Ca_TC01316	Ca1:10286250-10293756	mRNA		41.51	23.8	37.98	42.25	34.467	48.337	34.817	49.373	40.377	49.233	40.5	35.007	34.1	47.243	48.953	50.697	58.887	47.883	34.273	44.397	24.343	59.673	45.977	28.59	32.41	60.21	43.087	31.457	51.78	1175	34.78	7.26
Ca_TC01317	Ca1:10297314-10303210	mRNA		31.387	25.53	32.87	35.793	16.21	30.75	22.573	23.24	41.86	42.743	35.393	29.733	26.983	26.98	29.887	33.213	32.577	42.903	28.9	30.777	19.65	60.13	27.09	24.773	26.883	53.753	44.673	62.77	50.63	1926.5	22.525	8.4
Ca_TC01318	Ca1:10304430-10308784	mRNA		6.277	17.073	2.03	6.467	0.72	43.933	22.473	13.597	18.193	12.877	15.277	14.397	10.283	12.473	13.827	16.267	6.173	17.383	6.753	5.64	6.417	13.073	6.173	13.63	11.313	9.13	6.03	25.79	19.373	111.365	0.905	0.963
Ca_TC01319	Ca1:10306039-10308589	mRNA		4.27	5.993	0.49	2.723	0.427	25.11	10.867	11.93	18.287	15	17.873	11.943	10.363	9.08	13.223	14.14	7.557	12.52	4.047	1.563	1.767	3.873	3.61	5.02	3.593	4.27	6.483	8.25	3.627	10.635	0.22	0.327
Ca_TC01320	Ca1:10309451-10312971	mRNA		1.147	0.74	0.78	0.897	1.033	0.937	0.77	0.537	1.363	1.523	1.49	1.47	1.53	1.2	1.173	1.143	0.763	1.11	0.63	1.31	1.32	2	0.62	1.48	1.29	1.267	2.03	1.807	2.153	111.5	1.07	0.153
Ca_TC01321	Ca1:10314232-10320615	mRNA		15.09	11.823	13.14	15.263	2.2	13.427	4.1	3.437	14.803	10.81	10.647	11.513	12.9	10.837	8.283	7.893	4.903	7.91	6.333	10.633	2.243	16.323	3.297	7.537	21.94	11.18	0.367	16.6	21.663	847.775	1.415	2.1
Ca_TC01322	Ca1:10321677-10327987	mRNA		5.777	2.453	2.67	9.1	0.43	6.503	2.417	2.143	12.867	10.817	8.95	6.937	6.2	6.267	6.35	6.767	7.627	8.733	3.233	4.257	2.217	22.293	2.51	1.363	2.683	15.573	2.987	14.013	18.973	252.925	0.81	0.583
Ca_TC01323	Ca1:10331078-10337709	mRNA		4.633	2.883	0.03	0.097	0	2.933	0.81	3.98	54.467	114.973	73.193	43.263	23.04	25.61	28.487	31.06	44.26	42.423	5.467	9.79	17.43	132.703	0	1.003	9.42	0.383	1.03	65.36	84.17	30	0	0.077
Ca_TC01324	Ca1:10338513-10343949	mRNA		3.013	0.567	0.17	4.84	0.06	0.99	0.16	0.27	3.793	3.147	3.377	3.27	2.727	1.893	1.813	2.177	3.05	2.733	1.117	3.137	1.157	10.93	0.44	1.227	13.367	0.93	0.31	12.647	14.457	88.5	0.01	0.043
Ca_TC01325	Ca1:10354976-10364912	mRNA		22.377	47.137	30.93	23.533	200.553	8.453	22.577	15.173	16.077	9.887	12.96	13.02	22.977	39.62	40.333	32.533	18.053	28.313	26.683	25.403	7.523	27.377	89.423	39.42	42.727	5.437	26.083	49.54	48.603	933.105	17.375	37.673
Ca_TC01326	Ca1:10355108-10356011	mRNA		0.723	1.127	0.87	0.13	4.147	0.2	0.767	0.223	0.297	0.32	0.32	0.177	0.557	1.047	1.05	0.77	0.32	0.35	0.317	0.193	0.06	0.3	2.833	0.88	0.99	0.153	0.82	0.393	0.357	26.895	0.555	0.253
Ca_TC01327	Ca1:10364916-10369918	mRNA		0.01	0.047	0.15	0.043	0.023	0.053	0.07	0.147	0.053	2.677	0.86	0.15	0.113	0.163	0.173	0.11	0.15	0.127	0.283	0.057	0.117	0.173	0.23	0.13	0.033	0.033	0.107	0.057	0.007	0.5	0.025	0.043
Ca_TC01328	Ca1:10379656-10384222	mRNA		14.947	11.777	14.14	19.74	12.71	10.42	8.053	6.477	16.317	14.223	12.74	11.8	10.697	9.493	9.32	8.697	8.82	9.24	8.447	12.253	3.683	22	8.26	8.08	13.59	15.743	13.163	14.92	23.43	935.245	5.65	3.52
Ca_TC01329	Ca1:10386721-10392387	mRNA		17.35	6.473	8.24	12.357	0.007	9.05	4.267	2.777	9.27	15.81	12.783	10.697	10.227	10.1	10.257	9.73	8.28	9.21	4.713	8.79	2.203	12.757	6.663	12.13	6.003	19.497	4.607	32.257	21.193	594	17.125	1.26
Ca_TC01330	Ca1:10405502-10409778	mRNA		7.097	17.153	3.26	2.663	2.593	3.13	14.63	2.957	0.387	0.097	0.117	0.08	0.007	0.057	0.067	0.043	0.973	0.1	1.317	0	0	0.17	0.087	0.083	0.243	0.007	0.073	0.05	0.03	0.5	0	0.257
Ca_TC01331	Ca1:10393250-10397688	mRNA		33.503	30.917	9.93	4.667	7.153	12.213	21.833	16.337	20.54	58.347	53.857	41.107	34.27	28.22	27.617	24.397	20.203	21.567	19.423	18.213	12.603	17.937	44.41	45.38	133.2	4.717	65.337	57.717	85.88	1015.5	5.22	3.603
Ca_TC01332	Ca1:10415642-10418173	mRNA		10.573	35.317	1.17	0.35	0.057	79.353	37.193	52.927	53.847	33.473	27.433	22.59	16.423	12.423	12.83	13.63	20.68	17.343	24.04	7.607	1.543	10.273	7.257	18.637	18.117	5.29	0.703	13.003	15.917	48.795	0.63	0.033
Ca_TC01333	Ca1:10420562-10422860	mRNA		6.383	5.267	2.59	6.167	2.243	8.137	5.2	6.527	9.953	13.563	12.733	9.417	9.31	10.55	11.337	10.74	8.763	9.343	5.78	5.873	3.627	12.143	5.697	8.36	9.833	10.137	13.407	12.753	12.287	228.68	8.74	1.373
Ca_TC01334	Ca1:10414974-10420739	mRNA		9.597	46.523	1.28	2.137	0.03	81.157	44.973	52.66	25.03	19.1	14.71	14.307	9.927	8.227	7.857	9.073	11.23	13.013	27.7	8.527	1.337	10.93	6.09	14.18	21.413	5.577	0.287	12.85	21.867	191.065	0.505	0.05
Ca_TC01335	Ca1:10423189-10424385	mRNA		0	0	0	0.033	0	0	0	0	0	0	0	0	0	0	0	0	0	0.027	0	0	0.047	0.073	0	0.12	0	0.017	0.013	0.017	0.077	0	0	0.077
Ca_TC01336	Ca1:10423145-10424524	mRNA		1.073	2.173	0	0.087	0	1.387	1.02	0.84	6.727	4.46	2.1	1.407	0.74	0.647	0.54	0.453	0.517	0.987	3.987	1.017	0.31	2.737	0.16	2.783	0.197	0.17	0	0.083	0.083	6.5	0	0.11
Ca_TC01337	Ca1:10433415-10437894	mRNA		0.013	0	0.03	0.123	0	0	0	0	0	0	0	0.007	0.007	0.007	0.007	0	0	0	0	0	0	0.007	0	0	0	0.003	0.07	0	0.04	0	0	62.853
Ca_TC01338	Ca1:10438735-10442171	mRNA		6.91	5.157	2.13	9.707	0.017	17.03	1.72	2.017	25.223	14.607	9.777	8.557	5.907	5.553	6.717	6.773	9.363	6.913	2.577	1.313	0.42	27.11	1.913	4.663	1.883	26.123	11.29	13.617	16.653	58.5	0.735	0.347
Ca_TC01339	Ca1:10454093-10456268	mRNA		0.433	0.22	0.69	0.133	0	0	0.097	0.033	0.23	1.52	0.407	0.57	0.653	0.893	1.05	1.337	1.95	1.58	0.237	0.053	0.087	5.617	0.397	45.62	0.007	0.02	0.03	0.29	0.07	0.5	0.015	0
Ca_TC01340	Ca1:10459259-10469489	mRNA		21.857	19.453	22.52	26.197	104.24	37.233	21.82	23.62	29.743	33.783	37.83	39.847	43.933	30.207	31.617	31.9	30.257	28.033	24.833	29.997	85.487	27.017	17.797	25.87	18.583	20.187	20.3	32.28	40.117	528.5	7.64	5.967
Ca_TC01341	Ca1:10477010-10483360	mRNA		7.44	16.72	5.66	7.53	114.673	4.597	8.167	2.41	12.533	9.293	11.497	13.4	13.447	11.497	10.187	6.513	4.07	5.94	6.173	11.01	30.57	9.933	15.68	8.947	6.973	6.457	6.36	9.583	9.673	1518.32	2.845	6.433
Ca_TC01342	Ca1:10486163-10490465	mRNA		58.387	50.583	60.14	39.553	46.11	29.787	48.8	31.103	40.937	44.627	46.18	47.467	50.683	53	57.93	63.497	48.2	59.49	46.477	61.85	46.017	47.9	43.46	68.64	48.053	40.08	33.043	70.183	57.8	2407.39	53.055	9.13
Ca_TC01343	Ca1:10484468-10489497	mRNA		34.53	29.83	45.44	36.987	27.01	23.31	27.363	39.087	52.073	39.747	40.957	36.317	52.087	50.47	57.377	59.507	64.313	62.523	46.683	45.577	39.64	49.697	36.643	67.19	37.677	27.817	36.64	65.04	45.757	387.15	26.805	11.093
Ca_TC01344	Ca1:10491237-10492566	mRNA		9.627	10.02	16.86	1.697	4.627	0.72	11.473	33.473	2.577	2.72	2.85	3.52	5.923	14.397	17.517	19.187	18.657	22.123	10.55	1.683	0.843	2.993	15.53	9.91	1.043	3.023	0.58	0.97	0.98	22.5	0.35	3.227
Ca_TC01345	Ca1:10494313-10497435	mRNA		65.717	39.77	73.6	105.61	11.093	61.04	27.723	23.423	67.673	110.487	122.317	99.053	50.863	30.54	35.05	56.37	51.977	52.437	22.29	41.703	119.017	64.49	36.883	34.287	67.923	180.363	153.21	84.763	72.603	1747.18	5.475	7.037
Ca_TC01346	Ca1:10500143-10503233	mRNA		0.037	0.013	0	0.017	0	0.013	0.03	0.123	0.11	5.56	2.287	2.097	1.363	0.39	0.227	0.077	0.023	0.15	0.063	0.04	2.957	0.113	0.053	0.07	0.087	0.143	0.147	0.127	0.23	0.5	0.015	0
Ca_TC01347	Ca1:10505498-10509633	mRNA		7.043	5.487	3.65	6.81	4.82	6.91	4.943	5.58	10.693	10.64	9.323	7.857	8.25	10.563	11.76	12.07	9.553	11.53	10.153	10.833	3.287	14.443	8.78	8.863	10.03	12.033	15.107	12.473	10.413	295	12.12	3.117
Ca_TC01348	Ca1:10514735-10518673	mRNA		0	0	0	0	0	0	0	0	0	0.003	0	0	0	0	0	0	0	0	0	0	0	0	0	0	0.017	8.567	0	0	0	79445.4	6015.61	0
Ca_TC01349	Ca1:10515209-10518673	mRNA		0	0	0	0.023	0.003	0	0	0	0	0	0	0	0.003	0	0.01	0	0	0	0	0	0	0	0.027	0	0.047	12.13	0.007	0	0	23848	3374.11	0
Ca_TC01350	Ca1:10522899-10523660	mRNA		0	0	0	0	0	0	0	0	0	0	0	0	0	0	0	0	0	0	0	0	0	0	0	0	0	0	0.013	0	0	57.75	3.715	0
Ca_TC01351	Ca1:10519955-10524844	mRNA		0.007	0	0	0.01	0	0	0	0	0	0.037	0.01	0.007	0.003	0.03	0.027	0.013	0.003	0.01	0	0.007	0.003	0	0.01	0	0.007	1.25	0.21	0.003	0.003	138579	3009	0
Ca_TC01352	Ca1:10528728-10530287	mRNA		12.057	11.69	14.11	21.313	5.677	9.14	9.537	9.093	10.383	22.393	24.057	20.193	17.233	17.773	19.47	21.297	15.05	17.683	12.49	14.777	15.677	12.51	17.323	17.967	10.92	13.6	46.333	17.093	11.607	228	2.8	3.757
Ca_TC01353	Ca1:10533348-10536169	mRNA		0.207	0.33	0	0.043	0	0.297	0	0.103	0.957	0.493	0.653	0.293	0.373	0.92	0.98	1.3	2.267	1.637	0.23	0.033	0	1.74	0	0	0	0	0.287	0	0.197	0	0	0
Ca_TC01354	Ca1:10540309-10543515	mRNA		0.18	0.013	0	0.707	1.88	0.017	0	0.027	0	1.01	1.027	0.803	1.177	0.3	0.233	0.117	0.137	0.15	0.023	0.043	4.193	0.103	0.397	0.03	0.077	0.01	0.257	0.257	0.137	1	0.015	9.63
Ca_TC01355	Ca1:10550497-10552462	mRNA		29.167	10.507	19.21	6.46	2.423	20.84	11.29	23.103	13.427	25.267	27.74	28.02	21.167	21.253	20.547	26.157	20.113	17.913	5.783	11.19	9.9	13.497	17.937	10.357	33.26	20.053	40.737	16.88	14.717	806.705	5.08	1.31
Ca_TC01356	Ca1:10546271-10552460	mRNA		24.11	16.863	14.48	37.03	30.61	18.003	15.26	5.233	22.557	17.11	16.273	15.717	14.103	11.093	13.487	19.47	9.087	10.627	18.047	34.487	19.51	32.06	11.77	24.25	33.087	20.873	24.107	27.107	39.6	952.015	1.79	16.42
Ca_TC01357	Ca1:10554040-10556376	mRNA		10.6	8.643	6.55	3.193	12.757	11.577	7.393	14.537	26.18	37.263	33.723	26.093	23.09	18.713	23.017	24.043	29.827	23.15	6.913	7.117	5.29	11.88	14.617	10.807	20.62	33.067	44.893	8.077	9.637	146.675	6.785	1.407
Ca_TC01358	Ca1:10553741-10558333	mRNA		13.097	12.37	4.85	10.3	14.923	15.183	11.823	11.443	16.447	21.02	18.31	17.377	13.373	14.903	15.153	15.24	17.19	15.56	12.57	12.68	16.397	17.677	11.233	11.47	19.673	36.57	29.293	20.627	19.973	1106.83	13.095	4.553
Ca_TC01359	Ca1:10559654-10563878	mRNA		20.36	5.357	8.18	8.003	18.76	6.36	7.443	11.78	8.213	6.483	7.4	8.357	8.757	10.207	9.99	10.893	13.687	10.747	14.407	7.947	2.06	8.963	11.797	12.56	10.733	24.49	2.65	4.25	8.62	416.5	0.93	9.53
Ca_TC01360	Ca1:10566841-10588637		lncRNA	0.293	0.323	0.4	4.063	0.177	0.227	0.373	0.513	1.677	1.143	1.013	0.597	0.203	0.34	0.597	0.46	0.47	0.59	1.52	0.323	1.113	0.887	0.93	3.91	0.277	0.357	0.623	2.5	3.17	1.855	0.055	1.537
Ca_TC01361	Ca1:10566957-10574179	mRNA		25.92	25.557	21.19	34.65	22.007	20.857	18.56	11.603	46.437	35.253	28.76	25.59	26.483	27.987	30.543	29.69	22.79	30.17	27.293	32.813	23.513	51.693	32.773	31.46	16.07	27.213	32.08	48.637	42.257	1177.62	12.915	9.667
Ca_TC01362	Ca1:10622941-10623291		lncRNA	12.123	11.17	15.57	2.48	26.59	4.977	11.25	15.693	31.953	27.7	39.97	18.36	38.07	38.567	48.75	46.923	29.373	39.123	15.38	13.247	12.553	12.02	35.853	23.907	19.79	14.003	66.297	19.24	9.593	31.405	7.505	2.2
Ca_TC01363	Ca1:10607000-10607271	mRNA		2.493	2.847	1.55	2.833	0.207	2.71	1.273	1.847	1.52	3.38	4.23	4.343	4.403	2.823	1.787	2.243	1.37	0.973	1.813	2.79	2.193	5.963	1.423	4.203	1.687	2.66	2.563	4.463	4.51	3.325	1.07	0.1
Ca_TC01364	Ca1:10607588-10609395	mRNA		1.587	72.41	1.17	0.147	0.567	5.447	29.627	2.027	3.96	0.24	0.453	0.647	0.373	0.83	1.367	0.867	1.093	1.083	17.283	0.97	0.23	0.93	69.773	1.087	2.037	0.07	0.823	0.913	0.05	2	0	2.41
Ca_TC01365	Ca1:10611759-10616902	mRNA		8.353	29.447	6.59	3.973	2.053	42.96	63.11	44.937	14.8	13.473	12.04	11.8	10.273	11.503	11.49	10.02	12.69	8.78	36.9	8.257	2.27	9.473	19.297	7.127	10.767	7.447	3.553	6.84	7.06	92.57	1.63	2.08
Ca_TC01366	Ca1:10600781-10607217	mRNA		107.133	218.14	100.61	71.903	152.997	104.133	160.937	98.007	110.267	107.083	122.07	113.743	124.04	165.493	177.16	178.837	134.867	162.087	182.233	125.143	117.057	105.703	262.91	165.493	108.013	61.58	190.23	180.473	137.033	2712.11	71.575	44.21
Ca_TC01367	Ca1:10628244-10635997	mRNA		4.65	11.423	2.7	4.98	4.097	5.27	6.783	3.633	7.73	4.707	4.713	4.597	4.367	3.887	4.26	3.667	2.683	3.007	4.803	6.2	1.88	7.897	3.78	4.83	3.69	1.45	2.767	7.213	6.663	219	3.79	1.61
Ca_TC01368	Ca1:10639281-10648954	mRNA		3.527	4.627	1.05	3.9	4.347	3.443	4.08	3.11	4.303	7.907	8.933	8.453	6.187	4.8	4.797	4.19	2.997	3.75	3.377	6.853	10.12	5.51	4.207	5.173	3.963	4.027	5.59	4.377	5.76	256.64	2.15	1.243
Ca_TC01369	Ca1:10648341-10650768	mRNA		5.24	0.163	4.2	118.3	1.09	0.28	0.163	0.137	0.533	0.563	0.7	0.68	0.683	0.563	0.463	0.343	0.413	0.387	0.293	0.503	1.04	0.463	0.263	0.337	0.21	0.25	3.237	0.5	0.503	11.86	0.175	0.157
Ca_TC01370	Ca1:10654669-10660192	mRNA		10.213	12.357	12.13	10.1	7.493	12.187	12.217	9.35	12.57	14.567	13.027	11.52	11.323	14.76	16.383	17.743	18.317	17.653	13.35	12.96	7.077	12.387	11.18	9.853	10.757	8.477	15.243	21.503	10.693	316.5	7.685	3.13
Ca_TC01371	Ca1:10665506-10669784	mRNA		2.727	13.37	0.66	0.52	0.34	2.69	7.667	3.74	3.097	1.61	2.297	2.437	2.66	2.887	2.903	2.437	2.053	1.78	7.13	1.57	1.057	0.81	33.14	1.477	1.977	0.003	0.123	4.09	0.493	44	0.815	1.33
Ca_TC01372	Ca1:10671518-10679327	mRNA		7.93	12.38	5.21	8.737	3.76	10.01	8.243	5.893	18.817	15.14	14.24	11.12	9.927	9.53	9.783	10.09	8.307	9.7	8.037	9.777	4.323	20.397	5.907	11.157	8.767	9.063	10.363	17.103	15.67	182	2.77	1.767
Ca_TC01373	Ca1:10682654-10684373	mRNA		3.257	3.65	3.09	0.727	1.553	0.833	1.27	0.993	3.063	0.507	0.52	0.707	0.45	0.67	0.633	0.573	0.483	0.373	0.81	0.317	0.127	0.043	17.783	0.727	0.027	0.063	0	0.013	0.053	2	0	0.03
Ca_TC01374	Ca1:10690141-10691192	mRNA		404.363	211.727	333.02	511.067	57.75	393.913	151.123	156.643	693.423	418.197	376.16	278.057	206.16	159.653	187.697	277.903	416.503	251.063	159.457	169.967	108.683	382.323	150.56	169.15	228.897	734.533	801.413	265.017	228.943	1022.5	48.665	26.747
Ca_TC01375	Ca1:10691508-10691825	mRNA		0.08	0.437	0	0.097	1.477	0	0.137	0	0.173	0.06	0	0	0.137	0.86	1.143	0.473	0.137	0.117	0.243	0.223	0	0	3.23	0.227	0	0.043	0.047	0	0.18	0	0	0.65
Ca_TC01376	Ca1:10694658-10700387	mRNA		5.933	5.107	2.57	5.83	3.223	17.29	11.323	12.533	6.407	7.783	8.677	7.9	8.453	9.867	9.983	7.82	7.823	6.707	14.45	6.273	7.567	9.71	14.323	9.78	3.363	3.423	5.243	7.703	5.113	222.5	0.685	1.397
Ca_TC01377	Ca1:10702415-10705613	mRNA		46.1	59.02	74.58	38.953	59.493	41.507	59.1	57.62	69.493	35.117	41.347	41.533	45.147	40.747	38.493	33.827	47.77	34.723	51.25	32.1	102.447	48.953	40.047	50.843	43.773	23.353	22.86	66.08	39.483	1272	39.195	23.573
Ca_TC01378	Ca1:10705380-10705590		lncRNA	0	0	0	0	0	0	0	0	0	0	0	0.143	0	0	0	0	0	0.123	0	0	0	0	0	0	0	0	0	0	0	0	0	0
Ca_TC01379	Ca1:10709558-10716027	mRNA		14.727	18.63	14.62	23.037	15.043	12.59	11.597	9.533	20.913	26.153	18.627	16.357	13.63	12.737	14.143	14.383	11.43	14.41	16.357	17.84	16.513	25.033	17.923	19.287	12.02	24.613	17.803	23.65	20.17	1269.37	12.71	6.337
Ca_TC01380	Ca1:10723023-10723439		lncRNA	0	0	0	0	0	0	0	0	0	0	0	0	0	0	0	0	0	0	0	0	0	0	0	0	0	0	0	0	0	0	0	0
Ca_TC01381	Ca1:10714407-10722787	mRNA		40.003	26.157	24.31	54.01	34.383	32.673	23.397	18.337	54.943	77.003	67.783	51.487	43.197	33.713	39.243	55.397	64.357	72.307	39.673	43.213	26.14	55.297	30.153	50.873	33.717	31.407	31.693	66.227	56.243	681.83	30.535	15.763
Ca_TC01382	Ca1:10728160-10728782	mRNA		0	0	0	0	0	0	0	0.143	0	23.517	0.667	0.087	0.04	0	0	0.067	0.07	0	0	0	0.137	0	0	0	0	0	0	0	0	0	0	0
Ca_TC01383	Ca1:10730134-10732016	mRNA		43.48	2.49	4.42	0.187	0.3	40.367	81.533	86.053	4.97	25.41	10.71	7.197	6.01	18.897	20.38	8.05	121.39	2.137	87.397	30.727	3.317	5.73	7.48	43.553	11.86	0.127	0.107	0.227	3.723	175.5	3.245	0.04
Ca_TC01384	Ca1:10730943-10731821		lncRNA	7.717	0.62	1.32	0.03	0.173	9.153	8.287	12.333	2.367	14.457	7.34	2.487	2.693	7.283	11.29	2.077	51.26	0.917	8.957	2.987	0.423	0.31	2.403	8.867	1.957	0.057	0.013	0.06	0	0	0.005	0.007
Ca_TC01385	Ca1:10733317-10737268	mRNA		11.723	7.213	6.59	16.483	8.617	12.753	11.1	11.4	12.8	13.68	13.5	11.787	10.427	10.74	11.86	9.953	13.473	9.117	15.313	16.62	10.243	18.497	8.883	13.93	10.077	11.53	7.857	18.153	19.747	183.985	5.305	2.743
Ca_TC01386	Ca1:10733758-10737097	mRNA		0.833	0.85	1.11	3.73	0.113	1.173	0.907	2.857	0.43	0.19	0.477	0.39	0.16	0.64	0.503	1.45	3.757	2.307	2.273	1.213	1.603	2.9	1.06	1.407	1.23	0.143	1.797	1.833	2.473	2.585	0.4	1.703
Ca_TC01387	Ca1:10737181-10740425	mRNA		145.803	33.377	316.08	335.13	313.633	30.433	23.763	23.233	58.767	92.827	93.073	115.377	108.11	56.263	60.373	84.57	128.833	103.473	53.913	80.793	274.197	83.19	95.14	120.96	174.747	281.21	132.677	85.12	135.49	3929.93	3.875	76.87
Ca_TC01388	Ca1:10743113-10746905	mRNA		5.763	7.153	5.96	6.713	5.203	8.79	6.76	7.833	9.917	13.107	11.623	9.477	7.3	8.837	10.097	7.587	8.207	6.567	6.73	7.707	6.63	8.877	4.997	5.123	9.243	7.173	9.873	10.753	10.467	144.35	1.805	2.027
Ca_TC01389	Ca1:10746595-10746873		lncRNA	0	0.283	0	0.177	0	0	0.063	0	0	0	0	0	0.11	0	0	0.383	0	0.047	1.043	0.163	0.217	1.407	0.12	0.127	0	0	0.257	0	0	1.15	0	0.18
Ca_TC01390	Ca1:10747797-10751888	mRNA		1.357	1.717	0.03	0.01	0.027	2.39	0.723	1.547	4.933	7.983	7.4	7.22	5.797	3.8	3.333	2.717	3.05	3.283	3.083	13.51	2.103	12.573	0.283	2.907	6.307	1.9	2.293	4.26	6.867	267	0.28	0.007
Ca_TC01391	Ca1:10758379-10760029	mRNA		13.143	66.55	86.85	31.053	211.967	16.64	21.897	9.507	49.777	10.977	7.62	11.52	9.47	16.333	21.477	9.06	15.507	29	23.59	40.203	7.523	48.66	49.317	45.533	55.377	6.37	21.96	28.427	15.09	322	0.08	18.057
Ca_TC01392	Ca1:10760481-10764962	mRNA		6.867	5.813	4.45	7.553	2.89	8.233	7.18	5.693	8.1	10.41	10.14	9.717	8.85	8.6	8.597	6.95	6.113	6.84	8.033	10.863	3.587	11.847	6.703	9.573	10.073	7.293	9.8	11.107	11.877	161.5	1.7	1.437
Ca_TC01393	Ca1:10766058-10767293	mRNA		13.54	15.71	27.78	24.42	15.357	15.823	23.36	17.403	11.94	13.87	12.247	10.07	13.347	15.947	16.06	21.093	20.17	18.257	13.097	11.45	4.22	11.993	9.653	14.037	16.787	13.253	9.553	16.84	14.45	71.5	2.25	5.763
Ca_TC01394	Ca1:10768103-10777062	mRNA		14.157	20.71	23.95	16.227	43.837	11.76	21.51	12.473	8.517	15.59	16.497	18.38	19.9	22.713	20.89	16.9	11.327	15.82	12.323	15.937	30.703	11.987	13.983	15.827	10.667	11.223	10.38	13.857	11.787	789.88	5.41	7.643
Ca_TC01395	Ca1:10773693-10776732		lncRNA	14.44	19.833	28.28	27.493	47.653	13.357	21.087	21.753	21.143	21.46	23.573	22.817	28.72	29.787	27.52	24.15	23.653	25.37	22.803	24.047	40.98	18.98	22.78	25.803	15.507	15.403	24.607	21.387	20.53	182.62	6.2	10.753
Ca_TC01396	Ca1:10783525-10787237	mRNA		11.433	13.823	11.24	8.55	3.223	17.11	13.687	12.203	24.647	26.167	23.837	19.693	19.473	13.08	11.823	10.533	12.117	10.867	11.78	11.267	3.127	16.167	18.723	12.693	14.357	7.483	7.203	10.467	18.677	63.28	3.3	1.5
Ca_TC01397	Ca1:10777809-10782892	mRNA		2.36	6.22	0.44	2.183	0.173	13.313	3.267	3.433	11.283	13.457	11.22	8.317	5.183	3.183	3.193	2.473	2.003	1.97	2.643	3.11	0.803	8.813	2.893	3.56	5.303	19.82	4.3	5.567	10.757	530.53	2.165	0.473
Ca_TC01398	Ca1:10787802-10788397		lncRNA	0	0.057	0	0	0.123	0	0	0.09	0	0	0.24	0.087	0.177	0.243	0.143	0.153	0.247	0.087	0.103	0.08	0.133	0.1	0.06	0	0	0.053	0.153	0	0.067	1.15	0.11	0.107
Ca_TC01399	Ca1:10787808-10791553	mRNA		31.623	26.443	39.82	37.11	25.83	18.777	19.183	16.803	35.16	34.283	32.943	31.53	26.767	27.837	28.63	31.47	33.867	31.6	25.717	36.13	14.627	35.403	27.187	36.63	28.733	30.727	16.24	37.837	34.307	673.35	14.69	10.35
Ca_TC01400	Ca1:10792621-10793881		lncRNA	0.117	1.273	0	0.59	1.157	0.677	0.08	0.203	0.56	0.373	0.063	0	0	0	0.063	0.44	0.073	0.103	0.287	0.21	0.06	0	0.493	0.05	0.227	0	0.07	0.77	0.117	6.36	0	0
Ca_TC01401	Ca1:10792622-10796987	mRNA		20.583	133.99	16.51	11.233	68.097	12.483	49.277	7.467	44.963	10.823	13.327	18.567	9.98	13.083	18.633	26.87	8.773	12.353	19.32	15.967	12.513	16.59	95.96	12.75	33.81	2.517	5.893	21.43	8.24	216.64	3.345	8.563
Ca_TC01402	Ca1:10797810-10800950	mRNA		0.333	0.307	0.15	0.45	0.237	0.38	0.14	0.137	0.033	1.08	0.607	0.473	0.27	0.197	0.623	0.637	0.11	0.293	0.48	0.663	0.747	0.393	0.553	0.647	0.213	0.127	0.923	0.62	0.77	0.5	0	0.037
Ca_TC01403	Ca1:10807461-10808672		lncRNA	4.457	6.237	15.04	12.517	2.893	7.31	2.403	5.78	25.137	19.253	21.37	15.64	18.687	17.843	18.733	5.323	17.407	22.76	13.667	15.213	17.893	29.607	6.89	22.373	9.013	7.19	11.14	37.31	22.583	102.675	5.695	2.773
Ca_TC01404	Ca1:10807056-10815132	mRNA		24.64	41.207	44.54	18.373	19.42	15.423	25.387	16.437	23.357	27.013	23.703	24.92	31.43	35.2	34.25	32.457	24.233	34.35	21.393	24.79	32.483	36.217	26.56	28.327	24.813	16.847	16.603	49.797	32.38	1385.32	17.55	5.043
Ca_TC01405	Ca1:10819723-10821899	mRNA		19.457	37.387	19.03	50.443	12.557	31.857	24.94	19.483	43.67	38.077	40.43	36.36	37.203	21.093	27.497	33.397	25.057	25.553	39.953	80.433	24.193	59.81	31.397	32.247	30.573	44.523	44.55	108.187	150.727	225	1.775	6.993
Ca_TC01406	Ca1:10835261-10835665		lncRNA	0.433	0.05	0	0.17	0.177	0.203	0.267	0.09	0.603	0.477	0.177	0.32	0.133	0.23	0.173	0.12	0	0.287	0.023	0.197	0	0.633	0.087	0	0.147	0.307	0.367	0	1.45	0.805	0	0
Ca_TC01407	Ca1:10836469-10838258	mRNA		1.157	0.58	1.14	1.32	0.06	1.153	0.197	0.29	2.053	1.633	1.37	1.203	0.89	0.753	0.683	1.113	1.483	1.077	0.47	0.767	0.433	2.74	0.953	0.65	0.373	2.16	3.393	1.237	1.513	17.245	0.025	0.173
Ca_TC01408	Ca1:10840099-10841458	mRNA		22.573	0.567	15.96	1.697	27.427	0.57	1.163	0.09	0.463	0.04	0.06	0.11	0.103	0.2	0.343	0.117	0.473	0.193	0.147	0	0	0.29	0.373	0.07	0.077	2.547	9.493	0.077	0.133	1.49	0	13.223
Ca_TC01409	Ca1:10840015-10846004	mRNA		72.383	2.997	54.47	7.467	148.84	1.21	1.82	0.363	0.863	0.253	0.253	0.27	0.36	0.477	0.623	0.433	0.41	0.363	0.167	0	0.06	0.457	1.03	0.027	0.127	4.57	11.77	1.277	1.327	4.51	0	47.193
Ca_TC01410	Ca1:10860300-10866858	mRNA		7.567	4.813	3.52	16.49	6.387	9.007	3.173	2.453	12.58	10.93	10.247	9.157	7.577	6.187	5.89	5.207	5.223	5.12	3.543	6.91	2.7	15.323	4.903	4.26	3.67	11.893	17.727	7.173	10.637	107.255	0.575	1.977
Ca_TC01411	Ca1:10867386-10872263	mRNA		29.083	17.287	14.22	35.89	9.973	20.81	11.743	13.483	31.433	42.783	54.277	55.263	46.33	24.667	21.693	18.09	17.91	18.05	18.72	40.37	37.4	26.773	19.477	24.853	52.073	35.2	28.55	23.123	39.26	1536	7.01	2.283
Ca_TC01412	Ca1:10882085-10889707	mRNA		0.577	0.093	0.25	0.93	2.153	0.053	0.063	0.037	0.133	0.147	0.357	0.287	0.137	0.097	0.077	0.067	0.047	0.07	0.117	0.12	0.157	0.067	0.13	0.227	0.103	0.103	0.05	0.057	0.093	6.5	0	0.037
Ca_TC01413	Ca1:10893754-10898095	mRNA		15.287	14.72	14.45	13.877	13.71	11.56	14.657	13.68	11.167	13.677	13.157	12.21	13.737	19.403	21.923	20.317	15.86	16.97	20.147	22.453	13.52	23.183	16.42	15.79	15.967	12.257	22.873	29.753	23.533	903	7.56	6.51
Ca_TC01414	Ca1:10903778-10904303		lncRNA	0	0	0.26	0.117	0.147	0	0	0	0	0.067	0.137	0	0.13	0.13	0	0.063	0	0	0	0.07	0.09	0.117	0.05	0	0	0	0.09	0	0.193	1.44	0.365	0
Ca_TC01415	Ca1:10898127-10907584	mRNA		21.763	38.997	24.11	18.87	19.82	23.65	26.493	20.013	29.37	24.887	23.123	22.107	20.857	23.093	25.583	23.473	17.15	24.603	23.243	24.98	17.027	26.853	28.557	24.627	18.25	17.767	28.82	28.703	24.403	1566.56	12.315	8.197
Ca_TC01416	Ca1:10951476-10955303	mRNA		1.797	2.163	2.12	4.53	0.537	2.397	1.213	0.7	5.913	6.5	5.283	3.947	3.56	3.457	3.343	2.377	1.217	1.797	0.967	3.96	1.577	6.507	0.893	4.417	2.283	8.85	4.527	6.35	5.897	120.28	1.395	2.073
Ca_TC01417	Ca1:10951689-10955826	mRNA		1.113	1.32	0.64	1.153	0.09	1.883	1.28	1.357	3.413	6.243	4.08	2.89	2.077	2.377	2.057	1.41	0.703	1.07	2.263	0.763	1.39	3	0.313	0.773	0.49	1.527	2.397	1.107	1.443	20.02	0.25	0.403
Ca_TC01418	Ca1:10930169-10932199	mRNA		13.563	3.513	17.14	17.597	10.99	4.123	3.09	3.647	8.047	6.003	5.9	5.95	6.437	8.637	7.97	7.633	6.4	6.43	5.733	9.577	2.5	12.343	6.217	7.477	15.42	11.35	11.277	10.237	11.133	858	8.965	2.783
Ca_TC01419	Ca1:10937185-10939666	mRNA		7.743	4.91	2.2	6.19	9.113	15.033	4.537	7.617	9.09	8.067	8.82	9.947	9.407	8.943	7.193	5.123	4.083	4.81	8.697	9.343	1.007	14.23	1.63	14.833	8.707	13.04	0.397	10.08	13.407	606.5	1.06	11.157
Ca_TC01420	Ca1:10955472-10959755	mRNA		6.097	3.25	9.08	4.963	9.93	1.06	3.573	1.89	1.147	1.123	1.45	1.557	1.85	2.64	3.47	3.2	2.147	2.583	4.677	1.61	2.56	3.09	9.877	0.883	1.09	0.25	0.82	1.657	0.973	57	0.785	1.68
Ca_TC01421	Ca1:10963119-10965689	mRNA		3.76	16.67	3.48	5.773	0.56	32.427	28.55	52.62	17.653	10.053	10.053	7.267	7.197	7.187	6.437	6.757	7.963	10.007	28.993	0.53	0.75	14.827	2.137	5.173	4.263	8.657	9.03	8.13	15.717	14.94	0.05	1.96
Ca_TC01422	Ca1:10963180-10967783	mRNA		4.633	33.44	3.45	1.463	0.767	42.59	51.197	41.643	14.047	11.95	10.123	9.133	6.737	6.73	6.597	6.59	6.993	9.997	9.39	0.067	0.04	3.337	2.483	2.407	5.513	4.143	3.583	2.333	3.143	100.06	0.02	0.977
Ca_TC01423	Ca1:10973382-10975880	mRNA		17.37	19.26	14.93	15.403	31.783	24.367	34.677	36.843	35.407	12.647	13.393	11.193	13.137	15.263	13.697	12.403	17.193	14.973	23.923	1.21	1.81	2.727	40.403	13.943	12.987	0.273	2.147	3.18	2.783	56.665	0.8	3.82
Ca_TC01424	Ca1:10972630-10976727	mRNA		6.483	6.737	3.37	7.767	14.67	8.537	13.667	7.853	11.26	3.993	3.623	3.623	2.813	3.873	3.81	3.13	4.09	3.723	16.883	0.607	0.79	1.58	9.387	7.783	2.617	0.103	0.58	3.083	1.43	155.835	0.54	1.563
Ca_TC01425	Ca1:10989681-10994056	mRNA		3.187	1.863	1.86	4.33	3.273	2.817	2.073	2.25	4.11	3.757	3.61	3.5	3.58	3.827	4.123	3.3	2.697	3.123	3.91	4.607	2.26	6.643	3.007	4.7	2.867	4.367	3.88	5.433	5.307	258.915	1.61	0.903
Ca_TC01426	Ca1:10999895-11001583	mRNA		5.89	4.17	0.75	135.543	0.187	4.853	1.17	1.69	4.3	2.373	5.973	16.797	92.473	85.623	70.703	32.027	8.923	5.443	69.45	637.553	23.263	107.55	0.127	35.63	4.017	2.01	1.55	13.477	10.02	610.85	0.51	0.237
Ca_TC01427	Ca1:11000857-11001539	mRNA		2.977	1.033	0.98	33.227	0.177	2.373	0.277	3.373	1.623	0	1.64	12.9	147.033	93.44	97.477	34.167	10.807	1.1	0	101.557	2.673	10.11	0	0	0	0.397	1.397	0	0.06	97.05	0.15	0.017
Ca_TC01428	Ca1:11010060-11011874	mRNA		10.24	1.347	23.77	10.307	3.297	2.077	3.113	3.677	1.597	3.07	1.657	1.38	2.077	2.673	3.583	5.9	4.87	4.56	4.39	1.837	1.887	1.337	11.427	3.857	1.15	1.827	1.207	1.183	0.933	54.5	0.885	5.79
Ca_TC01429	Ca1:11025771-11029271	mRNA		0	0.007	1.35	0.1	0.137	0	0	0.02	0.033	1.913	2.687	0.677	0.043	0.02	0.013	0	0.03	0	0	0	0.823	0.04	0.007	0	0.04	0.82	6.403	0.09	0.197	3.675	0.055	0
Ca_TC01430	Ca1:11044261-11047557	mRNA		1.02	0	0.15	6.76	0	0	0	0.007	0	0.01	0	0	0	0	0	0	0	0	0	0	0	0.017	0.007	0	0.017	0.3	0.05	0	0.01	0	0.035	0.037
Ca_TC01431	Ca1:11048585-11051643	mRNA		8.8	4.56	10.24	8.933	5.873	6.157	6.093	5.457	6.193	7.713	9.377	8.707	7.623	7.45	6.837	9.05	8.193	5.977	5.057	7.043	4.14	5.24	7.523	6.033	10.49	9.8	12.15	5.307	5.45	98	1.4	1.59
Ca_TC01432	Ca1:11052692-11055193	mRNA		15.14	8.307	79.79	6.12	0.61	2.653	6.367	5.247	1.04	1.617	4.103	1.46	0.367	7.32	1.493	12.69	12.72	5.723	1.473	0.847	0	0.46	16.99	1.643	21.567	8.533	22.847	0.313	0.977	19.095	1.74	0.043
Ca_TC01433	Ca1:11053432-11055216	mRNA		277.397	139.91	530.52	171.793	145.237	55.07	102.86	99.997	158.503	115.337	135.88	145.673	189.203	213.873	220.937	225.983	207.42	229.757	199.077	191.953	245.04	205.027	330.35	426.9	209.113	98.553	163.063	283.78	161.84	4589.91	107.655	43.58
Ca_TC01434	Ca1:11057959-11058684		lncRNA	15.857	6.277	14.05	28.483	1.667	13.17	1.373	1.86	15.873	6.107	3.8	3.443	3.38	4.113	4.597	7.283	16.837	8.523	0.763	0.287	0.073	7.26	3.69	0.533	2.133	34.18	25.8	6.59	10.18	8.5	0.06	0.21
Ca_TC01435	Ca1:11061433-11067292	mRNA		15.537	14.747	22.05	13.74	4.187	20.593	12.363	11.813	23.923	18.547	17.33	15.123	15.863	14.563	14.1	14.243	19.85	14.453	13.587	12.43	3.703	15.867	6.13	9.147	13.787	14.12	12.77	12.33	17.647	632.5	6.7	2.077
Ca_TC01436	Ca1:11074536-11076213	mRNA		0.987	0.11	4.44	1.523	0	0.253	0.037	0.093	1.13	1.657	1.42	1.303	1.257	0.69	0.673	1.093	1.187	0.667	2.64	3.223	0.183	0.423	2.627	0.843	0.123	1.81	0.113	0.697	0.58	7.5	0.105	0.217
Ca_TC01437	Ca1:11082777-11090990	mRNA		9.94	14.713	7.17	8.527	2.02	34.527	15.953	11.907	18.767	24.297	17.633	14.16	10.833	8.433	8.9	9.983	9.76	12.123	8.02	9.27	5.59	17.927	7.2	8.78	18.617	36.197	13.287	13.863	21.11	776.5	5.38	1.717
Ca_TC01438	Ca1:11094879-11101964	mRNA		13.86	9.247	12.83	9.083	46.74	8.243	20.247	9.89	11.2	11.463	11.843	10.677	10.24	9.54	10.213	9.023	9.687	9.377	12.7	10.553	10.72	20.04	7.153	9.623	8.247	8.387	2.513	16.12	14.303	372.5	5.515	3.76
Ca_TC01439	Ca1:11103195-11105094	mRNA		14.207	0.273	3.09	49.233	7369.57	0.063	0.11	0.057	0.287	0.06	0.09	0.073	0.077	0.09	0.143	0.197	0.467	0.367	0.27	0.19	0.11	0.34	0.153	0.113	0.09	0.497	0.15	0.44	0.44	4.5	0.06	0.26
Ca_TC01440	Ca1:11109932-11117185	mRNA		10.573	17.563	14.15	12.88	6.913	7.897	13.96	6.73	5.193	6.61	7.227	7.067	6.493	7.663	8.37	11.823	15.357	18.447	7.787	9.903	4.267	7.823	8.13	7.387	7.067	2.283	2.453	20.463	9.88	628.235	2.91	2.36
Ca_TC01441	Ca1:11119255-11123384	mRNA		2.3	2.43	1.35	8.483	13.403	4.18	5.11	4.857	3.093	6.527	7.69	6.783	11.957	12.547	10.72	9.877	4.553	9.907	3.967	5.153	13.177	3.707	3.337	5.187	5.673	3.113	7.84	5.803	6.097	92.5	1.89	1.077
Ca_TC01442	Ca1:11125427-11130309	mRNA		25.55	17.593	23.02	29.117	5.13	22.563	14.23	12.44	35.28	34.963	30.99	26.06	20.257	18.923	21.377	25.117	29.667	25.123	22.197	31.87	10.807	43.037	19.303	27.953	25.073	38.177	31.407	36.283	30.967	1008.5	8.785	5.063
Ca_TC01443	Ca1:11127968-11129947		lncRNA	0.2	0	0	0.127	0.1	0.12	0.093	0.06	0.513	0.247	0.267	0	0	0.067	0.117	0.12	0	0.167	0.08	0	0	0	0.057	0	0	0.34	0.387	0	0	0	0	0.027
Ca_TC01444	Ca1:11130608-11131376	mRNA		1.437	2.833	0.18	0	0.847	9.68	0.95	4.483	23.607	18.91	25.45	22.953	24.17	20.257	15.757	12.263	11.04	8.657	16.323	56.107	2.687	20.443	0.843	6.413	7.657	0.293	0.53	1.933	5.92	99.59	0	0.087
Ca_TC01445	Ca1:11132269-11134204	mRNA		0.313	0	0	0	0	1.823	0.587	0.733	1.833	2.993	3.57	4.11	5.83	3	2.493	1.627	1.62	1.607	0.423	3.14	0.243	2.807	0.027	0	0.857	0.027	0.053	0.257	0.253	29.665	0.065	0.007
Ca_TC01446	Ca1:11130602-11135010	mRNA		5.55	10.013	0	0.053	0.113	21.793	2.677	12.68	47.54	43.247	52.493	66.187	55.93	69.477	50.137	23.793	12.23	12.547	19.63	84.127	1.74	25.393	2.207	9.163	25.073	0.073	0.193	3.357	7.153	3747.75	0.545	0.01
Ca_TC01447	Ca1:11151184-11152789	mRNA		0.36	0.227	0.47	0.34	0.007	0.613	0.367	2.19	0.297	0.283	0.293	0.563	0.983	1.58	1.387	1.07	0.263	0.61	1.51	0.4	0.013	0.06	0.67	3.533	0	0.093	0.633	0.017	0.037	1	0.035	0.037
Ca_TC01448	Ca1:11155400-11160483	mRNA		3.553	4.307	9.64	2.14	0.017	7.777	37.363	30.21	3.507	27.077	19.65	15.883	16.427	27.807	22.087	15.063	43.94	11.883	29.503	9.73	12.237	8.32	25.217	28.023	14.02	6.077	11.99	4.813	10.217	605	7.785	1.747
Ca_TC01449	Ca1:11162261-11164753	mRNA		24.827	19.65	12.88	40.027	2.37	55.253	17.75	14.523	43.053	35.853	29.327	23.7	17.627	15.827	17.22	21.137	24.207	20.293	10.29	12.167	2.77	22.43	10.983	9.063	13.053	66.077	55.933	13.3	14.897	301.5	6.055	2.407
Ca_TC01450	Ca1:11167745-11169739	mRNA		46.717	22.863	28.29	82.547	15.113	55.557	23.99	28.847	59.787	75.013	72.167	60.053	46.257	56.163	58.85	73.863	65.35	46.857	29.23	54.493	30.623	49.123	35.1	32.177	44.793	152.82	175.78	50.777	57.587	665	9.805	6.443
Ca_TC01451	Ca1:11171299-11175688	mRNA		1.44	1.707	0.76	2.023	0.103	2.163	1.203	2.053	0.98	0	0	0.247	0	0.023	0.243	0.727	0.673	0.44	1.933	1.177	0.15	1.523	1.663	2.55	1.75	1.227	2.037	1.55	2.27	132.445	2.985	0.31
Ca_TC01452	Ca1:11170699-11176032	mRNA		3.56	4.08	1.3	3.897	0.397	3.79	2.237	1.57	5.39	4.733	3.823	3.613	3.613	4.067	4.2	2.983	2.087	3.18	3.953	3.147	1.017	6.757	3.66	11.06	3.853	1.807	5.983	6.98	6.96	504.055	4.87	0.543
Ca_TC01453	Ca1:11178941-11183624	mRNA		12.45	13.497	2.21	18.133	52.683	5.487	6.127	7.78	3.333	3.087	4.833	4.65	9.49	25.783	39.323	57.09	35.293	27.643	19.697	23.437	2.68	10.55	24.307	17.183	8.093	1.057	0.79	9.77	3.027	489	7.33	8.683
Ca_TC01454	Ca1:11184780-11191516	mRNA		35.807	53.333	31.53	32.497	50.857	32.353	43.36	37.463	42	42.09	53.637	54.9	61.523	70.627	75.397	60.957	44.113	43.9	38.483	50.02	87.497	41.527	45.817	34.307	32.92	36.897	39.793	41.427	35.567	997.175	18.755	14.427
Ca_TC01455	Ca1:11195241-11200584	mRNA		38.44	30.033	36.94	38.767	34.72	30.097	29.093	19.703	35.97	37.353	36.533	32.553	31.977	26.15	29.337	32.657	28.953	27.693	26.503	32.88	38.007	31.337	36.087	26.95	30.503	35.517	38.407	25.75	32.387	1190	19.455	10.613
Ca_TC01456	Ca1:11201088-11201965		lncRNA	0.03	0.013	0.22	0	0	0	0	0	0.143	0.303	5.857	12.79	16.63	4	2.747	1.617	1.173	3.017	0.103	0.457	85.613	1.15	0.403	0.193	0.19	0.01	0.043	0.06	0.12	1	0	0
Ca_TC01457	Ca1:11208952-11213411	mRNA		6.713	5.66	2.56	9.283	0.287	16.257	4.367	2.747	10.497	11.237	9.787	8.69	7.047	6.583	7.817	9.93	5.41	8.173	2.903	5.87	5.687	13.27	7.03	3.477	5.227	15.82	19.957	12.447	15.437	146	1.03	1.137
Ca_TC01458	Ca1:11219408-11223080	mRNA		5.503	6.993	2.96	3.713	6.037	22.273	11.28	17.86	11.167	15.233	13.74	11.613	11.32	10.42	11.653	8.763	9.823	10.19	13.893	7.99	5.823	7.503	5.717	9.853	10.243	8.26	9.887	8.063	8.52	65.425	2.08	0.357
Ca_TC01459	Ca1:11223173-11224924	mRNA		8.7	21.903	4.73	2.857	4.643	40.207	19.313	26.7	22.933	21.15	15.873	13.607	11.657	9.48	8.9	8.997	12.91	11.277	25.51	9.547	8.16	11.323	9.483	31.15	36.53	11.107	4.157	23.48	31.783	351.36	1.555	0.587
Ca_TC01460	Ca1:11231204-11243016	mRNA		8.86	115.723	203.72	12.497	11.443	31.713	42.87	19.557	67.01	18.473	11.657	17.693	11.97	18.907	31.357	16.593	7.8	49.897	45.677	29.707	13.6	45.82	151.047	56.183	57.623	11.263	23.73	31.217	6.247	538	1.555	30.873
Ca_TC01461	Ca1:11226989-11232928	mRNA		26.587	22.51	14.06	19.743	18.27	24.473	20.663	13.163	24.37	34.78	29.06	26.773	51.84	40.433	35.993	24.85	16.277	24.403	20.587	29.7	70.433	44.193	18.513	27.517	17.75	20.4	14.7	23.117	24.693	1338.26	11.905	3.7
Ca_TC01462	Ca1:11251512-11252853	mRNA		0.01	0.01	85.92	0.423	0.25	0.467	0.37	0.703	0	0	0.01	0	0.01	0	0.037	0.03	0.113	0.043	0.17	0	0	0.007	0	0	0.007	0.007	0.687	0.04	0.103	0	0	0.513
Ca_TC01463	Ca1:11256418-11257556	mRNA		1.657	0.05	0.61	4.05	0	0.153	0.03	0.083	0.853	0.257	0.58	0.54	0.397	0.233	0.36	0.387	0.787	0.43	0.133	0.103	0.073	0.18	0.217	0.023	0.033	0.013	0.013	0.047	0.053	1	0.055	0.187
Ca_TC01464	Ca1:11265013-11265797		lncRNA	0.133	0.517	4.94	0.357	0	0	0.083	0	0.023	0	0	0	0	0.02	0	0.04	0.1	0.09	0	0	0	0	0.137	0.087	0	0	0	0	0	0	0	0.077
Ca_TC01465	Ca1:11267053-11267498		lncRNA	9.707	0	0.29	0.363	0.263	0	0	0	0.177	0.063	0.033	0.347	0	0	0	0.037	0.11	0	0	0.11	0.157	0.083	0.22	0.247	0	0.133	0.08	0	0	32	222.655	0
Ca_TC01466	Ca1:11269392-11275505	mRNA		33.847	10.96	6.52	9.577	29.67	14.863	11.503	12.32	30.9	24.547	21.017	22.457	22.557	33.94	36.53	33.67	31.213	17.493	27.133	22.587	7.147	13.723	42.897	16.393	12.457	15.753	16.287	9.3	8.803	444	6.54	2.03
Ca_TC01467	Ca1:11276034-11279292	mRNA		21.513	47.713	57.37	16.707	7.79	7.553	29.183	10.513	15.807	0.523	1.283	0.963	0.607	1.613	3.097	6.39	2.18	6.753	18.807	3.147	0.953	9.867	6.517	9.66	0.55	0.34	0.433	1.71	0.253	65.025	0.98	7.25
Ca_TC01468	Ca1:11283716-11285702	mRNA		8.547	15.133	15.45	9.197	6.61	5.46	9.497	11.32	9.557	4.347	5.043	4.023	5.343	7.18	7.92	9.893	9.073	10.767	13.147	5.733	3.31	6.957	8.757	11.84	3.617	1.337	1.253	6.83	3.01	55.73	0.81	3.98
Ca_TC01469	Ca1:11283068-11286903	mRNA		7.84	18.747	11.17	12.61	8.007	4.86	13.683	6.07	5.373	2.907	3.373	3.147	2.797	4.583	5.037	5.357	4.313	6.24	16.087	8.65	4.27	12.333	4.367	18.39	2.403	1.083	0.723	12.55	5.523	137.77	0.555	6.233
Ca_TC01470	Ca1:11289126-11295152	mRNA		9.733	4.13	5.33	6.333	17.02	3.073	2.657	1.953	16.453	15.847	23.28	25.763	14.427	10.307	12.297	15.687	7.27	10.717	4.393	9.74	50.71	15.027	11.733	11.04	6.293	9.607	8.983	9.363	14.547	373	8.555	3.903
Ca_TC01471	Ca1:11318581-11323355	mRNA		14.053	8.48	15.36	39.3	22.663	14	10.213	8.273	11.683	17.717	18.573	14.98	13.653	12.29	12.84	17.54	18.533	14.743	16.06	21.683	15.657	17.903	9.083	22.3	9.157	20.347	12.507	22.307	20.997	488.555	3.71	3.863
Ca_TC01472	Ca1:11320049-11325901	mRNA		1.397	7.89	4.45	1.233	0.213	4.163	11.703	7.333	10.733	5.353	6.987	4.033	3.84	8.26	13.95	21.563	16.14	20.307	5.523	2.253	3.343	4.497	2.59	4.237	1.31	0.393	0.107	5.73	2.253	17.445	1.115	0.46
Ca_TC01473	Ca1:11326934-11330114	mRNA		0.863	0.653	0.56	0.253	0.023	1.887	0.557	1.09	1.823	4	10.74	14.023	22.51	12.427	8.467	4.393	3.933	10.457	0.9	1.597	60.083	3.097	1.223	2.123	3.363	2.897	0.987	2.04	6.353	23	0.01	0.047
Ca_TC01474	Ca1:11336347-11338421	mRNA		29.023	3.59	30.84	8.657	0.017	18.277	5.337	16.857	29.213	22.79	23.503	23.023	26.023	10.813	9.233	12.373	19.373	12.55	29.627	14.38	3.99	20.13	6.473	179.977	2.063	3.187	2.333	8.353	12.763	70.5	0.235	0.417
Ca_TC01475	Ca1:11339397-11344368	mRNA		2.207	1.59	0.53	1.47	0.07	1.967	1.35	1.93	4.81	11.72	9.363	8.713	8.27	10.267	10.57	7.557	6.163	5.997	4.75	4.35	5.843	28.333	5.087	3.527	13.513	1.28	15.173	34.603	39.23	490	0.67	0.28
Ca_TC01476	Ca1:11348948-11350020	mRNA		0.137	0.01	0	0	0	0.01	0	0.06	1.26	2.11	1.833	1.88	3.49	1.643	1.01	0.963	0.737	0.133	9.82	0.363	3.453	1.863	0	0.69	0.013	5.14	0.28	0.59	2.35	9.5	0	0
Ca_TC01477	Ca1:11359684-11362992	mRNA		14.407	18.367	17.86	12.213	4.7	15.467	32.367	26.123	19.747	18.35	20.04	20.787	21.697	24.937	27.18	35.427	51.453	51.25	42.777	30.273	14.253	31.24	44.537	24.8	33.057	16.327	18.483	44.28	18.223	816.5	16.265	4.867
Ca_TC01478	Ca1:11372598-11375896	mRNA		21.15	6.193	0.42	146.26	20.09	28.433	67.217	0.547	73.487	160.063	282.787	116.767	82.493	34.043	59.767	55.47	162.777	48.703	322.42	256.593	241.333	154.833	3.793	346.41	1.1	11.9	62.12	82.947	165.02	2.67	0.645	28.56
Ca_TC01479	Ca1:11372439-11376023	mRNA		775.34	364.483	446.88	1116.69	825.117	539.913	862.073	975.633	486.13	659.72	771.427	853.86	859.013	754.013	710.383	651.337	752.66	501.063	780.377	1029.33	924.983	492.033	657.36	851.567	926.997	860.773	637.1	477.22	704.837	20643.7	194.025	93.42
Ca_TC01480	Ca1:11385245-11387825	mRNA		203.35	214.95	16.33	30.947	11.837	411.543	451.063	863.017	221.33	151.007	177.383	190.083	200.723	178.243	158.527	138.643	101.537	101.453	187.66	214.603	40.61	77.53	68.237	136.56	254.52	202.603	6.37	43.157	52.773	17771	1102.92	7.58
Ca_TC01481	Ca1:11385273-11391080	mRNA		1.62	1.05	1.34	2.62	1.3	2.09	1.407	1.3	1.783	2.36	1.853	1.59	1.423	1.927	1.947	1.993	1.263	1.543	1.15	1.41	0.61	2.813	1.24	2.277	0.993	1.613	2.19	3.04	2.407	44.04	0.34	0.317
Ca_TC01482	Ca1:11392583-11396473	mRNA		1.947	8.893	1.72	1.393	1.457	2.32	6.75	2.557	0.453	0.213	0.41	0.293	0.297	0.537	0.727	1.297	0.953	0.623	2.383	0.307	0.437	0.523	0.63	1.187	0.06	0.287	0.227	1.063	0.263	30.5	1.26	1.61
Ca_TC01483	Ca1:11399996-11402041	mRNA		0.18	0.097	0.03	0.017	0.097	0.08	0.1	0.3	0.087	4.163	0.573	0.18	0.18	0.453	0.373	0.41	0.1	0.083	0.143	0.037	0.123	0.12	0.08	0.03	0.107	0.08	0.247	0.06	0.073	1.185	0	0.027
Ca_TC01484	Ca1:11402507-11407733	mRNA		4.097	4.553	4.74	3.23	1.833	5.23	5.09	5.413	1.923	2.81	2.53	2.547	2.367	2.857	3.297	3.223	2.61	3.85	7.893	2.443	1.073	5.073	2.963	2.73	1.333	1.003	0.433	2.393	1.44	30.405	0.375	1.233
Ca_TC01485	Ca1:11400479-11407805	mRNA		8.19	7.41	4.31	5.097	3.86	5.7	7.353	5.07	7.96	2.77	3.537	2.99	3.327	2.627	2.837	2.42	3.73	2.997	3.537	2.457	0.58	6.237	2.58	2.057	3.803	1.8	1.08	2.047	2.917	91.905	0.815	1.247
Ca_TC01486	Ca1:11410857-11414232	mRNA		7.367	2.393	0.7	6.527	13.68	4	2.45	2.773	8.39	54.437	106.38	120.613	118.303	70.877	58.55	35.673	22.88	66.05	10.25	17.997	456.573	19.877	29.973	6.247	3.373	3.857	35.53	2.913	4.163	90	1.06	0.273
Ca_TC01487	Ca1:11421064-11424924	mRNA		21.407	4.423	5.71	9.133	23.54	3.98	5.373	5.37	23.62	14.71	16.887	16.183	14.19	20.58	28.29	41.37	11.44	37.267	10.507	8.193	1.943	17.177	23.517	25.513	4.873	8.573	1.537	13.363	5.647	287	0.15	3.727
Ca_TC01488	Ca1:11432950-11435331	mRNA		13.167	9.693	13.72	13.93	0.007	12.76	4.497	4.553	23.473	15.033	14.953	14.853	11.243	8.45	9.507	9.397	10.38	11.337	11.427	12.913	2.863	15.21	8.593	7.633	21.613	2.04	0.217	14.717	19.967	315.5	2.38	1.07
Ca_TC01489	Ca1:11437063-11437284	mRNA		0	0	0	0	0	0	0	0	0	0	0	0	0	0	0	0	0	0	0	0	0	0	0	0	0	0	0	6.777	0	0	0	0
Ca_TC01490	Ca1:11443083-11445728	mRNA		9.727	15.773	18.39	9.873	16.227	17.4	10.063	14.97	24.027	16.427	16.227	19.037	25.773	42.577	38.8	23.593	16.357	18.817	28.483	32.357	11.507	22.753	39.143	36.703	16.197	17.967	2.92	23.957	16.237	406.5	2.8	3.33
Ca_TC01491	Ca1:11455392-11455929		lncRNA	0.093	0.023	0	0	0	0	0	0	0.043	0	0.06	0	0	0.027	0	0	0	0.023	0	0.03	0	0	0.023	0	0.023	0.113	1.77	0.067	0.577	0	0	0
Ca_TC01492	Ca1:11457757-11461962	mRNA		159.093	192.383	555.11	142.72	100.023	77.143	113.917	79.487	175.443	105.88	126.783	117.79	126.493	150.1	166.887	176.453	156.86	172.677	103.053	139.633	75.253	177.61	171.68	163.8	123.52	103.847	115.14	180.177	92.83	3120.59	152.135	84.22
Ca_TC01493	Ca1:11465593-11471078	mRNA		0.023	0.04	31.1	0.117	0.04	0.003	0.007	0.017	0	0.023	0	0	0.007	0.003	0.007	0.03	0.023	0.023	0	0	0.027	0	1.26	0.007	0.09	0	0.01	0.277	0.427	0	0	0.827
Ca_TC01494	Ca1:11472981-11479230	mRNA		0.013	0.257	0.15	0.083	0	0.01	0.127	0.047	0.017	0.023	0.013	0	0.01	0.04	0.013	0.013	0.023	0	0	0.013	0.017	0	0.01	0.063	0.01	0	0	0	0.013	0.5	0	81.88
Ca_TC01495	Ca1:11486956-11491853	mRNA		123.913	104.383	163.3	150.237	127.373	62.98	62.067	122.687	56.56	122.803	139.103	170.14	187.84	163.777	158.653	157.203	97.01	110.013	132.7	198.567	120.653	76.69	303.397	1658.48	125.263	164.697	183.587	101.68	95.303	8161.6	55.165	23.983
Ca_TC01496	Ca1:11492327-11492504	mRNA		15.83	10.497	34.2	7.953	6.647	11.59	4.02	19.177	12.653	26.003	35.287	23.05	50.8	32.85	48.7	49.11	39.473	32.477	11.737	3.133	1.397	1.613	54.503	154.463	16.44	22.863	43.07	1.127	2.09	2.9	0	0
Ca_TC01497	Ca1:11494964-11498762	mRNA		9.787	2.573	6.28	3.58	38.04	2.567	3.883	3.183	4.14	3.02	2.867	2.86	4.143	2.503	2.333	1.923	2.477	2.4	2.47	1.447	7.007	2.937	1.993	4.997	1.433	2.993	1.767	1.73	1.203	237	10.055	0.49
Ca_TC01498	Ca1:11501660-11515511	mRNA		671.113	384.113	359.08	1108.73	101.417	974.787	173.633	217.783	1894.87	1244.01	991.773	925.727	873.31	821.553	823.65	903.587	1462.44	946.03	247.863	296.947	127.98	2036.87	184.347	120.42	635.43	2046.49	2603.3	1003.47	1433.65	7092.52	30.46	37.533
Ca_TC01499	Ca1:11501608-11523071	mRNA		484.233	262.18	341.45	913.647	124.663	802.327	137.903	190.987	1106.81	775.187	583.46	532.723	476.587	447.353	459.923	580.19	970.16	612.913	169.377	176.637	74.63	1101.66	111.573	108.55	330.04	1446.64	586.457	550.213	787.79	5864.48	68.5	37.93
Ca_TC01500	Ca1:11524323-11526599	mRNA		2.65	2.17	0.56	1.787	0.027	4.39	1.53	1.09	6.14	4.86	5.19	3.07	2.163	2.323	2.4	3.1	2.177	3.017	1.123	1.157	0.757	3.327	1.547	1.18	1.537	3.887	2.52	2.16	1.733	15	0.265	0.197
Ca_TC01501	Ca1:11528576-11531397	mRNA		0.27	0.127	0.43	0.157	0.027	0.24	0.117	0.163	0.517	0.387	0.48	0.337	0.273	0.067	0.157	0.223	0.19	0.19	0.093	0.11	0.443	0.35	0.537	0.21	0.12	6.077	1.803	0.557	0.52	1	0.06	0.023
Ca_TC01502	Ca1:11531631-11533280	mRNA		1.733	1.68	1.37	2.117	0.433	1.913	1.77	1.543	4.157	2.893	2.017	1.097	1.44	1.033	2.043	2.66	2.487	2.813	3.4	1.683	1.26	2.437	0.91	0.95	0.59	0.19	0.03	2.343	0.433	8.5	0.43	0.197
Ca_TC01503	Ca1:11534094-11539330	mRNA		0.47	0.187	0.07	0.177	0.01	0.573	0.247	0.427	1.67	5.987	6.033	3.637	2.053	1.603	1.397	1.397	0.48	1.95	1.48	0.797	1.833	4.047	1.313	2.493	3.71	33.6	1.677	11.267	12.123	314.5	15.845	0.027
Ca_TC01504	Ca1:11541535-11546998	mRNA		3.283	2.677	3.87	2.013	7.163	3.047	2.33	1.937	3.573	3.453	2.98	3.267	2.733	3.157	3.063	2.443	1.687	2.183	1.83	2.23	1.593	4.34	3.72	2.01	5.69	9.673	18.593	4.617	3.987	153	0.425	0.233
Ca_TC01505	Ca1:11563375-11564736	mRNA		41.8	11.237	125.22	16.14	11.457	2.57	43.563	19.503	4.583	0.793	0.797	0.5	1.263	3.02	2.777	2.667	9.867	4.247	3.267	0.147	0.183	0.483	6.447	6.713	1.933	0.24	0.02	0.567	0.11	20	0.09	4.537
Ca_TC01506	Ca1:11566682-11568311		lncRNA	224.217	91.403	117.03	276.483	149.657	169.73	109.107	187.367	174.493	223.19	263.213	252.29	262.587	195.477	199.75	217.3	256.947	179.723	208.957	260.677	332.207	164.857	127.077	183.413	208.203	199.067	319.473	144.89	202.113	1369.5	77.84	21.507
Ca_TC01507	Ca1:11573822-11576084	mRNA		0.707	1.01	0.52	0.06	0	0.91	3.203	2.78	2.777	0.477	0.453	0.513	0.74	1.067	1.007	1.147	0.847	1.127	0.42	0.27	0.18	0.113	0.053	0.07	0	0.067	0.257	0.14	0.04	1.025	0.015	0.033
Ca_TC01508	Ca1:11574909-11579669	mRNA		294.913	163.047	228.96	833.85	57.503	360.103	111.027	151.427	467.723	364.623	307.007	262.443	188.7	170.613	193.2	278.193	337.803	269.433	151.753	255.34	98.267	430.18	141.11	182.073	210.943	922.633	598.45	299.797	396.51	7224.98	86.705	77.903
Ca_TC01509	Ca1:11581870-11587363	mRNA		0.707	43.53	0.44	0.193	0.297	2.823	89.573	54.23	4.943	10.037	10.877	11.233	11.013	13.063	10.297	9.96	19.547	22.11	31.2	1.38	0.22	0.16	2.58	3.467	2.413	0.013	0.83	5.653	0.913	1	1.95	0.017
Ca_TC01510	Ca1:11588632-11594524	mRNA		5.52	6.51	2.48	12.89	7.203	6.753	5.377	6.02	12.41	17.353	18.227	20.25	16.393	8.54	9.347	9.39	10.233	11.483	14.01	13.023	49.08	14.607	6.793	13.87	13.8	8.963	23.08	25.413	19.927	280.5	1.475	3.117
Ca_TC01511	Ca1:13900802-13901083	mRNA		4.567	9.96	0	0.773	0.047	8.753	5.217	2.917	4.357	6.147	5.427	5.343	2.803	1.71	2.157	1.52	1.073	1.18	5.73	3.457	0.633	0.587	7.037	2.36	0.75	2.05	1.39	0.833	2.513	10.55	0.32	0
Ca_TC01512	Ca1:11605581-11610842	mRNA		13.543	12.787	5.24	12.05	3.893	9.4	8.643	6.973	14.957	12.843	14.193	12.967	11.657	11.517	11.24	9.427	5.93	6.793	9.197	13.31	6.75	15.03	12.48	12.187	7.097	13.213	9.187	12.103	12.66	875.035	11.31	3.94
Ca_TC01513	Ca1:11638709-11641199	mRNA		0.713	0.717	20.23	0.51	0.207	1.937	0.327	0.713	2.95	1.397	0.493	0.763	0.38	0.977	1.927	1.32	0.467	1.53	1.767	11.42	0.853	1.61	1.513	1.477	0.04	1.307	0.6	0.327	0.03	67	0.08	0.287
Ca_TC01514	Ca1:11651841-11654629	mRNA		0.903	3.743	0.02	0	0.327	4.183	1.577	3.12	6.747	46.9	14.443	17.343	16.837	4.43	3.637	2.76	3.413	3.157	9.26	62.017	9.237	26.213	0.02	2.463	0.06	0.057	0.01	0.247	0.137	2	0.16	0.007
Ca_TC01515	Ca1:11653814-11654123		lncRNA	0.073	0.133	0	0	0.047	0.237	0.063	0	0.793	9.093	2.363	1.517	0.51	0.323	0.68	0.247	0.59	0.46	0.13	1.213	0.407	0.213	0	0	0	0	0	0	0	0	0	0
Ca_TC01516	Ca1:11668263-11671673	mRNA		1.41	0.977	0.15	2.44	0.083	1.437	0.547	2.087	2.117	1.97	2.523	2.817	14.873	27.873	19.17	11.057	4.56	14.967	7.033	4.483	5.197	7.74	0.9	2.793	1.493	1.28	0.377	0.933	0.883	41.5	0.055	0.017
Ca_TC01517	Ca1:11671719-11678754	mRNA		44.873	30.723	29.04	45.553	35.217	41.553	33.207	24.487	55.563	55.42	48.873	46.453	43.443	35.427	36.137	37.657	34.943	40.323	38.873	54.71	38.077	60.563	41.077	40.847	34.3	54.187	46.883	53.643	56.203	2573	27.76	10.187
Ca_TC01518	Ca1:11683869-11687602	mRNA		6.31	11.55	13.61	5.49	12.723	2.8	6.66	2.173	9.393	6.38	8.57	6.077	6.837	6.72	7.193	3.477	2.807	3.84	3.477	5.137	1.533	3.577	7.207	5.543	4.04	4.28	4.97	4.797	3.457	733.08	4.3	2.877
Ca_TC01519	Ca1:11684287-11687502	mRNA		11.757	14.897	26.01	14.357	29.29	4.797	8.067	7.12	2.483	5.057	3.1	6.57	5.717	6.207	5.65	7.11	6.847	7.207	10.087	13.31	3.657	12.36	22.913	11.617	11.717	10.72	12.8	12.043	9.097	1415.92	9.34	5.767
Ca_TC01520	Ca1:11689771-11690549		lncRNA	0.64	0.027	4.75	1.4	6.063	0	0	0	0.25	0	0.037	0	0.02	0.033	0	0.033	0.247	0	0.053	0	0	0.037	0.187	0.173	0.033	0	0.033	0	0.053	1	0	0.037
Ca_TC01521	Ca1:11691889-11692846	mRNA		266.61	222.95	218.96	517.427	52.64	492.643	99.553	96.003	756.943	658.893	490.91	406.437	384.97	330.813	354.007	462.71	756.097	487.19	200.363	160.493	118.003	1273.69	152.463	91.93	279.713	909.717	1439.66	567.903	772.38	3335	27.17	53.38
Ca_TC01522	Ca1:11701237-11706987	mRNA		2.447	2.087	1.61	4.847	1.283	1.97	1.447	0.943	3.58	3.51	2.793	2.463	2.02	1.833	1.983	1.963	1.587	2.103	2.5	3.65	1.77	7.66	2.927	4.087	2.993	4.92	6.557	8.433	6.7	229	2.46	1.127
Ca_TC01523	Ca1:11708526-11711203	mRNA		1.31	0.38	0.56	0.52	0.123	0.317	0.63	0.373	6.153	4.797	3.557	2.68	1.94	1.403	0.903	1.12	3.803	1.96	3.33	0.193	0.243	8.03	5.877	2.673	0.093	1.217	0.2	0.883	0.817	5	0.035	0
Ca_TC01524	Ca1:11719260-11720258	mRNA		4.753	1.73	6.78	0	0	0	0.913	0.04	0.013	0	0	0	0	0	0	0.013	0	0.01	0	0	0	0	2.157	0.317	0.073	0	0	0.01	0.067	2	0	0
Ca_TC01525	Ca1:11740203-11747817	mRNA		4.18	3.793	0.62	3.84	4.72	5.293	3.36	1.977	4.627	5.487	3.53	3.553	2.727	2.713	2.02	1.147	0.497	0.547	3.053	5.067	1.293	6.877	1.753	4.31	3.23	10.793	3.43	2.397	4.677	697.97	4.065	4.953
Ca_TC01526	Ca1:11742723-11747146	mRNA		2.44	2.99	0	2.51	10.17	0.11	4.187	3.98	10.453	6.91	4.353	1.41	1.987	4.303	3.473	0.693	0.773	0.107	0.9	0	1.557	2.773	5.78	1.653	0	10.72	8.82	0	0	0	4.58	7.277
Ca_TC01527	Ca1:11748770-11754127	mRNA		2.173	1.797	2.26	1.367	1.377	1.967	1.303	3.1	1.133	0.79	0.477	1.273	0.627	1.71	2.133	4.267	2.533	2.477	1.557	1.733	1.69	0.567	5.473	0.107	2.97	2.813	5.54	2.603	1.833	48.15	1	0.353
Ca_TC01528	Ca1:11748410-11754359	mRNA		1.187	2.013	0.12	1.463	0.883	1.477	2.24	0.197	1.107	2.05	1.99	1.397	0.983	1.187	0.977	0.817	0.36	0.497	1.923	2.55	1.2	2.957	0.663	1.5	0.287	0.757	0.68	3.457	2.417	211.695	0.3	0.673
Ca_TC01529	Ca1:11756554-11766830	mRNA		1.037	41.32	1.73	0.303	0	17.557	31.067	14.607	1.103	0.033	0.037	1.32	0.107	1.457	0.23	2.557	1.157	1.133	7.347	4.337	0.127	1.347	2.447	2.74	16.81	2.677	0.073	6.12	8.073	72.87	0.165	0
Ca_TC01530	Ca1:11757349-11769186	mRNA		5.477	108.193	1.3	0.5	0.243	44.2	69.547	62.863	24.657	15.817	17.793	16.83	22.657	55.163	51.367	29.807	15.933	18.033	21.47	47.437	1.623	14.087	13.723	26.473	46.14	2.08	0.873	27.267	37.947	174.18	0.52	0.357
Ca_TC01531	Ca1:11777526-11780400	mRNA		11.113	54.72	28.22	5.72	9.427	11.297	23.877	5.78	129.737	16.43	24.557	42.847	31.287	13.92	17.853	15.963	16.783	27.06	39.22	17.75	217.083	76.763	123.823	24.037	18.913	25.297	61.557	40.493	15.2	26.75	0.63	12.477
Ca_TC01532	Ca1:11779745-11782970	mRNA		9.943	60.437	20.63	5.023	10.613	8.707	26.097	6.37	68.717	10.177	7.11	9.183	6.667	9.147	11.153	10.737	8.613	16.23	28.14	16.44	7.567	57.493	80.45	18.753	17.56	23.207	35.96	38.987	15.087	239.75	0.365	10.237
Ca_TC01533	Ca1:11791645-11798163	mRNA		8.32	5.64	3.78	5.87	3.647	5.913	5.233	4.32	14.763	12.23	9.92	8.693	8.76	8.727	10.313	12.93	12.99	15.3	7.407	6.303	5.007	9.107	10.86	5.243	5.52	8.437	5.34	5.327	6.02	189.05	1.925	0.957
Ca_TC01534	Ca1:11794933-11801200	mRNA		6.93	6.83	2.41	20.02	5.677	10.35	5.863	4.697	9.623	13.663	13.56	13.05	9.547	8.16	7.52	6.527	5.417	6.64	8.1	12.337	23.697	14.18	4.247	14.603	8.32	12.34	6.673	16.083	20.067	123.45	4.93	2.17
Ca_TC01535	Ca1:11806887-11808875	mRNA		0.427	0.23	0.3	0	0.133	1.123	0.187	0	0.057	0.1	0.113	0.143	0.253	0.727	0.767	0.807	3.12	1.177	0.103	0.033	0	1.537	0.093	0.107	75.67	0.163	0.877	10.457	39.627	2963	0.34	0
Ca_TC01536	Ca1:11815666-11816332	mRNA		0	0	0	0	0	0	0	0	0	0	0	0	0	0	0.033	0.067	0.107	0	0	0	0	0	0	0	0.1	0	0	0	0	0	0	0.633
Ca_TC01537	Ca1:11816396-11817367	mRNA		0	0	0	0	0	0	0	0	0	0.057	0	0	0	0	0.057	0.06	0.113	0	0	0	0	0	0	0	0.16	0	0	0.12	0.223	1	0	1.707
Ca_TC01538	Ca1:11819632-11826358	mRNA		34.497	39.417	41.43	9.987	33.827	31.803	17.227	27.757	17.51	39.173	69.91	56.57	65.34	82.997	106.757	166.22	413.007	328.307	31.597	43.137	78.793	12.133	23.74	28.183	1684.94	3.757	8.187	1417.58	1199.65	40587.1	5.2	41.14
Ca_TC01539	Ca1:11822756-11826379	mRNA		39.51	40.33	52.26	23.803	38.703	36.717	22.99	37.52	12.97	38.043	45.233	58.313	47.473	81.973	91.343	207.063	475.64	412.26	42.583	47.303	96.277	19.61	32.967	48.71	2322.71	9.663	13.503	1372.36	1332.97	39014.4	6.12	21.653
Ca_TC01540	Ca1:11837775-11839626	mRNA		5.07	0.027	4.53	0.373	1.31	0	0	0	0.67	0.02	0.013	0.01	0	0	0	0	0.01	0.05	0.01	0	0	0.01	0.173	0.02	0	0.097	0	0.053	0	0	0.015	0.397
Ca_TC01541	Ca1:11842629-11848047	mRNA		24.897	20.273	38.08	22.01	44.26	20.66	18.487	14.67	25.727	30.52	33.41	31.12	29.813	50.717	55.313	61.92	37.79	51.82	32.013	38.467	36.883	33.197	21.497	28.983	23.957	10.137	15.103	113.347	46.967	734.97	11.06	6.413
Ca_TC01542	Ca1:11848223-11851729	mRNA		0.003	0	0	0	0	0.023	0.237	0.047	0	0.003	0.003	0.007	0.007	0.047	0.017	0.07	0.013	0.073	0.003	0	0	0	0	0.003	0.01	0	0	0.017	0	2.03	0.095	0
Ca_TC01543	Ca1:11870059-11872061	mRNA		0.09	0.1	0	0.2	0	0.253	0.057	0.05	1.52	9.693	14.043	9.447	2.543	0.31	0.45	0.657	1.383	1.027	0.503	0.273	22.457	4.297	0.037	0.05	0.05	0.033	2.48	4.627	3.997	0	0	0
Ca_TC01544	Ca1:11875779-11879881	mRNA		5.253	0.823	0.59	1.813	0.457	0.88	1.213	1.36	5.76	7.293	4.873	5.283	5.11	6.103	6.773	5.77	5.907	6.437	13.02	14.07	2.723	10.767	18.903	27.173	9.913	22.287	4.473	17.697	13.923	2845.53	77.345	0.933
Ca_TC01545	Ca1:11897737-11904213	mRNA		5.447	61.56	5.13	4.11	17.507	5.65	24.493	4.737	18.033	7.623	7.707	7.42	6.857	7.34	7.75	8.653	5.843	7.953	19.48	12.077	8.017	14.363	31.43	11.553	9.06	4.173	7.67	13.443	9.657	302.06	2.23	6.597
Ca_TC01546	Ca1:11905576-11910816	mRNA		10.183	8.87	10.91	18.843	2.753	9.713	6.043	4.027	11.433	12.14	11.107	9.84	7.117	5.24	5.703	6.123	6.503	7.337	7.727	10.7	2.73	15.807	9.597	12.19	8.323	19.143	15.633	20.813	17.857	646	3.5	5.55
Ca_TC01547	Ca1:11921054-11926264	mRNA		83.783	68.813	102.28	96.54	73.87	57.393	58.523	51.023	68.44	66.71	55.397	56.303	52.707	69.017	73.27	84.053	65.783	90.313	63.017	67.187	37.693	95.813	64.15	49.493	53.177	83.533	15.557	137.217	81.033	5397	73.87	21.79
Ca_TC01548	Ca1:11935023-11937869	mRNA		21.85	16.91	31.27	13.04	22.003	17.357	17.663	19.643	27.417	40.463	34.823	29.047	28.85	33.75	41.99	46.59	63.363	49.663	39.6	30.85	12.317	30.63	21.47	22.083	22.033	26.71	28.197	39.95	28.41	360	13.365	4.893
Ca_TC01549	Ca1:11945235-11945780	mRNA		0.627	0.797	0	0.023	0.1	0.067	0.667	0.42	0.043	0.083	0.227	0.223	0.067	0.19	0.087	0.143	0.123	0.057	0.9	0.63	0	0.133	0.363	1.36	0	0	1.143	0.027	0.24	0.54	0.1	0.057
Ca_TC01550	Ca1:11960065-11963131		lncRNA	0.13	0.113	0.74	1.953	0.067	3.127	0.447	0.783	0.257	3.97	3.44	1.993	1.533	1.17	0.977	0.61	0.75	0.723	1.453	0.317	0.017	0.257	0.04	0.433	0.023	0.017	0	0.1	0.01	1	0	0.05
Ca_TC01551	Ca1:11969206-11975189	mRNA		30.29	7.503	12.71	31.47	60.293	13.55	8.933	10.38	29.3	45.42	43.403	36.873	26.74	18.44	19.56	19.67	18.073	20.473	12.25	24.57	42.21	39.633	25.967	25.42	29.31	28.783	28.973	33.687	46.987	1851	22.1	6.327
Ca_TC01552	Ca1:11982036-11987069	mRNA		8.86	8.197	8.46	6.713	5.037	9.237	6.203	6.03	18.657	15.583	14.65	11.563	8.773	7.973	8.61	8.7	9.033	9.83	5.583	6.427	2.253	11.407	5.257	7.747	8.327	11.517	1.97	10.813	9.54	329.455	3.63	0.74
Ca_TC01553	Ca1:11987443-11989495	mRNA		4.467	16.843	15.42	2.567	5.26	3.697	14.05	7.21	2.487	2.133	1.733	1.873	2.1	2.61	3.707	6.963	10.653	12.323	23.063	4.647	3.647	9.08	40.24	22.64	10.663	3.517	0.837	11.903	13.173	283.545	3.135	1.617
Ca_TC01554	Ca1:11994807-11996499		lncRNA	0.847	20.357	78.51	0	0	0.283	8.34	0.55	0.113	0	0.03	0	0	0.023	0.023	0.057	0.143	0.023	0	0	0	0	237.593	49.937	0	0.057	0.047	0	0	0	0.09	0
Ca_TC01555	Ca1:12007813-12029307	mRNA		8.877	8.73	3.61	10.143	5.74	9.113	6.303	3.71	17.307	19.483	18.417	14.46	13.363	9.233	10.46	8.37	6.737	9.147	9.407	14.077	21.333	22.13	10.423	14.173	8.787	14.783	12.9	21.913	24.997	1160	6.295	2.9
Ca_TC01556	Ca1:12046738-12054205	mRNA		5.503	3.053	8.27	8.3	19.177	5.37	3.53	4.483	7.673	18.117	18.593	16.7	14.347	12.377	11.57	14.473	15.35	19.86	7.18	15.307	9.767	11.26	14.337	7.627	42.5	2.647	2.737	27.367	38.137	407.5	0.58	1.19
Ca_TC01557	Ca1:12060511-12065808	mRNA		3.017	1.36	1.13	14.667	2.453	1.44	0.617	0.653	2.49	2.197	2.823	3.347	3.783	3.173	2.727	1.307	0.763	0.897	1.417	2.17	0.85	1.553	2.803	1.94	1.217	0.253	1.853	1.367	1.543	39.055	1.565	0.043
Ca_TC01558	Ca1:12067503-12069971	mRNA		11.143	6.263	6.52	10.317	2.317	12.297	6.527	8.043	11.513	13.417	14.577	12.85	9.28	7.657	8.66	11.203	9.33	9.54	7.533	8.48	11.727	7.62	5.8	8.667	11.11	9.853	12.707	10.723	10.86	255.93	3.345	0.707
Ca_TC01559	Ca1:12069015-12069924		lncRNA	1.167	0.067	0	0	0.053	0.923	0.207	0.07	0.387	0.503	0.143	0.25	0.06	0.477	0.243	0.69	0.57	0.127	0.16	0	0	0	0.1	0	0	0.07	0.27	0	0	4.64	0.135	0
Ca_TC01560	Ca1:12080170-12085679	mRNA		1.213	10.067	0.53	0.52	0.047	17.823	25.35	20.767	9.253	5.1	5.703	4.877	3.143	3.253	4.497	7.583	9.433	10.683	15.35	0.38	0.74	7.237	29.367	7.353	0.127	0.167	0.093	3.393	0.653	6.115	0.055	0.2
Ca_TC01561	Ca1:12086020-12090013	mRNA		7.673	7.883	13.47	15.117	5.58	6.787	7.58	6.023	12.817	10.97	9.88	8.453	8.37	9.487	11.217	13.313	12.577	11.783	11.637	12.1	5.953	17.37	8.7	14.013	7.427	9.82	9.837	16.397	14.843	355.385	2.635	2.973
Ca_TC01562	Ca1:12093253-12101462	mRNA		12.243	7.203	7.74	9.253	9.777	5.52	8.707	7.787	12.087	9.323	11.49	10.267	10.29	13.95	14.52	14.237	9.457	11.173	9.3	8.2	4.143	8.87	11.1	13.103	12.273	11.55	11.54	10.48	11.747	524	14.94	2.717
Ca_TC01563	Ca1:12103122-12103949		lncRNA	0	0	0	0	0.067	0.03	0.03	0.02	0.02	0.11	0.083	0.15	0.087	0.03	0.06	0.093	0.05	0.04	0	0	0.41	0	0.037	0.387	0.033	0	0	0	0	0	0.175	0
Ca_TC01564	Ca1:12105143-12106193	mRNA		0.17	0.24	0.2	0	0	0.13	0.147	0.717	0	0.697	1.023	2.933	0.667	0.21	0.397	0.537	0.317	0.273	0.01	0.013	1.473	0.073	0.557	2.287	0.023	0.137	2.683	0.32	1.327	0	0	0
Ca_TC01565	Ca1:12106930-12107993	mRNA		0.347	0.07	0.54	0.037	0	0.153	0.123	0.627	0.083	0.927	2.923	4.567	3.603	0.707	0.727	0.71	1.013	0.543	0.56	0.143	6.023	0.113	0.98	7.3	0	0.157	2.677	0.033	0.097	0	0	0
Ca_TC01566	Ca1:12113606-12122819	mRNA		10.213	9.227	6.14	6.807	12.083	7.09	9.96	7.47	8.243	12.527	14.307	12.897	13.18	10.477	12.537	15.68	20.213	24.57	6.927	11.417	24.697	10	8.743	10.857	8.38	5.98	13.16	8.413	10.57	290.5	1.885	4.343
Ca_TC01567	Ca1:12126496-12131854	mRNA		30.64	18.54	16.65	57.597	13.56	37.36	16.34	14.487	30.297	36.003	35.15	31.973	27.887	21.927	21.807	25.523	25.993	25.457	19.23	22.593	15.497	38.153	10.247	24.797	17.787	51.217	25.823	22.97	27.867	645.5	6.785	3.633
Ca_TC01568	Ca1:12145536-12149408	mRNA		5.38	2.023	1.07	5.987	8.837	8.767	3.907	6.973	11.643	12.827	10.363	9.033	8.61	9.627	9.013	5.997	6.353	5.303	6.647	6.393	2.737	6.737	1.953	3.69	2.007	2.923	6.73	9.777	10.953	117.5	0.275	1.183
Ca_TC01569	Ca1:12155446-12163307	mRNA		41.32	40.62	51.82	35.267	37.223	39.3	37.477	38.98	87.457	48.543	51.55	45.807	38.643	44.013	50.417	55.153	62.287	51.163	43.557	42.51	25.05	41.313	60.547	33.093	29.51	41.61	34.183	38.59	34.507	838.94	8.625	6.653
Ca_TC01570	Ca1:12155276-12163458	mRNA		18.787	29.22	18.44	23.373	24.463	16.32	24.487	7.123	32.807	38.787	35.42	25.413	34.147	29.623	30.743	16.163	11.49	12.793	15.587	25.613	18.707	37.767	11.99	27.273	11.113	17.323	5.317	21.293	21.573	1538.56	10.33	6.173
Ca_TC01571	Ca1:12204009-12208568	mRNA		0.467	0.503	0.12	0.117	0.003	0.137	0.18	0.11	0.253	0.1	0	0.113	0	0	0.127	0.217	0.127	0.023	0.55	0.277	0.09	0.43	0.77	0.363	0.58	0.51	0.573	1.043	0.363	20.41	0.05	0.083
Ca_TC01572	Ca1:12168246-12175348	mRNA		12.283	18.123	16.24	7.63	0.283	17.793	9.823	7.387	20.703	34.997	33.03	28.593	21.553	19.067	18.657	16.28	14.65	17.663	12.517	18.61	3.093	28.13	30.437	19.45	12.337	42.717	80.423	21.29	22.867	873.5	8.065	0.453
Ca_TC01573	Ca1:12188985-12194373	mRNA		12.817	6.937	14.29	21.033	3.23	6.833	5.41	3.947	17.183	13.16	11.04	10.453	10.197	8.593	10.17	12.473	11.07	10.213	16.123	24.307	6.883	35.53	8.747	21.683	11.677	17.373	14.603	32.65	30.42	761	8.365	3.337
Ca_TC01574	Ca1:12196967-12203503	mRNA		5.827	4.69	4.3	4.623	7.47	4.627	5.31	3.397	5.67	7.983	8.693	7.79	5.837	5.08	5.907	5.24	5.187	5.437	3.983	5.2	7.403	4.937	6.65	5.063	6.373	5.423	8.367	5.007	5.45	751.53	5.755	1.437
Ca_TC01575	Ca1:12203779-12208597	mRNA		10.133	31.523	27.06	9.67	3.657	6.497	17.993	6.84	30.463	7.317	9.71	7.703	4.43	7.3	8.47	12.587	11.423	29.103	14.293	10.447	5.707	16.53	11.547	15.337	16.997	3.013	3.527	62.723	17.173	203.09	0.705	2.253
Ca_TC01576	Ca1:12211809-12212412		lncRNA	0	0.13	0	0.047	0	0	0.023	0	1.267	0.05	0.023	0.02	0	0	0	0.023	0.043	0.02	0	0	0.06	0	0.037	0	0.047	0	0	4.07	0.153	0	0	0
Ca_TC01577	Ca1:12219040-12221386	mRNA		190.097	103.197	278.34	403.953	31.86	138.387	72.383	79.39	163.633	122.923	102.147	93.793	84.937	80.3	94.94	154.99	181.863	135	56.857	82.887	290.74	168.02	84.963	71.523	129.183	367.733	423.81	125.16	150.927	1609	21.295	34.047
Ca_TC01578	Ca1:12225920-12226140		lncRNA	0	0	0	0	0	0	0	0	0	0	0	0	0	0	0	0	0	0	0	0	0	0	0	0	0	0	0	5.977	0.997	0	0	0
Ca_TC01579	Ca1:12226556-12230357	mRNA		992.78	277.203	2081.56	513.87	1248.18	174.163	261.457	323.693	438.567	153.29	172.573	203.597	219.717	422.727	346.527	301.44	389.79	278.587	261.267	212.567	40.68	137.83	522.88	723.053	508.887	34.2	21.113	323.823	260.443	8466.81	17.375	76.61
Ca_TC01580	Ca1:12227096-12228085	mRNA		5.61	0.477	1.28	97.093	11.987	0.847	3.417	0.25	1.017	0.15	0.547	0.22	0.23	0.533	0.717	0.53	34.11	5.003	87.243	67.357	13.31	23.64	0.107	288.443	0.28	0.173	0.27	81.967	29.687	0	1.27	22.63
Ca_TC01581	Ca1:12230386-12231864	mRNA		3.6	1.733	5.5	4.313	0.01	4.63	0.587	0.997	4.623	2.773	3.487	4.46	3.977	1.72	1.463	1.603	1.613	1.303	7.673	16.753	1.193	5.18	1.423	4.46	0.323	0.083	0.08	1.073	1.343	12.5	0.145	0.183
Ca_TC01582	Ca1:12235139-12239912	mRNA		0.24	1.77	0.06	1.247	1.51	1.413	0.52	0.127	1.143	4.313	3.577	2.487	2.247	2.21	1.647	1.27	1.04	0.96	0.65	0.503	0.073	4.137	0.183	1.973	1.13	32.28	1.607	1.95	1.67	33	0.01	0.013
Ca_TC01583	Ca1:12241582-12245872	mRNA		50.993	20.897	50.49	150.05	100.583	32.467	28.54	27.577	31.12	41.427	39.447	39.443	40.317	32.753	33.03	33.22	29.473	30.163	30.503	55.56	18.463	56.967	30.083	32.743	68.823	53.82	200.937	83.427	88.583	3189.33	12.315	15.743
Ca_TC01584	Ca1:12246530-12247747	mRNA		2.407	0.59	1.7	13.3	1.073	0.877	0.667	1.323	0.94	2.46	2.213	2.763	3.597	2.93	2.8	5.733	4.69	6.833	3.163	3.603	3.32	1.78	2.143	11.813	2.17	2.687	36.813	3.787	2.32	26.5	0.67	24.783
Ca_TC01585	Ca1:12248748-12254164	mRNA		30.76	76.137	20.09	19.107	37.013	96.127	167.283	98.333	36.34	47.22	48.04	48.417	45.073	69.733	77.11	78.157	49.86	62.683	67.397	43.613	22.89	29.34	45.793	34.287	36.82	28.93	36.64	34.467	34.79	1770.42	9.805	9.62
Ca_TC01586	Ca1:12262838-12263145		lncRNA	0.057	0.057	0	0	0	0	0.12	0	0	0	0.203	0.077	0.07	0	0.267	0.14	0.2	0.27	0.073	0	0	0	0.263	0.397	0.14	0	0.147	0.147	0	0	0	0
Ca_TC01587	Ca1:12262781-12268335	mRNA		38.15	25.413	17.44	15.207	17.3	22.037	26.717	31.04	25.453	50.96	78.363	80.663	91.407	133.967	162.013	178.203	116.05	137.313	68.31	87.43	82.67	42.563	59.487	63.627	70.147	8.013	59.57	120.187	56.72	1621	27.105	11.567
Ca_TC01588	Ca1:12273354-12274481	mRNA		12.11	17.1	38.75	49.88	10.3	7.903	10.183	24.46	17.053	10.377	27.74	19.76	27.313	27.293	31.47	59.173	76	67.703	72.877	60.987	121.31	44.013	35.333	85.1	65.303	18.613	33.907	116.83	99.237	198.835	6.095	31.18
Ca_TC01589	Ca1:12271456-12275612	mRNA		96.097	120.833	98.87	47.603	81.527	39.62	88.313	70.587	37.063	107.06	143.543	147.69	139.987	178.547	182.15	235.68	191.17	215.457	87.61	114.54	151.003	69.11	196.473	114.63	259.3	108.2	91.37	129.63	132.507	6039.16	54.99	27.187
Ca_TC01590	Ca1:12280976-12281459		lncRNA	0	0	0	0	0	0	0	0	0	0	0	0	0	0	0	0.13	1.047	0.48	0	0	0	0	0	0	0	0	0.023	0	0	0	0	0
Ca_TC01591	Ca1:12285529-12288896	mRNA		0.083	0.043	0.11	0.06	0.163	0.05	0.11	0.077	0.063	0.11	0.17	0.1	0.163	0.12	0.083	0.107	0.143	0.117	0.057	0.057	0.117	0.033	0.1	0.103	0.033	0.04	0.05	0.127	0.037	1.36	0.075	0.013
Ca_TC01592	Ca1:12285485-12290814	mRNA		24.987	18.48	41.97	26.827	34.183	22.42	31.067	28.327	21.913	35.793	38.41	40.363	61.697	48.687	45.7	40.523	34.35	47.477	29.01	40.343	85.61	40.887	27.69	23.723	18.153	18.887	12.663	26.23	24.117	777.64	14.34	4.647
Ca_TC01593	Ca1:12292791-12297418	mRNA		31.32	5.7	8.16	5.877	34.5	10.507	2.583	6.917	16.767	16.61	17.917	17.77	17.75	12.1	11.797	7.79	7.097	6.873	8.42	25.623	4.323	10.193	27.157	6.903	22.83	24.12	1.5	9.873	19.16	1815.41	29.88	1.747
Ca_TC01594	Ca1:12292782-12298884	mRNA		19.553	4.967	0.36	6.657	24.723	6.06	1.82	1.68	10.113	9.777	9.83	11.81	11.553	6.687	6.327	2.88	1.17	1.33	4.993	27.68	2.06	6.38	10.727	3.657	10.407	13.147	0.507	7.533	12.297	2548.55	31.99	0.98
Ca_TC01595	Ca1:12302476-12303967	mRNA		21.12	53.187	38.38	9.287	4.073	16.23	20.743	30.4	4.913	10.497	9.133	16.027	20.723	28.087	23.923	21.573	11.86	14.55	41	36.38	1.397	2.923	76.173	55.687	1.25	0.09	0.16	1.117	1.777	45	0.115	0.143
Ca_TC01596	Ca1:12303037-12303701		lncRNA	0	0	0	0.717	0.177	0	0.093	0.67	0.683	1.03	1.8	0.957	0	0	0	0	1.797	1.277	2.497	0.647	0.07	0.21	0	5.717	0	0.017	0.003	0.133	0	0	0.05	0
Ca_TC01597	Ca1:12305150-12306524	mRNA		21.65	82.407	22.03	0.223	0	0.773	50.663	15.807	0.827	0.653	0.983	1.267	5.02	16.4	19.353	19.063	18.2	16.777	8.12	0.51	0.253	0.467	240.5	9.99	0.113	0.04	0.033	0.657	0.197	10.465	0.02	0.083
Ca_TC01598	Ca1:12305598-12306402	mRNA		7.357	26.17	18.41	0	0	0.013	20.217	53.98	0.277	0.79	0.513	0.04	0.823	4.47	5.27	5.23	18.653	9.103	2.503	0.033	0.023	0.153	104.973	2.92	0.093	0	0.207	0.08	0.01	8.035	0	0.033
Ca_TC01599	Ca1:12309226-12310755	mRNA		13.923	10.263	8.52	0.063	0	0.013	8.4	7.253	0.017	0.11	0.153	0.1	0.24	1.923	2.877	3.77	4.27	2.583	0.36	0.01	0	0	65.507	0.023	0.043	0.027	0.02	0	0	0	0	0
Ca_TC01600	Ca1:12310096-12310539		lncRNA	0	0	0	0	0	0	0	0	0	0.007	0	0.063	0	0	0	0	0	0	0	0.07	0	0.03	0.097	0	0	0	0	0	0	0	0	0
Ca_TC01601	Ca1:12314080-12317032	mRNA		0.09	0.093	1.23	0.113	0.03	0.053	0.207	0.257	0.07	4.437	12.467	16.203	7.463	4.497	4.36	4.53	1.58	3.727	0.25	0.62	29.35	0.477	1.33	0.253	4.613	3.343	0.113	1.623	2.843	364.45	1.645	0.62
Ca_TC01602	Ca1:12315900-12318776	mRNA		0.52	0.65	0.17	0.73	0.527	1.55	0.537	0.687	2.477	6.753	13.99	19.52	23.727	13.427	9.463	4.697	2.89	8.733	0.863	1.917	84.633	3.467	1.07	0.73	1.733	2.167	2.427	0.563	1.267	18.55	0.025	0.44
Ca_TC01603	Ca1:12320599-12321698	mRNA		73.187	19.73	87.13	152.627	21.22	27.963	18.697	25.573	32.047	28.35	35.527	37.683	36.827	27.027	28.423	35.947	42.647	29.8	29.59	62.087	19.197	62.633	26.643	29.327	33.957	100.51	36.217	27.41	31.36	1501	47.81	11.397
Ca_TC01604	Ca1:12323308-12324187	mRNA		0.063	0	0.69	0.777	0	0.043	0.037	0	0.027	0.8	0.177	0.02	0.087	0.043	0.133	0.06	0.073	0.07	0	0.043	0.05	0.047	0.073	0	0.053	0.013	0.65	0.71	0.43	0	0	0.037
Ca_TC01605	Ca1:12333254-12338788	mRNA		4.75	3.857	5.36	1.18	0	1.477	1.357	0.993	3.843	3.393	3.997	3.303	2.333	3.247	3.553	3.49	1.83	4.043	2.64	1.633	0.497	2.91	4.28	10.307	0.733	1.423	0.437	1.657	0.887	49.265	1.995	1.217
Ca_TC01606	Ca1:12340504-12351336	mRNA		20.657	28.097	22.09	18.75	11.637	17.68	27.527	16.08	16.49	20.33	18.627	17.497	15.37	16.51	16.757	14.6	11.33	13.203	17.653	22.823	8.553	30.587	12.857	18.99	18.003	14.053	12.993	23.05	24.787	1268.74	9.66	6
Ca_TC01607	Ca1:12357904-12358725	mRNA		9.887	4.85	0	0	0	8.003	2.387	5.123	25.797	11.41	10.197	12.177	15.27	16.907	16.247	10.29	8.597	10.04	25.41	8.803	1.26	5.643	0.373	7.32	0.55	0.33	0.283	0.237	0.097	9	0	0.343
Ca_TC01608	Ca1:366557-368612	mRNA		0.14	0.02	0.02	0.01	0.007	0.027	0.267	0.1	0.143	1.113	1.593	2.383	0.373	0.237	0.327	0.057	0.17	0.037	0.027	0	0.027	0.007	0.01	0	0.013	0	0.02	0	0.013	0	0	0
Ca_TC01609	Ca1:12379039-12383303	mRNA		43.557	24.747	30.52	75.073	26.773	30.31	26.297	25.757	44.39	50.923	61.537	55.187	50.937	40.673	42.807	46.867	56.4	47.047	49.517	63.823	51.99	58.04	48.623	62.343	53.6	73.21	234.883	67.293	73.407	881.5	29.42	13.913
Ca_TC01610	Ca1:12385015-12388369	mRNA		0.03	0.013	0.08	0.07	0.007	0.027	0.093	0.09	0	7.627	77.82	172.253	72.32	0.157	0.053	0.033	0	0.073	0.65	6.923	927.113	12.65	0.003	0.06	0.17	0	0.027	0.113	0.073	1.5	0.01	0.063
Ca_TC01611	Ca1:12390445-12394199	mRNA		31.14	22.77	32.67	22.98	14.737	20.137	17.597	11.607	47.21	29.84	28.603	25.813	22.053	24.373	29.42	32.203	23.117	24.563	18.607	26.547	11.897	30.28	24.553	21.683	19.05	28.893	43.613	20.277	19.233	458.29	10.42	4.32
Ca_TC01612	Ca1:12403950-12405973	mRNA		12.157	4.073	16.01	5.88	1.48	6.017	4.95	3.487	20.023	9.883	8.603	6.763	4.71	6.573	8.813	10.27	12.16	17.883	13.943	4.393	1.193	19.233	20.693	48.563	8.497	3.02	0.957	18.127	10.71	101	1.31	6.26
Ca_TC01613	Ca1:12411123-12415030	mRNA		1.98	0.693	0.55	0.21	0.013	1.77	0.377	1.563	2.683	4.637	5.207	5.537	4.463	1.937	1.947	1.423	1.493	1.287	2.817	6.62	3.177	6.867	1.447	2.95	4.6	1.67	3.867	3.187	6.153	100	0.345	0.1
Ca_TC01614	Ca1:12430347-12436641	mRNA		16.68	8.467	6.61	25.8	2.583	23.403	9.03	5.677	10.497	17.067	14.587	14.05	11.113	7.91	8.057	8.54	5.09	7.233	9.97	19.857	8.053	22.637	6.593	12.553	32.163	33.137	14.447	29.073	38.223	2338.66	2.875	1.793
Ca_TC01615	Ca1:12433796-12435801	mRNA		19.637	8.097	8.01	13.297	3.087	31.873	9.573	15.283	38.383	40.253	38.08	27.663	26.21	17.703	19.677	22.77	25.033	24.583	11.447	12.927	4.863	19.227	14.823	17.597	40.603	44.463	34.877	23.39	28.053	447.84	3.025	1.393
Ca_TC01616	Ca1:12439982-12442624	mRNA		1.717	0.047	0	0.067	2.857	0	0.013	0	0.017	0.067	0.113	0.083	0.573	0.81	0.803	0.5	0.037	0.047	0.23	0.447	0.3	0.773	0.133	3.827	0.023	0	0.01	0.023	0.04	0	0	0.06
Ca_TC01617	Ca1:12458933-12464109	mRNA		9.363	2.37	5.54	15.68	5.233	8.113	1.92	2.403	7.78	12.013	20.657	21.35	17.28	3.823	3.47	4.147	4.967	4.78	3.887	26.543	12.717	10.817	3.713	5.047	6.023	12.193	8.887	7.693	11.93	215.33	1.795	1.127
Ca_TC01618	Ca1:12478686-12484124	mRNA		2.847	7.78	2.56	10.42	5.45	3.01	4.363	1.9	3.227	4.03	4.9	5.76	4.183	5.953	4.84	3.367	1.453	1.727	5.86	12.99	12.43	7.78	4.87	12.883	4.577	3.007	3.283	8.027	8.693	489.535	1.225	3.063
Ca_TC01619	Ca1:12474515-12485461	mRNA		1.19	2.887	1.05	8.043	0.9	0.997	2.137	0.163	0.147	0	0.123	0.25	0	0.223	0.06	0.357	0.03	0.23	6.74	9.953	8.563	5.313	3.463	9.477	2.377	0.243	0.517	5.303	6.093	90.92	0.635	1.567
Ca_TC01620	Ca1:12486920-12490296	mRNA		2.583	1.38	2.08	2.06	0.5	3.08	2.49	2.643	2.67	3.503	3.117	2.74	2.957	3.473	3.13	2.823	3.257	2.88	1.473	1.607	0.667	2.66	1.633	1.36	2.013	4.853	3.97	1.607	3.137	94	0.645	0.13
Ca_TC01621	Ca1:12490433-12495852	mRNA		0.887	0.237	15.16	0.183	0.013	0.437	0.1	0.423	2.84	2.233	2.097	2.503	2.65	2.56	2.68	2.783	4.337	2.46	5.523	0.133	0.177	1.997	12.183	9.71	0.52	0.01	0.063	0.123	0.137	12.5	0.04	0.083
Ca_TC01622	Ca1:12505891-12508851	mRNA		0.01	0.003	0	0	0.09	0.003	0	0.01	0	0.05	0.07	0.14	0.127	0.017	0.007	0.01	0.007	0.01	0	0.01	1.933	0.023	0	0.023	0.13	0.003	0.077	0	0.007	0.5	0.005	0
Ca_TC01623	Ca1:12511291-12526442	mRNA		16.253	19.29	15.22	18.327	21.153	9.17	13.483	7.143	18.897	22.033	21.6	18.287	17.337	15.18	17.31	14.383	11.123	12.053	18.503	23.527	24.053	24.913	22.257	30.883	11.31	12.6	19.467	22.003	24.403	1881.69	13.4	7.25
Ca_TC01624	Ca1:12530022-12534413	mRNA		106.723	8.473	35.8	23.977	89.617	20.107	14.65	12.233	20.747	2.573	1.48	1.12	1.103	2.87	3.127	3.337	1.207	1.04	2.323	0.403	0.127	0.673	2.59	2.973	0.067	0.533	2.5	0.117	0.25	32	0.08	3.44
Ca_TC01625	Ca1:12545376-12546211		lncRNA	1.4	0.05	0.83	0.137	0.757	0.033	0.057	0.027	0.047	0	0	0	0.013	0.017	0.017	0	0	0	0	0	0	0	0	0.033	0	0	0	0.033	0	0.5	0	0.137
Ca_TC01626	Ca1:12559239-12566422	mRNA		1.963	1.833	0.64	2.06	0.253	2.62	1.58	1.257	4.27	4.333	4.977	4.53	3.597	2.937	2.633	2.787	2.593	3.393	1.693	2.65	3.167	5.817	2.48	2.3	2.82	6.063	6.817	3.657	5.48	111	0.61	0.383
Ca_TC01627	Ca1:12569728-12570280	mRNA		0.623	1.31	1.25	0.387	0.03	0.21	0.263	0.387	0.86	0.633	0.327	0.203	0.183	0.907	1.23	2.467	0.523	0.45	0.65	0.45	0.29	0.447	1.18	2.14	4.957	0.277	1.277	5.437	2.327	32	0.99	5.69
Ca_TC01628	Ca1:12574645-12576055	mRNA		0.647	0.35	0.57	0.503	0	0.72	0.19	0.29	0.6	0.553	0.437	0.43	0.68	0.777	0.76	0.147	0.11	0.15	0.467	0.77	0.073	0.217	0.977	0.327	0.183	0.22	0.21	0.073	0.223	5.5	0.13	0
Ca_TC01629	Ca1:12582538-12601835	mRNA		24.983	27.873	20.54	25.08	24.167	19.633	22.663	16.967	28.48	32.743	37.153	34.553	36.04	29.28	27.673	21.507	19.307	19.287	19.513	37.373	29.87	28.903	33.233	29.83	27.097	13.373	25.023	26.23	31.187	1049.99	10.15	7.27
Ca_TC01630	Ca1:12604251-12609548	mRNA		3.423	4.447	2.72	3.067	2.187	2.107	2.89	1.287	6.22	11.33	9.353	8.947	7.07	5.32	5.127	4.077	0.903	3.637	2.863	6.273	1.963	12.403	2.923	7.143	5.6	4.12	4.337	9.71	10.547	344.745	3.645	1.07
Ca_TC01631	Ca1:12604460-12609483	mRNA		2.427	2.4	1.61	1.757	1.597	1.247	2.073	1.24	1.323	6.757	5.13	3.75	2.567	4.42	5.557	5.003	1.427	4.327	3.437	3.963	1.393	4.877	3.533	3.26	5.097	4.937	7.633	7.913	5.733	164.255	2.475	0.68
Ca_TC01632	Ca1:12611523-12614626	mRNA		20.747	1.247	14.82	0.143	0.023	0.107	0.783	2.037	2.54	0.653	0.42	0.37	0.57	2.577	5.907	7.763	6.587	2.553	1.227	0.16	0.213	0.04	10.657	3.737	0.237	0	0.363	1.163	0.813	6	0.015	0.033
Ca_TC01633	Ca1:12636411-12642381	mRNA		1.163	14.043	1.25	0.293	0.017	6.327	58	12.593	4.56	5.147	10.437	8.347	5.693	3.06	5.033	1.82	4.107	1.677	3.24	1.507	0.58	4.32	2.207	27.947	1.843	0.767	0.303	0.87	0.577	392.1	0.53	0.41
Ca_TC01634	Ca1:12636419-12642380	mRNA		2.72	27.66	3.38	1.45	0	18.123	100.273	81.197	1.223	9.137	4.137	11.55	12.69	17.147	14.503	17.26	25.443	12.72	62.78	25.95	11.47	13.15	35.147	52.28	12.567	1.2	0.85	9.633	6.427	244.105	0.46	0.627
Ca_TC01635	Ca1:12651380-12652400	mRNA		0.03	0.087	0	0.027	0	0.063	0.04	0.063	0.133	0.51	0.74	0.913	1.187	0.53	0.343	0.227	0.19	0.15	0.613	0.447	0.767	0.697	0.07	0.397	0.12	0.01	0.01	0.107	0.327	0	0	0
Ca_TC01636	Ca1:12654515-12659375	mRNA		0.987	1.097	0	0.29	0.003	0.917	0.537	3.69	2.327	10.35	11.98	12.94	10.9	4.907	5.053	4.87	4.52	4.677	4.47	21.023	7.533	10.047	0.143	2.42	5.61	1.677	0.52	3.013	4.26	216	0.05	0.01
Ca_TC01637	Ca1:12664506-12666559	mRNA		4.447	0.18	1.39	28.247	1.7	0.097	0.11	0.097	0.267	0.113	0	0	0.117	0.05	0.083	0	0.107	0.013	0.077	0	0	0.15	0.02	0.1	0.067	0.037	0.877	0.013	0	1	0	0
Ca_TC01638	Ca1:12668002-12671316	mRNA		347.637	191.893	499.6	280.987	580.717	168.227	168.9	213.963	255.653	220.78	220.22	243.34	199.6	229.097	242.957	306.19	368.51	314.973	269.503	349.57	99.017	363.693	336.837	289.097	473.22	709.657	541.723	443.433	310.92	7791.83	152.28	59.05
Ca_TC01639	Ca1:12668546-12671137	mRNA		310.813	141.72	438.32	178.117	631.21	141.84	123.57	173.183	230.023	378.923	383.51	319.39	342.627	303.167	351.513	418.887	576.803	476.353	234.62	219.713	70.527	214.157	408.853	255.817	403.22	664.22	742.007	253.73	227.89	5586.67	90.02	35.36
Ca_TC01640	Ca1:12672839-12676404	mRNA		4.03	1.3	0.49	9.857	5.067	5.987	10.81	7.967	1.99	8.84	10.153	8.737	7.983	9.537	12.473	13.937	18.293	16.24	8.693	6.863	12.52	3.223	3.543	3.543	1.673	0.203	7.047	2.403	2.41	45.27	0.87	0.36
Ca_TC01641	Ca1:12673563-12677479	mRNA		2.253	0.397	0.57	6.23	3.693	3.33	4.867	7.44	1.053	8.15	9.887	8.79	10.463	11.74	12.867	15.197	22.163	17.337	6.83	4.97	12.19	1.903	4.003	2.86	0.943	0.15	6.933	1.14	2.037	3.73	0.55	0.31
Ca_TC01642	Ca1:12684448-12685511	mRNA		0.183	0.333	0.04	0.083	0.1	0.103	2.96	10.113	0.087	205.63	10.673	1.33	0.093	0.14	0.167	0.217	0.673	0.783	0.613	0.047	1.607	0.163	0	0.05	0	0	0.01	0.037	0	1	0.05	0
Ca_TC01643	Ca1:12686603-12690260	mRNA		5.14	2.093	3.92	5.88	13.32	3.813	3.003	2.613	5.173	4.6	4.303	3.943	3.963	3.113	2.807	2.723	2.163	2.44	3.073	5.15	1.007	3.99	0.867	3.59	9.203	1.077	0.713	4.34	4.857	284.5	0.765	0.417
Ca_TC01644	Ca1:12701976-12702926	mRNA		21.66	12.283	35.42	23.457	14.557	15.483	8.09	9.187	45.493	33.003	28.167	20.563	19.337	17.56	19.093	25.043	33.133	41.76	14.68	6.51	4.577	42.617	14.343	37.223	20.03	18.87	21.2	41.147	32.603	195.905	7.24	21.563
Ca_TC01645	Ca1:12709607-12711824	mRNA		3.457	0.573	5.02	2.537	8.57	2.057	3.35	3.133	4.36	2.06	1.233	1.033	0.823	0.937	1.163	1.497	2.57	2.027	1.66	0.583	0.173	0.507	0.607	0.703	1.657	0.537	0.03	1.143	1.873	4.5	0.045	0.087
Ca_TC01646	Ca1:12713172-12716349	mRNA		18.233	11.407	11.41	26.467	24.757	11.843	11.053	8.047	17.863	20.927	20.403	18.363	17.653	21.347	21.923	19.693	17.343	17.98	19.313	23.72	15.04	27.817	16.36	28.64	13.247	14.56	24.897	18.32	20.357	427	8.68	5.457
Ca_TC01647	Ca1:12717092-12720586	mRNA		0.35	0.143	0.15	0.607	0.06	0.06	0.117	0.847	0.33	18.443	6.44	3.333	2.477	2.433	2.853	3.48	1.703	1.523	0.48	1.92	1.86	4.303	0.517	0.22	2.22	13.42	2.623	1.447	3.063	20.5	0.055	0.067
Ca_TC01648	Ca1:12729716-12733543	mRNA		24.853	35.587	16.33	90.067	16.937	12.647	34.377	18.213	5.683	8.467	11.997	15.587	24.973	21.21	22.9	27.927	19.833	10.727	35.037	30.563	5.27	12.63	47.96	88.27	17.74	0.347	2.663	9.55	10.887	130	0.28	8.973
Ca_TC01649	Ca1:12734955-12738032	mRNA		0.297	0.173	0	0.37	0.443	0	0.027	0.007	0.08	0.023	0.31	1.733	3.903	0.353	0.253	0.037	0.03	0.07	0.017	0.257	25.653	0.4	0.043	0.01	0.183	54.627	1.637	0.52	0.287	15302	3958.03	0.007
Ca_TC01650	Ca1:12750412-12758323	mRNA		0.14	0.053	0.07	0.387	0.227	0.157	0.09	0.063	0.597	0.103	0.22	0.247	0.103	0.1	0.163	0.11	0.073	0.06	0.737	0.617	0.053	0.583	0.083	1.08	0.147	0.067	0.113	0.54	1.167	7.07	0.025	0.05
Ca_TC01651	Ca1:12760003-12760661		lncRNA	0	0	1.62	0.163	0	0	0.017	0	0	0	0	0	0	0	0	0	0	0	0	0	0	0.043	0.017	0	0	0	0	0	0	0	0	3.167
Ca_TC01652	Ca1:12750476-12758893	mRNA		40.483	45.31	49.2	42.573	104.027	31.84	26.843	16.757	58.747	44.58	37.717	33.783	29.797	29.333	33.083	36.287	35.233	50.4	28.273	28.647	17.697	96.553	28.843	40.493	34.75	46.267	26.283	108.677	83.497	2050.02	16.75	32.677
Ca_TC01653	Ca1:12772988-12773376		lncRNA	0	0.037	0	0	0	0	0.853	0.2	0	0	0	0	0	0	0	0	0.04	0	0	0	0	0	0	0	0	0	0	0	0	0	0	0
Ca_TC01654	Ca1:12782676-12785233	mRNA		4.147	18.573	0.49	4.303	3.507	40.977	40.653	39.72	14.76	18.063	18.227	20.633	19.903	17.527	18.62	16.693	11.6	12.45	21.917	30.157	1.677	16.487	9.08	7.633	2.777	16.537	0.99	1.703	3.037	85.5	2.715	0.863
Ca_TC01655	Ca1:12784244-12785300		lncRNA	0	0	0	0	0	0.017	0	0.027	0	0	0.047	0	0.037	0.027	0.017	0.02	0	0	0	0	0	0	0.017	0	0	0	0	0	0	0	0.03	0
Ca_TC01656	Ca1:12788461-12790165	mRNA		0.667	7.677	8.17	1.84	2.797	1.12	2.827	0.207	4.09	0.233	0.063	0.233	0.04	0.103	0.193	0.173	0.14	0.25	6.043	1.09	0.343	4.197	6.887	0.587	0.283	0.003	0.65	0.06	0.09	1.5	0	1.71
Ca_TC01657	Ca1:12793169-12798076	mRNA		2.387	3.427	0.4	10.633	2.73	1.25	0.957	0.517	13.487	2.873	6.49	13.677	36.763	18.603	10.993	2.667	1.807	6.22	0.82	38.41	48.213	3.873	0.02	1.083	0.03	0.007	0.053	0.313	0.05	4	0.005	0.03
Ca_TC01658	Ca1:12798130-12801320	mRNA		1.017	0.637	0.37	1.157	0.643	1.347	0.603	0.49	1.667	2.343	2.647	2.033	2.843	2.223	1.787	1.03	0.637	0.787	1.093	2.333	0.487	1.72	0.5	1.56	0.657	1.087	0.933	1.26	1.963	30.4	0.42	0.14
Ca_TC01659	Ca1:12798130-12803324	mRNA		6.08	5.867	5.72	7.373	4.357	5.93	5.953	4.25	7.143	11.577	10.15	8.98	10.22	7.557	8.56	7.147	4.947	5.603	6.073	12.19	3.953	9.37	3.083	8.937	4.79	8.017	5.997	9.76	11.187	258.6	3.9	1.517
Ca_TC01660	Ca1:12805833-12808119	mRNA		18.747	20.183	34.41	4.32	0	21.523	7.233	8.127	25.577	25.003	19.68	16.477	15.417	12.327	13.803	14.51	30.17	14.97	16.467	13.58	1.123	31.677	25.287	8.64	4.68	4.397	1.62	16.423	44.737	49.5	0.125	21.707
Ca_TC01661	Ca1:12812591-12815191	mRNA		40.57	21.48	40.14	61.707	100.67	22.59	27.117	20.177	30.913	35.547	35.667	35.683	34.733	38.967	37.177	42.293	45.63	35.473	30.217	42.103	15.207	38.8	46.607	49.713	55.347	47.76	75.107	44.403	48.317	872.105	10.955	20.553
Ca_TC01662	Ca1:12814371-12815035	mRNA		0.427	0.117	0	0.167	3.123	0.403	0.277	0	0.45	0.7	0.963	0.29	0.57	0.263	0.597	0.587	0.457	0.3	0.657	0.403	0.107	0.477	0.563	0.26	0.397	0.647	1.867	0.87	0.207	3.395	0.095	0.093
Ca_TC01663	Ca1:12818593-12818905		lncRNA	0	0	0	0.27	1.49	0	0	0	0	0	0	0	0	0	0	0	0	0	0	0	0	0	0	0	0	0	0	0	0	0	0	0
Ca_TC01664	Ca1:12819908-12824658	mRNA		21.19	14.86	26.31	46.403	39.64	22.287	22.797	21.077	21.52	14.76	16.513	15.9	21.09	24.027	24.07	23.357	26.097	20.72	26.63	23.677	46.533	25.803	20.917	24.207	10.177	15.513	6.623	16.887	18.523	213	7.065	6.34
Ca_TC01665	Ca1:12833291-12834621	mRNA		25.63	35.13	94.02	250.353	1877.56	2.607	11.537	4.777	1.113	0.197	0.203	0.563	6.807	40.66	25.457	9.02	4.653	3.76	6.023	2.017	0.387	1.05	23.607	8.907	48.417	0.157	0.41	23.253	17.56	736	9.99	13.747
Ca_TC01666	Ca1:12841397-12845972	mRNA		30.083	9.387	10.51	44.683	1.303	26.443	8.66	11.317	45.107	59.327	49.99	36.863	31.37	33.5	37.22	40.237	31.66	34.237	10.83	23.867	11.007	47.733	21.653	12.267	30.833	92.557	80.597	34.44	36.693	901.15	8.855	6.63
Ca_TC01667	Ca1:12847542-12849079	mRNA		1.39	6.44	4.25	0.447	2.283	1.42	3.953	1.293	0.607	0.443	0.293	0.407	0.283	0.527	1.03	1.05	2.463	1.693	2.46	0.783	0.193	0.797	2.923	0.727	1.797	0.073	3.313	1.527	0.41	127	0.53	1.05
Ca_TC01668	Ca1:12873300-12875958	mRNA		11.773	0.507	30.64	31.637	0.04	1.167	1.397	0.867	0.287	0.17	0.17	0.2	0.183	0.27	0.24	0.103	0.047	0.343	0.397	0.03	0.173	0.06	0.07	0.023	0.013	2.53	0	0.01	0.033	57	0.51	0.39
Ca_TC01669	Ca1:12877446-12880392	mRNA		24.34	16.317	39.08	26.497	11.237	14.807	16.46	15.297	23.24	20.623	20.14	19.397	18.55	22.603	26.543	33.71	24.683	26.627	29.99	26.513	12.083	32.013	26.183	42.47	23.86	28.92	20.457	46.31	40.41	650	24.215	6.537
Ca_TC01670	Ca1:12880131-12882816	mRNA		3.4	5.743	3.51	1.01	0.067	3.26	4.327	11.267	2.8	7.54	2.173	2.94	4.97	5.787	6.387	6.003	4.883	6.05	5.213	4.657	0.733	0.997	16.703	56.033	0.92	0.037	0.267	0.317	0.563	16.5	4.195	0.32
Ca_TC01671	Ca1:12889570-12893635	mRNA		4.193	1.49	2.5	0.33	1.52	2.81	2.13	2.187	1.607	1.653	1.46	1.29	1.34	1.333	1.317	1.203	1.23	1.687	1.877	1.29	0.317	2.433	0.81	1.933	0.573	0.527	0.343	0.93	1.387	64	0.075	0.073
Ca_TC01672	Ca1:12895060-12896829		lncRNA	36.243	30.75	74.64	17.053	13.213	29.08	25.08	9.95	39.003	22.45	16.877	12.443	10.803	15.237	16.747	22.033	38.967	28.653	10.283	4.717	2.023	9.743	12.7	7.057	14.04	44.607	25.177	9.537	8.387	263	13.105	2.797
Ca_TC01673	Ca1:12899349-12902635	mRNA		13.477	6.897	10.33	17.723	20.303	7.827	10.87	10.573	10.45	15.33	10.847	12.197	11.637	14.05	14.213	15.523	20.11	12.563	20.687	21.853	10.573	24.453	22.06	28.71	13.54	20.627	33.703	26.377	27.963	1264	27.595	5.237
Ca_TC01674	Ca1:12907837-12909942	mRNA		0.223	0.187	0.08	0.08	0.033	0.12	0.14	0.17	0.23	0.527	0.467	0.36	0.267	0.357	0.463	0.373	0.31	0.34	0.127	0.103	0.127	0.19	0.413	0.163	0.563	0.423	3.98	0.28	0.19	8.73	0.29	0.013
Ca_TC01675	Ca1:12912499-12913329		lncRNA	0	0.26	0	0.02	0	0	0.153	0	0	0	0	0	0	0	0	0	0	0	0.05	0.03	0	0.183	0.01	0	0.017	0.01	0	0.013	0	0	0	0
Ca_TC01676	Ca1:12913953-12914742		lncRNA	8.17	38.16	13.03	10.997	42.263	7.437	14.437	1.723	10.76	2.503	2.113	1.987	0.413	0.4	0.853	0.493	0.813	1.177	4.123	0.337	0.543	2.653	32.783	0.31	4.6	0.333	9.007	0.103	0.103	3.5	0	8.157
Ca_TC01677	Ca1:12928998-12933694	mRNA		4.057	15.327	0.02	0.023	0	24.44	51.88	38.407	12.69	1.803	2.003	1.527	1.967	1.957	1.6	2.41	3.53	4.133	11.853	0.51	0.233	1.817	0.053	0.21	0	8.413	0.33	0.533	0	228.235	4.005	0
Ca_TC01678	Ca1:12930543-12933682		lncRNA	4.14	11.64	0.24	0.09	0.017	29.787	51.66	52.083	19.65	2.607	2.07	1.87	1.793	2.81	1.77	2.737	5.877	5.467	25.88	0.07	0.377	3.307	0.107	0.633	0	9.297	0.697	0.477	0	38.765	4.06	0
Ca_TC01679	Ca1:12950047-12950356	mRNA		0	0	0	0.16	0	0	0	0	0.113	2.41	29.733	134.127	461.833	593.853	439.1	223.45	229.123	688.727	1.19	12.327	1602.58	25.957	0	0.923	0	0	0	6.58	0.257	0	0	0.153
Ca_TC01680	Ca1:12962781-12964290	mRNA		39.137	20.733	25.8	8.027	3.283	20.623	18.117	10.353	30.473	24.267	29.413	32.003	22.243	19.01	18.053	13.357	15.89	15.26	51.163	26.133	6.72	42.88	104.257	113.957	2.55	1.427	2.95	9.307	11.473	59	0.12	8.783
Ca_TC01681	Ca1:12963780-12964192		lncRNA	0	0	0	0	0.163	0	0	0	0	0	0	0	0.087	0	0	0	0	0	0	0.097	0	0	0.077	0	0	0	0	0	0	0	0	0
Ca_TC01682	Ca1:12965196-12969039	mRNA		31.84	23.373	28.09	44.453	17.35	34.44	19.927	23.297	45.677	42.823	37.93	32.34	26.713	27.267	27.99	32.237	35.333	32.837	26.51	30.047	17.31	54.813	20.3	21.877	31.54	76.583	61.06	39.76	46.493	890	14.515	7.71
Ca_TC01683	Ca1:12970571-12973735	mRNA		32.953	26.36	38.15	42.747	7.67	37.133	18.287	17.947	51.873	39.527	35.597	30.323	25.813	22.237	24.273	32.223	31.7	29.627	20.66	27.97	12.613	47.093	20.553	23.08	29.277	42.98	31.54	31.497	37.223	339.5	8.115	12.113
Ca_TC01684	Ca1:12974859-12977360	mRNA		56.667	20.537	37.17	67.497	14.77	38.377	23.64	33.097	56.373	76.5	59.477	51.757	37.64	33.72	39.213	58.633	69.663	54.34	24.563	31.697	10.82	76.44	32.967	27.51	54.78	125.423	76.873	65.863	73.02	644.5	12.28	5.713
Ca_TC01685	Ca1:13014892-13015611	mRNA		0.02	0	0	0.203	0	0	0	0	0	5.187	82.803	360.22	1202.94	1142.1	749.173	422.003	383.73	1334.4	2.883	19.78	3198.03	30.677	0	1.317	0	0	0	2.83	0.137	0	0	0.18
Ca_TC01686	Ca1:12988960-12989553		lncRNA	0.31	0	0	0.097	0.02	0	0	0	0	0.023	0	0	0	0.07	0.07	0.047	0.047	0.063	0.107	0.38	0.807	0.093	0.037	0	0.093	0.017	0.28	0.463	0.053	0	0.08	0.047
Ca_TC01687	Ca1:12990641-12993860		lncRNA	0.173	0.007	0.02	0.043	0.11	0.007	0.003	0	0	0.033	0.02	0.007	0.01	0.023	0.01	0.04	0.007	0.053	0.077	0.09	0.163	0.067	0.097	0	0.073	0.023	0.11	0	0.007	0.825	0.01	0.01
Ca_TC01688	Ca1:13019823-13022303	mRNA		3.56	1.793	0.99	8.73	0.083	7.057	0.607	0.603	8.273	5.403	4.013	2.973	2.743	3.113	3.077	2.997	5.453	3.977	1.357	0.453	0.807	10.177	0.553	0.193	0.683	18.547	13.653	6.97	7.24	28	0.125	0.033
Ca_TC01689	Ca1:13024146-13025934	mRNA		0.39	0.027	0	0.01	0	0	0.71	0.067	0.04	0.007	0.007	0	0	0	0.007	0.233	2.68	1.61	0.007	0	0	0	0.013	0.03	0.02	0	0	0.007	0	1.5	0.245	0.023
Ca_TC01690	Ca1:13027782-13030836	mRNA		10.297	17.52	13.86	8.94	1.82	12.86	15.827	12.68	9.297	9.813	12.327	13.723	11.763	10.177	10.627	13.107	7.013	20.147	15.173	15.767	3.337	7.663	13.057	11.253	14.477	5.08	1.823	22.307	7.253	161.5	2.095	3.553
Ca_TC01691	Ca1:13034453-13047236	mRNA		17.43	19.567	14.92	23.073	26.977	16.76	24.483	14.053	20.743	25.773	28.917	27.24	25.56	25.793	26.597	21.907	17.203	20.633	21.303	27.923	26.16	28.44	17.593	23.38	18.653	11.85	16.34	32.573	34.5	1764.35	10.25	6.103
Ca_TC01692	Ca1:13034364-13036213	mRNA		0.983	0.717	0.41	0.723	1.007	0.87	0.99	0.517	0.497	1.383	1.593	1.523	0.86	0.713	0.757	0.783	0.603	0.83	0.57	0.65	0.447	0.84	0.697	1.367	0.587	0.377	0.85	1.557	0.887	26.15	0.875	0.147
Ca_TC01693	Ca1:13048071-13048622		lncRNA	0	0	0	0.11	0.02	0	0	0	0	0.053	0.027	0.05	0	0	0	0	0.03	0.023	0.063	0	0	0	0	0	0	0	0	0	0	1.5	0.045	1.773
Ca_TC01694	Ca1:13052426-13054603	mRNA		11.353	0.153	0.16	0.2	17.053	0.197	0.08	0.153	0.86	2.023	3.063	3.17	4.46	0.84	1.163	0.747	0.38	0.337	5.41	6.32	1.64	0.42	0.197	0.04	0.02	12.6	0.727	0.11	0	7940.19	223.065	6.323
Ca_TC01695	Ca1:13052374-13054554	mRNA		0.907	0.017	0	0.193	1.877	0.017	0	0	0.013	0.167	0.16	0.38	0.46	0.077	0.14	0.09	0	0.037	0.603	0.673	0.467	0.197	0.02	0.03	0.013	0.79	0.017	0.063	0.057	1198.31	31.615	4.257
Ca_TC01696	Ca1:13057714-13058483	mRNA		0.1	0	0	0	0.787	0	0	4.697	0.06	328.597	13.283	3.31	0.233	0.02	0	0.247	0	0.117	0	0.023	4.513	0	0	0	0.02	0	0.16	0	0	0.5	0	0
Ca_TC01697	Ca1:13060941-13069535	mRNA		7.833	6.653	3.33	7.803	7.33	5.62	4.433	3.38	8.56	9.187	8.197	7.777	6.457	6.583	6.317	5.687	4.77	6.273	5.783	9.407	5.887	9.4	3.933	4.643	10.343	13.363	43.617	7.707	10.72	897.615	5.54	1.293
Ca_TC01698	Ca1:13072403-13080348	mRNA		9.043	9.86	15.4	10.35	12.973	7.36	9.807	11.163	8.44	15.607	9.067	8.2	8.61	9.117	10.427	11.39	9.207	10.103	12.56	8.76	4.443	9.44	8.9	55.897	6.077	3.77	3.473	13.02	8.13	342	2.465	1.34
Ca_TC01699	Ca1:13086425-13087764	mRNA		8.58	0.187	45.23	2.623	5.617	0.313	0.08	0.643	0.967	16.503	1.413	0.81	1.133	1.067	1.25	1.67	3.2	1.823	0.467	0.137	0.02	8.22	0.41	0.03	4.297	25.743	664.617	8.503	11.1	16	0.02	1.59
Ca_TC01700	Ca1:13091629-13092473	mRNA		0.017	0	0	0	0.063	0.043	0	0.027	0	1.07	1.58	0.62	0	0.033	0.017	0	0.017	0	0	0.053	0.557	0	0	0.03	0	0	0.13	0.033	0	0	0	0
Ca_TC01701	Ca1:13097991-13100390	mRNA		0.173	0.173	0.27	0.437	0.417	0.05	0.103	0.05	0.11	0.047	0.03	0.013	0.017	0.033	0.06	0.04	0.04	0.17	0.06	0.023	0	0.013	0	0.097	0.007	0	0.11	0.023	0.007	0	0.01	3.437
Ca_TC01702	Ca1:13107593-13112626	mRNA		1.97	1.123	2.08	1.54	0.98	1.153	2.62	2.313	1.43	3.427	3.927	3.33	3.133	3.573	5.777	7.263	7.157	4.37	3.42	3.683	1.11	1.71	1.753	6.76	3.94	0.657	0.13	15.85	3.017	598.14	1.47	0.993
Ca_TC01703	Ca1:13109715-13116129	mRNA		1.773	15.177	2.04	1.647	7.66	4.42	8.413	3.863	5.077	2.627	2.59	2.297	1.983	2.86	3.767	4.497	4.387	4.973	6.087	4.207	1.2	4.907	9.437	3.057	3.187	2.09	2.017	7.66	3.76	202.86	2.06	2.073
Ca_TC01704	Ca1:13140908-13146004	mRNA		11.663	29.493	4.95	2.837	9.527	12.483	15.32	14.073	19.88	10.067	10.01	11.24	12.43	40.92	47.427	47.09	11.8	18.747	11.993	10.68	3.713	15.82	25.28	20.95	9.92	5.38	22.51	10.73	6.037	452.45	5.295	2.807
Ca_TC01705	Ca1:13144229-13145755	mRNA		9.387	16.677	5.17	4.863	7.11	11.677	10.38	8.837	22.363	12.11	10.957	9.503	11.287	34.46	54.077	50.38	18.427	26.677	20.13	14.21	6.607	21.113	20.22	33.35	4.997	4.527	24.973	10.803	7.193	82.55	3.17	3.473
Ca_TC01706	Ca1:13146626-13147726	mRNA		31.343	5.523	16.07	61.693	2.637	40.75	1.957	5.333	57.673	54.163	44.33	37.097	32.987	29.383	32.843	47.85	61.803	51.43	17.437	35.47	11.363	158.48	2.843	6.473	13.047	93.887	46.42	86.373	102.683	643.5	0.16	1.163
Ca_TC01707	Ca1:13149121-13159766	mRNA		0.16	0.88	3.31	0.083	1.17	0.203	0.263	0.167	0.337	0.427	2.297	0.663	0.663	0.343	0.137	1.597	0.263	0.037	0.02	0.37	0.723	0.023	0.443	0.06	0.023	0.16	0.143	0.043	0.033	6.295	0.045	0.023
Ca_TC01708	Ca1:13165305-13170783	mRNA		27.983	23.687	53.21	36.073	99.677	8.873	11.94	10.697	26.057	22.047	35.53	39.08	26.303	30.513	25.143	18.097	14.147	11.867	18.683	28.557	50.22	14.673	13.27	18.377	5.563	3.57	2.793	8.17	4.633	389.315	1.32	2.673
Ca_TC01709	Ca1:13174237-13179839	mRNA		0.033	0.173	0.01	0.053	0.23	0.06	0.063	0.007	0.107	0.557	1.367	2.137	1.54	0.077	0.073	0.057	0.027	0.053	0.063	0.317	18.183	0.593	0.237	0.057	0.03	0.043	0.747	0.137	0.04	4.215	0	0.037
Ca_TC01710	Ca1:13180622-13187052	mRNA		22.387	21.543	16.03	41.433	12.467	26.38	17.12	11.24	40.95	24.873	21.693	17.543	13.94	17.76	20.273	21.69	18.297	17.093	11.24	17.237	6.603	45.533	13.373	10.097	18.32	59.027	25.843	23.18	27.427	695.355	3.675	3.487
Ca_TC01711	Ca1:13182333-13186677	mRNA		0.557	0.417	0	2.53	0.093	1.15	0.48	1.503	0.077	0	0.05	0.687	0.093	0.047	0	0.93	1.54	1.147	1.233	0.513	1.057	1.4	0.283	0.813	0.56	1.897	1.487	1.073	1.597	0	0.13	0.357
Ca_TC01712	Ca1:13189632-13191492		lncRNA	21.06	33.9	18.77	10.003	8.077	19.267	66.067	42.61	19.583	43.547	36.503	28.313	27.6	75.18	95.883	132.55	115.183	66.283	63.6	27.76	5.297	12.117	96.463	102.947	10.377	2.693	24.327	64.243	7.92	109.5	3.25	6.813
Ca_TC01713	Ca1:13193156-13193946	mRNA		0.553	0.597	0.7	0.253	0.21	0.207	1.53	0.43	0.57	0.103	0.177	0.187	0.133	0.44	0.673	0.91	0.647	0.523	0.283	0.02	0.023	0.073	0.523	0.53	0.017	0.033	0.217	0.917	0	0	0.285	0.017
Ca_TC01714	Ca1:13198426-13201640	mRNA		12.333	9.6	8.02	26.713	4.84	18.42	10.237	9.45	14.563	20.23	19.637	15.18	13.153	13.837	14.457	13.323	12.967	12.22	16.527	25.577	33.56	42.193	10.217	33.25	11.947	16.977	7.75	40.887	37.977	124	2.03	5.403
Ca_TC01715	Ca1:13208484-13210271	mRNA		18.227	13.827	47.73	17.327	18.11	7.62	13.587	12.247	15.33	15.55	11.92	11.917	13.537	21.013	24	29.007	20.897	22.423	19.307	18.19	4.927	13.913	33.09	75.373	76.603	26.767	16.89	45.753	38.137	1425.24	17.185	19.4
Ca_TC01716	Ca1:13209434-13210246		lncRNA	0.397	0	0	0.757	0.313	0.033	0	0	3.427	0.247	1.027	0.273	0.173	0.803	1.727	0.59	0.88	1.377	0.79	1.71	1.863	0.46	1.48	9.13	0.35	0	1.213	0	0.347	5.26	0	6.377
Ca_TC01717	Ca1:13212843-13217428	mRNA		35.593	20.74	24.69	60.82	8.103	48.757	20.993	24.883	48.277	56.097	50.407	39.87	33.653	33.12	35.133	41.763	42.387	36.42	27.553	36.797	13.02	58.773	21.42	22.293	33.68	78.51	76.767	40.123	51.607	490.5	8.205	5.233
Ca_TC01718	Ca1:13219337-13222158	mRNA		6.537	4.153	2.88	11.557	2.69	9.257	4.353	5.63	11.167	14.667	13.31	11.337	9.9	8.647	8.103	6.623	5.32	6.413	5.64	12.447	2.887	15.41	4.313	5.69	8.373	14.95	13.553	12.967	13.46	289.5	3.135	1.337
Ca_TC01719	Ca1:13223345-13223783		lncRNA	0.023	0.307	2.2	0.607	0.73	0.467	0	1.453	0	0.413	0.143	0	0.9	0.253	0	0.737	0.45	0.17	0	0	0	0	0.397	0	1.283	0.343	0.803	0.373	0	0.03	0	0
Ca_TC01720	Ca1:13223254-13226327	mRNA		20.503	19.283	21.57	18.097	22.013	23.633	19.223	16.037	28.603	26.4	23.763	23.003	24.953	22.583	23.853	19.88	18.01	19.953	15.383	23.753	14.317	30.26	11.237	18.94	15.987	17.54	18.56	30.27	27.62	1122.82	5.6	3.487
Ca_TC01721	Ca1:13232839-13236011	mRNA		3.167	1.66	1.1	0.783	0.88	10.63	0.69	4.057	18.25	19.313	23.43	31.943	31.62	4.753	4.077	2.93	3.537	2.173	21.8	24.323	4.493	9.847	0.103	5.757	13.363	0.64	0.583	5.237	16.29	108.48	0	0.01
Ca_TC01722	Ca1:13251358-13255115	mRNA		0.13	10.037	0.4	0.057	1.257	5.7	5.363	3.657	3.7	0.28	0.223	0.587	0.357	0.61	0.753	0.277	0.547	0.943	18.717	2.193	2.207	3.463	0.76	2.34	1.397	0.113	0.137	0.183	0.29	24.02	0.01	0.097
Ca_TC01723	Ca1:13245784-13246189	mRNA		27.53	44.967	78.61	3.107	0.037	27.017	27.32	2.85	26.597	29.687	30.867	28.927	20.887	18.82	19.547	23.477	22.767	44.52	1.83	2.577	2.963	0.287	1.063	0.297	0.963	3.323	0.07	0	1.597	0.825	1.805	0.81
Ca_TC01724	Ca1:13255517-13258167	mRNA		48.723	81.427	167.57	59.527	14.883	55.743	49.957	44.043	99.347	66.657	83.753	76.703	62.76	50.9	50.103	65.103	60.727	114.413	47.183	57.24	18.573	68.917	48.377	36.137	158.98	21.157	2.433	154.213	153.7	1151.67	9.56	2.453
Ca_TC01725	Ca1:13266948-13269236	mRNA		1.01	3.153	36.33	1.18	1.743	1.253	1.5	1.703	5.977	1.037	1.117	1.567	1.88	4.103	4.947	2.85	1.853	5.553	3.837	6.077	1.21	1.477	3.973	21.38	0.8	0.02	0.277	1.25	0.277	19	0.045	0.67
Ca_TC01726	Ca1:13279795-13283122	mRNA		0.963	0.733	0.2	0.533	3.097	0.073	0.433	0.08	0.043	1.99	3.033	1.957	0.133	0.06	0.023	0.027	0.013	0.037	0.1	0.063	2.13	0.033	1.647	0.013	0.007	0.007	0.007	0.02	0	0.5	0	0.023
Ca_TC01727	Ca1:13287311-13288418	mRNA		0	0	0	0.017	0.01	0	0.02	0.01	0	0.01	0.053	0.527	4.34	0.667	0.58	0.17	0.283	0.3	0	0.17	12.713	0.203	0.007	0	0	0	0	0	0	0	0	0
Ca_TC01728	Ca1:13292451-13293776	mRNA		0.703	0.53	0.79	0.023	0	3.023	0.59	1.223	1.733	2.43	1.71	1.27	0.913	0.863	0.777	0.54	0.387	1.407	4.92	0	0.12	0.17	0	1.243	0	0.01	0.363	0.013	0	0	0.025	0
Ca_TC01729	Ca1:13298734-13302061	mRNA		1.813	3.903	2.74	1.33	0.883	1.15	2.573	2.54	3.23	1.787	2.42	2.017	8.587	12.81	8.787	6.013	5.703	11.17	5.607	3.037	10.627	2.373	6.643	2.253	3.803	0.197	9.467	2.167	2.14	33.095	0.415	5.79
Ca_TC01730	Ca1:13298640-13302929	mRNA		4.593	11.667	7.54	0.897	2.047	1.813	7.743	3.313	6.4	3.65	4.067	5.187	12.487	14.803	12.587	9.413	8.113	16.167	5.757	8.52	10.377	3.103	15.01	2.44	7.867	0.357	10.587	4.063	2.623	307.405	0.815	5.937
Ca_TC01731	Ca1:13321754-13323447	mRNA		45.39	51.507	1.61	0.387	0.313	110.32	51	65.45	77.863	58.193	49.763	43.97	29.597	21.29	21.593	33.213	41.763	39.963	71.557	15.573	4.117	16.38	21.763	74.977	67.137	17.17	0.557	22.143	31.13	1419.05	14.86	0.113
Ca_TC01732	Ca1:13327105-13333486	mRNA		21.21	15.603	21.14	26.373	11.187	18.187	11.65	11.623	35.95	38.74	45.337	75.503	132.123	19.78	23.71	34.267	41.383	60.31	24.287	316.123	23.72	15	10.817	26.14	13.573	8.9	0.473	20.257	3.09	1059.66	34.655	0.743
Ca_TC01733	Ca1:13328325-13331799	mRNA		0.95	0.29	0.75	0.733	0.397	0.627	0.333	0.423	0.647	1.157	1.753	1.58	1.05	0.75	0.823	1.03	1.277	1.47	0.36	3.197	0.423	0.36	0.047	0.613	0.21	0.217	0.01	0.577	0.087	39.84	0.825	0.007
Ca_TC01734	Ca1:13335560-13339500	mRNA		10.433	13.637	5.51	4.46	17.827	17.063	50.947	33.183	11.997	13.733	12.107	10.647	11.673	24.823	26.877	27.45	43.467	23.637	21.96	8.57	2.633	8.18	19.957	14.773	11.21	3.217	6.42	7.08	7.61	302.5	3.94	2.127
Ca_TC01735	Ca1:13340905-13347437	mRNA		0.27	0.373	0	0	0.07	2.377	0.18	0.58	1.26	6.57	5.757	5.727	15.607	161.163	129.277	51.19	21.29	2.037	4.687	16.93	2.077	1.607	1.38	5.627	0.94	0.02	0.023	0.263	0.83	610	0.025	0
Ca_TC01736	Ca1:13353867-13355084	mRNA		0.153	0.137	0.15	0.037	0	1.37	0.047	0.213	0.643	1.093	1.113	0.913	0.943	3.497	2.823	1.917	2.753	1.23	0.353	0.963	0.26	3.413	0.027	0.853	7.177	0.193	0.483	3.433	13.137	41.5	0	0
Ca_TC01737	Ca1:13358013-13361064	mRNA		17.43	15.413	7.76	36.767	16.243	26.03	19.733	17.797	32.987	29.447	34.483	26.617	29.767	29.473	32.04	27.953	28.857	29.023	66.02	36.9	42.65	42.19	11.43	68.693	15.59	15.82	20.967	40.783	42.613	174.305	3.61	5.99
Ca_TC01738	Ca1:13356525-13361336	mRNA		18.35	21.77	10.32	19.64	12.88	29.463	26.323	32.587	12.88	17.953	16.393	19.593	17.027	19.943	18.71	18.763	16.777	19.63	24.55	17.47	19.413	19.337	13.127	20.843	18.22	14.37	13.337	19.457	22.027	511.195	3.11	2.27
Ca_TC01739	Ca1:13362018-13365760	mRNA		30.953	25.493	29.49	27.113	24.75	25.99	26.897	28.737	40.273	54.083	52.503	44.523	46.83	50.04	54.017	51.853	51.12	49.17	36.39	46.457	27.737	48.083	43.28	43.417	40.037	46.78	79.087	58.54	48.657	1198.65	28.455	10.69
Ca_TC01740	Ca1:13368583-13376593	mRNA		11.43	13.533	9.41	19.04	2.25	12.32	6.41	3.763	19.7	19.93	19.147	19.743	19.513	11.583	10.347	7.363	7.387	8.853	14.903	33.713	6.357	21.737	10.763	14.947	23.17	12.497	11.54	39.187	48.96	1257.84	3.295	3.337
Ca_TC01741	Ca1:13377009-13384170	mRNA		12.923	5.38	3.16	0.593	13.837	3.6	4.657	7.697	22.647	17.407	22.89	23.49	27.96	20.457	15.663	12.917	19.547	12.793	15.017	27.733	38.403	16.11	8.933	20.94	14.027	6.603	14.18	24.897	10.763	158.5	0.375	0.1
Ca_TC01742	Ca1:13394894-13398077	mRNA		1.347	0.39	0.8	1.783	0.283	0.52	0.217	0.353	1.627	1.93	1.05	0.79	0.75	0.667	0.72	0.697	0.753	0.587	0.687	0.517	0.45	1.593	0.263	0.307	0.477	1.07	2.317	0.73	1.173	42.5	0.265	0.32
Ca_TC01743	Ca1:13403224-13406169	mRNA		11.48	3.157	21.51	11.343	10.023	1.343	1.25	1.787	8.237	7.527	6.517	6.203	6.69	10.377	10.823	9.263	7.74	4.263	10.653	14.427	3.047	7.903	9.003	11.553	17.48	0.203	0.443	35.083	12.55	358.5	3.855	1.493
Ca_TC01744	Ca1:13409209-13411866	mRNA		5.78	12.257	1.69	1.173	0.623	29.5	11.86	24.643	14.973	12.03	11.52	11.94	11.143	8.77	7.673	7.347	7.48	8.92	12.773	6.783	1.013	4.79	5.423	10.97	11.18	0.47	0.177	4.443	4.743	72	0.03	0.023
Ca_TC01745	Ca1:13413433-13416578	mRNA		0.143	0.023	0	0.137	4.903	0	0.097	0.277	0.047	0.343	0.953	0.577	0.09	0.22	0.157	0.19	0.037	0.13	0.14	0.027	1.237	0.02	0.07	0.223	0.007	0.273	1.163	0.15	0.033	0	0.825	1.807
Ca_TC01746	Ca1:13417876-13421322	mRNA		8.73	3.013	5.17	13.127	0.543	10.043	5.347	2.39	9.353	8.633	8.48	5.09	2.457	2.79	3.233	5.347	10.197	6.283	1.973	2.553	1.713	6.477	0.933	3.51	2.403	19.19	8.247	5.97	5.463	117	0.27	0.49
Ca_TC01747	Ca1:13422010-13422766		lncRNA	0	0	0	0	0.013	0	0	0	0	0.017	0.563	1.137	4.35	1.18	0.737	0.223	0.407	0.833	0	0.04	6.53	0.16	0	0	0	0	0.013	0	0	0	0	0
Ca_TC01748	Ca1:13424837-13429342	mRNA		4.05	2.653	2.43	4.527	1.08	5.303	4.94	5.063	6.413	7.467	5.87	4.963	4.433	5.327	5.933	5.473	4.31	4.657	6.26	6.557	1.717	11.403	2.803	10.887	3.347	2.733	4.26	11.13	8.32	142	0.765	0.72
Ca_TC01749	Ca1:13430621-13440271	mRNA		10.427	15.223	7.41	12.343	19.323	8.663	8.773	4.663	7.457	10.503	10.467	12.713	9.907	9.363	9.11	6.537	4.01	5.183	6.547	14.117	17.27	10.247	6.907	8.17	8.393	11.607	7.12	8.857	10.543	1108.11	7.94	2.13
Ca_TC01750	Ca1:13437569-13440305	mRNA		8.457	9.923	7.11	13.303	17.043	7.693	6.61	7.843	20.093	13.01	15.697	13.537	14.843	12.443	11.683	10.537	10.707	10.7	9.96	15.523	17.613	14.843	10.427	15.387	9.37	12.673	13.77	10.783	10.74	200.89	6.46	2.377
Ca_TC01751	Ca1:13440650-13442118	mRNA		58.797	34.313	86.69	58.303	12.647	14.633	35.947	24.603	91.043	15.843	15.99	16.483	12.273	17.563	22.13	35.39	78.177	54.33	56.373	27.667	10.25	63.33	18.153	43.737	65.413	2.217	4.187	93.94	47.577	415.5	3.53	11.067
Ca_TC01752	Ca1:13448067-13451438	mRNA		33.533	74.137	24.58	56.993	13.487	35.47	36.917	21.44	77.017	47.06	48.257	46.043	41.053	30.753	29.937	29.193	37.663	34.927	48.573	74.427	37.487	109.48	77.983	150.33	45.753	105.383	37.14	65.64	57.477	1149	2.78	19.187
Ca_TC01753	Ca1:13455395-13456442	mRNA		44.737	4.247	8.84	5.333	29.613	3.237	8.933	4.487	12.52	1.73	2.777	2.547	4.207	6.76	6.733	10.73	12.853	12.58	5.81	8.713	1.593	4.87	100.853	4.257	51.307	71.377	27.423	4.99	3.513	401	49.8	25.25
Ca_TC01754	Ca1:13458136-13459195	mRNA		12.067	1	18.49	1.88	0.243	1.807	3.89	2.74	10.737	1.51	2.19	1.653	2.12	2.95	3.2	4.867	8.517	8.473	1.903	3	2.343	3.923	79.127	7.41	175.223	84.017	22.6	4.893	13.643	926.19	79.75	18.89
Ca_TC01755	Ca1:13470852-13472202	mRNA		1.977	0.503	7.36	0.257	0.023	0.33	0.57	0.46	2.433	0.533	1.257	1.16	0.85	0.83	0.643	1.027	2.217	2.613	0.883	1.827	0.683	1.817	52.22	2.59	59.297	37.75	6.46	0.733	2.883	780.69	40.985	15.527
Ca_TC01756	Ca1:13474098-13474900	mRNA		1.72	0.227	2.32	0.757	0	0.543	0.197	0.59	4.59	0.78	1.553	0.957	0.96	1.663	1.687	1.503	1.277	1.013	1.357	0.86	0.16	0.723	26.877	1.03	24.823	56.967	7.9	4.573	0.633	30	8.555	5.207
Ca_TC01757	Ca1:13476897-13477647	mRNA		7.49	1.113	4.16	4.093	0	6.6	3.32	3.4	7.71	1.4	2.063	1.623	3.55	4.81	3.577	5.013	3.99	3.7	2.12	4.037	0.293	5.697	77.563	2.013	37.033	89.56	29.59	0.757	1.823	75	8.21	20.143
Ca_TC01758	Ca1:13478981-13479778	mRNA		0.367	0.15	0.13	0.34	0	0.143	0.17	0.487	0.51	0.097	0.52	0.24	0.183	0.203	0.277	0.287	0.283	0.217	0.453	0.337	0.033	0.563	13.843	0.207	2.027	11.167	1.883	0.073	0.017	1.5	0.175	1.39
Ca_TC01759	Ca1:13484770-13485695	mRNA		0.843	2.19	24.05	3.3	0.01	0.09	0.993	0.063	1.09	0	0.03	0	0	0	0	0	0.063	0.177	0.013	0	0	0	0.08	0.233	0	0	0	0.013	0	0.5	0.02	0.767
Ca_TC01760	Ca1:13497278-13502931	mRNA		25.02	156.09	0.11	1.877	0.417	211.04	150.93	217.217	113.077	64.233	57.173	55.557	37.917	25.82	21.977	18.447	22.15	21.49	116.767	35.39	1.56	2.817	29.733	17.127	7.603	17.9	1.7	6	9.05	1517.91	4.315	0.057
Ca_TC01761	Ca1:13497310-13498072	mRNA		5.19	14.167	0	1.157	0.22	12.877	7.233	6.793	14.387	11.257	10.513	8.08	4.593	3.147	2.29	1.903	1.293	1.337	10.733	6.86	0.207	1.123	8.423	3.823	0.507	3.383	0.72	1.817	4.183	100.165	0.79	0.063
Ca_TC01762	Ca1:13499895-13503905	mRNA		28.697	18.733	12.81	29.49	17.89	21.74	17.823	17.563	19.763	30.153	35.763	37.917	47.477	37.33	35.033	33.607	31.28	33.847	29.143	51.87	38.73	23.303	30.647	30.337	24.353	23.413	31.1	19.873	26.993	596.175	0.64	4.453
Ca_TC01763	Ca1:13512346-13516211	mRNA		9.127	0.92	2.01	4.317	12.277	1.61	1.337	1.153	1.71	2.187	2.333	2.36	2.823	3.127	3.26	4.207	4.86	4.787	6.17	5.38	3.447	2.937	3.923	5.77	0.79	1.827	1.12	1.72	1.06	354.17	8.185	0.893
Ca_TC01764	Ca1:13520368-13523810	mRNA		0.06	0.02	0	0.01	0.023	0.003	0.003	0	0.043	0.01	0.003	0.003	0.003	0.003	0.003	0.01	0.003	0.003	0.007	0	0.017	0.007	0.007	0	0	0.01	0	0	0	3.5	0.09	0
Ca_TC01765	Ca1:13534909-13536672	mRNA		5.62	0.3	0.03	0.46	86.72	0.01	0.083	0.01	0.033	0	0.053	0.077	0.11	0.037	0.057	0.093	0.023	0.02	0.79	0.203	0	0.027	0.847	0.02	0	0.013	0.007	0.007	0	0	0	0.093
Ca_TC01766	Ca1:13543734-13545290	mRNA		1.007	0.593	1.28	3.543	1.097	0.71	1.213	1.98	0.237	0.213	0.057	0.06	0.13	0.073	0	1.603	3.57	3.607	0.95	0.037	0.027	0.24	1.193	0.01	0.067	0.31	0.12	0.06	0.17	0	0	0.97
Ca_TC01767	Ca1:30260394-30264050	mRNA		6.62	2.337	2.55	3.697	7.767	1.12	1.393	0.66	2.74	10.38	17.123	12.113	5.08	2.823	4.127	5.53	3.737	5.34	2.463	2.46	19.87	4.36	4.433	2.993	6.59	1.24	8.6	9.297	7.683	93.415	1.14	0.95
Ca_TC01768	Ca1:13553632-13559429	mRNA		5.473	7.783	0.93	29.397	15.043	3.483	11.24	5.263	0.25	0.233	0.48	0.5	0.657	1.563	3.14	9.927	11.38	13.167	6.667	0.11	0.027	3.937	8.453	0.22	0.517	0.767	0.827	0.823	1.653	4	0	10.343
Ca_TC01769	Ca1:13565082-13567827	mRNA		26.997	38.17	0	0.22	0.027	154.913	41.197	235.853	30.277	94.067	71.727	72.87	72.647	69.74	82.14	97.22	150.067	116.477	411.793	73.38	11.563	45.023	39.09	224.28	70.06	6.43	2.673	40.18	61.037	0	0	0.047
Ca_TC01770	Ca1:13565001-13568280	mRNA		0.733	0.517	0.05	0.01	0	2.42	3.697	2.243	0.647	0.757	0.887	0.82	0.573	0.493	0.607	0.583	1.45	0.563	1.507	0.443	0.037	0.423	0.23	1.62	0.35	0.13	0.007	0.213	0.957	24.465	0.225	0.027
Ca_TC01771	Ca1:13578538-13581773	mRNA		3.857	3.727	1.08	1.93	0	17.02	1.14	1.617	20.73	26.067	20.353	13.103	9.027	8.837	8.183	8.253	14.55	12.32	6.937	5.07	2.937	40.183	2.603	4.51	16.553	1.683	0.36	72.16	38.447	100.145	0.18	0.067
Ca_TC01772	Ca1:13579314-13581194	mRNA		1.253	0.283	0.53	0.393	0	7.123	0.33	0.59	9.27	9.8	7.66	7.033	2.133	3.483	6.28	4.923	8.32	4.717	4.847	3.47	1.433	20.4	0.807	1.09	4.297	1	0.273	35.457	20.827	17.855	0.075	0.127
Ca_TC01773	Ca1:13588144-13589018		lncRNA	0.067	0.06	0.06	0.027	0.01	0.103	0.03	0.07	0.37	0.393	0.453	0.343	0.327	0.323	0.417	0.487	0.583	0.58	0.05	0.15	1.09	1.797	0	0.09	1.553	0.25	0.207	0.5	0.58	7	0.02	0
Ca_TC01774	Ca1:13586086-13588924		lncRNA	0	0	0	0	0	0	0	0	0.007	0	0.007	0.007	0.003	0	0	0	0	0.003	0	0	0	0.007	0	0.017	0.007	0	0.003	0.003	0.007	0	0	0
Ca_TC01775	Ca1:13589874-13594226	mRNA		2.18	1.407	5.69	1.31	4.323	1.01	1.99	1.627	1.383	1.553	1.383	1.343	1.3	1.903	1.917	1.51	1.567	1.433	2.76	2.197	0.32	3.393	0.64	1.597	0.197	0.15	0.677	1.08	0.767	32.29	0.915	0.38
Ca_TC01776	Ca1:13592317-13594129		lncRNA	0.333	0.497	0.04	0.303	0.037	0.693	0.283	0.18	0.95	1.107	1.3	0.833	0.74	0.677	0.56	0.547	0.213	0.413	0.467	0.53	0.227	0.89	0.177	1.13	0.77	0.797	0.213	1.003	0.947	4.71	0.155	0.047
Ca_TC01777	Ca1:13595162-13598481	mRNA		1.33	0.89	1.69	2.52	2.213	0.653	2.283	1.297	0.48	0.79	0.967	0.95	1.133	2.277	3.477	4.537	3.147	3.6	1.613	1.927	0.657	1.27	0.953	1.017	0.64	0.617	0.227	0.873	0.923	80.5	0.59	0.243
Ca_TC01778	Ca1:13595266-13598356	mRNA		0	0.01	0	0.007	0	0.06	0.223	0.017	0	0	0.03	0.013	0	0	0.017	0.05	0.013	0.037	0.063	0	0	0	0.027	0.213	0	0	0	0.017	0	0	0.02	0
Ca_TC01779	Ca1:13599201-13599911		lncRNA	0.187	0.043	0.07	0	2.79	0.053	0	0.103	0	0	0	0.037	0.827	0.467	0.373	0.11	0.09	0.447	0.083	0	0.027	0	0.033	0	0	0	0	0	0	0	0	0
Ca_TC01780	Ca1:13601843-13603501	mRNA		1.013	0.127	0.1	0.103	2.513	0.237	0.463	0.553	0.217	0.393	0.68	0.58	0.797	1.677	2.797	4.57	6.55	3.993	1.983	0.27	0.98	0.21	0.153	2.51	0.143	0.017	0.077	2.277	0.04	37	0.155	0.017
Ca_TC01781	Ca1:13605632-13608765	mRNA		8.84	1.403	1.72	0.18	10.697	4.31	9.94	10.96	2.443	4.663	4.533	4.363	6.19	10.977	10.76	6.863	15.97	6.363	17.103	9.933	1.413	5.003	10.247	21.013	3.69	0.16	0.093	4.343	2.527	60.5	0	0.027
Ca_TC01782	Ca1:13613182-13616187	mRNA		16.49	7.783	18.78	17.24	30.92	4.633	5.813	5.933	5.823	8.103	7.76	8.19	9.877	12.073	11.037	11.36	16.997	12.38	14.013	9.753	8.17	12.017	15.33	40.873	15.207	2.917	8.627	12.663	12.113	394.205	1.705	2.143
Ca_TC01783	Ca1:13613690-13616165	mRNA		8.457	2.987	7.55	2.27	22.183	2.01	1.83	2.05	4.06	4.81	4.903	3.797	7.653	7.233	7.763	5.9	11.367	6.813	2.513	0.757	1.097	1.783	11.05	10.133	5.013	1.697	8.357	0.227	0.09	79.295	0.555	0.14
Ca_TC01784	Ca1:13632886-13633385		lncRNA	0.033	0	0	0	0	0	0	0	0	0.123	0.34	0.507	0.157	0	0.03	0	0	0	0	0	1.43	0	0	0	0.027	0	0	0	0	0	0.045	0
Ca_TC01785	Ca1:13634587-13643630	mRNA		50.843	61.777	54.71	64.57	34.27	48.747	54.283	32.747	86.777	58.047	54.63	50.117	44.123	49.023	54.037	51.58	51.057	40.703	59.813	67.213	38.94	84.573	65.877	55.43	50.42	48.11	48.92	70.91	65.113	1333.85	21.525	20.59
Ca_TC01786	Ca1:13666668-13667514	mRNA		2.453	54.967	4.57	1.937	7.77	0.943	18.557	0.273	7.383	0.577	0.26	0.587	0.2	0.31	0.46	0.42	0.58	1.693	3.407	0.93	0.277	11.09	17.92	0.98	5.847	0.183	1.453	0.573	0.013	9.5	0	14.703
Ca_TC01787	Ca1:13642877-13643551		lncRNA	0.083	0	0.7	0.197	0.273	0.087	0.343	4.093	1.013	0.07	0.077	0.07	0.277	0	0.253	0.52	0.21	0.103	0.93	0	0.097	0.343	0.527	0	2.11	0.2	0.157	0.18	0.11	0	0	0
Ca_TC01788	Ca1:13676375-13677211	mRNA		1.59	0.67	1.72	0.48	0.03	1.193	0.273	0.25	4.07	1.537	1.68	1.287	1.343	2.177	2.453	2.773	3.947	4.113	0.447	0.21	0.293	4.39	9.52	0.63	14.557	0.227	2.19	3.75	3.667	9.5	0.215	0.663
Ca_TC01789	Ca1:13679317-13681500	mRNA		18.59	3.967	8.81	7.62	0.99	9.31	2.94	4.51	21.423	17.743	16.603	14.543	12.593	11.147	10.993	12.503	15.927	13.58	7.607	9.323	4.203	22.863	9.507	8.567	18.28	18.9	19.1	23.993	27.56	505	61.505	3.18
Ca_TC01790	Ca1:13684594-13687186	mRNA		61.23	117.597	36.53	72.427	0.46	128.253	31.187	28.853	215.53	143.693	124.61	116.327	117.2	149.653	111.12	119.887	193.513	118.033	39.527	35.633	9.997	224.573	60.09	113.613	127.613	109.537	71.33	307.823	195.33	962.965	0.795	9.253
Ca_TC01791	Ca1:13684617-13687185	mRNA		28.433	67.453	20.5	39.207	0.37	46.98	17.747	4.737	25.343	12.447	13.987	16.917	12.573	15.54	9.897	16.057	19.48	15.337	7.703	16.38	2.437	65.393	7.683	16.293	28.087	37.16	7.757	87.653	43.65	906.26	0.325	4.56
Ca_TC01792	Ca1:13691347-13692538		lncRNA	0.09	0.09	0.12	0.063	0.257	0.137	0.177	0.05	0.11	0.15	0.34	0.25	0.173	0.053	0.153	0.167	0.08	0.237	0.03	0.027	0.21	0.06	0.16	0.087	0.157	0.417	1.86	0.077	0.133	3	0.085	0
Ca_TC01793	Ca1:13698649-13707175	mRNA		0.583	1.237	0	0.01	1.773	0.457	0.727	2.537	1.467	6.24	7.46	8.47	7.74	5	5.61	3.517	2.24	2.673	17.79	0.197	0.12	0.127	3.667	3.083	0.02	0.007	0.047	0.04	0.08	0.5	0	1.333
Ca_TC01794	Ca1:13723920-13730533	mRNA		5.437	0.053	0.59	0.3	2.75	0.557	0.17	1.067	0.34	0.037	0.04	0.097	0.027	0.037	0.053	0.023	0.02	0.003	0.023	0.11	0	0	0.043	0.01	0.007	0	0.103	0.003	0	0	0.04	0.967
Ca_TC01795	Ca1:13754596-13766466	mRNA		21.433	31.467	15.3	20.117	17.16	24.013	22.243	12.283	26.633	34.533	29.837	26.417	22.847	23.08	24.757	18.29	13.49	17.177	18.203	30.167	22.18	36.087	17.163	20.647	13.337	21.547	21.923	38.917	29.827	2321.59	10.505	8.22
Ca_TC01796	Ca1:13768423-13769901		lncRNA	6.333	5.8	4.75	5.183	5.717	7.293	5.277	5.37	23.23	18.337	19.367	13.953	14.597	11.41	15.613	12.253	11.85	11.277	3.967	6.91	7.03	9.167	10.32	5.363	5.753	8.12	14.127	9.173	7.51	30.595	2.73	4.38
Ca_TC01797	Ca1:13773469-13774699	mRNA		0.297	0.027	0.52	0.02	0	0.033	0.01	0.023	0.153	0.3	0.05	0.127	0.033	0.3	0.323	0.523	0.627	0.347	0.12	0.083	0.043	0.213	0.367	0.137	0.57	0.077	0.21	5.15	0.81	2.5	0	0.017
Ca_TC01798	Ca1:13779107-13780675	mRNA		5.583	1.997	6.73	6.53	0	2.65	0.817	1.223	4.023	5.283	5.5	6.713	8.7	6.74	5.737	3.637	3.38	2.757	7.003	7.72	3.26	4.423	6.23	2.913	10.97	0.01	1.087	3.163	6.227	30.5	0.3	0.927
Ca_TC01799	Ca1:13781116-13785971	mRNA		0.937	8.54	0.76	0.597	69.553	7.65	4.527	2.603	2.41	2.597	1.957	1.827	4.753	4.803	3.647	1.87	1.017	3.543	1.94	0.287	6.157	0.597	0.673	0.74	1.867	10.527	1.93	2.39	2.28	107.5	0.005	0.023
Ca_TC01800	Ca1:13787362-13792477	mRNA		4.963	4.363	0.26	0.7	0.017	25.607	40.573	43.95	8.84	12.957	10.47	9.457	7.133	5.623	4.917	3.1	6.067	2.957	22.483	9.247	1.42	8.937	7.857	7.103	6.923	16.647	1.22	3.53	5.963	95.5	0.04	0.16
Ca_TC01801	Ca1:13793330-13795725	mRNA		2.24	0.457	2.45	4.183	0.02	1.497	0.123	0.223	3.397	3.39	3.31	2.807	3.303	1.823	1.84	2.127	2.703	2.773	2.443	4.947	1.207	8.203	1.067	5.413	8.367	10.85	1.19	9.923	25.477	123	0.01	1.353
Ca_TC01802	Ca1:13801147-13804380	mRNA		9.52	3.37	76.42	3.937	4.667	0.37	2.53	2.293	0.91	2.473	0.827	0.777	1.133	1.44	1.5	1.23	3.74	2.35	2.673	1.157	0.22	0.083	12.78	2.26	0.707	0.373	0.247	0.063	0.113	17.035	0.225	5.737
Ca_TC01803	Ca1:13803337-13805559	mRNA		7.637	0.037	4.27	15.207	1523.82	0.14	0.06	0.21	0.14	0.21	0.123	0.1	0.103	0.083	0.067	0.043	0.11	0.063	0.09	0.19	0	0.01	0.673	0.773	2.923	0.063	0.193	0	0.08	6.965	0.03	0.32
Ca_TC01804	Ca1:13809128-13810597	mRNA		2.477	2.237	2.92	0.787	7.73	0.193	1.35	0.117	0	0.017	0	0.007	0.033	0.12	0.177	0.21	0.817	0.09	0.273	0	0	0.023	0.27	0.06	0	0	0.007	0	0	0	0	0.363
Ca_TC01805	Ca1:13813005-13815927	mRNA		1.527	0.497	0.77	5.917	10.143	0.157	0.277	0.2	0.087	0.167	0.14	0.25	0.297	0.24	0.19	0.09	0.273	0.063	0.373	0.333	0.013	0.05	2.143	0.447	0.067	0.007	0.49	0.02	0.053	4	0.015	0.047
Ca_TC01806	Ca1:13816714-13817667	mRNA		0.743	0.053	0.86	0.497	3.083	0.013	0.13	0.027	0	1.733	3.607	0.933	0.06	0.013	0	0.013	0.01	0.01	0	0	1.667	0	0.01	0.027	0	0	0	0	0	0	0	0.677
Ca_TC01807	Ca1:13819633-13821084	mRNA		6.093	0.037	0.19	0	0.353	0.257	1.117	0.927	0.23	1.723	1.917	3.823	14.29	5.39	3.677	1.327	11.523	2.953	3.773	0.383	32.637	1.65	1.51	9.737	0.207	0	0.007	0.213	0.293	8	0.14	0.01
Ca_TC01808	Ca1:13823340-13831250	mRNA		0.093	0.043	0.02	0.017	0.057	0.097	0.27	0.18	0.09	9.32	14.02	9.04	0.353	0.087	0.1	0.04	0.07	0.04	0.073	0.14	7.573	0.437	0.137	0.103	0.237	0.033	0.05	0.3	0.23	5	0.01	0.01
[truncated: 37,010 more rows]
