# Supplementary material for: An integrated transcriptome mapping the regulatory network of coding and long non-coding RNAs provides a genomics resource in chickpea
Source: Commun Biol. 2022 Oct 19;5:1106. doi: 10.1038/s42003-022-04083-4 (PMC9581958; doi:10.1038/s42003-022-04083-4)
Supplement: Supplementary file 9 — Supplementary Data 6 [file 42003_2022_4083_MOESM9_ESM.xlsx]

## Sheet: Sheet1
Supplementary Data 6. Tissue-specificity of protein-coding genes and lncRNAs.
Transcript ID	mRNA	lncRNA	TF family	TSI value	TSI tissue
Ca_TC00011		lncRNA		0.917	FL2
Ca_TC00021	mRNA			0.998	And
Ca_TC00027	mRNA			0.97	20 DAP
Ca_TC00047		lncRNA		0.921	Pedi
Ca_TC00057		lncRNA		0.983	Cal
Ca_TC00058		lncRNA		0.911	Cal
Ca_TC00068	mRNA			0.922	30 DAP
Ca_TC00081	mRNA			0.917	And
Ca_TC00082	mRNA		C2C2-GATA	0.942	5 DAP
Ca_TC00095	mRNA			0.919	20 DAP
Ca_TC00098	mRNA			0.963	20 DAP
Ca_TC00106	mRNA			0.917	20 DAP
Ca_TC00120		lncRNA		0.915	Cor
Ca_TC00128	mRNA			0.983	Nod
Ca_TC00147	mRNA			0.933	Nod
Ca_TC00151		lncRNA		0.998	Endo
Ca_TC00153	mRNA			0.916	Pedi
Ca_TC00160	mRNA			0.957	20 DAP
Ca_TC00200	mRNA			0.927	20 DAP
Ca_TC00207	mRNA			0.98	20 DAP
Ca_TC00229	mRNA			0.943	Nod
Ca_TC00230	mRNA			0.933	20 DAP
Ca_TC00245	mRNA			1	5 DAP
Ca_TC00246	mRNA			0.915	30 DAP
Ca_TC00248	mRNA			0.933	GS
Ca_TC00250	mRNA			0.944	Endo
Ca_TC00251	mRNA		CCHC	0.986	FB1
Ca_TC00258	mRNA			0.922	RH
Ca_TC00259		lncRNA		0.954	20 DAP
Ca_TC00261	mRNA			0.918	RH
Ca_TC00275	mRNA			0.923	And
Ca_TC00285		lncRNA		0.997	10 DAP
Ca_TC00294		lncRNA		0.983	5 DAP
Ca_TC00300	mRNA			0.97	Endo
Ca_TC00326	mRNA			0.971	20 DAP
Ca_TC00332	mRNA			0.929	Gyn
Ca_TC00336	mRNA			0.959	GS
Ca_TC00339	mRNA			0.955	RH
Ca_TC00359	mRNA			0.929	FB2
Ca_TC00362		lncRNA		0.925	Pedi
Ca_TC00376	mRNA			0.954	FB1
Ca_TC00377	mRNA			0.993	FB1
Ca_TC00388		lncRNA		0.978	Endo
Ca_TC00404		lncRNA		0.963	FB1
Ca_TC00410	mRNA			0.999	Gyn
Ca_TC00430	mRNA			0.955	And
Ca_TC00434	mRNA			0.935	20 DAP
Ca_TC00442		lncRNA		0.993	R
Ca_TC00443	mRNA			0.919	20 DAP
Ca_TC00460	mRNA		bHLH	0.967	R
Ca_TC00474	mRNA			0.972	20 DAP
Ca_TC00483		lncRNA		0.991	Nod
Ca_TC00490	mRNA			0.963	20 DAP
Ca_TC00497	mRNA		AP2-EREBP	0.945	20 DAP
Ca_TC00503	mRNA			0.972	Rtip
Ca_TC00521	mRNA			0.912	20 DAP
Ca_TC00522	mRNA			0.971	20 DAP
Ca_TC00523	mRNA			0.94	20 DAP
Ca_TC00530		lncRNA		0.913	Endo
Ca_TC00533		lncRNA		0.928	GS
Ca_TC00541	mRNA			0.939	20 DAP
Ca_TC00548	mRNA			0.943	And
Ca_TC00557		lncRNA		0.971	5 DAP
Ca_TC00579	mRNA			0.925	20 DAP
Ca_TC00583	mRNA			0.949	Rtip
Ca_TC00595	mRNA			0.936	Nod
Ca_TC00632	mRNA			0.913	Cor
Ca_TC00634		lncRNA		0.983	10 DAP
Ca_TC00636	mRNA			0.985	R
Ca_TC00639	mRNA			0.925	20 DAP
Ca_TC00647	mRNA			0.984	20 DAP
Ca_TC00649	mRNA			0.904	GS
Ca_TC00650		lncRNA		0.964	And
Ca_TC00658	mRNA			0.929	SAM
Ca_TC00681		lncRNA		0.943	R
Ca_TC00694	mRNA			0.973	FB1
Ca_TC00711	mRNA			0.924	R
Ca_TC00712	mRNA			0.939	RH
Ca_TC00715	mRNA			0.921	20 DAP
Ca_TC00722	mRNA		CCAAT	0.926	Endo
Ca_TC00723	mRNA			0.918	20 DAP
Ca_TC00726	mRNA			0.908	Nod
Ca_TC00733	mRNA		G2-like	0.906	Endo
Ca_TC00734	mRNA			0.966	Rtip
Ca_TC00743	mRNA			0.981	RH
Ca_TC00757		lncRNA		0.947	FB1
Ca_TC00758		lncRNA		0.926	R
Ca_TC00763		lncRNA		0.947	Cor
Ca_TC00782	mRNA			0.904	Cal
Ca_TC00786		lncRNA		0.951	Endo
Ca_TC00794		lncRNA		0.913	20 DAP
Ca_TC00800	mRNA			0.957	Endo
Ca_TC00803		lncRNA		1	5 DAP
Ca_TC00822	mRNA			0.96	RH
Ca_TC00827		lncRNA		0.906	5 DAP
Ca_TC00836		lncRNA		0.964	10 DAP
Ca_TC00876	mRNA			0.929	And
Ca_TC00885	mRNA			0.955	RH
Ca_TC00886	mRNA			0.971	Rtip
Ca_TC00894	mRNA			0.912	20 DAP
Ca_TC00898		lncRNA		0.985	GS
Ca_TC00915	mRNA			0.958	20 DAP
Ca_TC00924		lncRNA		1	5 DAP
Ca_TC00929	mRNA			0.944	R
Ca_TC00960	mRNA		HB	0.957	Endo
Ca_TC00961	mRNA		HB	0.945	20 DAP
Ca_TC00962	mRNA		HB	0.95	Endo
Ca_TC00963	mRNA			1	Endo
Ca_TC00964	mRNA		HB	0.964	Endo
Ca_TC00966	mRNA			0.991	Nod
Ca_TC00980		lncRNA		0.984	R
Ca_TC00986	mRNA			0.947	RH
Ca_TC00993	mRNA			0.923	FB1
Ca_TC00995	mRNA			0.968	10 DAP
Ca_TC00998		lncRNA		0.989	5 DAP
Ca_TC01001		lncRNA		0.982	And
Ca_TC01005		lncRNA		0.927	And
Ca_TC01010	mRNA			0.946	Endo
Ca_TC01017	mRNA			0.927	FL4
Ca_TC01023		lncRNA		0.999	Endo
Ca_TC01027	mRNA			0.936	20 DAP
Ca_TC01029		lncRNA		0.929	10 DAP
Ca_TC01030		lncRNA		0.927	20 DAP
Ca_TC01032	mRNA			0.981	5 DAP
Ca_TC01036		lncRNA		0.905	PodSh
Ca_TC01044	mRNA			0.922	Gyn
Ca_TC01045	mRNA			0.916	And
Ca_TC01063	mRNA			0.92	20 DAP
Ca_TC01071	mRNA			0.955	And
Ca_TC01073	mRNA			0.932	RH
Ca_TC01088	mRNA			0.93	5 DAP
Ca_TC01096	mRNA			0.987	5 DAP
Ca_TC01098	mRNA		LOB	0.995	FB1
Ca_TC01142	mRNA			0.966	And
Ca_TC01143	mRNA			0.958	20 DAP
Ca_TC01146		lncRNA		0.916	Rtip
Ca_TC01148	mRNA		TPR	0.914	20 DAP
Ca_TC01149	mRNA			0.932	SAM
Ca_TC01150		lncRNA		0.945	And
Ca_TC01167	mRNA			0.99	Nod
Ca_TC01168	mRNA			0.999	Nod
Ca_TC01169	mRNA			0.999	Nod
Ca_TC01170	mRNA			0.993	Nod
Ca_TC01171	mRNA			0.999	Nod
Ca_TC01172	mRNA			0.999	Nod
Ca_TC01173	mRNA			0.998	Nod
Ca_TC01174	mRNA			1	Nod
Ca_TC01175	mRNA			0.993	Nod
Ca_TC01176	mRNA			0.993	Nod
Ca_TC01177	mRNA			0.989	Nod
Ca_TC01178		lncRNA		1	Nod
Ca_TC01197		lncRNA		0.956	GS
Ca_TC01205	mRNA			0.936	20 DAP
Ca_TC01231		lncRNA		0.955	FB2
Ca_TC01241	mRNA			0.907	20 DAP
Ca_TC01244		lncRNA		0.968	SdCt
Ca_TC01253		lncRNA		0.913	Endo
Ca_TC01255	mRNA			0.911	Nod
Ca_TC01264	mRNA			0.954	FB1
Ca_TC01274	mRNA			0.971	20 DAP
Ca_TC01275		lncRNA		0.992	Endo
Ca_TC01286		lncRNA		0.908	Pedi
Ca_TC01294	mRNA			0.949	Gyn
Ca_TC01300		lncRNA		0.961	R
Ca_TC01327	mRNA		LOB	0.908	FB1
Ca_TC01337	mRNA			0.998	Nod
Ca_TC01339	mRNA		MYB	0.905	PodSh
Ca_TC01348	mRNA			0.969	20 DAP
Ca_TC01349	mRNA			0.965	20 DAP
Ca_TC01350	mRNA			0.988	20 DAP
Ca_TC01351	mRNA			0.975	20 DAP
Ca_TC01382	mRNA			0.99	FB1
Ca_TC01412	mRNA			0.917	20 DAP
Ca_TC01414		lncRNA		0.933	20 DAP
Ca_TC01430	mRNA		AP2-EREBP	0.98	Rtip
Ca_TC01439	mRNA			0.947	RH
Ca_TC01462	mRNA			0.976	R
Ca_TC01464		lncRNA		0.973	R
Ca_TC01465		lncRNA		0.95	30 DAP
Ca_TC01483	mRNA			0.907	FB1
Ca_TC01489	mRNA			1	5 DAP
Ca_TC01491		lncRNA		0.969	Endo
Ca_TC01493	mRNA			0.977	R
Ca_TC01494	mRNA			0.99	Nod
Ca_TC01515		lncRNA		0.903	FB1
Ca_TC01520		lncRNA		0.918	RH
Ca_TC01524	mRNA			0.903	R
Ca_TC01535	mRNA			0.923	20 DAP
Ca_TC01536	mRNA			0.981	Nod
Ca_TC01537	mRNA			0.954	Nod
Ca_TC01540	mRNA		MYB	0.925	GS
Ca_TC01542	mRNA			0.981	20 DAP
Ca_TC01554		lncRNA		0.909	Pedi
Ca_TC01559		lncRNA		0.901	20 DAP
Ca_TC01571	mRNA			0.929	20 DAP
Ca_TC01576		lncRNA		0.971	5 DAP
Ca_TC01578		lncRNA		0.989	5 DAP
Ca_TC01590		lncRNA		0.976	FL4
Ca_TC01591	mRNA			0.903	20 DAP
Ca_TC01608	mRNA			0.906	FB3
Ca_TC01622	mRNA			0.964	And
Ca_TC01625		lncRNA		0.921	GS
Ca_TC01637	mRNA			0.938	Rtip
Ca_TC01642	mRNA			0.927	FB1
Ca_TC01649	mRNA			0.924	20 DAP
Ca_TC01651		lncRNA		0.973	Nod
Ca_TC01653		lncRNA		0.987	ML
Ca_TC01663		lncRNA		0.992	RH
Ca_TC01687		lncRNA		0.934	20 DAP
Ca_TC01689	mRNA			0.915	FL4
Ca_TC01693		lncRNA		0.958	Nod
Ca_TC01695	mRNA		C3H	0.951	20 DAP
Ca_TC01696	mRNA			0.947	FB1
Ca_TC01700	mRNA			0.928	FB2
Ca_TC01701	mRNA			0.949	Nod
Ca_TC01709	mRNA			0.914	And
Ca_TC01727	mRNA			0.948	And
Ca_TC01747		lncRNA		0.911	And
Ca_TC01759	mRNA			0.936	R
Ca_TC01764	mRNA			0.993	20 DAP
Ca_TC01765	mRNA		MYB	0.966	RH
Ca_TC01779		lncRNA		0.94	RH
Ca_TC01784		lncRNA		0.96	And
Ca_TC01794	mRNA			0.912	GS
Ca_TC01803	mRNA			0.941	RH
Ca_TC01820	mRNA			0.961	Endo
Ca_TC01824	mRNA			0.914	20 DAP
Ca_TC01831	mRNA			0.932	RH
Ca_TC01835	mRNA			0.941	Rtip
Ca_TC01842	mRNA			0.937	PodSh
Ca_TC01853	mRNA			0.957	Endo
Ca_TC01854	mRNA			0.931	5 DAP
Ca_TC01855		lncRNA		0.943	RH
Ca_TC01860		lncRNA		0.996	R
Ca_TC01881	mRNA			0.967	Nod
Ca_TC01898		lncRNA		0.985	RH
Ca_TC01899		lncRNA		0.992	RH
Ca_TC01904	mRNA			1	5 DAP
Ca_TC01908	mRNA			0.91	SAM
Ca_TC01924	mRNA		bZIP	0.924	20 DAP
Ca_TC01926	mRNA			0.974	R
Ca_TC01927	mRNA			0.952	20 DAP
Ca_TC01934	mRNA			0.968	Endo
Ca_TC01956	mRNA			0.992	5 DAP
Ca_TC01961	mRNA			0.953	5 DAP
Ca_TC01977	mRNA		PLATZ	0.964	Endo
Ca_TC01979	mRNA			0.955	20 DAP
Ca_TC01981	mRNA			0.971	And
Ca_TC01989	mRNA		bHLH	0.938	R
Ca_TC01994	mRNA		G2-like	0.927	Rtip
Ca_TC02019	mRNA			0.948	20 DAP
Ca_TC02021	mRNA			0.964	20 DAP
Ca_TC02022	mRNA			0.983	Endo
Ca_TC02046	mRNA			0.96	FB1
Ca_TC02047	mRNA			0.955	FB1
Ca_TC02048	mRNA			0.922	20 DAP
Ca_TC02050	mRNA			0.933	20 DAP
Ca_TC02061	mRNA		NOZZLE	0.98	20 DAP
Ca_TC02071	mRNA			0.937	20 DAP
Ca_TC02075		lncRNA		0.947	And
Ca_TC02084		lncRNA		0.935	Cal
Ca_TC02086	mRNA			0.942	RH
Ca_TC02104		lncRNA		0.975	5 DAP
Ca_TC02111	mRNA			0.989	Rtip
Ca_TC02112	mRNA			0.963	And
Ca_TC02113		lncRNA		1	Endo
Ca_TC02127	mRNA			0.926	RH
Ca_TC02135	mRNA			0.948	20 DAP
Ca_TC02136		lncRNA		0.925	Cor
Ca_TC02137		lncRNA		0.911	Cor
Ca_TC02138		lncRNA		0.955	Cor
Ca_TC02142	mRNA			0.911	10 DAP
Ca_TC02143	mRNA			0.943	10 DAP
Ca_TC02148	mRNA			0.983	20 DAP
Ca_TC02149	mRNA		GRAS	0.959	R
Ca_TC02150	mRNA			0.919	SAM
Ca_TC02164	mRNA			0.981	20 DAP
Ca_TC02170	mRNA		CAMTA	0.99	20 DAP
Ca_TC02173		lncRNA		0.916	FL4
Ca_TC02178	mRNA			0.933	5 DAP
Ca_TC02184	mRNA			0.978	20 DAP
Ca_TC02190	mRNA			0.97	R
Ca_TC02195	mRNA			0.959	GS
Ca_TC02199		lncRNA		0.998	Nod
Ca_TC02200	mRNA			0.9	Endo
Ca_TC02201	mRNA			0.988	Endo
Ca_TC02202	mRNA			0.948	Endo
Ca_TC02203	mRNA			0.977	And
Ca_TC02209		lncRNA		0.995	R
Ca_TC02212	mRNA			0.995	5 DAP
Ca_TC02216		lncRNA		0.967	5 DAP
Ca_TC02220	mRNA			0.994	FB1
Ca_TC02228	mRNA			0.904	20 DAP
Ca_TC02230	mRNA			0.975	FB1
Ca_TC02246	mRNA			0.905	And
Ca_TC02253		lncRNA		0.999	Endo
Ca_TC02257		lncRNA		0.931	S
Ca_TC02262	mRNA		mTERF	0.946	20 DAP
Ca_TC02274	mRNA			0.943	GS
Ca_TC02279	mRNA			0.955	Endo
Ca_TC02285	mRNA			0.985	20 DAP
Ca_TC02288	mRNA			0.907	20 DAP
Ca_TC02290	mRNA			0.994	20 DAP
Ca_TC02292		lncRNA		0.978	20 DAP
Ca_TC02294	mRNA			0.961	PodSh
Ca_TC02308		lncRNA		0.919	20 DAP
Ca_TC02309		lncRNA		0.938	And
Ca_TC02314	mRNA			0.989	Endo
Ca_TC02316	mRNA			0.91	Endo
Ca_TC02320		lncRNA		0.965	GS
Ca_TC02323	mRNA		C2H2	0.997	Gyn
Ca_TC02327		lncRNA		1	Endo
Ca_TC02330	mRNA			0.931	20 DAP
Ca_TC02338	mRNA			0.928	Endo
Ca_TC02340		lncRNA		0.96	Endo
Ca_TC02349		lncRNA		0.975	GS
Ca_TC02350		lncRNA		0.985	Endo
Ca_TC02351		lncRNA		0.96	R
Ca_TC02352	mRNA			0.943	Endo
Ca_TC02353	mRNA			0.926	Endo
Ca_TC02354		lncRNA		0.936	Endo
Ca_TC02360	mRNA			0.958	20 DAP
Ca_TC02365	mRNA			0.957	Endo
Ca_TC02366	mRNA			0.944	Endo
Ca_TC02378	mRNA			0.936	20 DAP
Ca_TC02386		lncRNA		0.974	RH
Ca_TC02389	mRNA			0.941	20 DAP
Ca_TC02390	mRNA			0.944	20 DAP
Ca_TC02394	mRNA			0.93	20 DAP
Ca_TC02396		lncRNA		0.998	Endo
Ca_TC02397		lncRNA		0.982	Endo
Ca_TC02400	mRNA			0.96	20 DAP
Ca_TC02403	mRNA			0.918	20 DAP
Ca_TC02410	mRNA			1	10 DAP
Ca_TC02421		lncRNA		0.994	And
Ca_TC02428	mRNA			0.935	Brac
Ca_TC02431	mRNA			0.96	RH
Ca_TC02441		lncRNA		0.996	SAM
Ca_TC02444		lncRNA		0.964	PodSh
Ca_TC02454	mRNA			0.936	FB1
Ca_TC02474	mRNA			0.988	Nod
Ca_TC02475	mRNA			0.993	Nod
Ca_TC02476	mRNA			0.96	Endo
Ca_TC02477	mRNA			0.901	5 DAP
Ca_TC02482	mRNA			0.94	20 DAP
Ca_TC02488		lncRNA		0.96	20 DAP
Ca_TC02496	mRNA			0.993	Nod
Ca_TC02531	mRNA			0.918	Endo
Ca_TC02532	mRNA			0.93	Endo
Ca_TC02533	mRNA			0.961	Endo
Ca_TC02534	mRNA			0.919	Endo
Ca_TC02535	mRNA			0.974	Endo
Ca_TC02539		lncRNA		0.966	30 DAP
Ca_TC02546		lncRNA		0.976	Endo
Ca_TC02557		lncRNA		0.906	20 DAP
Ca_TC02563		lncRNA		0.958	And
Ca_TC02564	mRNA			0.962	Emb
Ca_TC02565	mRNA			0.976	And
Ca_TC02579	mRNA			0.957	R
Ca_TC02581	mRNA			0.977	10 DAP
Ca_TC02582	mRNA			0.97	10 DAP
Ca_TC02587	mRNA			0.983	Nod
Ca_TC02592		lncRNA		0.982	And
Ca_TC02604	mRNA			0.995	Nod
Ca_TC02610		lncRNA		0.901	Cal
Ca_TC02614	mRNA			0.971	20 DAP
Ca_TC02615	mRNA			0.902	30 DAP
Ca_TC02622	mRNA			0.998	PodSh
Ca_TC02625		lncRNA		1	Endo
Ca_TC02631		lncRNA		0.994	5 DAP
Ca_TC02632		lncRNA		0.997	Nod
Ca_TC02635	mRNA		CCHC	0.906	20 DAP
Ca_TC02636	mRNA			0.932	PodSh
Ca_TC02638	mRNA			0.983	PodSh
Ca_TC02639	mRNA			0.976	20 DAP
Ca_TC02642	mRNA			0.9	20 DAP
Ca_TC02645	mRNA			0.948	10 DAP
Ca_TC02646		lncRNA		0.915	Endo
Ca_TC02647	mRNA			0.971	20 DAP
Ca_TC02648	mRNA			0.941	Endo
Ca_TC02658	mRNA			0.913	20 DAP
Ca_TC02664	mRNA			0.911	Endo
Ca_TC02665		lncRNA		0.955	Endo
Ca_TC02669	mRNA			0.934	RH
Ca_TC02678		lncRNA		0.928	20 DAP
Ca_TC02685		lncRNA		0.924	Endo
Ca_TC02692		lncRNA		1	Nod
Ca_TC02693		lncRNA		1	Nod
Ca_TC02697		lncRNA		0.974	30 DAP
Ca_TC02702	mRNA			0.961	20 DAP
Ca_TC02707	mRNA		WRKY	0.917	R
Ca_TC02709	mRNA			0.999	Nod
Ca_TC02710	mRNA			1	Nod
Ca_TC02720	mRNA			0.973	20 DAP
Ca_TC02730		lncRNA		0.938	20 DAP
Ca_TC02731		lncRNA		0.984	5 DAP
Ca_TC02736		lncRNA		0.992	Endo
Ca_TC02744	mRNA			0.978	20 DAP
Ca_TC02745	mRNA			1	Nod
Ca_TC02746		lncRNA		0.98	Nod
Ca_TC02747		lncRNA		0.903	And
Ca_TC02753		lncRNA		0.918	20 DAP
Ca_TC02755	mRNA			0.984	RH
Ca_TC02756	mRNA			0.973	RH
Ca_TC02757	mRNA			0.975	RH
Ca_TC02759	mRNA		CCHC	0.942	20 DAP
Ca_TC02760	mRNA			0.971	And
Ca_TC02761	mRNA			0.976	And
Ca_TC02764		lncRNA		0.976	RH
Ca_TC02766		lncRNA		0.975	RH
Ca_TC02767	mRNA			0.959	RH
Ca_TC02768	mRNA			0.907	20 DAP
Ca_TC02777	mRNA			0.904	And
Ca_TC02779	mRNA			0.974	RH
Ca_TC02780	mRNA			0.999	RH
Ca_TC02790	mRNA		CCAAT	0.997	Nod
Ca_TC02798		lncRNA		0.927	20 DAP
Ca_TC02803	mRNA			0.919	Endo
Ca_TC02805		lncRNA		0.944	Endo
Ca_TC02806		lncRNA		0.989	Endo
Ca_TC02807	mRNA			0.904	20 DAP
Ca_TC02808		lncRNA		0.994	20 DAP
Ca_TC02809		lncRNA		0.997	20 DAP
Ca_TC02810	mRNA			0.936	FB1
Ca_TC02815	mRNA			0.946	Endo
Ca_TC02816	mRNA			0.902	And
Ca_TC02834		lncRNA		0.957	And
Ca_TC02835	mRNA			0.917	And
Ca_TC02837		lncRNA		0.927	And
Ca_TC02842		lncRNA		0.972	Endo
Ca_TC02843	mRNA			0.936	FB1
Ca_TC02845		lncRNA		1	Nod
Ca_TC02855	mRNA			0.922	20 DAP
Ca_TC02857	mRNA			0.928	And
Ca_TC02858	mRNA			0.972	20 DAP
Ca_TC02860	mRNA			0.965	Endo
Ca_TC02863		lncRNA		1	Nod
Ca_TC02868	mRNA			0.973	Endo
Ca_TC02869		lncRNA		0.999	RH
Ca_TC02870	mRNA			0.958	Endo
Ca_TC02875		lncRNA		0.953	SAM
Ca_TC02880		lncRNA		0.939	Nod
Ca_TC02881	mRNA			0.92	Endo
Ca_TC02882		lncRNA		0.94	Pedi
Ca_TC02884		lncRNA		0.992	And
Ca_TC02886	mRNA			1	5 DAP
Ca_TC02887		lncRNA		0.957	And
Ca_TC02899		lncRNA		0.974	PodSh
Ca_TC02901	mRNA			0.999	Nod
Ca_TC02903		lncRNA		1	Nod
Ca_TC02907	mRNA			0.938	30 DAP
Ca_TC02913	mRNA			0.971	Endo
Ca_TC02914		lncRNA		0.921	And
Ca_TC02923	mRNA			0.903	20 DAP
Ca_TC02924		lncRNA		0.99	Endo
Ca_TC02925	mRNA			0.947	20 DAP
Ca_TC02927	mRNA			0.972	Endo
Ca_TC02928		lncRNA		0.983	Endo
Ca_TC02933	mRNA			0.942	20 DAP
Ca_TC02936	mRNA			0.958	5 DAP
Ca_TC02939	mRNA			0.982	RH
Ca_TC02941	mRNA		GeBP	0.993	Endo
Ca_TC02943		lncRNA		0.919	Endo
Ca_TC02944	mRNA			0.928	20 DAP
Ca_TC02946	mRNA			0.974	Endo
Ca_TC02948		lncRNA		0.928	YL
Ca_TC02949	mRNA			0.967	And
Ca_TC02951		lncRNA		0.921	And
Ca_TC02954	mRNA			0.983	R
Ca_TC02956		lncRNA		0.964	FB2
Ca_TC02959	mRNA			1	RH
Ca_TC02960		lncRNA		0.987	And
Ca_TC02964		lncRNA		0.995	Endo
Ca_TC02967	mRNA			1	Nod
Ca_TC02969	mRNA			0.99	Nod
Ca_TC02970		lncRNA		0.99	Nod
Ca_TC02972	mRNA		FAR1	0.957	FB4
Ca_TC02976	mRNA			0.967	Endo
Ca_TC02981		lncRNA		0.982	Endo
Ca_TC02988	mRNA			0.959	And
Ca_TC02989	mRNA			0.969	Endo
Ca_TC02992	mRNA			0.932	And
Ca_TC02993	mRNA			0.905	Endo
Ca_TC02994	mRNA			0.926	And
Ca_TC02997		lncRNA		0.901	And
Ca_TC03008		lncRNA		1	Nod
Ca_TC03009		lncRNA		1	Nod
Ca_TC03012		lncRNA		0.989	And
Ca_TC03013	mRNA			0.994	Nod
Ca_TC03025	mRNA			0.986	Endo
Ca_TC03027	mRNA			0.97	Endo
Ca_TC03028		lncRNA		0.997	RH
Ca_TC03041	mRNA			0.998	Nod
Ca_TC03045	mRNA			0.94	RH
Ca_TC03047		lncRNA		0.949	5 DAP
Ca_TC03056		lncRNA		0.993	Endo
Ca_TC03059		lncRNA		0.981	Endo
Ca_TC03060	mRNA			1	Endo
Ca_TC03061	mRNA			1	5 DAP
Ca_TC03062		lncRNA		0.929	And
Ca_TC03067	mRNA			0.924	20 DAP
Ca_TC03071	mRNA			0.985	20 DAP
Ca_TC03073	mRNA			0.943	And
Ca_TC03086		lncRNA		0.997	R
Ca_TC03087		lncRNA		0.999	Endo
Ca_TC03088	mRNA			0.985	Endo
Ca_TC03089		lncRNA		0.947	Endo
Ca_TC03094	mRNA			0.935	20 DAP
Ca_TC03095	mRNA			0.936	RH
Ca_TC03098		lncRNA		0.997	And
Ca_TC03099		lncRNA		1	And
Ca_TC03100		lncRNA		0.981	PodSh
Ca_TC03101	mRNA			0.965	PodSh
Ca_TC03116	mRNA			0.985	Cal
Ca_TC03119	mRNA			0.954	Endo
Ca_TC03120	mRNA		MYB	0.933	20 DAP
Ca_TC03122		lncRNA		0.933	And
Ca_TC03128	mRNA			0.978	RH
Ca_TC03129	mRNA			0.96	Nod
Ca_TC03131	mRNA			0.952	Endo
Ca_TC03132		lncRNA		0.971	Endo
Ca_TC03136	mRNA			1	Nod
Ca_TC03137		lncRNA		1	Nod
Ca_TC03139		lncRNA		0.916	Nod
Ca_TC03140		lncRNA		1	Nod
Ca_TC03141		lncRNA		1	Nod
Ca_TC03144	mRNA			0.931	RH
Ca_TC03145	mRNA			1	R
Ca_TC03150	mRNA			0.9	20 DAP
Ca_TC03154		lncRNA		0.992	5 DAP
Ca_TC03161		lncRNA		0.94	20 DAP
Ca_TC03162	mRNA			0.986	5 DAP
Ca_TC03165	mRNA			0.908	20 DAP
Ca_TC03168		lncRNA		0.997	Nod
Ca_TC03170	mRNA			0.932	Nod
Ca_TC03171		lncRNA		0.969	Nod
Ca_TC03172		lncRNA		0.997	5 DAP
Ca_TC03173	mRNA			0.98	Nod
Ca_TC03175	mRNA			0.954	Endo
Ca_TC03176	mRNA			0.975	Endo
Ca_TC03181	mRNA			0.93	20 DAP
Ca_TC03182	mRNA			0.998	Nod
Ca_TC03187		lncRNA		0.98	Endo
Ca_TC03188	mRNA			0.958	And
Ca_TC03199	mRNA			0.965	Endo
Ca_TC03200	mRNA			0.96	5 DAP
Ca_TC03202		lncRNA		0.949	20 DAP
Ca_TC03203		lncRNA		0.934	PodSh
Ca_TC03205		lncRNA		0.944	20 DAP
Ca_TC03212	mRNA			1	Nod
Ca_TC03213	mRNA			0.981	Endo
Ca_TC03222	mRNA			0.985	Rtip
Ca_TC03223	mRNA			0.911	20 DAP
Ca_TC03226	mRNA			0.943	R
Ca_TC03227		lncRNA		0.929	20 DAP
Ca_TC03228	mRNA			0.984	5 DAP
Ca_TC03238	mRNA			0.924	R
Ca_TC03242	mRNA			0.919	20 DAP
Ca_TC03245	mRNA			0.902	R
Ca_TC03247		lncRNA		0.997	R
Ca_TC03251	mRNA			0.968	Endo
Ca_TC03264		lncRNA		0.918	20 DAP
Ca_TC03265	mRNA			1	Nod
Ca_TC03266		lncRNA		0.996	Nod
Ca_TC03270	mRNA			0.997	Nod
Ca_TC03280	mRNA			0.926	Rtip
Ca_TC03282		lncRNA		0.934	Cal
Ca_TC03288	mRNA			0.937	R
Ca_TC03308		lncRNA		0.996	5 DAP
Ca_TC03312	mRNA			0.961	Rtip
Ca_TC03313	mRNA			0.956	Rtip
Ca_TC03319		lncRNA		0.929	20 DAP
Ca_TC03326		lncRNA		0.986	R
Ca_TC03332	mRNA			0.974	Endo
Ca_TC03335	mRNA			0.901	R
Ca_TC03338		lncRNA		0.997	Endo
Ca_TC03340	mRNA			0.972	Endo
Ca_TC03345		lncRNA		0.928	Nod
Ca_TC03349	mRNA			0.985	And
Ca_TC03350	mRNA			0.918	And
Ca_TC03360	mRNA			0.992	Nod
Ca_TC03362	mRNA			0.995	Nod
Ca_TC03365		lncRNA		0.946	Endo
Ca_TC03366	mRNA			0.935	And
Ca_TC03367	mRNA			0.948	Endo
Ca_TC03368	mRNA			0.989	Endo
Ca_TC03370	mRNA			0.991	Endo
Ca_TC03371	mRNA			0.994	Endo
Ca_TC03381	mRNA			0.9	20 DAP
Ca_TC03383		lncRNA		0.914	SAM
Ca_TC03385		lncRNA		0.993	10 DAP
Ca_TC03388	mRNA			0.969	Endo
Ca_TC03389	mRNA			0.962	Endo
Ca_TC03390		lncRNA		0.941	Gyn
Ca_TC03391	mRNA			0.944	Endo
Ca_TC03392		lncRNA		0.967	Endo
Ca_TC03393		lncRNA		0.91	Endo
Ca_TC03411		lncRNA		0.973	Nod
Ca_TC03414	mRNA			0.928	20 DAP
Ca_TC03428	mRNA			0.984	30 DAP
Ca_TC03438	mRNA			0.917	FB1
Ca_TC03439		lncRNA		0.923	FB1
Ca_TC03445		lncRNA		0.95	And
Ca_TC03451		lncRNA		0.923	SdCt
Ca_TC03465	mRNA			0.919	And
Ca_TC03481		lncRNA		0.959	Cor
Ca_TC03483		lncRNA		0.945	And
Ca_TC03488	mRNA			0.949	20 DAP
Ca_TC03490		lncRNA		0.9	Cor
Ca_TC03492		lncRNA		0.964	And
Ca_TC03494		lncRNA		0.958	And
Ca_TC03496		lncRNA		0.998	Endo
Ca_TC03497	mRNA			0.986	Endo
Ca_TC03499	mRNA			0.955	And
Ca_TC03500	mRNA			0.946	And
Ca_TC03506		lncRNA		0.938	20 DAP
Ca_TC03508		lncRNA		0.968	FB1
Ca_TC03510		lncRNA		0.996	Endo
Ca_TC03520	mRNA			0.999	FB1
Ca_TC03523		lncRNA		0.933	20 DAP
Ca_TC03527		lncRNA		0.991	5 DAP
Ca_TC03533	mRNA			1	5 DAP
Ca_TC03536	mRNA			0.903	20 DAP
Ca_TC03539	mRNA			0.901	FL4
Ca_TC03547		lncRNA		0.96	And
Ca_TC03550	mRNA			0.993	Nod
Ca_TC03551	mRNA			0.994	Nod
Ca_TC03553		lncRNA		0.933	20 DAP
Ca_TC03554	mRNA			0.913	5 DAP
Ca_TC03558	mRNA			0.98	5 DAP
Ca_TC03569	mRNA			0.972	20 DAP
Ca_TC03570		lncRNA		0.983	Endo
Ca_TC03574		lncRNA		0.979	Endo
Ca_TC03576		lncRNA		0.989	Endo
Ca_TC03579	mRNA		WRKY	0.958	R
Ca_TC03583	mRNA			0.969	Nod
Ca_TC03584	mRNA			0.965	Nod
Ca_TC03592	mRNA			0.938	10 DAP
Ca_TC03593	mRNA			0.994	Nod
Ca_TC03594	mRNA			0.997	Nod
Ca_TC03595	mRNA			0.992	Nod
Ca_TC03596		lncRNA		0.996	Endo
Ca_TC03597	mRNA			0.937	Endo
Ca_TC03600		lncRNA		0.932	FL1
Ca_TC03602		lncRNA		0.974	20 DAP
Ca_TC03603	mRNA			0.954	20 DAP
Ca_TC03605	mRNA			0.926	30 DAP
Ca_TC03623	mRNA			0.952	20 DAP
Ca_TC03633		lncRNA		0.955	R
Ca_TC03634		lncRNA		0.958	R
Ca_TC03642	mRNA		Alfin-like	0.904	PodSh
Ca_TC03647	mRNA			0.962	Endo
Ca_TC03648	mRNA			0.98	Endo
Ca_TC03650		lncRNA		1	5 DAP
Ca_TC03663	mRNA			0.973	20 DAP
Ca_TC03667		lncRNA		1	Nod
Ca_TC03669	mRNA			0.997	Nod
Ca_TC03673	mRNA			0.97	FB1
Ca_TC03684	mRNA			0.949	10 DAP
Ca_TC03685	mRNA			1	5 DAP
Ca_TC03686	mRNA			0.99	5 DAP
Ca_TC03687		lncRNA		0.928	Endo
Ca_TC03696		lncRNA		0.99	20 DAP
Ca_TC03697	mRNA			0.949	20 DAP
Ca_TC03699	mRNA			0.905	Cal
Ca_TC03709		lncRNA		1	Nod
Ca_TC03713		lncRNA		0.967	20 DAP
Ca_TC03716	mRNA			0.925	RH
Ca_TC03720		lncRNA		0.987	20 DAP
Ca_TC03727		lncRNA		1	Rtip
Ca_TC03728	mRNA			0.954	R
Ca_TC03729	mRNA			0.916	R
Ca_TC03732	mRNA		WRKY	0.936	Nod
Ca_TC03737	mRNA			0.959	20 DAP
Ca_TC03753	mRNA			0.92	Cor
Ca_TC03754	mRNA			0.982	20 DAP
Ca_TC03757	mRNA			0.969	5 DAP
Ca_TC03776		lncRNA		0.933	R
Ca_TC03783	mRNA			0.943	Endo
Ca_TC03787		lncRNA		0.914	5 DAP
Ca_TC03799	mRNA			0.925	20 DAP
Ca_TC03802	mRNA			0.988	20 DAP
Ca_TC03806	mRNA			0.947	20 DAP
Ca_TC03807	mRNA			0.969	20 DAP
Ca_TC03811	mRNA			0.996	20 DAP
Ca_TC03823		lncRNA		0.988	And
Ca_TC03843	mRNA			0.944	Rtip
Ca_TC03851	mRNA			0.989	5 DAP
Ca_TC03852		lncRNA		0.939	20 DAP
Ca_TC03872	mRNA			0.992	Nod
Ca_TC03873		lncRNA		1	Nod
Ca_TC03882	mRNA			0.939	Endo
Ca_TC03915		lncRNA		0.968	RH
Ca_TC03926		lncRNA		0.946	Endo
Ca_TC03940	mRNA			0.97	5 DAP
Ca_TC03946	mRNA		LOB	0.924	FL5
Ca_TC03964		lncRNA		1	Nod
Ca_TC03966	mRNA			0.958	20 DAP
Ca_TC03969	mRNA			0.951	Endo
Ca_TC03972		lncRNA		0.942	20 DAP
Ca_TC03980	mRNA		NAC	0.984	Nod
Ca_TC03984		lncRNA		0.91	FL3
Ca_TC03986		lncRNA		0.995	5 DAP
Ca_TC03996	mRNA			0.92	Endo
Ca_TC04001	mRNA			0.963	FB1
Ca_TC04015	mRNA			0.912	5 DAP
Ca_TC04025	mRNA			0.959	Nod
Ca_TC04049	mRNA			0.997	FB1
Ca_TC04051	mRNA			0.94	And
Ca_TC04067	mRNA			0.913	20 DAP
Ca_TC04076		lncRNA		0.996	Nod
Ca_TC04081		lncRNA		0.906	And
Ca_TC04090	mRNA			0.96	Cal
Ca_TC04095		lncRNA		0.998	Nod
Ca_TC04096	mRNA			0.996	Nod
Ca_TC04097	mRNA			1	Nod
Ca_TC04099		lncRNA		1	Nod
Ca_TC04107	mRNA		MADS	0.958	And
Ca_TC04114		lncRNA		0.978	5 DAP
Ca_TC04118		lncRNA		0.907	Gyn
Ca_TC04131	mRNA			0.97	30 DAP
Ca_TC04132	mRNA			0.907	And
Ca_TC04145		lncRNA		0.936	5 DAP
Ca_TC04163		lncRNA		0.923	And
Ca_TC04172	mRNA			0.924	R
Ca_TC04173		lncRNA		0.971	And
Ca_TC04199		lncRNA		0.966	5 DAP
Ca_TC04200	mRNA		HB	0.962	20 DAP
Ca_TC04201	mRNA			0.927	And
Ca_TC04204	mRNA			0.915	And
Ca_TC04206	mRNA		MYB	0.949	Endo
Ca_TC04208	mRNA		CCAAT	0.939	Endo
Ca_TC04209	mRNA			0.956	20 DAP
Ca_TC04234		lncRNA		0.949	5 DAP
Ca_TC04241	mRNA			0.996	Nod
Ca_TC04242	mRNA			0.92	20 DAP
Ca_TC04243	mRNA			0.963	SdCt
Ca_TC04245		lncRNA		0.9	5 DAP
Ca_TC04252	mRNA			0.935	5 DAP
Ca_TC04253		lncRNA		0.935	5 DAP
Ca_TC04254		lncRNA		0.968	5 DAP
Ca_TC04257		lncRNA		0.948	Endo
Ca_TC04259	mRNA			0.93	RH
Ca_TC04266	mRNA			0.944	5 DAP
Ca_TC04271		lncRNA		0.975	20 DAP
Ca_TC04276	mRNA			0.973	Endo
Ca_TC04294		lncRNA		0.999	30 DAP
Ca_TC04297	mRNA			1	5 DAP
Ca_TC04299		lncRNA		0.993	20 DAP
Ca_TC04300	mRNA			0.913	R
Ca_TC04301	mRNA			0.976	R
Ca_TC04302		lncRNA		0.926	R
Ca_TC04304		lncRNA		0.98	Endo
Ca_TC04316	mRNA			0.996	And
Ca_TC04319	mRNA			0.957	5 DAP
Ca_TC04324		lncRNA		0.915	20 DAP
Ca_TC04335	mRNA			0.948	Nod
Ca_TC04338	mRNA			0.978	10 DAP
Ca_TC04339	mRNA			0.97	FB1
Ca_TC04343	mRNA			0.991	R
Ca_TC04345	mRNA			0.942	Endo
Ca_TC04346	mRNA			0.93	Endo
Ca_TC04354	mRNA			0.949	SAM
Ca_TC04357		lncRNA		0.95	R
Ca_TC04366	mRNA			0.941	FB3
Ca_TC04369	mRNA			0.937	Cor
Ca_TC04374	mRNA			0.961	20 DAP
Ca_TC04379	mRNA			0.935	And
Ca_TC04381	mRNA			0.946	5 DAP
Ca_TC04382		lncRNA		0.921	20 DAP
Ca_TC04384	mRNA			0.92	20 DAP
Ca_TC04397	mRNA			0.942	And
Ca_TC04401		lncRNA		1	Nod
Ca_TC04409	mRNA			0.928	SdCt
Ca_TC04414		lncRNA		0.956	Gyn
Ca_TC04415		lncRNA		0.951	5 DAP
Ca_TC04418	mRNA			0.958	5 DAP
Ca_TC04423	mRNA			0.913	20 DAP
Ca_TC04425	mRNA			0.992	20 DAP
Ca_TC04427		lncRNA		1	Cal
Ca_TC04437		lncRNA		0.964	Endo
Ca_TC04438	mRNA			0.958	10 DAP
Ca_TC04448	mRNA			0.9	20 DAP
Ca_TC04450	mRNA			0.917	ML
Ca_TC04454		lncRNA		0.946	R
Ca_TC04455	mRNA			0.957	5 DAP
Ca_TC04456	mRNA			0.909	20 DAP
Ca_TC04467	mRNA			0.939	FB1
Ca_TC04480	mRNA			0.962	20 DAP
Ca_TC04483	mRNA			0.966	20 DAP
Ca_TC04497	mRNA			0.982	Endo
Ca_TC04498	mRNA			0.927	Endo
Ca_TC04499	mRNA			0.936	20 DAP
Ca_TC04501		lncRNA		0.957	5 DAP
Ca_TC04502		lncRNA		0.943	20 DAP
Ca_TC04506	mRNA		MYB-related	0.945	Endo
Ca_TC04518		lncRNA		0.921	5 DAP
Ca_TC04523	mRNA			0.966	R
Ca_TC04530		lncRNA		0.988	20 DAP
Ca_TC04531		lncRNA		1	Nod
Ca_TC04532	mRNA			0.995	Nod
Ca_TC04533		lncRNA		0.996	Nod
Ca_TC04534	mRNA			0.993	Nod
Ca_TC04545	mRNA			0.919	20 DAP
Ca_TC04546		lncRNA		0.985	Endo
Ca_TC04547		lncRNA		0.962	5 DAP
Ca_TC04548	mRNA			0.964	20 DAP
Ca_TC04552	mRNA			0.972	FB1
Ca_TC04554	mRNA			0.929	20 DAP
Ca_TC04559	mRNA			0.991	And
Ca_TC04560		lncRNA		0.974	And
Ca_TC04565	mRNA			0.951	And
Ca_TC04567		lncRNA		1	Endo
Ca_TC04568	mRNA			1	10 DAP
Ca_TC04569		lncRNA		0.938	RH
Ca_TC04572		lncRNA		0.986	And
Ca_TC04573		lncRNA		0.941	FB3
Ca_TC04574		lncRNA		0.908	Endo
Ca_TC04580	mRNA			0.914	Endo
Ca_TC04592	mRNA			0.963	20 DAP
Ca_TC04595		lncRNA		0.922	R
Ca_TC04596	mRNA			0.964	20 DAP
Ca_TC04597		lncRNA		0.991	Endo
Ca_TC04598	mRNA			0.962	And
Ca_TC04599		lncRNA		0.927	Endo
Ca_TC04600	mRNA			0.962	And
Ca_TC04614	mRNA			0.946	20 DAP
Ca_TC04624	mRNA			0.951	R
Ca_TC04636	mRNA			0.96	Endo
Ca_TC04637	mRNA		NAC	0.966	Rtip
Ca_TC04641		lncRNA		0.972	Endo
Ca_TC04644	mRNA		Alfin-like	0.998	FB1
Ca_TC04647		lncRNA		0.914	20 DAP
Ca_TC04684	mRNA			0.934	Endo
Ca_TC04686	mRNA			0.988	5 DAP
Ca_TC04687	mRNA			0.969	Endo
Ca_TC04690	mRNA			0.995	Endo
Ca_TC04691	mRNA		NAC	0.995	FB1
Ca_TC04698	mRNA			0.972	Endo
Ca_TC04699	mRNA			0.953	Endo
Ca_TC04701		lncRNA		0.949	Endo
Ca_TC04703	mRNA		WRKY	0.988	FB1
Ca_TC04708	mRNA			0.959	5 DAP
Ca_TC04713	mRNA			0.986	PodSh
Ca_TC04718	mRNA			0.979	FB1
Ca_TC04722	mRNA			0.941	Nod
Ca_TC04726	mRNA			0.92	Nod
Ca_TC04745	mRNA			0.934	20 DAP
Ca_TC04751		lncRNA		0.933	Rtip
Ca_TC04754	mRNA			0.987	And
Ca_TC04759	mRNA			0.952	FB1
Ca_TC04760		lncRNA		0.957	Gyn
Ca_TC04761	mRNA			1	5 DAP
Ca_TC04762	mRNA			0.98	FB1
Ca_TC04763	mRNA			0.987	FB1
Ca_TC04764	mRNA			0.991	FB1
Ca_TC04765	mRNA			0.958	FL5
Ca_TC04768	mRNA		CCHC	0.983	20 DAP
Ca_TC04775	mRNA			0.909	20 DAP
Ca_TC04779	mRNA			0.94	Endo
Ca_TC04780	mRNA			0.942	5 DAP
Ca_TC04781	mRNA			0.976	And
Ca_TC04783	mRNA			0.958	10 DAP
Ca_TC04790	mRNA			0.947	Cor
Ca_TC04792	mRNA			0.933	Endo
Ca_TC04795	mRNA			0.968	Endo
Ca_TC04800	mRNA			0.951	Brac
Ca_TC04805	mRNA			0.907	20 DAP
Ca_TC04807		lncRNA		0.906	20 DAP
Ca_TC04809	mRNA			0.907	And
Ca_TC04811	mRNA			0.983	R
Ca_TC04818		lncRNA		0.969	SAM
Ca_TC04821		lncRNA		0.995	Endo
Ca_TC04833	mRNA			0.984	Nod
Ca_TC04836	mRNA			0.919	And
Ca_TC04840		lncRNA		0.974	20 DAP
Ca_TC04852	mRNA			0.923	FB1
Ca_TC04853		lncRNA		0.953	5 DAP
Ca_TC04854		lncRNA		0.953	10 DAP
Ca_TC04858	mRNA			0.94	RH
Ca_TC04859	mRNA			0.995	RH
Ca_TC04865	mRNA			0.973	And
Ca_TC04866		lncRNA		0.986	And
Ca_TC04867	mRNA			0.91	And
Ca_TC04876		lncRNA		0.999	RH
Ca_TC04879		lncRNA		0.98	Endo
Ca_TC04880		lncRNA		0.967	Endo
Ca_TC04882	mRNA			0.956	RH
Ca_TC04884	mRNA			0.939	Gyn
Ca_TC04890	mRNA			1	Endo
Ca_TC04894		lncRNA		0.972	20 DAP
Ca_TC04901	mRNA			0.925	FL1
Ca_TC04906	mRNA			0.942	Endo
Ca_TC04908	mRNA			0.955	Endo
Ca_TC04921	mRNA			0.978	Endo
Ca_TC04926		lncRNA		0.987	20 DAP
Ca_TC04929		lncRNA		0.943	SAM
Ca_TC04931	mRNA			0.988	20 DAP
Ca_TC04932		lncRNA		0.916	RH
Ca_TC04933	mRNA			0.902	FB3
Ca_TC04938	mRNA			0.964	20 DAP
Ca_TC04939		lncRNA		0.98	Endo
Ca_TC04940	mRNA			0.992	Nod
Ca_TC04949		lncRNA		0.956	20 DAP
Ca_TC04951		lncRNA		0.916	And
Ca_TC04957	mRNA			0.929	Gyn
Ca_TC04958		lncRNA		0.99	5 DAP
Ca_TC04964	mRNA			0.922	FB1
Ca_TC04971		lncRNA		0.924	5 DAP
Ca_TC04972		lncRNA		0.928	Gyn
Ca_TC04973		lncRNA		0.955	30 DAP
Ca_TC04978		lncRNA		0.98	Endo
Ca_TC04979	mRNA			0.99	Endo
Ca_TC04981	mRNA			0.998	Endo
Ca_TC04984	mRNA			0.912	R
Ca_TC04986	mRNA			0.946	Cal
Ca_TC04988	mRNA			0.978	Endo
Ca_TC04989		lncRNA		0.997	Endo
Ca_TC04991	mRNA			0.987	Nod
Ca_TC04998	mRNA			0.931	And
Ca_TC04999	mRNA		MADS	0.92	And
Ca_TC05000		lncRNA		0.97	Endo
Ca_TC05001		lncRNA		0.969	Nod
Ca_TC05005	mRNA			0.973	R
Ca_TC05006	mRNA			0.998	Endo
Ca_TC05010		lncRNA		0.968	SAM
Ca_TC05015	mRNA			0.981	SdCt
Ca_TC05024	mRNA			0.933	20 DAP
Ca_TC05026	mRNA			1	Nod
Ca_TC05028	mRNA			0.921	RH
Ca_TC05032		lncRNA		0.975	Gyn
Ca_TC05038	mRNA			0.949	And
Ca_TC05039		lncRNA		0.97	And
Ca_TC05041		lncRNA		0.901	And
Ca_TC05043	mRNA			0.976	Rtip
Ca_TC05047		lncRNA		0.936	5 DAP
Ca_TC05048		lncRNA		0.93	PodSh
Ca_TC05053	mRNA			0.947	5 DAP
Ca_TC05054	mRNA			0.996	Endo
Ca_TC05060		lncRNA		0.99	5 DAP
Ca_TC05061	mRNA			0.925	FB4
Ca_TC05064	mRNA			0.981	20 DAP
Ca_TC05077	mRNA			0.97	RH
Ca_TC05080		lncRNA		0.922	And
Ca_TC05086	mRNA			0.934	And
Ca_TC05087	mRNA			0.96	And
Ca_TC05094	mRNA		MYB	0.907	20 DAP
Ca_TC05095	mRNA			0.993	5 DAP
Ca_TC05101	mRNA			0.906	And
Ca_TC05106		lncRNA		0.982	Endo
Ca_TC05107		lncRNA		0.992	Gyn
Ca_TC05123		lncRNA		0.98	And
Ca_TC05124		lncRNA		1	Nod
Ca_TC05126	mRNA			0.984	Nod
Ca_TC05128	mRNA			0.968	20 DAP
Ca_TC05129	mRNA			1	Nod
Ca_TC05131	mRNA			0.992	Endo
Ca_TC05132	mRNA			0.993	Endo
Ca_TC05133	mRNA			0.97	20 DAP
Ca_TC05134	mRNA			0.968	20 DAP
Ca_TC05135	mRNA			0.9	20 DAP
Ca_TC05138	mRNA			1	Nod
Ca_TC05139	mRNA			1	Nod
Ca_TC05142		lncRNA		0.997	Endo
Ca_TC05147		lncRNA		0.954	And
Ca_TC05148	mRNA			0.98	And
Ca_TC05151	mRNA			0.935	And
Ca_TC05152	mRNA			0.985	Endo
Ca_TC05153	mRNA			0.96	Endo
Ca_TC05154	mRNA			0.947	Endo
Ca_TC05167	mRNA			0.985	Endo
Ca_TC05170	mRNA			0.905	Brac
Ca_TC05195	mRNA			1	Nod
Ca_TC05196		lncRNA		1	Nod
Ca_TC05197	mRNA			1	Nod
Ca_TC05198	mRNA			0.999	Nod
Ca_TC05199		lncRNA		1	5 DAP
Ca_TC05200	mRNA			0.992	Endo
Ca_TC05201	mRNA			0.947	20 DAP
Ca_TC05202	mRNA			0.951	10 DAP
Ca_TC05204	mRNA			0.907	And
Ca_TC05211	mRNA			0.992	Endo
Ca_TC05223	mRNA			0.999	Endo
Ca_TC05231	mRNA			0.985	And
Ca_TC05253		lncRNA		0.995	Endo
Ca_TC05257	mRNA			0.994	20 DAP
Ca_TC05260		lncRNA		0.902	FB3
Ca_TC05261		lncRNA		0.943	And
Ca_TC05269		lncRNA		0.932	Endo
Ca_TC05270		lncRNA		0.999	Endo
Ca_TC05271	mRNA			0.971	Endo
Ca_TC05272		lncRNA		0.962	Endo
Ca_TC05273	mRNA			0.922	Endo
Ca_TC05282		lncRNA		0.957	FB2
Ca_TC05304	mRNA			0.988	Endo
Ca_TC05315	mRNA			0.939	R
Ca_TC05320	mRNA			1	Nod
Ca_TC05322		lncRNA		0.973	And
Ca_TC05339	mRNA			0.919	And
Ca_TC05342	mRNA			0.95	20 DAP
Ca_TC05344	mRNA			0.974	20 DAP
Ca_TC05345	mRNA			0.964	20 DAP
Ca_TC05352	mRNA		WRKY	0.947	Cal
Ca_TC05364	mRNA			0.965	30 DAP
Ca_TC05366	mRNA		Trihelix	0.957	Endo
Ca_TC05369	mRNA			0.998	RH
Ca_TC05370	mRNA			0.907	GS
Ca_TC05371		lncRNA		0.935	And
Ca_TC05375	mRNA			0.969	RH
Ca_TC05376	mRNA		LOB	0.913	RH
Ca_TC05378	mRNA			0.989	Endo
Ca_TC05379		lncRNA		0.938	20 DAP
Ca_TC05390	mRNA			0.96	And
Ca_TC05394	mRNA		MADS	0.982	Endo
Ca_TC05401	mRNA			0.972	5 DAP
Ca_TC05402		lncRNA		0.975	5 DAP
Ca_TC05403	mRNA		CCHC	0.913	20 DAP
Ca_TC05404		lncRNA		0.947	FL4
Ca_TC05417	mRNA			0.906	R
Ca_TC05423	mRNA			0.998	Endo
Ca_TC05425	mRNA		Bromodomain	0.964	Endo
Ca_TC05441	mRNA			0.944	20 DAP
Ca_TC05442	mRNA			0.979	20 DAP
Ca_TC05444	mRNA			0.96	10 DAP
Ca_TC05455	mRNA			0.95	RH
Ca_TC05470	mRNA			0.911	20 DAP
Ca_TC05480		lncRNA		0.96	Endo
Ca_TC05483	mRNA			0.929	Endo
Ca_TC05491	mRNA			0.979	Endo
Ca_TC05492		lncRNA		0.905	RH
Ca_TC05493	mRNA			0.945	20 DAP
Ca_TC05514	mRNA			0.93	R
Ca_TC05521	mRNA			0.932	FL2
Ca_TC05525	mRNA			0.947	Endo
Ca_TC05530		lncRNA		0.983	Rtip
Ca_TC05531		lncRNA		0.987	Rtip
Ca_TC05536	mRNA			0.989	5 DAP
Ca_TC05537	mRNA			0.926	5 DAP
Ca_TC05538		lncRNA		0.94	5 DAP
Ca_TC05539	mRNA			0.997	Endo
Ca_TC05546		lncRNA		0.995	FB1
Ca_TC05564	mRNA			0.91	RH
Ca_TC05566	mRNA			0.995	Nod
Ca_TC05567	mRNA			0.956	10 DAP
Ca_TC05570	mRNA			0.96	Cal
Ca_TC05571	mRNA			0.991	RH
Ca_TC05572		lncRNA		0.98	5 DAP
Ca_TC05581	mRNA			0.954	R
Ca_TC05589		lncRNA		0.946	20 DAP
Ca_TC05593	mRNA			0.953	FB1
Ca_TC05598		lncRNA		1	Nod
Ca_TC05599	mRNA			0.954	Nod
Ca_TC05600	mRNA			0.973	Nod
Ca_TC05602		lncRNA		0.958	5 DAP
Ca_TC05605	mRNA			0.947	5 DAP
Ca_TC05608		lncRNA		0.984	Endo
Ca_TC05611	mRNA			0.975	5 DAP
Ca_TC05614	mRNA			0.99	Nod
Ca_TC05640	mRNA		HB	0.951	R
Ca_TC05647		lncRNA		0.94	FL5
Ca_TC05659		lncRNA		0.924	FB2
Ca_TC05670	mRNA			0.957	20 DAP
Ca_TC05672	mRNA			0.946	Endo
Ca_TC05673		lncRNA		1	Cor
Ca_TC05686	mRNA		AP2-EREBP	0.954	20 DAP
Ca_TC05688	mRNA			0.921	RH
Ca_TC05693	mRNA			0.968	Endo
Ca_TC05700	mRNA		LOB	0.922	Rtip
Ca_TC05704	mRNA			0.901	Endo
Ca_TC05714	mRNA			0.946	Nod
Ca_TC05715		lncRNA		0.999	Nod
Ca_TC05716		lncRNA		0.936	20 DAP
Ca_TC05731	mRNA			0.932	RH
Ca_TC05732	mRNA			0.908	RH
Ca_TC05733		lncRNA		0.957	RH
Ca_TC05734	mRNA			0.97	R
Ca_TC05736	mRNA		LOB	0.961	Rtip
Ca_TC05741	mRNA			0.995	Nod
Ca_TC05742	mRNA			0.996	Nod
Ca_TC05745	mRNA			0.994	Nod
Ca_TC05746		lncRNA		1	Nod
Ca_TC05747	mRNA			0.99	Nod
Ca_TC05748		lncRNA		1	Nod
Ca_TC05749		lncRNA		1	Nod
Ca_TC05756		lncRNA		0.994	Nod
Ca_TC05757		lncRNA		1	Nod
Ca_TC05758	mRNA			0.994	Nod
Ca_TC05759		lncRNA		0.922	Endo
Ca_TC05760	mRNA			0.921	Nod
Ca_TC05761		lncRNA		1	Nod
Ca_TC05763	mRNA			0.985	Nod
Ca_TC05764		lncRNA		0.997	Nod
Ca_TC05765		lncRNA		0.997	Nod
Ca_TC05766	mRNA			0.968	Nod
Ca_TC05791		lncRNA		0.911	FL4
Ca_TC05819	mRNA			0.926	R
Ca_TC05823		lncRNA		0.996	Rtip
Ca_TC05827		lncRNA		1	5 DAP
Ca_TC05828	mRNA			0.956	5 DAP
Ca_TC05830	mRNA			0.96	RH
Ca_TC05833	mRNA			0.974	FL2
Ca_TC05838	mRNA			0.916	20 DAP
Ca_TC05854		lncRNA		0.92	FB2
Ca_TC05862		lncRNA		0.915	Cal
Ca_TC05871	mRNA			0.99	5 DAP
Ca_TC05872	mRNA			0.96	FB1
Ca_TC05876		lncRNA		1	5 DAP
Ca_TC05901	mRNA			0.994	FB1
Ca_TC05902	mRNA		MYB	0.912	And
Ca_TC05918		lncRNA		0.911	20 DAP
Ca_TC05938	mRNA			0.923	5 DAP
Ca_TC05939	mRNA			0.996	5 DAP
Ca_TC05948	mRNA			0.996	20 DAP
Ca_TC05954	mRNA			0.926	Endo
Ca_TC05965		lncRNA		0.998	Nod
Ca_TC05975	mRNA			0.986	5 DAP
Ca_TC05980		lncRNA		0.961	Endo
Ca_TC06004	mRNA			0.92	20 DAP
Ca_TC06037	mRNA			0.991	Endo
Ca_TC06038	mRNA			0.933	FL5
Ca_TC06040		lncRNA		0.938	And
Ca_TC06043	mRNA			0.961	Endo
Ca_TC06044	mRNA			0.974	Endo
Ca_TC06045	mRNA			0.988	Endo
Ca_TC06046	mRNA			0.957	5 DAP
Ca_TC06047	mRNA			0.995	Endo
Ca_TC06062	mRNA			0.903	And
Ca_TC06067	mRNA			0.914	Endo
Ca_TC06098		lncRNA		0.961	Endo
Ca_TC06099	mRNA			0.986	Endo
Ca_TC06113	mRNA			0.958	Endo
Ca_TC06138	mRNA			0.967	Endo
Ca_TC06151	mRNA			0.962	R
Ca_TC06153		lncRNA		0.902	And
Ca_TC06171	mRNA			0.932	RH
Ca_TC06176	mRNA			0.908	FB4
Ca_TC06183	mRNA			0.964	20 DAP
Ca_TC06184	mRNA		CCAAT	0.992	Endo
Ca_TC06188	mRNA			0.928	Endo
Ca_TC06195	mRNA			0.933	Endo
Ca_TC06196		lncRNA		0.962	30 DAP
Ca_TC06205	mRNA			0.936	20 DAP
Ca_TC06207		lncRNA		0.954	5 DAP
Ca_TC06217		lncRNA		0.922	R
Ca_TC06219		lncRNA		0.929	S
Ca_TC06228		lncRNA		0.968	Endo
Ca_TC06242		lncRNA		0.946	ML
Ca_TC06246	mRNA			0.97	20 DAP
Ca_TC06262	mRNA			0.945	20 DAP
Ca_TC06269	mRNA			0.928	Nod
Ca_TC06283	mRNA			0.912	20 DAP
Ca_TC06286		lncRNA		0.985	Endo
Ca_TC06307	mRNA			0.91	And
Ca_TC06308	mRNA		RWP-RK	0.98	Nod
Ca_TC06321		lncRNA		0.928	20 DAP
Ca_TC06334	mRNA			0.92	Rtip
Ca_TC06335	mRNA			0.929	R
Ca_TC06339	mRNA			0.924	RH
Ca_TC06344	mRNA			0.976	And
Ca_TC06345	mRNA			0.956	And
Ca_TC06346	mRNA			0.942	Endo
Ca_TC06348		lncRNA		0.919	And
Ca_TC06353		lncRNA		0.922	10 DAP
Ca_TC06357	mRNA			0.918	FB1
Ca_TC06368		lncRNA		0.977	Endo
Ca_TC06371	mRNA			0.947	20 DAP
Ca_TC06377		lncRNA		0.913	20 DAP
Ca_TC06378		lncRNA		0.902	ML
Ca_TC06382		lncRNA		0.963	RH
Ca_TC06384	mRNA		MYB	0.954	Endo
Ca_TC06387	mRNA			0.991	Nod
Ca_TC06394		lncRNA		0.938	RH
Ca_TC06401		lncRNA		0.98	Endo
Ca_TC06405	mRNA			0.924	5 DAP
Ca_TC06408	mRNA			0.942	And
Ca_TC06410	mRNA		MYB	0.95	RH
Ca_TC06414		lncRNA		0.917	RH
Ca_TC06417	mRNA			0.99	R
Ca_TC06418	mRNA			0.939	10 DAP
Ca_TC06420	mRNA			0.926	Endo
Ca_TC06424		lncRNA		1	10 DAP
Ca_TC06430		lncRNA		0.944	And
Ca_TC06433	mRNA			0.932	And
Ca_TC06437		lncRNA		0.967	5 DAP
Ca_TC06442		lncRNA		0.985	Endo
Ca_TC06443		lncRNA		0.989	Endo
Ca_TC06451	mRNA		zf-HD	0.97	Endo
Ca_TC06455	mRNA			0.991	Endo
Ca_TC06456	mRNA		zf-HD	0.997	Endo
Ca_TC06457	mRNA		zf-HD	0.989	Endo
Ca_TC06458	mRNA		zf-HD	0.994	Endo
Ca_TC06467	mRNA			0.918	20 DAP
Ca_TC06468	mRNA			0.932	20 DAP
Ca_TC06470		lncRNA		0.954	R
Ca_TC06471	mRNA			0.988	Endo
Ca_TC06472	mRNA			0.903	20 DAP
Ca_TC06477		lncRNA		0.949	10 DAP
Ca_TC06479	mRNA			0.903	And
Ca_TC06480	mRNA			0.918	Endo
Ca_TC06481	mRNA			0.931	Endo
Ca_TC06487		lncRNA		0.938	Endo
Ca_TC06496	mRNA			0.954	Endo
Ca_TC06504	mRNA			0.93	FB3
Ca_TC06509	mRNA			0.97	RH
Ca_TC06523	mRNA			0.991	20 DAP
Ca_TC06529		lncRNA		0.997	5 DAP
Ca_TC06532		lncRNA		0.996	RH
Ca_TC06539		lncRNA		1	PodSh
Ca_TC06544	mRNA			0.995	10 DAP
Ca_TC06552		lncRNA		0.922	Brac
Ca_TC06555		lncRNA		0.996	Endo
Ca_TC06556		lncRNA		0.99	5 DAP
Ca_TC06562	mRNA			0.99	Nod
Ca_TC06563		lncRNA		0.999	Nod
Ca_TC06565		lncRNA		0.995	5 DAP
Ca_TC06569	mRNA			0.903	20 DAP
Ca_TC06570	mRNA			0.99	Emb
Ca_TC06574	mRNA			0.97	Cal
Ca_TC06586		lncRNA		0.928	And
Ca_TC06588	mRNA			0.997	Endo
Ca_TC06590	mRNA			0.945	Endo
Ca_TC06591		lncRNA		0.948	Endo
Ca_TC06614		lncRNA		0.963	And
Ca_TC06619	mRNA			0.943	Rtip
Ca_TC06623	mRNA			0.93	Endo
Ca_TC06625	mRNA			0.93	Rtip
Ca_TC06626		lncRNA		0.995	And
Ca_TC06627		lncRNA		0.964	And
Ca_TC06628	mRNA			0.974	20 DAP
Ca_TC06631	mRNA			0.997	Gyn
Ca_TC06632	mRNA			0.957	Endo
Ca_TC06633		lncRNA		0.9	20 DAP
Ca_TC06643		lncRNA		1	Nod
Ca_TC06649		lncRNA		0.949	RH
Ca_TC06654	mRNA		CCHC	0.981	And
Ca_TC06657	mRNA			0.944	30 DAP
Ca_TC06660		lncRNA		0.982	5 DAP
Ca_TC06662		lncRNA		1	Cal
Ca_TC06664	mRNA			0.959	20 DAP
Ca_TC06666	mRNA			0.906	20 DAP
Ca_TC06671	mRNA			0.911	20 DAP
Ca_TC06681	mRNA			0.93	20 DAP
Ca_TC06684	mRNA			0.916	Endo
Ca_TC06687	mRNA			1	Nod
Ca_TC06690	mRNA			0.95	Endo
Ca_TC06711	mRNA			0.999	Endo
Ca_TC06717	mRNA			0.902	Rtip
Ca_TC06720	mRNA			0.998	Endo
Ca_TC06724		lncRNA		0.964	Endo
Ca_TC06725	mRNA			0.908	20 DAP
Ca_TC06734	mRNA			0.922	20 DAP
Ca_TC06737		lncRNA		0.956	Endo
Ca_TC06739		lncRNA		0.915	20 DAP
Ca_TC06742	mRNA			0.967	Endo
Ca_TC06745		lncRNA		0.974	And
Ca_TC06751		lncRNA		0.907	Gyn
Ca_TC06752	mRNA			0.918	20 DAP
Ca_TC06754	mRNA			0.966	5 DAP
Ca_TC06755		lncRNA		0.996	5 DAP
Ca_TC06757		lncRNA		0.908	Cal
Ca_TC06759	mRNA			0.974	Nod
Ca_TC06767	mRNA			0.994	Endo
Ca_TC06768		lncRNA		0.984	20 DAP
Ca_TC06770	mRNA			0.955	20 DAP
Ca_TC06773		lncRNA		0.973	30 DAP
Ca_TC06775		lncRNA		0.979	Nod
Ca_TC06776	mRNA			0.996	Nod
Ca_TC06777		lncRNA		0.975	Nod
Ca_TC06778	mRNA			0.949	Cal
Ca_TC06779	mRNA			0.952	Endo
Ca_TC06780		lncRNA		1	Nod
Ca_TC06785		lncRNA		0.993	Endo
Ca_TC06786	mRNA			0.901	20 DAP
Ca_TC06790	mRNA			0.939	FB1
Ca_TC06791	mRNA			0.993	Endo
Ca_TC06792	mRNA			0.995	Endo
Ca_TC06793	mRNA			0.944	And
Ca_TC06795		lncRNA		0.982	Endo
Ca_TC06799	mRNA			0.942	20 DAP
Ca_TC06801		lncRNA		0.969	Cal
Ca_TC06811		lncRNA		0.972	Rtip
Ca_TC06812	mRNA			0.974	Endo
Ca_TC06816		lncRNA		0.962	R
Ca_TC06829	mRNA			1	Endo
Ca_TC06836		lncRNA		0.951	Endo
Ca_TC06837		lncRNA		0.965	Endo
Ca_TC06838	mRNA			0.999	RH
Ca_TC06839	mRNA			0.976	R
Ca_TC06840	mRNA			0.927	And
Ca_TC06841		lncRNA		0.915	FB2
Ca_TC06842	mRNA			0.925	Endo
Ca_TC06843	mRNA			0.937	20 DAP
Ca_TC06847		lncRNA		0.901	20 DAP
Ca_TC06853	mRNA			0.982	Endo
Ca_TC06854		lncRNA		0.944	5 DAP
Ca_TC06857	mRNA			0.931	20 DAP
Ca_TC06861		lncRNA		0.981	And
Ca_TC06862		lncRNA		0.961	And
Ca_TC06864	mRNA			0.975	And
Ca_TC06865		lncRNA		0.965	R
Ca_TC06868	mRNA			0.91	20 DAP
Ca_TC06877	mRNA			0.944	Endo
Ca_TC06879	mRNA			0.916	RH
Ca_TC06880	mRNA			0.999	Nod
Ca_TC06881	mRNA			0.939	Endo
Ca_TC06882		lncRNA		1	Nod
Ca_TC06887		lncRNA		0.993	And
Ca_TC06888	mRNA			0.998	Nod
Ca_TC06889	mRNA			0.975	Endo
Ca_TC06893	mRNA			0.954	Brac
Ca_TC06895		lncRNA		0.97	Endo
Ca_TC06900	mRNA			1	Nod
Ca_TC06901	mRNA			0.965	FB1
Ca_TC06911		lncRNA		1	Nod
Ca_TC06912		lncRNA		1	Nod
Ca_TC06915		lncRNA		0.925	20 DAP
Ca_TC06918		lncRNA		0.942	5 DAP
Ca_TC06924		lncRNA		0.915	RH
Ca_TC06926	mRNA			1	Nod
Ca_TC06932	mRNA			0.942	5 DAP
Ca_TC06933	mRNA			0.999	Nod
Ca_TC06960		lncRNA		0.946	Nod
Ca_TC06961		lncRNA		0.997	5 DAP
Ca_TC06962	mRNA			0.979	20 DAP
Ca_TC06963	mRNA			0.987	FB1
Ca_TC06965	mRNA			0.985	Endo
Ca_TC06982		lncRNA		0.953	And
Ca_TC06986		lncRNA		1	5 DAP
Ca_TC06987	mRNA			0.962	Endo
Ca_TC06991	mRNA			0.973	Nod
Ca_TC06995		lncRNA		0.948	Endo
Ca_TC07000	mRNA			0.926	20 DAP
Ca_TC07005	mRNA			0.938	20 DAP
Ca_TC07016	mRNA			0.95	Endo
Ca_TC07018	mRNA			0.919	20 DAP
Ca_TC07019	mRNA			0.95	30 DAP
Ca_TC07025	mRNA			0.91	20 DAP
Ca_TC07038		lncRNA		0.966	S
Ca_TC07040	mRNA			0.973	And
Ca_TC07042	mRNA			0.93	And
Ca_TC07049	mRNA			0.983	RH
Ca_TC07051	mRNA		HB	0.947	20 DAP
Ca_TC07059		lncRNA		0.936	20 DAP
Ca_TC07066		lncRNA		0.959	Nod
Ca_TC07067		lncRNA		0.908	Nod
Ca_TC07068	mRNA			0.919	And
Ca_TC07076	mRNA			0.95	Endo
Ca_TC07078		lncRNA		0.953	R
Ca_TC07084	mRNA			0.929	20 DAP
Ca_TC07089	mRNA			0.966	Nod
Ca_TC07091		lncRNA		0.905	Gyn
Ca_TC07093	mRNA			0.928	GS
Ca_TC07098		lncRNA		0.965	R
Ca_TC07100		lncRNA		0.926	R
Ca_TC07105	mRNA			0.976	Nod
Ca_TC07106	mRNA			1	Nod
Ca_TC07108	mRNA			0.909	R
Ca_TC07114	mRNA			1	Nod
Ca_TC07115	mRNA			0.999	Nod
Ca_TC07116		lncRNA		0.962	5 DAP
Ca_TC07128		lncRNA		0.97	5 DAP
Ca_TC07141	mRNA			0.963	RH
Ca_TC07148	mRNA			0.935	R
Ca_TC07153	mRNA			0.929	Endo
Ca_TC07156	mRNA			0.91	GS
Ca_TC07169		lncRNA		1	10 DAP
Ca_TC07170		lncRNA		0.915	PodSh
Ca_TC07173	mRNA			0.913	RH
Ca_TC07177		lncRNA		0.989	Rtip
Ca_TC07178	mRNA			0.985	RH
Ca_TC07180		lncRNA		0.966	And
Ca_TC07186	mRNA			0.962	Endo
Ca_TC07189	mRNA			0.969	30 DAP
Ca_TC07191	mRNA			0.952	20 DAP
Ca_TC07194	mRNA			0.97	20 DAP
Ca_TC07198	mRNA			0.906	20 DAP
Ca_TC07203	mRNA			0.963	FB1
Ca_TC07204	mRNA			0.926	20 DAP
Ca_TC07208	mRNA		GRAS	0.905	5 DAP
Ca_TC07216	mRNA			0.911	20 DAP
Ca_TC07232		lncRNA		0.933	Endo
Ca_TC07233		lncRNA		0.935	10 DAP
Ca_TC07235	mRNA			0.971	Gyn
Ca_TC07239	mRNA			1	PodSh
Ca_TC07250	mRNA			0.953	Rtip
Ca_TC07252	mRNA			0.948	Endo
Ca_TC07259		lncRNA		0.959	5 DAP
Ca_TC07262	mRNA			0.998	Nod
Ca_TC07263	mRNA			0.999	Nod
Ca_TC07264		lncRNA		1	Nod
Ca_TC07265	mRNA			1	Nod
Ca_TC07271		lncRNA		0.94	PodSh
Ca_TC07278	mRNA			0.947	20 DAP
Ca_TC07283		lncRNA		0.957	20 DAP
Ca_TC07301	mRNA			0.924	FL2
Ca_TC07311	mRNA			0.956	R
Ca_TC07319	mRNA			0.91	20 DAP
Ca_TC07321		lncRNA		0.998	Nod
Ca_TC07330		lncRNA		0.963	10 DAP
Ca_TC07360	mRNA			0.939	10 DAP
Ca_TC07375		lncRNA		0.965	Gyn
Ca_TC07380	mRNA			0.971	30 DAP
Ca_TC07383	mRNA			0.98	R
Ca_TC07387	mRNA			0.941	5 DAP
Ca_TC07393	mRNA			0.917	And
Ca_TC07394	mRNA		LOB	0.912	Endo
Ca_TC07405	mRNA			0.921	20 DAP
Ca_TC07408		lncRNA		0.962	And
Ca_TC07416	mRNA			0.997	PodSh
Ca_TC07426	mRNA			0.951	20 DAP
Ca_TC07427	mRNA			0.985	Endo
Ca_TC07438	mRNA			1	Nod
Ca_TC07448		lncRNA		0.999	RH
Ca_TC07450	mRNA			0.912	20 DAP
Ca_TC07454	mRNA		CCHC	0.919	PodSh
Ca_TC07467	mRNA		MYB	0.936	FB1
Ca_TC07488	mRNA			0.995	20 DAP
Ca_TC07489		lncRNA		0.999	Nod
Ca_TC07490		lncRNA		0.965	R
Ca_TC07492	mRNA			1	Nod
Ca_TC07493	mRNA			0.945	20 DAP
Ca_TC07496	mRNA			0.909	SAM
Ca_TC07498	mRNA			0.971	20 DAP
Ca_TC07499	mRNA			0.907	20 DAP
Ca_TC07500	mRNA			0.977	20 DAP
Ca_TC07503	mRNA			0.98	20 DAP
Ca_TC07521	mRNA			0.954	Nod
Ca_TC07525	mRNA		SNF2	0.928	20 DAP
Ca_TC07531		lncRNA		0.936	PodSh
Ca_TC07534	mRNA			0.95	20 DAP
Ca_TC07556		lncRNA		0.917	5 DAP
Ca_TC07558		lncRNA		0.964	PodSh
Ca_TC07565	mRNA			0.953	10 DAP
Ca_TC07568	mRNA			0.957	20 DAP
Ca_TC07569	mRNA			0.916	20 DAP
Ca_TC07575		lncRNA		0.901	20 DAP
Ca_TC07591	mRNA			0.943	20 DAP
Ca_TC07592	mRNA			0.968	20 DAP
Ca_TC07593		lncRNA		0.97	And
Ca_TC07606		lncRNA		0.989	Endo
Ca_TC07636	mRNA			0.945	5 DAP
Ca_TC07638	mRNA		AP2-EREBP	0.945	20 DAP
Ca_TC07658	mRNA			0.94	20 DAP
Ca_TC07660		lncRNA		0.984	Endo
Ca_TC07664	mRNA			0.96	5 DAP
Ca_TC07665	mRNA			0.994	Nod
Ca_TC07680	mRNA			0.996	Nod
Ca_TC07681		lncRNA		0.978	Nod
Ca_TC07682	mRNA			0.982	5 DAP
Ca_TC07686	mRNA			0.983	Endo
Ca_TC07692	mRNA			0.903	And
Ca_TC07696	mRNA			0.99	5 DAP
Ca_TC07703	mRNA			0.987	R
Ca_TC07704	mRNA		AP2-EREBP	0.97	R
Ca_TC07706		lncRNA		0.992	R
Ca_TC07708		lncRNA		0.906	20 DAP
Ca_TC07711		lncRNA		0.927	5 DAP
Ca_TC07712		lncRNA		0.99	Nod
Ca_TC07727		lncRNA		0.962	RH
Ca_TC07728	mRNA			0.964	RH
Ca_TC07742	mRNA			0.996	Endo
Ca_TC07745	mRNA			0.956	And
Ca_TC07752		lncRNA		0.966	Endo
Ca_TC07761		lncRNA		0.963	20 DAP
Ca_TC07770	mRNA		ABI3VP1	0.96	20 DAP
Ca_TC07780		lncRNA		0.938	And
Ca_TC07793	mRNA			0.968	Endo
Ca_TC07794		lncRNA		0.945	20 DAP
Ca_TC07799	mRNA			0.924	Pedi
Ca_TC07800	mRNA			0.965	Pedi
Ca_TC07810	mRNA			0.919	Cal
Ca_TC07836	mRNA			0.902	Rtip
Ca_TC07837		lncRNA		0.986	SAM
Ca_TC07838		lncRNA		0.956	Gyn
Ca_TC07847	mRNA			0.988	Nod
Ca_TC07854		lncRNA		0.919	PodSh
Ca_TC07869	mRNA			0.962	10 DAP
Ca_TC07870	mRNA			1	10 DAP
Ca_TC07883		lncRNA		0.929	20 DAP
Ca_TC07888	mRNA		AP2-EREBP	0.962	RH
Ca_TC07894	mRNA			0.928	20 DAP
Ca_TC07895	mRNA			0.987	Endo
Ca_TC07896	mRNA		CCHC	0.943	20 DAP
Ca_TC07897	mRNA		CCHC	0.91	20 DAP
Ca_TC07898		lncRNA		0.955	RH
Ca_TC07907		lncRNA		0.971	20 DAP
Ca_TC07911	mRNA			0.98	Nod
Ca_TC07912	mRNA			0.968	Endo
Ca_TC07917	mRNA			0.918	FB1
Ca_TC07930	mRNA			0.918	20 DAP
Ca_TC07949	mRNA			0.974	FB1
Ca_TC07953	mRNA			0.979	Endo
Ca_TC07956		lncRNA		1	5 DAP
Ca_TC07984	mRNA			0.983	FB1
Ca_TC07990	mRNA			0.906	20 DAP
Ca_TC07992		lncRNA		0.982	And
Ca_TC08005		lncRNA		0.95	5 DAP
Ca_TC08030	mRNA			0.986	Endo
Ca_TC08031	mRNA			0.988	Endo
Ca_TC08034	mRNA			0.989	Endo
Ca_TC08048	mRNA			0.952	20 DAP
Ca_TC08049		lncRNA		0.994	30 DAP
Ca_TC08054		lncRNA		0.918	20 DAP
Ca_TC08061		lncRNA		0.979	RH
Ca_TC08064	mRNA			0.991	5 DAP
Ca_TC08079	mRNA			0.994	FB1
Ca_TC08095		lncRNA		0.908	SdCt
Ca_TC08101		lncRNA		0.906	Cor
Ca_TC08108		lncRNA		0.995	R
Ca_TC08114		lncRNA		1	Nod
Ca_TC08116		lncRNA		0.986	Endo
Ca_TC08129	mRNA			0.986	Endo
Ca_TC08131	mRNA			0.911	20 DAP
Ca_TC08152		lncRNA		0.908	SAM
Ca_TC08156		lncRNA		0.987	20 DAP
Ca_TC08161	mRNA			0.923	Gyn
Ca_TC08177	mRNA			0.961	SAM
Ca_TC08180		lncRNA		0.959	Nod
Ca_TC08182		lncRNA		0.93	GS
Ca_TC08201	mRNA			0.983	20 DAP
Ca_TC08210	mRNA			0.987	5 DAP
Ca_TC08217	mRNA			0.954	Rtip
Ca_TC08225		lncRNA		0.945	20 DAP
Ca_TC08244	mRNA			0.962	FB1
Ca_TC08246		lncRNA		0.962	20 DAP
Ca_TC08250		lncRNA		0.902	RH
Ca_TC08258	mRNA			0.922	FB1
Ca_TC08262		lncRNA		0.944	20 DAP
Ca_TC08282	mRNA			0.969	20 DAP
Ca_TC08283	mRNA			0.966	Endo
Ca_TC08288	mRNA			0.948	R
Ca_TC08316	mRNA			0.907	And
Ca_TC08320	mRNA			0.931	FB1
Ca_TC08324	mRNA			0.926	RH
Ca_TC08325	mRNA			0.937	Pedi
Ca_TC08343	mRNA			0.904	20 DAP
Ca_TC08349	mRNA		PHD	0.914	Endo
Ca_TC08372		lncRNA		0.918	PodSh
Ca_TC08374	mRNA			0.912	FB1
Ca_TC08395		lncRNA		1	5 DAP
Ca_TC08397		lncRNA		0.94	PodSh
Ca_TC08402		lncRNA		0.966	GS
Ca_TC08404		lncRNA		0.932	Nod
Ca_TC08409	mRNA		LOB	0.939	GS
Ca_TC08414	mRNA			0.9	20 DAP
Ca_TC08417	mRNA			0.911	FB1
Ca_TC08418	mRNA			0.936	FB2
Ca_TC08420	mRNA		AP2-EREBP	0.993	GS
Ca_TC08426	mRNA			0.945	FL4
Ca_TC08429	mRNA			0.974	20 DAP
Ca_TC08431		lncRNA		0.916	20 DAP
Ca_TC08452	mRNA		TPR	0.903	20 DAP
Ca_TC08458	mRNA			0.983	Nod
Ca_TC08477	mRNA			0.939	FB1
Ca_TC08478	mRNA			0.953	Endo
Ca_TC08483	mRNA			0.903	20 DAP
Ca_TC08495	mRNA			0.901	And
Ca_TC08498	mRNA			0.907	FB1
Ca_TC08506		lncRNA		0.948	And
Ca_TC08529	mRNA		C2H2	0.901	R
Ca_TC08540	mRNA			0.971	Endo
Ca_TC08544		lncRNA		0.961	Nod
Ca_TC08552		lncRNA		0.924	20 DAP
Ca_TC08556		lncRNA		0.948	5 DAP
Ca_TC08563	mRNA			0.937	20 DAP
Ca_TC08585	mRNA			0.944	Rtip
Ca_TC08600	mRNA			0.941	R
Ca_TC08603	mRNA			0.909	And
Ca_TC08605		lncRNA		0.989	Rtip
Ca_TC08616		lncRNA		0.916	Endo
Ca_TC08618	mRNA			0.92	Endo
Ca_TC08620		lncRNA		0.97	20 DAP
Ca_TC08621	mRNA			0.949	20 DAP
Ca_TC08622	mRNA			0.955	20 DAP
Ca_TC08623	mRNA			0.932	Endo
Ca_TC08624	mRNA			0.933	20 DAP
Ca_TC08628	mRNA			0.92	And
Ca_TC08631		lncRNA		0.935	Cal
Ca_TC08636	mRNA			0.919	20 DAP
Ca_TC08639		lncRNA		0.931	Endo
Ca_TC08640	mRNA			0.92	20 DAP
Ca_TC08642	mRNA			0.906	20 DAP
Ca_TC08664	mRNA			0.987	And
Ca_TC08665		lncRNA		0.995	Endo
Ca_TC08666		lncRNA		0.991	And
Ca_TC08674		lncRNA		0.955	Endo
Ca_TC08675	mRNA			0.905	RH
Ca_TC08677	mRNA			0.951	Endo
Ca_TC08678		lncRNA		0.987	Endo
Ca_TC08681	mRNA			0.954	Endo
Ca_TC08683	mRNA		MYB	0.92	R
Ca_TC08705		lncRNA		0.944	5 DAP
Ca_TC08709		lncRNA		0.957	R
Ca_TC08717	mRNA			0.931	Endo
Ca_TC08720	mRNA			0.924	GS
Ca_TC08735	mRNA			0.932	20 DAP
Ca_TC08743	mRNA			0.952	20 DAP
Ca_TC08746	mRNA			0.962	Rtip
Ca_TC08757		lncRNA		0.909	SAM
Ca_TC08764		lncRNA		0.943	And
Ca_TC08767	mRNA		AP2-EREBP	0.92	Pedi
Ca_TC08773	mRNA			0.924	20 DAP
Ca_TC08775		lncRNA		0.935	20 DAP
Ca_TC08777	mRNA			0.9	20 DAP
Ca_TC08787		lncRNA		0.932	20 DAP
Ca_TC08811	mRNA			0.911	Emb
Ca_TC08822	mRNA			0.975	R
Ca_TC08852	mRNA			0.997	Endo
Ca_TC08861		lncRNA		0.934	R
Ca_TC08866		lncRNA		0.988	10 DAP
Ca_TC08867	mRNA			0.932	Endo
Ca_TC08872	mRNA			0.928	Endo
Ca_TC08879	mRNA			0.945	20 DAP
Ca_TC08918	mRNA			0.997	Nod
Ca_TC08934	mRNA			0.944	RH
Ca_TC08955	mRNA			0.971	R
Ca_TC08957	mRNA			0.901	R
Ca_TC08969		lncRNA		0.921	20 DAP
Ca_TC08991	mRNA			0.937	20 DAP
Ca_TC09007		lncRNA		0.97	SAM
Ca_TC09052	mRNA		SET	0.915	20 DAP
Ca_TC09053	mRNA		GRAS	0.96	RH
Ca_TC09063	mRNA			0.945	GS
Ca_TC09065		lncRNA		0.979	R
Ca_TC09067	mRNA			0.906	5 DAP
Ca_TC09068		lncRNA		0.952	5 DAP
Ca_TC09115	mRNA			0.917	Rtip
Ca_TC09119		lncRNA		0.949	5 DAP
Ca_TC09122		lncRNA		0.923	20 DAP
Ca_TC09129		lncRNA		0.971	Endo
Ca_TC09130		lncRNA		0.944	GS
Ca_TC09136		lncRNA		0.952	Endo
Ca_TC09137	mRNA			0.916	Nod
Ca_TC09139	mRNA			0.962	20 DAP
Ca_TC09148		lncRNA		0.91	R
Ca_TC09156	mRNA			0.921	5 DAP
Ca_TC09165	mRNA			0.93	20 DAP
Ca_TC09173	mRNA			0.981	FB1
Ca_TC09174	mRNA			0.904	FB1
Ca_TC09193	mRNA			0.905	20 DAP
Ca_TC09202	mRNA			0.973	R
Ca_TC09203	mRNA			0.932	FB1
Ca_TC09213		lncRNA		0.943	20 DAP
Ca_TC09214	mRNA			0.928	20 DAP
Ca_TC09224	mRNA			0.925	And
Ca_TC09243	mRNA			0.944	Nod
Ca_TC09261		lncRNA		0.967	20 DAP
Ca_TC09266	mRNA			0.953	20 DAP
Ca_TC09267	mRNA			0.952	20 DAP
Ca_TC09268	mRNA			0.956	20 DAP
Ca_TC09287		lncRNA		0.969	S
Ca_TC09302		lncRNA		0.988	PodSh
Ca_TC09313		lncRNA		0.923	10 DAP
Ca_TC09323	mRNA			0.944	Nod
Ca_TC09324	mRNA			0.962	Nod
Ca_TC09360	mRNA			0.902	20 DAP
Ca_TC09381	mRNA			0.984	RH
Ca_TC09384	mRNA			0.936	Endo
Ca_TC09400	mRNA			0.952	20 DAP
Ca_TC09401		lncRNA		0.946	Endo
Ca_TC09427	mRNA			0.928	20 DAP
Ca_TC09431	mRNA			0.911	R
Ca_TC09434	mRNA			0.908	And
Ca_TC09447		lncRNA		0.998	Endo
Ca_TC09465	mRNA			0.916	Brac
Ca_TC09500		lncRNA		0.921	5 DAP
Ca_TC09517	mRNA			0.978	20 DAP
Ca_TC09528	mRNA			0.902	5 DAP
Ca_TC09529	mRNA			0.902	5 DAP
Ca_TC09541	mRNA			0.956	Nod
Ca_TC09542	mRNA			0.939	SdCt
Ca_TC09546	mRNA			0.964	RH
Ca_TC09547		lncRNA		0.933	And
Ca_TC09549	mRNA			0.963	RH
Ca_TC09551		lncRNA		1	5 DAP
Ca_TC09563	mRNA		CCAAT	1	SAM
Ca_TC09566		lncRNA		0.934	Endo
Ca_TC09572	mRNA			0.956	20 DAP
Ca_TC09573	mRNA			0.939	20 DAP
Ca_TC09576	mRNA			0.954	Nod
Ca_TC09585		lncRNA		0.983	20 DAP
Ca_TC09613	mRNA			0.954	FB1
Ca_TC09616		lncRNA		0.912	20 DAP
Ca_TC09621	mRNA			0.928	Brac
Ca_TC09636	mRNA		GRAS	0.951	20 DAP
Ca_TC09649		lncRNA		0.988	Endo
Ca_TC09651	mRNA			0.927	20 DAP
Ca_TC09660	mRNA			0.963	20 DAP
Ca_TC09661	mRNA			0.947	20 DAP
Ca_TC09666	mRNA			0.967	GS
Ca_TC09681	mRNA		LOB	0.941	RH
Ca_TC09685		lncRNA		1	Nod
Ca_TC09688		lncRNA		0.985	20 DAP
Ca_TC09692	mRNA			0.9	20 DAP
Ca_TC09699	mRNA			0.913	FB1
Ca_TC09710	mRNA			0.962	Endo
Ca_TC09711	mRNA			0.977	Endo
Ca_TC09720		lncRNA		0.921	SAM
Ca_TC09730	mRNA			0.954	RH
Ca_TC09734	mRNA			0.953	20 DAP
Ca_TC09739	mRNA			0.971	20 DAP
Ca_TC09748		lncRNA		0.982	R
Ca_TC09752	mRNA			0.941	20 DAP
Ca_TC09758	mRNA			0.928	30 DAP
Ca_TC09770	mRNA			0.938	Gyn
Ca_TC09784	mRNA			0.953	20 DAP
Ca_TC09793	mRNA			0.914	RH
Ca_TC09810	mRNA			0.992	FB1
Ca_TC09818	mRNA		MYB	0.916	RH
Ca_TC09819		lncRNA		0.959	20 DAP
Ca_TC09831	mRNA			0.944	30 DAP
Ca_TC09832	mRNA			0.909	30 DAP
Ca_TC09836	mRNA			0.997	20 DAP
Ca_TC09843		lncRNA		0.906	5 DAP
Ca_TC09851		lncRNA		0.987	20 DAP
Ca_TC09861	mRNA		AP2-EREBP	0.947	Pedi
Ca_TC09863	mRNA			0.994	Nod
Ca_TC09864	mRNA			0.996	Nod
Ca_TC09865	mRNA			0.977	Nod
Ca_TC09867	mRNA			0.963	Nod
Ca_TC09871	mRNA			0.948	20 DAP
Ca_TC09884		lncRNA		0.914	20 DAP
Ca_TC09885		lncRNA		0.986	Pedi
Ca_TC09902		lncRNA		0.999	Endo
Ca_TC09912	mRNA			0.931	Rtip
Ca_TC09914	mRNA			0.907	And
Ca_TC09915	mRNA			0.974	Endo
Ca_TC09916	mRNA			0.947	10 DAP
Ca_TC09926	mRNA			0.939	Nod
Ca_TC09927	mRNA			0.961	5 DAP
Ca_TC09930		lncRNA		1	5 DAP
Ca_TC09937	mRNA			0.937	Endo
Ca_TC09941		lncRNA		0.96	R
Ca_TC09964		lncRNA		0.912	R
Ca_TC09965		lncRNA		0.948	And
Ca_TC09966	mRNA			0.916	And
Ca_TC09973	mRNA			0.903	Rtip
Ca_TC09979		lncRNA		0.908	Brac
Ca_TC09999		lncRNA		0.903	FL1
Ca_TC10004	mRNA			0.925	10 DAP
Ca_TC10007	mRNA			0.938	20 DAP
Ca_TC10008	mRNA			0.939	20 DAP
Ca_TC10009		lncRNA		0.994	And
Ca_TC10014		lncRNA		0.997	Nod
Ca_TC10030	mRNA			0.986	FB1
Ca_TC10050	mRNA		WRKY	0.97	Endo
Ca_TC10059	mRNA			0.948	Rtip
Ca_TC10062	mRNA			0.988	Rtip
Ca_TC10069	mRNA			0.938	20 DAP
Ca_TC10074	mRNA			0.916	20 DAP
Ca_TC10090		lncRNA		0.934	RH
Ca_TC10110	mRNA			0.972	20 DAP
Ca_TC10114		lncRNA		0.988	Endo
Ca_TC10115	mRNA			0.955	RH
Ca_TC10120	mRNA			0.999	20 DAP
Ca_TC10125	mRNA			0.937	20 DAP
Ca_TC10147		lncRNA		0.994	Cal
Ca_TC10152	mRNA		Trihelix	0.956	20 DAP
Ca_TC10154		lncRNA		0.996	5 DAP
Ca_TC10157		lncRNA		0.951	And
Ca_TC10168		lncRNA		0.997	SAM
Ca_TC10197		lncRNA		0.986	5 DAP
Ca_TC10199		lncRNA		0.979	5 DAP
Ca_TC10217		lncRNA		0.933	FL1
Ca_TC10219		lncRNA		0.984	Rtip
Ca_TC10222	mRNA		CCAAT	0.93	Brac
Ca_TC10266	mRNA			0.956	RH
Ca_TC10283	mRNA			0.95	20 DAP
Ca_TC10291	mRNA			0.949	RH
Ca_TC10311	mRNA			0.966	20 DAP
Ca_TC10325	mRNA			0.909	20 DAP
Ca_TC10341		lncRNA		0.935	20 DAP
Ca_TC10343	mRNA			0.985	RH
Ca_TC10352	mRNA		MADS	0.918	PodSh
Ca_TC10353		lncRNA		0.953	20 DAP
Ca_TC10369	mRNA		CCHC	0.916	20 DAP
Ca_TC10373	mRNA			0.972	FB1
Ca_TC10375	mRNA			0.957	SdCt
Ca_TC10406		lncRNA		0.927	FL3
Ca_TC10414	mRNA			0.918	Nod
Ca_TC10431	mRNA			0.962	Endo
Ca_TC10432	mRNA			0.953	Endo
Ca_TC10444		lncRNA		0.986	20 DAP
Ca_TC10453	mRNA			0.973	10 DAP
Ca_TC10461	mRNA			0.944	R
Ca_TC10463	mRNA			0.939	FB2
Ca_TC10465	mRNA			0.913	And
Ca_TC10477	mRNA			0.958	20 DAP
Ca_TC10478	mRNA			0.967	20 DAP
Ca_TC10480		lncRNA		0.982	PodSh
Ca_TC10487	mRNA			0.974	RH
Ca_TC10488	mRNA			0.979	RH
Ca_TC10489	mRNA			0.919	RH
Ca_TC10495	mRNA			0.993	Endo
Ca_TC10496	mRNA			0.932	5 DAP
Ca_TC10497	mRNA			0.939	20 DAP
Ca_TC10498	mRNA			0.97	Endo
Ca_TC10499	mRNA			0.959	Endo
Ca_TC10500		lncRNA		0.986	Endo
Ca_TC10505		lncRNA		0.951	10 DAP
Ca_TC10506		lncRNA		0.967	10 DAP
Ca_TC10515		lncRNA		0.916	RH
Ca_TC10520	mRNA			0.938	20 DAP
Ca_TC10535	mRNA		CCAAT	0.95	Rtip
Ca_TC10541	mRNA			0.947	R
Ca_TC10552		lncRNA		0.989	R
Ca_TC10555	mRNA			0.945	GS
Ca_TC10564		lncRNA		0.977	20 DAP
Ca_TC10578		lncRNA		1	Nod
Ca_TC10592	mRNA			0.913	20 DAP
Ca_TC10599		lncRNA		0.972	And
Ca_TC10600	mRNA			0.902	And
Ca_TC10605		lncRNA		0.951	20 DAP
Ca_TC10620	mRNA			0.944	Nod
Ca_TC10621	mRNA			0.994	Nod
Ca_TC10637	mRNA			0.926	20 DAP
Ca_TC10638	mRNA			0.912	R
Ca_TC10639	mRNA			0.935	20 DAP
Ca_TC10642	mRNA			0.927	Cal
Ca_TC10643		lncRNA		1	RH
Ca_TC10652	mRNA			0.935	20 DAP
Ca_TC10661	mRNA			0.975	20 DAP
Ca_TC10662	mRNA			0.928	20 DAP
Ca_TC10663	mRNA			0.914	Nod
Ca_TC10677	mRNA			0.988	Endo
Ca_TC10683		lncRNA		0.98	Nod
Ca_TC10684	mRNA			0.934	Rtip
Ca_TC10704		lncRNA		1	5 DAP
Ca_TC10713		lncRNA		0.964	20 DAP
Ca_TC10720	mRNA			0.909	Endo
Ca_TC10738	mRNA			0.926	Endo
Ca_TC10739	mRNA			0.953	Endo
Ca_TC10744	mRNA			1	5 DAP
Ca_TC10746		lncRNA		0.985	5 DAP
Ca_TC10747		lncRNA		0.923	RH
Ca_TC10753	mRNA			0.908	30 DAP
Ca_TC10755	mRNA		Trihelix	0.958	20 DAP
Ca_TC10762	mRNA			0.925	20 DAP
Ca_TC10770		lncRNA		0.932	20 DAP
Ca_TC10786	mRNA			0.985	20 DAP
Ca_TC10792	mRNA			0.996	RH
Ca_TC10805	mRNA			0.994	20 DAP
Ca_TC10817		lncRNA		0.942	5 DAP
Ca_TC10831	mRNA			0.919	R
Ca_TC10842	mRNA			0.941	R
Ca_TC10863	mRNA			0.983	R
Ca_TC10882	mRNA			0.966	PodSh
Ca_TC10885		lncRNA		0.99	5 DAP
Ca_TC10892	mRNA			0.986	20 DAP
Ca_TC10896	mRNA		AP2-EREBP	0.995	GS
Ca_TC10897	mRNA			0.998	Rtip
Ca_TC10911	mRNA			0.915	20 DAP
Ca_TC10919		lncRNA		0.961	FB1
Ca_TC10921		lncRNA		0.913	RH
Ca_TC10945	mRNA			0.944	And
Ca_TC10950		lncRNA		0.959	SAM
Ca_TC10971	mRNA			0.902	10 DAP
Ca_TC10972	mRNA			1	5 DAP
Ca_TC10975	mRNA		Trihelix	0.924	20 DAP
Ca_TC10976		lncRNA		0.988	Cal
Ca_TC10983		lncRNA		0.918	FL3
Ca_TC10984	mRNA		bZIP	0.945	Endo
Ca_TC10987		lncRNA		0.966	Endo
Ca_TC10990		lncRNA		0.988	5 DAP
Ca_TC10994	mRNA			0.918	R
Ca_TC10997	mRNA			0.913	20 DAP
Ca_TC11004	mRNA			0.936	RH
Ca_TC11018	mRNA			0.972	Rtip
Ca_TC11022	mRNA			0.909	Endo
Ca_TC11026	mRNA			0.996	Nod
Ca_TC11027	mRNA			0.953	FB2
Ca_TC11029	mRNA			0.909	20 DAP
Ca_TC11030	mRNA			0.9	20 DAP
Ca_TC11060	mRNA			0.953	Endo
Ca_TC11063	mRNA			0.956	SAM
Ca_TC11072	mRNA			0.912	And
Ca_TC11076	mRNA			0.941	20 DAP
Ca_TC11096		lncRNA		0.949	PodSh
Ca_TC11108	mRNA			0.982	FB1
Ca_TC11109		lncRNA		0.911	Endo
Ca_TC11116		lncRNA		0.988	And
Ca_TC11117	mRNA			0.972	And
Ca_TC11118	mRNA			0.934	Nod
Ca_TC11134	mRNA			0.938	And
Ca_TC11145	mRNA			0.965	Nod
Ca_TC11146	mRNA		bHLH	0.928	RH
Ca_TC11157		lncRNA		0.924	20 DAP
Ca_TC11201		lncRNA		0.921	Cor
Ca_TC11203	mRNA			0.931	20 DAP
Ca_TC11204		lncRNA		0.916	And
Ca_TC11206	mRNA			0.918	RH
Ca_TC11210	mRNA			0.985	SAM
Ca_TC11217	mRNA			0.992	20 DAP
Ca_TC11237	mRNA			0.926	Nod
Ca_TC11249	mRNA		SNF2	0.972	20 DAP
Ca_TC11259	mRNA			0.947	20 DAP
Ca_TC11260	mRNA			0.937	30 DAP
Ca_TC11261	mRNA			0.908	FB1
Ca_TC11263		lncRNA		0.946	20 DAP
Ca_TC11266	mRNA			0.938	20 DAP
Ca_TC11269	mRNA			0.919	Cal
Ca_TC11281	mRNA			0.977	Endo
Ca_TC11284	mRNA			0.941	20 DAP
Ca_TC11287		lncRNA		1	5 DAP
Ca_TC11290	mRNA		MADS	0.993	Endo
Ca_TC11291		lncRNA		0.913	Endo
Ca_TC11292	mRNA		MADS	0.966	10 DAP
Ca_TC11300	mRNA			0.931	Endo
Ca_TC11302	mRNA			0.967	Endo
Ca_TC11303	mRNA			0.916	Endo
Ca_TC11304	mRNA			0.972	And
Ca_TC11317		lncRNA		0.987	Rtip
Ca_TC11323	mRNA		bHLH	0.975	RH
Ca_TC11324	mRNA		bHLH	0.986	RH
Ca_TC11329		lncRNA		0.916	FL3
Ca_TC11332	mRNA			0.94	Nod
Ca_TC11336		lncRNA		0.932	Cor
Ca_TC11346	mRNA			0.938	Endo
Ca_TC11347	mRNA			0.9	5 DAP
Ca_TC11348		lncRNA		0.971	5 DAP
Ca_TC11354	mRNA			0.952	RH
Ca_TC11395	mRNA			0.998	Nod
Ca_TC11419	mRNA			0.929	20 DAP
Ca_TC11423		lncRNA		0.926	Endo
Ca_TC11427	mRNA			0.921	30 DAP
Ca_TC11449	mRNA			0.964	And
Ca_TC11454	mRNA			0.999	Endo
Ca_TC11455	mRNA		G2-like	0.984	Endo
Ca_TC11488	mRNA			0.987	20 DAP
Ca_TC11490		lncRNA		0.953	R
Ca_TC11493		lncRNA		0.933	20 DAP
Ca_TC11502		lncRNA		0.995	And
Ca_TC11503	mRNA			0.924	R
Ca_TC11509	mRNA			0.951	5 DAP
Ca_TC11510	mRNA			0.958	SAM
Ca_TC11517	mRNA		LOB	0.972	Endo
Ca_TC11520	mRNA			0.969	S
Ca_TC11521		lncRNA		0.997	Cal
Ca_TC11547		lncRNA		0.983	FB1
Ca_TC11556	mRNA			0.928	20 DAP
Ca_TC11557	mRNA			0.938	20 DAP
Ca_TC11584		lncRNA		0.96	5 DAP
Ca_TC11596		lncRNA		0.97	FL4
Ca_TC11599	mRNA		bHLH	0.963	FB1
Ca_TC11601	mRNA			0.94	5 DAP
Ca_TC11603		lncRNA		0.951	FB2
Ca_TC11604		lncRNA		0.95	FB2
Ca_TC11606	mRNA			0.97	20 DAP
Ca_TC11623	mRNA			0.907	20 DAP
Ca_TC11631	mRNA			0.901	Pedi
Ca_TC11637		lncRNA		0.999	R
Ca_TC11638	mRNA			0.979	20 DAP
Ca_TC11641	mRNA			0.904	20 DAP
Ca_TC11643	mRNA			0.939	20 DAP
Ca_TC11648	mRNA			0.936	Pedi
Ca_TC11662	mRNA			0.931	10 DAP
Ca_TC11684		lncRNA		0.909	5 DAP
Ca_TC11685	mRNA			0.905	20 DAP
Ca_TC11686	mRNA			0.906	RH
Ca_TC11695		lncRNA		0.997	Nod
Ca_TC11700	mRNA			0.972	R
Ca_TC11734	mRNA			0.927	20 DAP
Ca_TC11742	mRNA			0.948	Rtip
Ca_TC11745		lncRNA		0.999	RH
Ca_TC11752		lncRNA		0.964	5 DAP
Ca_TC11753		lncRNA		0.951	5 DAP
Ca_TC11754	mRNA			0.998	Endo
Ca_TC11755	mRNA			0.978	Endo
Ca_TC11756	mRNA			0.93	FB2
Ca_TC11760		lncRNA		0.93	FB1
Ca_TC11761	mRNA			0.951	Endo
Ca_TC11762		lncRNA		0.967	Endo
Ca_TC11770	mRNA			0.903	And
Ca_TC11790	mRNA			1	Nod
Ca_TC11813	mRNA			0.922	RH
Ca_TC11816	mRNA		AP2-EREBP	0.989	RH
Ca_TC11823	mRNA			0.912	FB3
Ca_TC11824	mRNA			0.986	20 DAP
Ca_TC11829		lncRNA		0.998	Endo
Ca_TC11833	mRNA			0.987	20 DAP
Ca_TC11834		lncRNA		0.957	20 DAP
Ca_TC11837	mRNA			0.99	20 DAP
Ca_TC11845	mRNA			0.917	And
Ca_TC11848	mRNA			0.947	R
Ca_TC11854	mRNA			0.912	20 DAP
Ca_TC11867	mRNA			0.94	Nod
Ca_TC11871	mRNA			0.929	20 DAP
Ca_TC11897		lncRNA		0.991	10 DAP
Ca_TC11898	mRNA			0.982	20 DAP
Ca_TC11899	mRNA			0.994	Endo
Ca_TC11906		lncRNA		0.988	5 DAP
Ca_TC11916		lncRNA		0.964	20 DAP
Ca_TC11917		lncRNA		0.935	20 DAP
Ca_TC11918	mRNA			0.979	Cal
Ca_TC11924	mRNA			0.987	Endo
Ca_TC11926	mRNA			0.906	And
Ca_TC11927	mRNA			0.999	Nod
Ca_TC11944		lncRNA		1	Endo
[truncated: 5,903 more rows]
