# Supplementary material for: An integrated transcriptome mapping the regulatory network of coding and long non-coding RNAs provides a genomics resource in chickpea
Source: Commun Biol. 2022 Oct 19;5:1106. doi: 10.1038/s42003-022-04083-4 (PMC9581958; doi:10.1038/s42003-022-04083-4)
Supplement: Supplementary file 10 — Supplementary Data 7 [file 42003_2022_4083_MOESM10_ESM.xlsx]

## Sheet: Sheet1
Supplementary Data 7. Coexpression module membership of protein-coding genes and lncRNAs.
Transcript id	TF family	mRNA	lncRNA	Coexpression module
Ca_TC00025		mRNA		M1
Ca_TC00052		mRNA		M1
Ca_TC00061		mRNA		M1
Ca_TC00094		mRNA		M1
Ca_TC00110		mRNA		M1
Ca_TC00168		mRNA		M1
Ca_TC00212		mRNA		M1
Ca_TC00243		mRNA		M1
Ca_TC00255		mRNA		M1
Ca_TC00314		mRNA		M1
Ca_TC00407		mRNA		M1
Ca_TC00463		mRNA		M1
Ca_TC00536		mRNA		M1
Ca_TC00546	ARF	mRNA		M1
Ca_TC00688		mRNA		M1
Ca_TC00755		mRNA		M1
Ca_TC00774		mRNA		M1
Ca_TC00813		mRNA		M1
Ca_TC00873		mRNA		M1
Ca_TC00945		mRNA		M1
Ca_TC00987		mRNA		M1
Ca_TC00988		mRNA		M1
Ca_TC01204		mRNA		M1
Ca_TC01234		mRNA		M1
Ca_TC01259		mRNA		M1
Ca_TC01269	HB	mRNA		M1
Ca_TC01305		mRNA		M1
Ca_TC01322		mRNA		M1
Ca_TC01338		mRNA		M1
Ca_TC01345		mRNA		M1
Ca_TC01432		mRNA		M1
Ca_TC01434			lncRNA	M1
Ca_TC01449		mRNA		M1
Ca_TC01498	CCAAT	mRNA		M1
Ca_TC01499	CCAAT	mRNA		M1
Ca_TC01508		mRNA		M1
Ca_TC01521		mRNA		M1
Ca_TC01615		mRNA		M1
Ca_TC01672			lncRNA	M1
Ca_TC01688		mRNA		M1
Ca_TC01706		mRNA		M1
Ca_TC01710		mRNA		M1
Ca_TC01746		mRNA		M1
Ca_TC01790		mRNA		M1
Ca_TC01791		mRNA		M1
Ca_TC01865		mRNA		M1
Ca_TC01866		mRNA		M1
Ca_TC01909		mRNA		M1
Ca_TC01940		mRNA		M1
Ca_TC01957		mRNA		M1
Ca_TC01958		mRNA		M1
Ca_TC01985		mRNA		M1
Ca_TC01997		mRNA		M1
Ca_TC02081		mRNA		M1
Ca_TC02122		mRNA		M1
Ca_TC02126		mRNA		M1
Ca_TC02177		mRNA		M1
Ca_TC02221		mRNA		M1
Ca_TC02241		mRNA		M1
Ca_TC02242		mRNA		M1
Ca_TC02247		mRNA		M1
Ca_TC02251		mRNA		M1
Ca_TC02305		mRNA		M1
Ca_TC02458		mRNA		M1
Ca_TC02463		mRNA		M1
Ca_TC02484		mRNA		M1
Ca_TC02544		mRNA		M1
Ca_TC02571		mRNA		M1
Ca_TC02586		mRNA		M1
Ca_TC02734			lncRNA	M1
Ca_TC02740		mRNA		M1
Ca_TC02824		mRNA		M1
Ca_TC02854		mRNA		M1
Ca_TC02962		mRNA		M1
Ca_TC02983		mRNA		M1
Ca_TC03230		mRNA		M1
Ca_TC03234		mRNA		M1
Ca_TC03255		mRNA		M1
Ca_TC03291		mRNA		M1
Ca_TC03296		mRNA		M1
Ca_TC03327		mRNA		M1
Ca_TC03336		mRNA		M1
Ca_TC03435		mRNA		M1
Ca_TC03560		mRNA		M1
Ca_TC03575		mRNA		M1
Ca_TC03626		mRNA		M1
Ca_TC03641		mRNA		M1
Ca_TC03700		mRNA		M1
Ca_TC03828		mRNA		M1
Ca_TC03833		mRNA		M1
Ca_TC03853		mRNA		M1
Ca_TC03974		mRNA		M1
Ca_TC03988		mRNA		M1
Ca_TC04021		mRNA		M1
Ca_TC04048		mRNA		M1
Ca_TC04053		mRNA		M1
Ca_TC04062		mRNA		M1
Ca_TC04069		mRNA		M1
Ca_TC04070		mRNA		M1
Ca_TC04078		mRNA		M1
Ca_TC04079		mRNA		M1
Ca_TC04109		mRNA		M1
Ca_TC04116		mRNA		M1
Ca_TC04121		mRNA		M1
Ca_TC04134		mRNA		M1
Ca_TC04263		mRNA		M1
Ca_TC04311		mRNA		M1
Ca_TC04312		mRNA		M1
Ca_TC04364		mRNA		M1
Ca_TC04391		mRNA		M1
Ca_TC04542		mRNA		M1
Ca_TC04593		mRNA		M1
Ca_TC04630		mRNA		M1
Ca_TC04638		mRNA		M1
Ca_TC04668		mRNA		M1
Ca_TC04669		mRNA		M1
Ca_TC04922		mRNA		M1
Ca_TC04943		mRNA		M1
Ca_TC05088		mRNA		M1
Ca_TC05168		mRNA		M1
Ca_TC05291		mRNA		M1
Ca_TC05306		mRNA		M1
Ca_TC05433		mRNA		M1
Ca_TC05495		mRNA		M1
Ca_TC05503		mRNA		M1
Ca_TC05596	GNAT	mRNA		M1
Ca_TC05597		mRNA		M1
Ca_TC05610		mRNA		M1
Ca_TC05649		mRNA		M1
Ca_TC05684		mRNA		M1
Ca_TC05697		mRNA		M1
Ca_TC05709		mRNA		M1
Ca_TC05814	HB	mRNA		M1
Ca_TC05903		mRNA		M1
Ca_TC05913		mRNA		M1
Ca_TC05914		mRNA		M1
Ca_TC06001		mRNA		M1
Ca_TC06023		mRNA		M1
Ca_TC06110		mRNA		M1
Ca_TC06135		mRNA		M1
Ca_TC06240		mRNA		M1
Ca_TC06260		mRNA		M1
Ca_TC06288		mRNA		M1
Ca_TC06330		mRNA		M1
Ca_TC06448		mRNA		M1
Ca_TC06464		mRNA		M1
Ca_TC06600		mRNA		M1
Ca_TC06601		mRNA		M1
Ca_TC06673		mRNA		M1
Ca_TC06708		mRNA		M1
Ca_TC06709		mRNA		M1
Ca_TC06822		mRNA		M1
Ca_TC06867	ARF	mRNA		M1
Ca_TC06870		mRNA		M1
Ca_TC06970		mRNA		M1
Ca_TC06976		mRNA		M1
Ca_TC06997		mRNA		M1
Ca_TC07109		mRNA		M1
Ca_TC07118			lncRNA	M1
Ca_TC07212		mRNA		M1
Ca_TC07215		mRNA		M1
Ca_TC07234		mRNA		M1
Ca_TC07333		mRNA		M1
Ca_TC07483		mRNA		M1
Ca_TC07608		mRNA		M1
Ca_TC07637		mRNA		M1
Ca_TC07642		mRNA		M1
Ca_TC07690		mRNA		M1
Ca_TC07693		mRNA		M1
Ca_TC07694		mRNA		M1
Ca_TC07715		mRNA		M1
Ca_TC07767		mRNA		M1
Ca_TC07773		mRNA		M1
Ca_TC07774		mRNA		M1
Ca_TC07784		mRNA		M1
Ca_TC07875		mRNA		M1
Ca_TC07884		mRNA		M1
Ca_TC07955	MYB	mRNA		M1
Ca_TC08025		mRNA		M1
Ca_TC08026		mRNA		M1
Ca_TC08057		mRNA		M1
Ca_TC08058		mRNA		M1
Ca_TC08073		mRNA		M1
Ca_TC08083		mRNA		M1
Ca_TC08154		mRNA		M1
Ca_TC08196		mRNA		M1
Ca_TC08215		mRNA		M1
Ca_TC08254		mRNA		M1
Ca_TC08255			lncRNA	M1
Ca_TC08267	HB	mRNA		M1
Ca_TC08290	CCAAT	mRNA		M1
Ca_TC08304		mRNA		M1
Ca_TC08332		mRNA		M1
Ca_TC08335	TRAF	mRNA		M1
Ca_TC08336		mRNA		M1
Ca_TC08364		mRNA		M1
Ca_TC08396	AP2-EREBP	mRNA		M1
Ca_TC08399		mRNA		M1
Ca_TC08440		mRNA		M1
Ca_TC08455		mRNA		M1
Ca_TC08493		mRNA		M1
Ca_TC08496		mRNA		M1
Ca_TC08509		mRNA		M1
Ca_TC08520		mRNA		M1
Ca_TC08521		mRNA		M1
Ca_TC08522		mRNA		M1
Ca_TC08523		mRNA		M1
Ca_TC08524		mRNA		M1
Ca_TC08525		mRNA		M1
Ca_TC08532		mRNA		M1
Ca_TC08575		mRNA		M1
Ca_TC08577		mRNA		M1
Ca_TC08578		mRNA		M1
Ca_TC08579		mRNA		M1
Ca_TC08699		mRNA		M1
Ca_TC08737		mRNA		M1
Ca_TC08781		mRNA		M1
Ca_TC08791		mRNA		M1
Ca_TC08808		mRNA		M1
Ca_TC08824		mRNA		M1
Ca_TC08825		mRNA		M1
Ca_TC08902		mRNA		M1
Ca_TC09010		mRNA		M1
Ca_TC09028		mRNA		M1
Ca_TC09044		mRNA		M1
Ca_TC09045		mRNA		M1
Ca_TC09153		mRNA		M1
Ca_TC09159		mRNA		M1
Ca_TC09226		mRNA		M1
Ca_TC09230		mRNA		M1
Ca_TC09263	CCAAT	mRNA		M1
Ca_TC09288	CCAAT	mRNA		M1
Ca_TC09328		mRNA		M1
Ca_TC09357		mRNA		M1
Ca_TC09383		mRNA		M1
Ca_TC09416		mRNA		M1
Ca_TC09438		mRNA		M1
Ca_TC09514		mRNA		M1
Ca_TC09564		mRNA		M1
Ca_TC09568		mRNA		M1
Ca_TC09619		mRNA		M1
Ca_TC09624		mRNA		M1
Ca_TC09674		mRNA		M1
Ca_TC09722	CCAAT	mRNA		M1
Ca_TC09725		mRNA		M1
Ca_TC09743		mRNA		M1
Ca_TC09769		mRNA		M1
Ca_TC09779		mRNA		M1
Ca_TC09834		mRNA		M1
Ca_TC09905		mRNA		M1
Ca_TC09910		mRNA		M1
Ca_TC09968		mRNA		M1
Ca_TC09974		mRNA		M1
Ca_TC10127		mRNA		M1
Ca_TC10128		mRNA		M1
Ca_TC10134		mRNA		M1
Ca_TC10196		mRNA		M1
Ca_TC10220		mRNA		M1
Ca_TC10228		mRNA		M1
Ca_TC10232		mRNA		M1
Ca_TC10258		mRNA		M1
Ca_TC10295		mRNA		M1
Ca_TC10306		mRNA		M1
Ca_TC10365		mRNA		M1
Ca_TC10386		mRNA		M1
Ca_TC10395		mRNA		M1
Ca_TC10438		mRNA		M1
Ca_TC10484		mRNA		M1
Ca_TC10494		mRNA		M1
Ca_TC10554		mRNA		M1
Ca_TC10595		mRNA		M1
Ca_TC10618		mRNA		M1
Ca_TC10635		mRNA		M1
Ca_TC10671		mRNA		M1
Ca_TC10676		mRNA		M1
Ca_TC10929		mRNA		M1
Ca_TC10952		mRNA		M1
Ca_TC10953		mRNA		M1
Ca_TC10961		mRNA		M1
Ca_TC11033		mRNA		M1
Ca_TC11055		mRNA		M1
Ca_TC11066		mRNA		M1
Ca_TC11095		mRNA		M1
Ca_TC11122		mRNA		M1
Ca_TC11162		mRNA		M1
Ca_TC11194		mRNA		M1
Ca_TC11195		mRNA		M1
Ca_TC11209		mRNA		M1
Ca_TC11295		mRNA		M1
Ca_TC11339		mRNA		M1
Ca_TC11396		mRNA		M1
Ca_TC11432			lncRNA	M1
Ca_TC11540		mRNA		M1
Ca_TC11565		mRNA		M1
Ca_TC11633		mRNA		M1
Ca_TC11634		mRNA		M1
Ca_TC11668		mRNA		M1
Ca_TC11691	HMG	mRNA		M1
Ca_TC11692		mRNA		M1
Ca_TC11728		mRNA		M1
Ca_TC11814		mRNA		M1
Ca_TC11887		mRNA		M1
Ca_TC11921		mRNA		M1
Ca_TC12021		mRNA		M1
Ca_TC12046		mRNA		M1
Ca_TC12107		mRNA		M1
Ca_TC12144		mRNA		M1
Ca_TC12169		mRNA		M1
Ca_TC12242		mRNA		M1
Ca_TC12244		mRNA		M1
Ca_TC12249		mRNA		M1
Ca_TC12381		mRNA		M1
Ca_TC12421		mRNA		M1
Ca_TC12541		mRNA		M1
Ca_TC12596		mRNA		M1
Ca_TC12598		mRNA		M1
Ca_TC12629		mRNA		M1
Ca_TC12655		mRNA		M1
Ca_TC12697		mRNA		M1
Ca_TC12720		mRNA		M1
Ca_TC12781		mRNA		M1
Ca_TC12885		mRNA		M1
Ca_TC12929		mRNA		M1
Ca_TC12939		mRNA		M1
Ca_TC13027		mRNA		M1
Ca_TC13030		mRNA		M1
Ca_TC13079		mRNA		M1
Ca_TC13107		mRNA		M1
Ca_TC13121			lncRNA	M1
Ca_TC13123		mRNA		M1
Ca_TC13205		mRNA		M1
Ca_TC13238		mRNA		M1
Ca_TC13318			lncRNA	M1
Ca_TC13333		mRNA		M1
Ca_TC13395		mRNA		M1
Ca_TC13409		mRNA		M1
Ca_TC13460		mRNA		M1
Ca_TC13477		mRNA		M1
Ca_TC13529	CCAAT	mRNA		M1
Ca_TC13615		mRNA		M1
Ca_TC13637		mRNA		M1
Ca_TC13738		mRNA		M1
Ca_TC13844		mRNA		M1
Ca_TC13849		mRNA		M1
Ca_TC13881		mRNA		M1
Ca_TC13959		mRNA		M1
Ca_TC14051		mRNA		M1
Ca_TC14064		mRNA		M1
Ca_TC14093		mRNA		M1
Ca_TC14101		mRNA		M1
Ca_TC14326		mRNA		M1
Ca_TC14348		mRNA		M1
Ca_TC14399		mRNA		M1
Ca_TC14401		mRNA		M1
Ca_TC14415		mRNA		M1
Ca_TC14477		mRNA		M1
Ca_TC14624		mRNA		M1
Ca_TC14625		mRNA		M1
Ca_TC14740		mRNA		M1
Ca_TC14757		mRNA		M1
Ca_TC14768		mRNA		M1
Ca_TC14796		mRNA		M1
Ca_TC15073		mRNA		M1
Ca_TC15080		mRNA		M1
Ca_TC15207		mRNA		M1
Ca_TC15289		mRNA		M1
Ca_TC15298		mRNA		M1
Ca_TC15303		mRNA		M1
Ca_TC15328		mRNA		M1
Ca_TC15377		mRNA		M1
Ca_TC15444		mRNA		M1
Ca_TC15447		mRNA		M1
Ca_TC15515		mRNA		M1
Ca_TC15530		mRNA		M1
Ca_TC15610		mRNA		M1
Ca_TC15651		mRNA		M1
Ca_TC15670		mRNA		M1
Ca_TC15803		mRNA		M1
Ca_TC15854		mRNA		M1
Ca_TC15905		mRNA		M1
Ca_TC15913		mRNA		M1
Ca_TC15930		mRNA		M1
Ca_TC15943		mRNA		M1
Ca_TC16007		mRNA		M1
Ca_TC16014		mRNA		M1
Ca_TC16023		mRNA		M1
Ca_TC16061	AP2-EREBP	mRNA		M1
Ca_TC16109		mRNA		M1
Ca_TC16115		mRNA		M1
Ca_TC16116		mRNA		M1
Ca_TC16127		mRNA		M1
Ca_TC16137		mRNA		M1
Ca_TC16141	HSF	mRNA		M1
Ca_TC16216		mRNA		M1
Ca_TC16217		mRNA		M1
Ca_TC16323	bHLH	mRNA		M1
Ca_TC16412		mRNA		M1
Ca_TC16577		mRNA		M1
Ca_TC16578		mRNA		M1
Ca_TC16592		mRNA		M1
Ca_TC16648		mRNA		M1
Ca_TC16704		mRNA		M1
Ca_TC16711		mRNA		M1
Ca_TC16720		mRNA		M1
Ca_TC16730		mRNA		M1
Ca_TC16778	CCAAT	mRNA		M1
Ca_TC16805		mRNA		M1
Ca_TC16810		mRNA		M1
Ca_TC16892		mRNA		M1
Ca_TC16968		mRNA		M1
Ca_TC17113		mRNA		M1
Ca_TC17177	GRF	mRNA		M1
Ca_TC17191		mRNA		M1
Ca_TC17228		mRNA		M1
Ca_TC17240		mRNA		M1
Ca_TC17254		mRNA		M1
Ca_TC17276		mRNA		M1
Ca_TC17299		mRNA		M1
Ca_TC17347	C3H	mRNA		M1
Ca_TC17386	Coactivatorp15	mRNA		M1
Ca_TC17434		mRNA		M1
Ca_TC17517		mRNA		M1
Ca_TC17548		mRNA		M1
Ca_TC17563			lncRNA	M1
Ca_TC17607		mRNA		M1
Ca_TC17673		mRNA		M1
Ca_TC17680		mRNA		M1
Ca_TC17706		mRNA		M1
Ca_TC17712		mRNA		M1
Ca_TC17714		mRNA		M1
Ca_TC17762		mRNA		M1
Ca_TC17767		mRNA		M1
Ca_TC17768		mRNA		M1
Ca_TC17792	OFP	mRNA		M1
Ca_TC17882		mRNA		M1
Ca_TC17888		mRNA		M1
Ca_TC17921		mRNA		M1
Ca_TC17950		mRNA		M1
Ca_TC17993		mRNA		M1
Ca_TC18001	HMG	mRNA		M1
Ca_TC18012		mRNA		M1
Ca_TC18039		mRNA		M1
Ca_TC18082		mRNA		M1
Ca_TC18086		mRNA		M1
Ca_TC18098		mRNA		M1
Ca_TC18103		mRNA		M1
Ca_TC18111		mRNA		M1
Ca_TC18113		mRNA		M1
Ca_TC18127		mRNA		M1
Ca_TC18295		mRNA		M1
Ca_TC18308		mRNA		M1
Ca_TC18323		mRNA		M1
Ca_TC18334		mRNA		M1
Ca_TC18345		mRNA		M1
Ca_TC18354		mRNA		M1
Ca_TC18357		mRNA		M1
Ca_TC18453		mRNA		M1
Ca_TC18519		mRNA		M1
Ca_TC18554		mRNA		M1
Ca_TC18580	HB	mRNA		M1
Ca_TC18586		mRNA		M1
Ca_TC18600		mRNA		M1
Ca_TC18621		mRNA		M1
Ca_TC18627		mRNA		M1
Ca_TC18639		mRNA		M1
Ca_TC18652		mRNA		M1
Ca_TC18673		mRNA		M1
Ca_TC18680		mRNA		M1
Ca_TC18713		mRNA		M1
Ca_TC18730		mRNA		M1
Ca_TC18739		mRNA		M1
Ca_TC18744		mRNA		M1
Ca_TC18775		mRNA		M1
Ca_TC18865		mRNA		M1
Ca_TC18981	SET	mRNA		M1
Ca_TC19027		mRNA		M1
Ca_TC19030		mRNA		M1
Ca_TC19047		mRNA		M1
Ca_TC19059		mRNA		M1
Ca_TC19065		mRNA		M1
Ca_TC19120		mRNA		M1
Ca_TC19146	CCHC	mRNA		M1
Ca_TC19147		mRNA		M1
Ca_TC19148		mRNA		M1
Ca_TC19221	C2C2-GATA	mRNA		M1
Ca_TC19258		mRNA		M1
Ca_TC19259		mRNA		M1
Ca_TC19271		mRNA		M1
Ca_TC19290		mRNA		M1
Ca_TC19403		mRNA		M1
Ca_TC19404		mRNA		M1
Ca_TC19470		mRNA		M1
Ca_TC19482		mRNA		M1
Ca_TC19491		mRNA		M1
Ca_TC19529		mRNA		M1
Ca_TC19593		mRNA		M1
Ca_TC19640		mRNA		M1
Ca_TC19645		mRNA		M1
Ca_TC19656		mRNA		M1
Ca_TC19781		mRNA		M1
Ca_TC19808		mRNA		M1
Ca_TC19828		mRNA		M1
Ca_TC19847		mRNA		M1
Ca_TC19883		mRNA		M1
Ca_TC19921		mRNA		M1
Ca_TC19923		mRNA		M1
Ca_TC19926		mRNA		M1
Ca_TC19949		mRNA		M1
Ca_TC19984		mRNA		M1
Ca_TC20038		mRNA		M1
Ca_TC20061		mRNA		M1
Ca_TC20101		mRNA		M1
Ca_TC20130		mRNA		M1
Ca_TC20131		mRNA		M1
Ca_TC20151			lncRNA	M1
Ca_TC20154		mRNA		M1
Ca_TC20164		mRNA		M1
Ca_TC20186	CSD	mRNA		M1
Ca_TC20188		mRNA		M1
Ca_TC20191		mRNA		M1
Ca_TC20192		mRNA		M1
Ca_TC20221		mRNA		M1
Ca_TC20264		mRNA		M1
Ca_TC20281		mRNA		M1
Ca_TC20291		mRNA		M1
Ca_TC20292		mRNA		M1
Ca_TC20296		mRNA		M1
Ca_TC20305		mRNA		M1
Ca_TC20322		mRNA		M1
Ca_TC20393			lncRNA	M1
Ca_TC20408		mRNA		M1
Ca_TC20412	HB	mRNA		M1
Ca_TC20437		mRNA		M1
Ca_TC20522		mRNA		M1
Ca_TC20538		mRNA		M1
Ca_TC20591		mRNA		M1
Ca_TC20639		mRNA		M1
Ca_TC20659		mRNA		M1
Ca_TC20676		mRNA		M1
Ca_TC20685		mRNA		M1
Ca_TC20721		mRNA		M1
Ca_TC20811		mRNA		M1
Ca_TC20906		mRNA		M1
Ca_TC21014		mRNA		M1
Ca_TC21086		mRNA		M1
Ca_TC21143		mRNA		M1
Ca_TC21151		mRNA		M1
Ca_TC21183		mRNA		M1
Ca_TC21234		mRNA		M1
Ca_TC21355		mRNA		M1
Ca_TC21391		mRNA		M1
Ca_TC21469		mRNA		M1
Ca_TC21474		mRNA		M1
Ca_TC21566		mRNA		M1
Ca_TC21587		mRNA		M1
Ca_TC21602		mRNA		M1
Ca_TC21635		mRNA		M1
Ca_TC21745		mRNA		M1
Ca_TC21746		mRNA		M1
Ca_TC21753		mRNA		M1
Ca_TC21772		mRNA		M1
Ca_TC21780		mRNA		M1
Ca_TC21789		mRNA		M1
Ca_TC21823		mRNA		M1
Ca_TC21892		mRNA		M1
Ca_TC21985		mRNA		M1
Ca_TC22017		mRNA		M1
Ca_TC22025		mRNA		M1
Ca_TC22053		mRNA		M1
Ca_TC22067		mRNA		M1
Ca_TC22101		mRNA		M1
Ca_TC22152		mRNA		M1
Ca_TC22236		mRNA		M1
Ca_TC22251		mRNA		M1
Ca_TC22252		mRNA		M1
Ca_TC22255		mRNA		M1
Ca_TC22264		mRNA		M1
Ca_TC22275		mRNA		M1
Ca_TC22373		mRNA		M1
Ca_TC22445	CCAAT	mRNA		M1
Ca_TC22453		mRNA		M1
Ca_TC22461		mRNA		M1
Ca_TC22534		mRNA		M1
Ca_TC22546		mRNA		M1
Ca_TC22563	GRF	mRNA		M1
Ca_TC22568		mRNA		M1
Ca_TC22665		mRNA		M1
Ca_TC22710		mRNA		M1
Ca_TC22724		mRNA		M1
Ca_TC22745		mRNA		M1
Ca_TC22764		mRNA		M1
Ca_TC22771		mRNA		M1
Ca_TC22788		mRNA		M1
Ca_TC22820		mRNA		M1
Ca_TC22860		mRNA		M1
Ca_TC22929		mRNA		M1
Ca_TC22930		mRNA		M1
Ca_TC22949		mRNA		M1
Ca_TC22952		mRNA		M1
Ca_TC22955		mRNA		M1
Ca_TC22976		mRNA		M1
Ca_TC22986		mRNA		M1
Ca_TC23015		mRNA		M1
Ca_TC23077		mRNA		M1
Ca_TC23131		mRNA		M1
Ca_TC23133		mRNA		M1
Ca_TC23137		mRNA		M1
Ca_TC23160		mRNA		M1
Ca_TC23171		mRNA		M1
Ca_TC23218		mRNA		M1
Ca_TC23234		mRNA		M1
Ca_TC23277			lncRNA	M1
Ca_TC23295		mRNA		M1
Ca_TC23302		mRNA		M1
Ca_TC23355	E2F-DP	mRNA		M1
Ca_TC23435		mRNA		M1
Ca_TC23524		mRNA		M1
Ca_TC23740	TPR	mRNA		M1
Ca_TC23791		mRNA		M1
Ca_TC23909		mRNA		M1
Ca_TC23935	TPR	mRNA		M1
Ca_TC23945		mRNA		M1
Ca_TC23972		mRNA		M1
Ca_TC23992		mRNA		M1
Ca_TC24029		mRNA		M1
Ca_TC24085		mRNA		M1
Ca_TC24150		mRNA		M1
Ca_TC24268	AUX/IAA	mRNA		M1
Ca_TC24269	AUX/IAA	mRNA		M1
Ca_TC24639		mRNA		M1
Ca_TC24656		mRNA		M1
Ca_TC24706		mRNA		M1
Ca_TC24813		mRNA		M1
Ca_TC24862		mRNA		M1
Ca_TC24863		mRNA		M1
Ca_TC24910		mRNA		M1
Ca_TC24934	HB	mRNA		M1
Ca_TC24984		mRNA		M1
Ca_TC25072		mRNA		M1
Ca_TC25144		mRNA		M1
Ca_TC25286	ARF	mRNA		M1
Ca_TC25319		mRNA		M1
Ca_TC25345		mRNA		M1
Ca_TC25348		mRNA		M1
Ca_TC25416		mRNA		M1
Ca_TC25479		mRNA		M1
Ca_TC25612		mRNA		M1
Ca_TC25649		mRNA		M1
Ca_TC25674		mRNA		M1
Ca_TC25704		mRNA		M1
Ca_TC25761		mRNA		M1
Ca_TC25823		mRNA		M1
Ca_TC25851		mRNA		M1
Ca_TC25967		mRNA		M1
Ca_TC26005			lncRNA	M1
Ca_TC26027		mRNA		M1
Ca_TC26028		mRNA		M1
Ca_TC26073		mRNA		M1
Ca_TC26095		mRNA		M1
Ca_TC26116		mRNA		M1
Ca_TC26143	AP2-EREBP	mRNA		M1
Ca_TC26144		mRNA		M1
Ca_TC26168		mRNA		M1
Ca_TC26177		mRNA		M1
Ca_TC26185		mRNA		M1
Ca_TC26248		mRNA		M1
Ca_TC26252		mRNA		M1
Ca_TC26276		mRNA		M1
Ca_TC26291		mRNA		M1
Ca_TC26427		mRNA		M1
Ca_TC26440		mRNA		M1
Ca_TC26480		mRNA		M1
Ca_TC26481		mRNA		M1
Ca_TC26489		mRNA		M1
Ca_TC26507		mRNA		M1
Ca_TC26511		mRNA		M1
Ca_TC26629	SNF2	mRNA		M1
Ca_TC26639		mRNA		M1
Ca_TC26645		mRNA		M1
Ca_TC26719		mRNA		M1
Ca_TC26731		mRNA		M1
Ca_TC26759		mRNA		M1
Ca_TC26795		mRNA		M1
Ca_TC26798		mRNA		M1
Ca_TC26804		mRNA		M1
Ca_TC26805		mRNA		M1
Ca_TC26806		mRNA		M1
Ca_TC26819	HMG	mRNA		M1
Ca_TC26820	HMG	mRNA		M1
Ca_TC26821	HMG	mRNA		M1
Ca_TC26860		mRNA		M1
Ca_TC26965		mRNA		M1
Ca_TC26966		mRNA		M1
Ca_TC26992		mRNA		M1
Ca_TC27032		mRNA		M1
Ca_TC27033		mRNA		M1
Ca_TC27044		mRNA		M1
Ca_TC27077			lncRNA	M1
Ca_TC27098		mRNA		M1
Ca_TC27104		mRNA		M1
Ca_TC27128		mRNA		M1
Ca_TC27147		mRNA		M1
Ca_TC27244		mRNA		M1
Ca_TC27250		mRNA		M1
Ca_TC27310		mRNA		M1
Ca_TC27322		mRNA		M1
Ca_TC27355	HB	mRNA		M1
Ca_TC27368		mRNA		M1
Ca_TC27375		mRNA		M1
Ca_TC27383		mRNA		M1
Ca_TC27506		mRNA		M1
Ca_TC27548		mRNA		M1
Ca_TC27576		mRNA		M1
Ca_TC27585			lncRNA	M1
Ca_TC27621		mRNA		M1
Ca_TC27659		mRNA		M1
Ca_TC27665		mRNA		M1
Ca_TC27667		mRNA		M1
Ca_TC27689		mRNA		M1
Ca_TC27707		mRNA		M1
Ca_TC27709		mRNA		M1
Ca_TC27721		mRNA		M1
Ca_TC27725		mRNA		M1
Ca_TC27739		mRNA		M1
Ca_TC27751		mRNA		M1
Ca_TC27829		mRNA		M1
Ca_TC27834		mRNA		M1
Ca_TC28119		mRNA		M1
Ca_TC28129		mRNA		M1
Ca_TC28328		mRNA		M1
Ca_TC28329		mRNA		M1
Ca_TC28404		mRNA		M1
Ca_TC28459		mRNA		M1
Ca_TC28596		mRNA		M1
Ca_TC28642		mRNA		M1
Ca_TC28705		mRNA		M1
Ca_TC28731		mRNA		M1
Ca_TC29011		mRNA		M1
Ca_TC29025		mRNA		M1
Ca_TC29033		mRNA		M1
Ca_TC29034		mRNA		M1
Ca_TC29041		mRNA		M1
Ca_TC29151		mRNA		M1
Ca_TC29152		mRNA		M1
Ca_TC29287		mRNA		M1
Ca_TC29402	PHD	mRNA		M1
Ca_TC29669		mRNA		M1
Ca_TC29711			lncRNA	M1
Ca_TC29716		mRNA		M1
Ca_TC29879		mRNA		M1
Ca_TC30128		mRNA		M1
Ca_TC30306		mRNA		M1
Ca_TC30513		mRNA		M1
Ca_TC30635		mRNA		M1
Ca_TC30746		mRNA		M1
Ca_TC30840		mRNA		M1
Ca_TC30869		mRNA		M1
Ca_TC30941		mRNA		M1
Ca_TC30982		mRNA		M1
Ca_TC31052	PBF-2-like	mRNA		M1
Ca_TC31169		mRNA		M1
Ca_TC31182		mRNA		M1
Ca_TC31222		mRNA		M1
Ca_TC31288		mRNA		M1
Ca_TC31298		mRNA		M1
Ca_TC31340		mRNA		M1
Ca_TC31568		mRNA		M1
Ca_TC31594		mRNA		M1
Ca_TC31659		mRNA		M1
Ca_TC31771		mRNA		M1
Ca_TC32071		mRNA		M1
Ca_TC32119		mRNA		M1
Ca_TC32327		mRNA		M1
Ca_TC32336		mRNA		M1
Ca_TC32362		mRNA		M1
Ca_TC32364		mRNA		M1
Ca_TC32428	CCAAT	mRNA		M1
Ca_TC32455		mRNA		M1
Ca_TC32588		mRNA		M1
Ca_TC32818		mRNA		M1
Ca_TC32854		mRNA		M1
Ca_TC32885	CSD	mRNA		M1
Ca_TC33184		mRNA		M1
Ca_TC33515		mRNA		M1
Ca_TC33701		mRNA		M1
Ca_TC33709		mRNA		M1
Ca_TC35928		mRNA		M1
Ca_TC37163		mRNA		M1
Ca_TC37168		mRNA		M1
Ca_TC37278		mRNA		M1
Ca_TC37637		mRNA		M1
Ca_TC38018		mRNA		M1
Ca_TC38236		mRNA		M1
Ca_TC38279		mRNA		M1
Ca_TC38530		mRNA		M1
Ca_TC38541		mRNA		M1
Ca_TC00190		mRNA		M10
Ca_TC00242		mRNA		M10
Ca_TC00376		mRNA		M10
Ca_TC00556		mRNA		M10
Ca_TC00581		mRNA		M10
Ca_TC00669		mRNA		M10
Ca_TC00748		mRNA		M10
Ca_TC00852		mRNA		M10
Ca_TC01107		mRNA		M10
Ca_TC01256		mRNA		M10
Ca_TC01265		mRNA		M10
Ca_TC01307		mRNA		M10
Ca_TC01456			lncRNA	M10
Ca_TC01543		mRNA		M10
Ca_TC01610		mRNA		M10
Ca_TC01642		mRNA		M10
Ca_TC01696		mRNA		M10
Ca_TC01936		mRNA		M10
Ca_TC01937		mRNA		M10
Ca_TC02046		mRNA		M10
Ca_TC02047		mRNA		M10
Ca_TC02246		mRNA		M10
Ca_TC02268		mRNA		M10
Ca_TC02318		mRNA		M10
Ca_TC02372		mRNA		M10
Ca_TC02433		mRNA		M10
Ca_TC02804		mRNA		M10
Ca_TC03484		mRNA		M10
Ca_TC03660		mRNA		M10
Ca_TC03745		mRNA		M10
Ca_TC03760		mRNA		M10
Ca_TC04001		mRNA		M10
Ca_TC04137		mRNA		M10
Ca_TC04204		mRNA		M10
Ca_TC04236		mRNA		M10
Ca_TC04247		mRNA		M10
Ca_TC04339		mRNA		M10
Ca_TC04388		mRNA		M10
Ca_TC04451		mRNA		M10
Ca_TC04852		mRNA		M10
Ca_TC04863	C2C2-YABBY	mRNA		M10
Ca_TC04999	MADS	mRNA		M10
Ca_TC05230		mRNA		M10
Ca_TC05356		mRNA		M10
Ca_TC05515		mRNA		M10
Ca_TC05554		mRNA		M10
Ca_TC05776		mRNA		M10
Ca_TC05854			lncRNA	M10
Ca_TC05879		mRNA		M10
Ca_TC06338		mRNA		M10
Ca_TC06427		mRNA		M10
Ca_TC06433		mRNA		M10
Ca_TC06495			lncRNA	M10
Ca_TC06788		mRNA		M10
Ca_TC07068		mRNA		M10
Ca_TC07528		mRNA		M10
Ca_TC07578		mRNA		M10
Ca_TC08139		mRNA		M10
Ca_TC08320		mRNA		M10
Ca_TC08445		mRNA		M10
Ca_TC08603		mRNA		M10
Ca_TC08669		mRNA		M10
Ca_TC08780		mRNA		M10
Ca_TC08826		mRNA		M10
Ca_TC09358		mRNA		M10
Ca_TC09366		mRNA		M10
Ca_TC09486		mRNA		M10
Ca_TC09491		mRNA		M10
Ca_TC09699		mRNA		M10
Ca_TC09914		mRNA		M10
Ca_TC09977		mRNA		M10
Ca_TC10077			lncRNA	M10
Ca_TC10078		mRNA		M10
Ca_TC10131		mRNA		M10
Ca_TC10159		mRNA		M10
Ca_TC10177		mRNA		M10
Ca_TC10492		mRNA		M10
Ca_TC10493		mRNA		M10
Ca_TC10600		mRNA		M10
Ca_TC11009		mRNA		M10
Ca_TC11013		mRNA		M10
Ca_TC11108		mRNA		M10
Ca_TC11156		mRNA		M10
Ca_TC11404		mRNA		M10
Ca_TC11715		mRNA		M10
Ca_TC11835		mRNA		M10
Ca_TC11845		mRNA		M10
Ca_TC11926		mRNA		M10
Ca_TC12348		mRNA		M10
Ca_TC12529		mRNA		M10
Ca_TC12777		mRNA		M10
Ca_TC12903		mRNA		M10
Ca_TC12910	C2C2-GATA	mRNA		M10
Ca_TC12916		mRNA		M10
Ca_TC13000		mRNA		M10
Ca_TC13003		mRNA		M10
Ca_TC13022		mRNA		M10
Ca_TC13528		mRNA		M10
Ca_TC13592		mRNA		M10
Ca_TC13611		mRNA		M10
Ca_TC13877			lncRNA	M10
Ca_TC14011		mRNA		M10
Ca_TC14075		mRNA		M10
Ca_TC14098		mRNA		M10
Ca_TC14504		mRNA		M10
Ca_TC14802		mRNA		M10
Ca_TC15065		mRNA		M10
Ca_TC15079			lncRNA	M10
Ca_TC15415		mRNA		M10
Ca_TC15687		mRNA		M10
Ca_TC15696	C2C2-GATA	mRNA		M10
Ca_TC15715		mRNA		M10
Ca_TC15798		mRNA		M10
Ca_TC15848		mRNA		M10
Ca_TC15969		mRNA		M10
Ca_TC16169		mRNA		M10
Ca_TC16214		mRNA		M10
Ca_TC16288		mRNA		M10
Ca_TC16374		mRNA		M10
Ca_TC16540	FHA	mRNA		M10
Ca_TC16541		mRNA		M10
Ca_TC16614		mRNA		M10
Ca_TC16675		mRNA		M10
Ca_TC16764		mRNA		M10
Ca_TC17136			lncRNA	M10
Ca_TC17374	CCAAT	mRNA		M10
Ca_TC17427		mRNA		M10
Ca_TC17457		mRNA		M10
Ca_TC17518		mRNA		M10
Ca_TC17603		mRNA		M10
Ca_TC17647		mRNA		M10
Ca_TC17936		mRNA		M10
Ca_TC17937		mRNA		M10
Ca_TC17966		mRNA		M10
Ca_TC17978		mRNA		M10
Ca_TC18159		mRNA		M10
Ca_TC18182		mRNA		M10
Ca_TC18264	CCAAT	mRNA		M10
Ca_TC18353		mRNA		M10
Ca_TC18362		mRNA		M10
Ca_TC18409		mRNA		M10
Ca_TC18588		mRNA		M10
Ca_TC18824		mRNA		M10
Ca_TC19175		mRNA		M10
Ca_TC19207		mRNA		M10
Ca_TC19208		mRNA		M10
Ca_TC19379		mRNA		M10
Ca_TC19889		mRNA		M10
Ca_TC19901		mRNA		M10
Ca_TC19962		mRNA		M10
Ca_TC19996		mRNA		M10
Ca_TC20036	LOB	mRNA		M10
Ca_TC20185		mRNA		M10
Ca_TC20212		mRNA		M10
Ca_TC20213		mRNA		M10
Ca_TC20327		mRNA		M10
Ca_TC20368		mRNA		M10
Ca_TC20452		mRNA		M10
Ca_TC20549		mRNA		M10
Ca_TC20577		mRNA		M10
Ca_TC20804		mRNA		M10
Ca_TC20966		mRNA		M10
Ca_TC21195		mRNA		M10
Ca_TC21413		mRNA		M10
Ca_TC21616		mRNA		M10
Ca_TC21755		mRNA		M10
Ca_TC21756		mRNA		M10
Ca_TC21766		mRNA		M10
Ca_TC21813		mRNA		M10
Ca_TC21820		mRNA		M10
Ca_TC21934		mRNA		M10
Ca_TC22214		mRNA		M10
Ca_TC22309		mRNA		M10
Ca_TC22472		mRNA		M10
Ca_TC22499		mRNA		M10
Ca_TC22717		mRNA		M10
Ca_TC22796		mRNA		M10
Ca_TC22798		mRNA		M10
Ca_TC22856		mRNA		M10
Ca_TC23150		mRNA		M10
Ca_TC23166		mRNA		M10
Ca_TC23385		mRNA		M10
Ca_TC23575		mRNA		M10
Ca_TC23620		mRNA		M10
Ca_TC23776		mRNA		M10
Ca_TC23870		mRNA		M10
Ca_TC23944		mRNA		M10
Ca_TC23953		mRNA		M10
Ca_TC24019		mRNA		M10
Ca_TC24026		mRNA		M10
Ca_TC24276		mRNA		M10
Ca_TC24672		mRNA		M10
Ca_TC24730		mRNA		M10
Ca_TC24864		mRNA		M10
Ca_TC24894		mRNA		M10
Ca_TC25138		mRNA		M10
Ca_TC25233		mRNA		M10
Ca_TC25295		mRNA		M10
Ca_TC25530		mRNA		M10
Ca_TC25992		mRNA		M10
Ca_TC26135		mRNA		M10
Ca_TC26162		mRNA		M10
Ca_TC26407		mRNA		M10
Ca_TC26552	LOB	mRNA		M10
Ca_TC26569		mRNA		M10
Ca_TC26616		mRNA		M10
Ca_TC26633		mRNA		M10
Ca_TC26644		mRNA		M10
Ca_TC26681		mRNA		M10
Ca_TC26686		mRNA		M10
Ca_TC26742		mRNA		M10
Ca_TC26818		mRNA		M10
Ca_TC26830		mRNA		M10
Ca_TC27060		mRNA		M10
Ca_TC27300	HB	mRNA		M10
Ca_TC27460		mRNA		M10
Ca_TC27517		mRNA		M10
Ca_TC27575		mRNA		M10
Ca_TC27648		mRNA		M10
Ca_TC27666		mRNA		M10
Ca_TC27682			lncRNA	M10
Ca_TC27683		mRNA		M10
Ca_TC27734		mRNA		M10
Ca_TC28014		mRNA		M10
Ca_TC28151		mRNA		M10
Ca_TC28237		mRNA		M10
Ca_TC28313			lncRNA	M10
Ca_TC28318		mRNA		M10
Ca_TC28350		mRNA		M10
Ca_TC28703		mRNA		M10
Ca_TC28757		mRNA		M10
Ca_TC29010		mRNA		M10
Ca_TC29240		mRNA		M10
Ca_TC29241		mRNA		M10
Ca_TC29242		mRNA		M10
Ca_TC29245		mRNA		M10
Ca_TC29351		mRNA		M10
Ca_TC29537		mRNA		M10
Ca_TC29634		mRNA		M10
Ca_TC29660		mRNA		M10
Ca_TC29682		mRNA		M10
Ca_TC29692	WRKY	mRNA		M10
Ca_TC29791		mRNA		M10
Ca_TC29889		mRNA		M10
Ca_TC30009		mRNA		M10
Ca_TC30109			lncRNA	M10
Ca_TC30131		mRNA		M10
Ca_TC30444		mRNA		M10
Ca_TC30606		mRNA		M10
Ca_TC30654		mRNA		M10
Ca_TC31327			lncRNA	M10
Ca_TC31744		mRNA		M10
Ca_TC32559		mRNA		M10
Ca_TC33651		mRNA		M10
Ca_TC36694		mRNA		M10
Ca_TC37781		mRNA		M10
Ca_TC38067		mRNA		M10
Ca_TC00039		mRNA		M11
Ca_TC00129		mRNA		M11
Ca_TC00131		mRNA		M11
Ca_TC00262		mRNA		M11
Ca_TC00315		mRNA		M11
Ca_TC00347		mRNA		M11
Ca_TC00477		mRNA		M11
Ca_TC00542		mRNA		M11
Ca_TC00646		mRNA		M11
Ca_TC01077		mRNA		M11
Ca_TC01153	AP2-EREBP	mRNA		M11
Ca_TC01188		mRNA		M11
Ca_TC01473		mRNA		M11
Ca_TC01640		mRNA		M11
Ca_TC01993		mRNA		M11
Ca_TC02065		mRNA		M11
Ca_TC02099		mRNA		M11
Ca_TC02613		mRNA		M11
Ca_TC02714		mRNA		M11
Ca_TC03159		mRNA		M11
Ca_TC03617		mRNA		M11
Ca_TC03779		mRNA		M11
Ca_TC04037		mRNA		M11
Ca_TC04113		mRNA		M11
Ca_TC04246		mRNA		M11
Ca_TC04275		mRNA		M11
Ca_TC04389		mRNA		M11
Ca_TC04435		mRNA		M11
Ca_TC04468		mRNA		M11
Ca_TC04666	MADS	mRNA		M11
Ca_TC04734		mRNA		M11
Ca_TC04735		mRNA		M11
Ca_TC04749		mRNA		M11
Ca_TC04771		mRNA		M11
Ca_TC04806		mRNA		M11
Ca_TC04912		mRNA		M11
Ca_TC05068		mRNA		M11
Ca_TC05522		mRNA		M11
Ca_TC05678		mRNA		M11
Ca_TC05722		mRNA		M11
Ca_TC05817		mRNA		M11
Ca_TC06200		mRNA		M11
Ca_TC06264		mRNA		M11
Ca_TC06272		mRNA		M11
Ca_TC06431		mRNA		M11
Ca_TC06522		mRNA		M11
Ca_TC06524		mRNA		M11
Ca_TC06678		mRNA		M11
Ca_TC06849		mRNA		M11
Ca_TC06859		mRNA		M11
Ca_TC07354		mRNA		M11
Ca_TC07417		mRNA		M11
Ca_TC07432		mRNA		M11
Ca_TC07579		mRNA		M11
Ca_TC07982		mRNA		M11
Ca_TC07989		mRNA		M11
Ca_TC08014		mRNA		M11
Ca_TC08089		mRNA		M11
Ca_TC08249		mRNA		M11
Ca_TC08277		mRNA		M11
Ca_TC08352		mRNA		M11
Ca_TC08441		mRNA		M11
Ca_TC08537		mRNA		M11
Ca_TC08630	C2H2	mRNA		M11
Ca_TC08898		mRNA		M11
Ca_TC09061		mRNA		M11
Ca_TC09233		mRNA		M11
Ca_TC09296		mRNA		M11
Ca_TC09533		mRNA		M11
Ca_TC09633		mRNA		M11
Ca_TC09635		mRNA		M11
Ca_TC09689		mRNA		M11
Ca_TC09694		mRNA		M11
Ca_TC09700		mRNA		M11
Ca_TC09804		mRNA		M11
Ca_TC09840		mRNA		M11
Ca_TC10126		mRNA		M11
Ca_TC10135		mRNA		M11
Ca_TC10227		mRNA		M11
Ca_TC10440		mRNA		M11
Ca_TC10512		mRNA		M11
Ca_TC10536		mRNA		M11
Ca_TC10586		mRNA		M11
Ca_TC10774		mRNA		M11
Ca_TC10796		mRNA		M11
Ca_TC11098		mRNA		M11
Ca_TC11138		mRNA		M11
Ca_TC11198		mRNA		M11
Ca_TC11226		mRNA		M11
Ca_TC11338		mRNA		M11
Ca_TC11400		mRNA		M11
Ca_TC11526		mRNA		M11
Ca_TC11673		mRNA		M11
Ca_TC11779		mRNA		M11
Ca_TC11828		mRNA		M11
Ca_TC12064		mRNA		M11
Ca_TC12288		mRNA		M11
Ca_TC12309		mRNA		M11
Ca_TC12403		mRNA		M11
Ca_TC12422		mRNA		M11
Ca_TC12607		mRNA		M11
Ca_TC12608		mRNA		M11
Ca_TC12633		mRNA		M11
Ca_TC12692		mRNA		M11
Ca_TC12952		mRNA		M11
Ca_TC13013		mRNA		M11
Ca_TC13126		mRNA		M11
Ca_TC13683		mRNA		M11
Ca_TC13777		mRNA		M11
Ca_TC13851		mRNA		M11
Ca_TC13985		mRNA		M11
Ca_TC14128		mRNA		M11
Ca_TC14568		mRNA		M11
Ca_TC14569		mRNA		M11
Ca_TC14655		mRNA		M11
Ca_TC14937		mRNA		M11
Ca_TC15006		mRNA		M11
Ca_TC15262		mRNA		M11
Ca_TC15313		mRNA		M11
Ca_TC15371		mRNA		M11
Ca_TC15524		mRNA		M11
Ca_TC15538		mRNA		M11
Ca_TC15539		mRNA		M11
Ca_TC15544		mRNA		M11
Ca_TC15601		mRNA		M11
Ca_TC15616		mRNA		M11
Ca_TC15642		mRNA		M11
Ca_TC15786		mRNA		M11
Ca_TC15830		mRNA		M11
Ca_TC15834		mRNA		M11
Ca_TC15893		mRNA		M11
Ca_TC16020		mRNA		M11
Ca_TC16053		mRNA		M11
Ca_TC16187		mRNA		M11
Ca_TC16202		mRNA		M11
Ca_TC16398		mRNA		M11
Ca_TC16502		mRNA		M11
Ca_TC16616		mRNA		M11
Ca_TC16676		mRNA		M11
Ca_TC16713		mRNA		M11
Ca_TC17024		mRNA		M11
Ca_TC17105		mRNA		M11
Ca_TC17150		mRNA		M11
Ca_TC17167		mRNA		M11
Ca_TC17281		mRNA		M11
Ca_TC17525		mRNA		M11
Ca_TC17702		mRNA		M11
Ca_TC17709		mRNA		M11
Ca_TC17931		mRNA		M11
Ca_TC17972		mRNA		M11
Ca_TC17990		mRNA		M11
Ca_TC18073		mRNA		M11
Ca_TC18102		mRNA		M11
Ca_TC18163		mRNA		M11
Ca_TC18289		mRNA		M11
Ca_TC18326		mRNA		M11
Ca_TC18363		mRNA		M11
Ca_TC18431		mRNA		M11
Ca_TC18514		mRNA		M11
Ca_TC18609		mRNA		M11
Ca_TC18658		mRNA		M11
Ca_TC18741		mRNA		M11
Ca_TC18800		mRNA		M11
Ca_TC18815		mRNA		M11
Ca_TC19099		mRNA		M11
Ca_TC19101		mRNA		M11
Ca_TC19201		mRNA		M11
Ca_TC19232		mRNA		M11
Ca_TC19344		mRNA		M11
Ca_TC19345		mRNA		M11
Ca_TC19357	NAC	mRNA		M11
Ca_TC19401		mRNA		M11
Ca_TC19532		mRNA		M11
Ca_TC19551		mRNA		M11
Ca_TC19705		mRNA		M11
Ca_TC19718		mRNA		M11
Ca_TC19983		mRNA		M11
Ca_TC20307		mRNA		M11
Ca_TC20340		mRNA		M11
Ca_TC20753		mRNA		M11
Ca_TC20986		mRNA		M11
Ca_TC21008		mRNA		M11
Ca_TC21024		mRNA		M11
Ca_TC21126		mRNA		M11
Ca_TC21231		mRNA		M11
Ca_TC21245		mRNA		M11
Ca_TC21335	TPR	mRNA		M11
Ca_TC21396		mRNA		M11
Ca_TC21495		mRNA		M11
Ca_TC21529		mRNA		M11
Ca_TC21654		mRNA		M11
Ca_TC21680		mRNA		M11
Ca_TC21709		mRNA		M11
Ca_TC21866		mRNA		M11
Ca_TC21891		mRNA		M11
Ca_TC22064		mRNA		M11
Ca_TC22124		mRNA		M11
Ca_TC22175		mRNA		M11
Ca_TC22471		mRNA		M11
Ca_TC22492		mRNA		M11
Ca_TC22603		mRNA		M11
Ca_TC22636		mRNA		M11
Ca_TC22743		mRNA		M11
Ca_TC22812		mRNA		M11
Ca_TC22833		mRNA		M11
Ca_TC22946		mRNA		M11
Ca_TC22983		mRNA		M11
Ca_TC23181		mRNA		M11
Ca_TC23182		mRNA		M11
Ca_TC23327		mRNA		M11
Ca_TC23351		mRNA		M11
Ca_TC23479		mRNA		M11
Ca_TC23815		mRNA		M11
Ca_TC23829		mRNA		M11
Ca_TC23860		mRNA		M11
Ca_TC23971		mRNA		M11
Ca_TC24244		mRNA		M11
Ca_TC24247		mRNA		M11
Ca_TC24305		mRNA		M11
Ca_TC24411		mRNA		M11
Ca_TC24579		mRNA		M11
Ca_TC24687		mRNA		M11
Ca_TC24953		mRNA		M11
Ca_TC25268		mRNA		M11
Ca_TC25544		mRNA		M11
Ca_TC25583		mRNA		M11
Ca_TC25666		mRNA		M11
Ca_TC26053			lncRNA	M11
Ca_TC26092		mRNA		M11
Ca_TC26428		mRNA		M11
Ca_TC26762		mRNA		M11
Ca_TC26946		mRNA		M11
Ca_TC27035		mRNA		M11
Ca_TC27057		mRNA		M11
Ca_TC27212		mRNA		M11
Ca_TC27251		mRNA		M11
Ca_TC27605		mRNA		M11
Ca_TC27695		mRNA		M11
Ca_TC27716		mRNA		M11
Ca_TC27748		mRNA		M11
Ca_TC27908		mRNA		M11
Ca_TC27937		mRNA		M11
Ca_TC28026		mRNA		M11
Ca_TC28175		mRNA		M11
Ca_TC28296		mRNA		M11
Ca_TC28317		mRNA		M11
Ca_TC28579		mRNA		M11
Ca_TC29063		mRNA		M11
Ca_TC29071		mRNA		M11
Ca_TC29211	MYB	mRNA		M11
Ca_TC29376		mRNA		M11
Ca_TC29441		mRNA		M11
Ca_TC30429		mRNA		M11
Ca_TC30431		mRNA		M11
Ca_TC30678		mRNA		M11
Ca_TC30954		mRNA		M11
Ca_TC31341		mRNA		M11
Ca_TC31359			lncRNA	M11
Ca_TC31402		mRNA		M11
Ca_TC31491		mRNA		M11
Ca_TC32297		mRNA		M11
Ca_TC32429		mRNA		M11
Ca_TC32691	TPR	mRNA		M11
Ca_TC33542		mRNA		M11
Ca_TC34428		mRNA		M11
Ca_TC34956		mRNA		M11
Ca_TC35265		mRNA		M11
Ca_TC37016		mRNA		M11
Ca_TC37902		mRNA		M11
Ca_TC38637		mRNA		M11
Ca_TC00015		mRNA		M12
Ca_TC00130		mRNA		M12
Ca_TC00139		mRNA		M12
Ca_TC00206		mRNA		M12
Ca_TC00306		mRNA		M12
Ca_TC00343		mRNA		M12
Ca_TC00344		mRNA		M12
Ca_TC00384		mRNA		M12
Ca_TC00464		mRNA		M12
Ca_TC00473		mRNA		M12
Ca_TC00476		mRNA		M12
Ca_TC00514		mRNA		M12
Ca_TC00526		mRNA		M12
Ca_TC00554		mRNA		M12
Ca_TC00643		mRNA		M12
Ca_TC00865		mRNA		M12
Ca_TC00917		mRNA		M12
Ca_TC01043		mRNA		M12
Ca_TC01049		mRNA		M12
Ca_TC01114	bHLH	mRNA		M12
Ca_TC01187		mRNA		M12
Ca_TC01427		mRNA		M12
Ca_TC01486		mRNA		M12
Ca_TC01516		mRNA		M12
Ca_TC01602		mRNA		M12
Ca_TC01641		mRNA		M12
Ca_TC01657	bZIP	mRNA		M12
Ca_TC01679		mRNA		M12
Ca_TC01685		mRNA		M12
Ca_TC01807		mRNA		M12
Ca_TC01815	MYB-related	mRNA		M12
Ca_TC01846	MYB	mRNA		M12
Ca_TC02017		mRNA		M12
Ca_TC02023		mRNA		M12
Ca_TC02039		mRNA		M12
Ca_TC02146		mRNA		M12
Ca_TC02147		mRNA		M12
Ca_TC02210		mRNA		M12
Ca_TC02217		mRNA		M12
Ca_TC02222		mRNA		M12
Ca_TC02417		mRNA		M12
Ca_TC02445		mRNA		M12
Ca_TC02583		mRNA		M12
Ca_TC02593		mRNA		M12
Ca_TC02668		mRNA		M12
Ca_TC02682		mRNA		M12
Ca_TC02683		mRNA		M12
Ca_TC02797		mRNA		M12
Ca_TC02932		mRNA		M12
Ca_TC03151			lncRNA	M12
Ca_TC03166		mRNA		M12
Ca_TC03460		mRNA		M12
Ca_TC03530		mRNA		M12
Ca_TC03531		mRNA		M12
Ca_TC03618		mRNA		M12
Ca_TC03645	bZIP	mRNA		M12
Ca_TC03671		mRNA		M12
Ca_TC03740		mRNA		M12
Ca_TC03800		mRNA		M12
Ca_TC03846	MYB	mRNA		M12
Ca_TC03847	MYB-related	mRNA		M12
Ca_TC03903		mRNA		M12
Ca_TC03947		mRNA		M12
Ca_TC03956		mRNA		M12
Ca_TC03957		mRNA		M12
Ca_TC03958		mRNA		M12
Ca_TC03983	zf-HD	mRNA		M12
Ca_TC03984			lncRNA	M12
Ca_TC03985	zf-HD	mRNA		M12
Ca_TC04002	MYB	mRNA		M12
Ca_TC04009		mRNA		M12
Ca_TC04017		mRNA		M12
Ca_TC04047		mRNA		M12
Ca_TC04125		mRNA		M12
Ca_TC04169		mRNA		M12
Ca_TC04170			lncRNA	M12
Ca_TC04268		mRNA		M12
Ca_TC04334		mRNA		M12
Ca_TC04385		mRNA		M12
Ca_TC04561		mRNA		M12
Ca_TC04586		mRNA		M12
Ca_TC04612	bHLH	mRNA		M12
Ca_TC04633		mRNA		M12
Ca_TC04702		mRNA		M12
Ca_TC04738		mRNA		M12
Ca_TC04770		mRNA		M12
Ca_TC05072		mRNA		M12
Ca_TC05084		mRNA		M12
Ca_TC05092		mRNA		M12
Ca_TC05484		mRNA		M12
Ca_TC05565		mRNA		M12
Ca_TC05711		mRNA		M12
Ca_TC05805		mRNA		M12
Ca_TC05806		mRNA		M12
Ca_TC05920		mRNA		M12
Ca_TC05929		mRNA		M12
Ca_TC05931		mRNA		M12
Ca_TC05997			lncRNA	M12
Ca_TC06055		mRNA		M12
Ca_TC06197		mRNA		M12
Ca_TC06215		mRNA		M12
Ca_TC06261		mRNA		M12
Ca_TC06392	MYB-related	mRNA		M12
Ca_TC06393	MYB	mRNA		M12
Ca_TC06534		mRNA		M12
Ca_TC06749		mRNA		M12
Ca_TC06850		mRNA		M12
Ca_TC06981		mRNA		M12
Ca_TC07094	MYB-related	mRNA		M12
Ca_TC07267		mRNA		M12
Ca_TC07364		mRNA		M12
Ca_TC07418	MADS	mRNA		M12
Ca_TC07459		mRNA		M12
Ca_TC07475	LIM	mRNA		M12
Ca_TC07476		mRNA		M12
Ca_TC07480		mRNA		M12
Ca_TC07616		mRNA		M12
Ca_TC07733		mRNA		M12
Ca_TC07834		mRNA		M12
Ca_TC07994		mRNA		M12
Ca_TC08013			lncRNA	M12
Ca_TC08029		mRNA		M12
Ca_TC08171		mRNA		M12
Ca_TC08172		mRNA		M12
Ca_TC08204		mRNA		M12
Ca_TC08679		mRNA		M12
Ca_TC08731		mRNA		M12
Ca_TC08868		mRNA		M12
Ca_TC08870		mRNA		M12
Ca_TC08907		mRNA		M12
Ca_TC08981		mRNA		M12
Ca_TC09015		mRNA		M12
Ca_TC09035		mRNA		M12
Ca_TC09096		mRNA		M12
Ca_TC09097		mRNA		M12
Ca_TC09171		mRNA		M12
Ca_TC09176		mRNA		M12
Ca_TC09195		mRNA		M12
Ca_TC09199		mRNA		M12
Ca_TC09215		mRNA		M12
Ca_TC09351		mRNA		M12
Ca_TC09352		mRNA		M12
Ca_TC09365		mRNA		M12
Ca_TC09405		mRNA		M12
Ca_TC09418		mRNA		M12
Ca_TC09582		mRNA		M12
Ca_TC09631		mRNA		M12
Ca_TC09658		mRNA		M12
Ca_TC09663		mRNA		M12
Ca_TC09716	AUX/IAA	mRNA		M12
Ca_TC09822		mRNA		M12
Ca_TC09906			lncRNA	M12
Ca_TC09907		mRNA		M12
Ca_TC10068		mRNA		M12
Ca_TC10116		mRNA		M12
Ca_TC10137		mRNA		M12
Ca_TC10202		mRNA		M12
Ca_TC10264		mRNA		M12
Ca_TC10265		mRNA		M12
Ca_TC10279		mRNA		M12
Ca_TC10287		mRNA		M12
Ca_TC10377		mRNA		M12
Ca_TC10402		mRNA		M12
Ca_TC10403		mRNA		M12
Ca_TC10441		mRNA		M12
Ca_TC10472		mRNA		M12
Ca_TC10491		mRNA		M12
Ca_TC10644		mRNA		M12
Ca_TC10654		mRNA		M12
Ca_TC10798		mRNA		M12
Ca_TC10944		mRNA		M12
Ca_TC10946			lncRNA	M12
Ca_TC10951		mRNA		M12
Ca_TC10983			lncRNA	M12
Ca_TC11071		mRNA		M12
Ca_TC11142		mRNA		M12
Ca_TC11202	TCP	mRNA		M12
Ca_TC11205		mRNA		M12
Ca_TC11236		mRNA		M12
Ca_TC11315	LIM	mRNA		M12
Ca_TC11372		mRNA		M12
Ca_TC11399		mRNA		M12
Ca_TC11494		mRNA		M12
Ca_TC11535		mRNA		M12
Ca_TC11566		mRNA		M12
Ca_TC11817		mRNA		M12
Ca_TC11818		mRNA		M12
Ca_TC11852		mRNA		M12
Ca_TC11920			lncRNA	M12
Ca_TC11952		mRNA		M12
Ca_TC12032		mRNA		M12
Ca_TC12061		mRNA		M12
Ca_TC12133		mRNA		M12
Ca_TC12215		mRNA		M12
Ca_TC12251		mRNA		M12
Ca_TC12263		mRNA		M12
Ca_TC12310		mRNA		M12
Ca_TC12323		mRNA		M12
Ca_TC12342		mRNA		M12
Ca_TC12632		mRNA		M12
Ca_TC12705		mRNA		M12
Ca_TC12797	MADS	mRNA		M12
Ca_TC12816		mRNA		M12
Ca_TC12835		mRNA		M12
Ca_TC12950		mRNA		M12
Ca_TC13029		mRNA		M12
Ca_TC13048		mRNA		M12
Ca_TC13282	WRKY	mRNA		M12
Ca_TC13495		mRNA		M12
Ca_TC13588		mRNA		M12
Ca_TC13834		mRNA		M12
Ca_TC13850		mRNA		M12
Ca_TC13921		mRNA		M12
Ca_TC13981	bZIP	mRNA		M12
Ca_TC14631	MYB	mRNA		M12
Ca_TC14698		mRNA		M12
Ca_TC14830		mRNA		M12
Ca_TC14831		mRNA		M12
Ca_TC14850	GNAT	mRNA		M12
Ca_TC14881		mRNA		M12
Ca_TC14921		mRNA		M12
Ca_TC14991		mRNA		M12
Ca_TC14992		mRNA		M12
Ca_TC15056		mRNA		M12
Ca_TC15059		mRNA		M12
Ca_TC15068		mRNA		M12
Ca_TC15105		mRNA		M12
Ca_TC15109		mRNA		M12
Ca_TC15198		mRNA		M12
Ca_TC15234		mRNA		M12
Ca_TC15310		mRNA		M12
Ca_TC15351			lncRNA	M12
Ca_TC15360		mRNA		M12
Ca_TC15537		mRNA		M12
Ca_TC15541	MADS	mRNA		M12
Ca_TC15593	MYB	mRNA		M12
Ca_TC15788		mRNA		M12
Ca_TC15796		mRNA		M12
Ca_TC15797		mRNA		M12
Ca_TC15986		mRNA		M12
Ca_TC16003	RWP-RK	mRNA		M12
Ca_TC16017		mRNA		M12
Ca_TC16042			lncRNA	M12
Ca_TC16079		mRNA		M12
Ca_TC16084		mRNA		M12
Ca_TC16110		mRNA		M12
Ca_TC16203		mRNA		M12
Ca_TC16324		mRNA		M12
Ca_TC16369		mRNA		M12
Ca_TC16539		mRNA		M12
Ca_TC16809		mRNA		M12
Ca_TC16813			lncRNA	M12
Ca_TC16903	TPR	mRNA		M12
Ca_TC16986	MADS	mRNA		M12
Ca_TC17069		mRNA		M12
Ca_TC17226		mRNA		M12
Ca_TC17296		mRNA		M12
Ca_TC17308		mRNA		M12
Ca_TC17354		mRNA		M12
Ca_TC17483		mRNA		M12
Ca_TC17684		mRNA		M12
Ca_TC17740		mRNA		M12
Ca_TC17786		mRNA		M12
Ca_TC17816		mRNA		M12
Ca_TC17863		mRNA		M12
Ca_TC17926		mRNA		M12
Ca_TC18009		mRNA		M12
Ca_TC18051		mRNA		M12
Ca_TC18108	LIM	mRNA		M12
Ca_TC18123		mRNA		M12
Ca_TC18151		mRNA		M12
Ca_TC18157	bHLH	mRNA		M12
Ca_TC18290			lncRNA	M12
Ca_TC18418		mRNA		M12
Ca_TC18504		mRNA		M12
Ca_TC18569		mRNA		M12
Ca_TC18606		mRNA		M12
Ca_TC18740		mRNA		M12
Ca_TC18866		mRNA		M12
Ca_TC18960		mRNA		M12
Ca_TC18968		mRNA		M12
Ca_TC19001		mRNA		M12
Ca_TC19142		mRNA		M12
Ca_TC19227		mRNA		M12
Ca_TC19263		mRNA		M12
Ca_TC19383		mRNA		M12
Ca_TC19407		mRNA		M12
Ca_TC19413		mRNA		M12
Ca_TC19434		mRNA		M12
Ca_TC19567		mRNA		M12
Ca_TC19741		mRNA		M12
Ca_TC19809		mRNA		M12
Ca_TC19811		mRNA		M12
Ca_TC19817		mRNA		M12
Ca_TC19819		mRNA		M12
Ca_TC20003		mRNA		M12
Ca_TC20462		mRNA		M12
Ca_TC20711		mRNA		M12
Ca_TC20724			lncRNA	M12
Ca_TC20919		mRNA		M12
Ca_TC21093		mRNA		M12
Ca_TC21274			lncRNA	M12
Ca_TC21383		mRNA		M12
Ca_TC21492	AP2-EREBP	mRNA		M12
Ca_TC21548		mRNA		M12
Ca_TC21633		mRNA		M12
Ca_TC21768		mRNA		M12
Ca_TC21859		mRNA		M12
Ca_TC21860		mRNA		M12
Ca_TC21906		mRNA		M12
Ca_TC21917		mRNA		M12
Ca_TC21955		mRNA		M12
Ca_TC22060		mRNA		M12
Ca_TC22146		mRNA		M12
Ca_TC22158		mRNA		M12
Ca_TC22297		mRNA		M12
Ca_TC22328		mRNA		M12
Ca_TC22384			lncRNA	M12
Ca_TC22486		mRNA		M12
Ca_TC22585		mRNA		M12
Ca_TC22623		mRNA		M12
Ca_TC22624		mRNA		M12
Ca_TC22780		mRNA		M12
Ca_TC22782		mRNA		M12
Ca_TC22783		mRNA		M12
Ca_TC22928		mRNA		M12
Ca_TC22961			lncRNA	M12
Ca_TC22984		mRNA		M12
Ca_TC23013		mRNA		M12
Ca_TC23115		mRNA		M12
Ca_TC23219		mRNA		M12
Ca_TC23305		mRNA		M12
Ca_TC23316		mRNA		M12
Ca_TC23340		mRNA		M12
Ca_TC23395	TPR	mRNA		M12
Ca_TC23517		mRNA		M12
Ca_TC23552		mRNA		M12
Ca_TC23710	ABI3VP1	mRNA		M12
Ca_TC23853		mRNA		M12
Ca_TC24015		mRNA		M12
Ca_TC24148		mRNA		M12
Ca_TC24172		mRNA		M12
Ca_TC24248		mRNA		M12
Ca_TC24254		mRNA		M12
Ca_TC24282			lncRNA	M12
Ca_TC24315	C2C2-YABBY	mRNA		M12
Ca_TC24317	MADS	mRNA		M12
Ca_TC24335		mRNA		M12
Ca_TC24358		mRNA		M12
Ca_TC24466		mRNA		M12
Ca_TC24481	bHLH	mRNA		M12
Ca_TC24482		mRNA		M12
Ca_TC24676		mRNA		M12
Ca_TC24724		mRNA		M12
Ca_TC24725		mRNA		M12
Ca_TC24948		mRNA		M12
Ca_TC24993		mRNA		M12
Ca_TC25158		mRNA		M12
Ca_TC25425		mRNA		M12
Ca_TC25437	LIM	mRNA		M12
Ca_TC25617		mRNA		M12
Ca_TC25717		mRNA		M12
Ca_TC26022		mRNA		M12
Ca_TC26033		mRNA		M12
Ca_TC26120		mRNA		M12
Ca_TC26191		mRNA		M12
Ca_TC26228		mRNA		M12
Ca_TC26229		mRNA		M12
Ca_TC26258		mRNA		M12
Ca_TC26327		mRNA		M12
Ca_TC26551		mRNA		M12
Ca_TC26595		mRNA		M12
Ca_TC26603		mRNA		M12
Ca_TC26627		mRNA		M12
Ca_TC26628		mRNA		M12
Ca_TC26630		mRNA		M12
Ca_TC26677		mRNA		M12
Ca_TC26929		mRNA		M12
Ca_TC27113		mRNA		M12
Ca_TC27114		mRNA		M12
Ca_TC27146		mRNA		M12
Ca_TC27185		mRNA		M12
Ca_TC27282		mRNA		M12
Ca_TC27374		mRNA		M12
Ca_TC27399		mRNA		M12
Ca_TC27636	NOZZLE	mRNA		M12
Ca_TC27637		mRNA		M12
Ca_TC27652		mRNA		M12
Ca_TC27677		mRNA		M12
Ca_TC27692		mRNA		M12
Ca_TC27747		mRNA		M12
Ca_TC28022		mRNA		M12
Ca_TC28027		mRNA		M12
Ca_TC28042		mRNA		M12
Ca_TC28102		mRNA		M12
Ca_TC28135		mRNA		M12
Ca_TC28198		mRNA		M12
Ca_TC28252		mRNA		M12
Ca_TC28434		mRNA		M12
Ca_TC28478		mRNA		M12
Ca_TC28618		mRNA		M12
Ca_TC28658		mRNA		M12
Ca_TC28693		mRNA		M12
Ca_TC29080		mRNA		M12
Ca_TC29099		mRNA		M12
Ca_TC29182		mRNA		M12
Ca_TC29383		mRNA		M12
Ca_TC29431		mRNA		M12
Ca_TC29624	MYB-related	mRNA		M12
Ca_TC29625	MYB	mRNA		M12
Ca_TC30108		mRNA		M12
Ca_TC30114		mRNA		M12
Ca_TC30175		mRNA		M12
Ca_TC30176		mRNA		M12
Ca_TC30183		mRNA		M12
Ca_TC30193		mRNA		M12
Ca_TC30575	TCP	mRNA		M12
Ca_TC30772		mRNA		M12
Ca_TC30807		mRNA		M12
Ca_TC30928		mRNA		M12
Ca_TC31042		mRNA		M12
Ca_TC31044		mRNA		M12
Ca_TC31145		mRNA		M12
Ca_TC31147		mRNA		M12
Ca_TC31411		mRNA		M12
Ca_TC31412		mRNA		M12
Ca_TC31445	TCP	mRNA		M12
Ca_TC31447			lncRNA	M12
Ca_TC31488		mRNA		M12
Ca_TC31524		mRNA		M12
Ca_TC31698		mRNA		M12
Ca_TC31699		mRNA		M12
Ca_TC31746			lncRNA	M12
Ca_TC31830		mRNA		M12
Ca_TC32326	zf-HD	mRNA		M12
Ca_TC32536		mRNA		M12
Ca_TC32637		mRNA		M12
Ca_TC32759	HMG	mRNA		M12
Ca_TC32821		mRNA		M12
Ca_TC32967			lncRNA	M12
Ca_TC33397		mRNA		M12
Ca_TC33594		mRNA		M12
Ca_TC33629		mRNA		M12
Ca_TC34001		mRNA		M12
Ca_TC34207		mRNA		M12
Ca_TC34326		mRNA		M12
Ca_TC34513		mRNA		M12
Ca_TC35214		mRNA		M12
Ca_TC35221		mRNA		M12
Ca_TC35496		mRNA		M12
Ca_TC35746		mRNA		M12
Ca_TC35760		mRNA		M12
Ca_TC36995		mRNA		M12
Ca_TC37057		mRNA		M12
Ca_TC37682		mRNA		M12
Ca_TC37792			lncRNA	M12
Ca_TC38143		mRNA		M12
Ca_TC38720	AUX/IAA	mRNA		M12
Ca_TC38783		mRNA		M12
Ca_TC00390		mRNA		M13
Ca_TC00424		mRNA		M13
Ca_TC00695		mRNA		M13
Ca_TC01323		mRNA		M13
Ca_TC01496		mRNA		M13
Ca_TC02457		mRNA		M13
Ca_TC02916			lncRNA	M13
Ca_TC03470		mRNA		M13
Ca_TC03631		mRNA		M13
Ca_TC04155		mRNA		M13
Ca_TC04182		mRNA		M13
Ca_TC04353		mRNA		M13
Ca_TC05633		mRNA		M13
Ca_TC05698		mRNA		M13
Ca_TC06674		mRNA		M13
Ca_TC06693		mRNA		M13
Ca_TC06695		mRNA		M13
Ca_TC06996		mRNA		M13
Ca_TC07139		mRNA		M13
Ca_TC07655			lncRNA	M13
Ca_TC07702			lncRNA	M13
Ca_TC07986		mRNA		M13
Ca_TC08248	C3H	mRNA		M13
Ca_TC08738		mRNA		M13
Ca_TC09038		mRNA		M13
Ca_TC09409		mRNA		M13
Ca_TC09630		mRNA		M13
Ca_TC09908		mRNA		M13
Ca_TC10334		mRNA		M13
Ca_TC10404		mRNA		M13
Ca_TC10657		mRNA		M13
Ca_TC10718		mRNA		M13
Ca_TC10937		mRNA		M13
Ca_TC12250			lncRNA	M13
Ca_TC12740		mRNA		M13
Ca_TC12768		mRNA		M13
Ca_TC13223		mRNA		M13
Ca_TC13248		mRNA		M13
Ca_TC13388		mRNA		M13
Ca_TC13410		mRNA		M13
Ca_TC13595		mRNA		M13
Ca_TC13663		mRNA		M13
Ca_TC13743		mRNA		M13
Ca_TC13967		mRNA		M13
Ca_TC14659		mRNA		M13
Ca_TC14812		mRNA		M13
Ca_TC15121		mRNA		M13
Ca_TC15299		mRNA		M13
Ca_TC15526		mRNA		M13
Ca_TC15730		mRNA		M13
Ca_TC15793		mRNA		M13
Ca_TC15824		mRNA		M13
Ca_TC16039			lncRNA	M13
Ca_TC16499		mRNA		M13
Ca_TC17030		mRNA		M13
Ca_TC17128			lncRNA	M13
Ca_TC17335		mRNA		M13
Ca_TC17738		mRNA		M13
Ca_TC18015		mRNA		M13
Ca_TC18030		mRNA		M13
Ca_TC18329			lncRNA	M13
Ca_TC18429		mRNA		M13
Ca_TC18878		mRNA		M13
Ca_TC19026		mRNA		M13
Ca_TC19167			lncRNA	M13
Ca_TC19418		mRNA		M13
Ca_TC19475		mRNA		M13
Ca_TC19684		mRNA		M13
Ca_TC19806		mRNA		M13
Ca_TC19821		mRNA		M13
Ca_TC20666			lncRNA	M13
Ca_TC20688		mRNA		M13
Ca_TC20750		mRNA		M13
Ca_TC21357		mRNA		M13
Ca_TC21567		mRNA		M13
Ca_TC21758		mRNA		M13
Ca_TC22210			lncRNA	M13
Ca_TC22215		mRNA		M13
Ca_TC22333		mRNA		M13
Ca_TC22631		mRNA		M13
Ca_TC22861			lncRNA	M13
Ca_TC23165		mRNA		M13
Ca_TC23454			lncRNA	M13
Ca_TC23496		mRNA		M13
Ca_TC23545			lncRNA	M13
Ca_TC24565		mRNA		M13
Ca_TC24695	SBP	mRNA		M13
Ca_TC24696	SBP	mRNA		M13
Ca_TC24753		mRNA		M13
Ca_TC25349		mRNA		M13
Ca_TC25724		mRNA		M13
Ca_TC25819		mRNA		M13
Ca_TC26458			lncRNA	M13
Ca_TC26694		mRNA		M13
Ca_TC26781		mRNA		M13
Ca_TC27551		mRNA		M13
Ca_TC27776		mRNA		M13
Ca_TC27862		mRNA		M13
Ca_TC27919	Rcd1-like	mRNA		M13
Ca_TC29091			lncRNA	M13
Ca_TC29101			lncRNA	M13
Ca_TC31696		mRNA		M13
Ca_TC32122		mRNA		M13
Ca_TC32186		mRNA		M13
Ca_TC32594			lncRNA	M13
Ca_TC32595		mRNA		M13
Ca_TC32597		mRNA		M13
Ca_TC32875			lncRNA	M13
Ca_TC32902		mRNA		M13
Ca_TC32992		mRNA		M13
Ca_TC33123		mRNA		M13
Ca_TC33178		mRNA		M13
Ca_TC33181		mRNA		M13
Ca_TC33227		mRNA		M13
Ca_TC33318		mRNA		M13
Ca_TC33405		mRNA		M13
Ca_TC33453		mRNA		M13
Ca_TC33536		mRNA		M13
Ca_TC34058		mRNA		M13
Ca_TC34170		mRNA		M13
Ca_TC35202	GRAS	mRNA		M13
Ca_TC35857		mRNA		M13
Ca_TC36784		mRNA		M13
Ca_TC36901		mRNA		M13
Ca_TC37144		mRNA		M13
Ca_TC37412		mRNA		M13
Ca_TC37444		mRNA		M13
Ca_TC37587			lncRNA	M13
Ca_TC37618		mRNA		M13
Ca_TC37727	NAC	mRNA		M13
Ca_TC37782		mRNA		M13
Ca_TC37798			lncRNA	M13
Ca_TC37988		mRNA		M13
Ca_TC38074			lncRNA	M13
Ca_TC38327		mRNA		M13
Ca_TC38351		mRNA		M13
Ca_TC38423		mRNA		M13
Ca_TC38496		mRNA		M13
Ca_TC38613		mRNA		M13
Ca_TC38695		mRNA		M13
Ca_TC00209		mRNA		M14
Ca_TC00224		mRNA		M14
Ca_TC00297		mRNA		M14
Ca_TC00395	SBP	mRNA		M14
Ca_TC00525	MADS	mRNA		M14
Ca_TC00762		mRNA		M14
Ca_TC00830		mRNA		M14
Ca_TC00999		mRNA		M14
Ca_TC01227		mRNA		M14
Ca_TC01246	HB	mRNA		M14
Ca_TC01444		mRNA		M14
Ca_TC01446		mRNA		M14
Ca_TC01587		mRNA		M14
Ca_TC01636		mRNA		M14
Ca_TC01721		mRNA		M14
Ca_TC01735		mRNA		M14
Ca_TC01827	HB	mRNA		M14
Ca_TC01834		mRNA		M14
Ca_TC02100			lncRNA	M14
Ca_TC02446		mRNA		M14
Ca_TC02447		mRNA		M14
Ca_TC02657		mRNA		M14
Ca_TC02787		mRNA		M14
Ca_TC02889		mRNA		M14
Ca_TC03261		mRNA		M14
Ca_TC03598		mRNA		M14
Ca_TC03717		mRNA		M14
Ca_TC03883		mRNA		M14
Ca_TC04000	MYB	mRNA		M14
Ca_TC04039		mRNA		M14
Ca_TC04413		mRNA		M14
Ca_TC04452		mRNA		M14
Ca_TC04861		mRNA		M14
Ca_TC05008		mRNA		M14
Ca_TC05165		mRNA		M14
Ca_TC05248		mRNA		M14
Ca_TC05445		mRNA		M14
Ca_TC05481		mRNA		M14
Ca_TC05548	MYB	mRNA		M14
Ca_TC06021		mRNA		M14
Ca_TC06461	zf-HD	mRNA		M14
Ca_TC06466		mRNA		M14
Ca_TC06576	MADS	mRNA		M14
Ca_TC07436		mRNA		M14
Ca_TC08096		mRNA		M14
Ca_TC08100		mRNA		M14
Ca_TC08565	WRKY	mRNA		M14
Ca_TC08588			lncRNA	M14
Ca_TC08786		mRNA		M14
Ca_TC08823		mRNA		M14
Ca_TC09108	bHLH	mRNA		M14
Ca_TC09332		mRNA		M14
Ca_TC09388		mRNA		M14
Ca_TC09498		mRNA		M14
Ca_TC09777	bHLH	mRNA		M14
Ca_TC09801		mRNA		M14
Ca_TC10218		mRNA		M14
Ca_TC10410		mRNA		M14
Ca_TC10426		mRNA		M14
Ca_TC10427		mRNA		M14
Ca_TC10457		mRNA		M14
Ca_TC10706		mRNA		M14
Ca_TC11035		mRNA		M14
Ca_TC11036		mRNA		M14
Ca_TC11052		mRNA		M14
Ca_TC11224		mRNA		M14
Ca_TC12143		mRNA		M14
Ca_TC12387	bHLH	mRNA		M14
Ca_TC12412			lncRNA	M14
Ca_TC12618		mRNA		M14
Ca_TC12736		mRNA		M14
Ca_TC13119	Trihelix	mRNA		M14
Ca_TC13455		mRNA		M14
Ca_TC13565		mRNA		M14
Ca_TC13628		mRNA		M14
Ca_TC13701		mRNA		M14
[truncated: 11,168 more rows]
