# Supplementary material for: An integrated transcriptome mapping the regulatory network of coding and long non-coding RNAs provides a genomics resource in chickpea
Source: Commun Biol. 2022 Oct 19;5:1106. doi: 10.1038/s42003-022-04083-4 (PMC9581958; doi:10.1038/s42003-022-04083-4)
Supplement: Supplementary file 11 — Supplementary Data 8 [file 42003_2022_4083_MOESM11_ESM.xlsx]

## Sheet: Sheet1
Supplementary Data 8. List of candidate transcripts showing tissue-specific expression located within QTLs associated with different traits.
Transcript ID	TF family	TSI tissue	Transcript type	Description	QTL	Chr	coordinates	Reference
TC36029		20DAP	mRNA	transmembrane nine 1	qSW-1.1	Ca1	363821:1162304	Wang R. et al., 2019
TC00082	C2C2-GATA	5DAP	mRNA	GATA transcription factor 5	qSW-1.1	Ca1	363821:1162304	Wang R. et al., 2019
TC00095		20DAP	mRNA	gibberellin 20 oxidase 2	qSW-1.1	Ca1	363821:1162304	Wang R. et al., 2019
TC00098		20DAP	mRNA	GNS1/SUR4 membrane protein family	qSW-1.1	Ca1	363821:1162304	Wang R. et al., 2019
TC00106		20DAP	mRNA	XS zinc finger domain-containing protein-related	qSW-1.1	Ca1	363821:1162304	Wang R. et al., 2019
TC00474		20DAP	mRNA	transcription factor-related	qSW1.1;100SDW	Ca1	2602506:3650162	Singh et al., 2016
TC00490		20DAP	mRNA	cellulose synthase family protein	qSW1.1;100SDW	Ca1	2602506:3650162	Singh et al., 2016
TC00497	AP2-EREBP	20DAP	mRNA	related to AP2	qSW1.1;100SDW	Ca1	2602506:3650162	Singh et al., 2016
TC00521		20DAP	mRNA	nitrate transporter 1:2	qSW1.1;100SDW	Ca1	2602506:3650162	Singh et al., 2016
TC00522		20DAP	mRNA	Protein of unknown function (DUF1264)	qSW1.1;100SDW	Ca1	2602506:3650162	Singh et al., 2016
TC37135		20DAP	mRNA	multidrug resistance-associated protein 2	100SDW	Ca1	13239546:13378761	Singh et al., 2016
TC34342		20DAP	mRNA	glyoxalase I homolog	CaqSW1.2	Ca1	5537208:5676601	S.Das et al., 2015
TC00961	HB	20DAP	mRNA	homeodomain GLABROUS 11	CaqSW1.1	Ca1	836859:872247	Bajaj et al., 2015
TC01412		20DAP	mRNA	AMP-dependent synthetase and ligase family protein	CaqSW1.3	Ca1	10785548:12228747	Bajaj et al., 2015
TC01465		30DAP	lncRNA		CaqSW1.3	Ca1	10785548:12228747	Bajaj et al., 2015
TC01535		20DAP	mRNA	xyloglucan endotransglucosylase/hydrolase 32	CaqSW1.3	Ca1	10785548:12228747	Bajaj et al., 2015
TC33838		20DAP	mRNA	serine carboxypeptidase-like 48	CaqSW1.3	Ca1	10785548:12228747	Bajaj et al., 2015
TC03150		20DAP	mRNA	P-loop containing nucleoside triphosphate hydrolases superfamily protein	qSW1.3	Ca1	37691837:47290885	Saxena et al., 2014
TC03165		20DAP	mRNA	Plant protein of unknown function (DUF946)	qSW1.3	Ca1	37691837:47290885	Saxena et al., 2014
TC07493		20DAP	mRNA		qSW-3.2	Ca3	22724462:23312509	Wang R. et al., 2019
TC10478		20DAP	mRNA	Protein of unknown function (DUF789)	CaqSW4.2	Ca4	7395192:7672275	Bajaj et al., 2015
TC10911		20DAP	mRNA	F-box and associated interaction domains-containing protein	100SDW	Ca4	13239546:13378761	Singh et al., 2016
TC11029		20DAP	mRNA	PPPDE putative thiol peptidase family protein	100SDW	Ca4	13239546:13378761	Singh et al., 2016
TC11030		20DAP	mRNA	Protein kinase superfamily protein	100SDW	Ca4	13239546:13378761	Singh et al., 2016
TC35237		20DAP	mRNA	N-acetyltransferases; N-acetyltransferases	100SDW	Ca4	13239546:13378761	Singh et al., 2016
TC34749		20DAP	mRNA	cupin family protein	100SDW	Ca4	13239546:13378761	Singh et al., 2016
TC11217		20DAP	mRNA		100SDW	Ca4	13239546:13378761	Singh et al., 2016
TC32840		20DAP	mRNA	Ribosomal protein S3 family protein	qSW-4.1	Ca4	15539515:22196748	Saxena et al., 2014
TC11584		5DAP	lncRNA		qSW-4.1	Ca4	15539515:22196748	Saxena et al., 2014
TC11623		20DAP	mRNA	Protein phosphatase 2A regulatory B subunit family protein	qSW-4.1	Ca4	15539515:22196748	Saxena et al., 2014
TC11734		20DAP	mRNA		qSW-4.1	Ca4	15539515:22196748	Saxena et al., 2014
TC34758		20DAP	mRNA	beta-galactosidase 5	qSW-4.2	Ca4	48194938:48359533	Saxena et al., 2014
TC38531		20DAP	mRNA	Papain family cysteine protease	qSW-4.2	Ca4	48194938:48359533	Saxena et al., 2014
TC37802		20DAP	mRNA	Ribosomal protein L13 family protein	qSW-4.2	Ca4	48194938:48359533	Wang R. et al., 2019;Saxena et al., 2014
TC32934		20DAP	mRNA	Ribosomal protein L13 family protein	qSW4.2	Ca4	42984383:48384848	Wang R. et al., 2019
TC13943		20DAP	mRNA	XH/XS domain-containing protein	qSW-5.1	Ca5		Kujur, A. et al., 2015
TC13961		20DAP	mRNA	Tetratricopeptide repeat (TPR)-like superfamily protein	qSW-5.1	Ca5		Kujur, A. et al., 2015
TC13973		20DAP	mRNA		qSW-5.1	Ca5		Kujur, A. et al., 2015
TC14131		20DAP	mRNA	P-loop containing nucleoside triphosphate hydrolases superfamily protein	qSW-5.1	Ca5		Kujur, A. et al., 2015
TC14173	bZIP	20DAP	mRNA	ABA-responsive element binding protein 3	qSW-5.1	Ca5		Kujur, A. et al., 2015
TC17537		30DAP	lncRNA		CaqSW6.1	Ca6	839044:1324148	Bajaj et al., 2015
TC36876		20DAP	mRNA	sec7 domain-containing protein	CaqSW6.1	Ca6	839044:1324148	Bajaj et al., 2015
TC33510		30DAP	mRNA	ADP/ATP carrier 3	qSW-6.1	Ca6	21497337:21716470	Saxena et al., 2014
TC35766		20DAP	mRNA	actin-related protein 4	qSW-6.1	Ca6	21497337:21716470	Saxena et al., 2014
TC20113		5DAP	mRNA	cytochrome P450, family 707, subfamily A, polypeptide 2	qSW-6.1	Ca6	21497337:21716470	Saxena et al., 2014
TC37091		20DAP	mRNA	Enolase	qSW-6.1	Ca6	21497337:21716470	Saxena et al., 2014
TC34173		20DAP	mRNA	Xanthine/uracil permease family protein	qSW-4	Ca7		Verma et al., 2015
TC23573	bHLH	20DAP	mRNA	basic helix-loop-helix (bHLH) DNA-binding superfamily protein	qSW-4	Ca7		Verma et al., 2015
TC36066	FHA	20DAP	mRNA	zeaxanthin epoxidase (ZEP) (ABA1)	qSW-4	Ca7		Verma et al., 2015
TC37064		20DAP	mRNA	Disease resistance protein (CC-NBS-LRR class) family	qSW-4	Ca7		Verma et al., 2015
TC23766		20DAP	lncRNA		qSW-4	Ca7		Verma et al., 2015
TC23772		20DAP	mRNA		qSW-4	Ca7		Verma et al., 2015
TC23790	SET	20DAP	mRNA	sequence-specific DNA binding transcription factors	qSW-4	Ca7		Verma et al., 2015
TC23901		20DAP	mRNA	glycosyl hydrolase 9B7	qSW-4	Ca7		Verma et al., 2015
TC24009		20DAP	mRNA	alpha/beta-Hydrolases superfamily protein	qSW-4	Ca7		Verma et al., 2015
TC24077		20DAP	mRNA	Pectinacetylesterase family protein	qSW-4	Ca7		Verma et al., 2015
TC24103		20DAP	mRNA		qSW-4	Ca7		Verma et al., 2015
TC24119		20DAP	mRNA	Plant protein of unknown function (DUF828)	qSW-4	Ca7		Verma et al., 2015
TC26344		30DAP	mRNA	Cytochrome c oxidase, subunit Vib family protein	qSW-8.1	Ca8	2866437:7244458	Wang R. et al., 2019
TC26366	NAC	20DAP	mRNA	NAC domain containing protein 71	qSW-8.1	Ca8	2866437:7244458	Wang R. et al., 2019
TC26374		20DAP	mRNA		qSW-8.1	Ca8	2866437:7244458	Wang R. et al., 2019
TC36377		20DAP	mRNA	Cytochrome P450 superfamily protein	qSW-8.1	Ca8	2866437:7244458	Wang R. et al., 2019
TC26504		20DAP	mRNA	RING/U-box superfamily protein	qSW-8.1	Ca8	2866437:7244458	Wang R. et al., 2019
TC26608		5DAP	mRNA	Protein kinase superfamily protein	qSW-8.1	Ca8	2866437:7244458	Wang R. et al., 2019
TC26610		20DAP	mRNA	RmlC-like cupins superfamily protein	qSW-8.1	Ca8	2866437:7244458	Wang R. et al., 2019
TC33790		20DAP	mRNA	Regulator of chromosome condensation (RCC1) family protein	qSW-8.1	Ca8	2866437:7244458	Wang R. et al., 2019
TC26728		20DAP	mRNA	Plant protein of unknown function (DUF827)	qSW-8.1	Ca8	2866437:7244458	Wang R. et al., 2019
TC26748		20DAP	mRNA	ascorbate peroxidase 3	qSW-8.1	Ca8	2866437:7244458	Wang R. et al., 2019
TC36591		20DAP	mRNA	aconitase 1	qSW-8.1	Ca8	2866437:7244458	Wang R. et al., 2019
TC26810		10DAP	mRNA	zinc finger (C2H2 type) family protein	qSW-8.1	Ca8	2866437:7244458	Wang R. et al., 2019
TC36528		20DAP	mRNA	Pentatricopeptide repeat (PPR-like) superfamily protein	qSW-8.1	Ca8	2866437:7244458	Wang R. et al., 2019
TC28764		20DAP	mRNA	DNA/RNA polymerases superfamily protein	qSW-4	scaffold174		Verma et al., 2015
TC29070		20DAP	mRNA		qSW-4	scaffold2000		Verma et al., 2015
TC30083		20DAP	mRNA		qSW-4	scaffold3942	00:00:00	Verma et al., 2015
TC18107		Nod	mRNA	Remorin family protein	HI	Ca6	5555667:6943324	Kale et al., 2015
TC34119		R	mRNA	SUMO-activating enzyme 1A	HI	Ca6	5555667:6943324	Kale et al., 2015
TC18135		30DAP	mRNA	hydroxysteroid dehydrogenase 1	HI	Ca6	5555667:6943324	Kale et al., 2015
TC18138		20DAP	mRNA	hydroxysteroid dehydrogenase 1	HI	Ca6	5555667:6943324	Kale et al., 2015
TC36990		20DAP	mRNA	CLPC homologue 1	HI	Ca6	5555667:6943324	Kale et al., 2015
TC18173	Trihelix	20DAP	mRNA	Homeodomain-like superfamily protein	HI	Ca6	5555667:6943324	Kale et al., 2015
TC32915		SAM	mRNA	transferases, transferring glycosyl groups	HI	Ca6	5555667:6943324	Kale et al., 2015
TC18186		20DAP	mRNA	ferrochelatase 2	HI	Ca6	5555667:6943324	Kale et al., 2015
TC36933		20DAP	mRNA	CBS / octicosapeptide/Phox/Bemp1 (PB1) domains-containing protein	HI	Ca6	5555667:6943324	Kale et al., 2015
TC18252		20DAP	mRNA		HI	Ca6	5555667:6943324	Kale et al., 2015
TC18263		10DAP	mRNA	gibberellin 20 oxidase 2	HI	Ca6	5555667:6943324	Kale et al., 2015
TC36647		Nod	mRNA	protein serine/threonine kinases	RLD, PHT,DM, POD, 100SDW. DC	Ca4	13239546:13378761	Kale et al., 2015
TC38316		FL4	mRNA	homocysteine S-methyltransferase 3	RTR, SDW, 100SDW	Ca4	13393647:13547009	Kale et al., 2015
TC35237		20DAP	mRNA	N-acetyltransferases;N-acetyltransferases	RTR, SDW, 100SDW	Ca4	13239546:13378761	Singh et al., 2016
TC37279		20DAP	mRNA	cupin family protein	RTR, SDW, 100SDW	Ca4	13393647:13547009	Kale et al., 2015
TC17824		20DAP	mRNA	sugar transporter 14	PHT	Ca6	3613490:3632957	Kale et al., 2015
