# Supplementary material for: An integrated transcriptome mapping the regulatory network of coding and long non-coding RNAs provides a genomics resource in chickpea
Source: Commun Biol. 2022 Oct 19;5:1106. doi: 10.1038/s42003-022-04083-4 (PMC9581958; doi:10.1038/s42003-022-04083-4)
Supplement: Supplementary file 12 — Supplementary Data 9 [file 42003_2022_4083_MOESM12_ESM.xlsx]

## Sheet: 100 SDW
Supplementary Data 9. Transcripts harboring DNA polymorphisms (within transcript and/or promoter regions).
Transcripts harboring DNA polymorphisms differentiating small- and large-seeded genotypes
100 SDW
							Small-seeded genotypes													Large-seeded genotypes
Transcript ID	Chr	Position of DNA polymorphism from TSS/genomic location	Type of DNA polymorphism	promoter/transcript	Consnsus base in small-seeded genotypes	Consnsus base in large-seeded genotypes	Himchana 1	Pusa 362	ICC 10685	ICC 1356	ICC 15614	ICC 1882	ICC 283	ICC 4567	ICC 5912	ICC 8950	ICC V10	WR 315	ICCV 2	JGK 3	PG 0515	ICC 4958	LBeG 7	SBD 377
TC03150	Ca1	-39	SNP	promoter	C	T	C	T	T	C	C	C	C	C	C	C	C	C	T	T	T	T	T	C
TC03150	Ca1	-63	SNP	promoter	T	A	T	A	A	T	T	T	T	T	T	T	T	T	A	A	A	A	A	T
TC03150	Ca1	-105	SNP	promoter	C	T	C	T	T	C	C	C	C	C	C	C	C	C	T	T	T	T	T	C
TC03150	Ca1	-341	SNP	promoter	T	G	T	G	G	T	T	T	T	T	T	T	T	T	G	G	G	G	G	T
TC03150	Ca1	-367	SNP	promoter	T	G	T	G	G	T	T	T	T	T	T	T	T	T	G	G	G	G	G	T
TC03150	Ca1	-693	SNP	promoter	G	A	G	A	A	G	G	G	G	G	G	G	G	G	A	A	A	A	A	G
TC03150	Ca1	-1042	SNP	promoter	A	T	A	T	T	A	A	A	A	A	A	A	A	A	T	T	T	T	T	A
TC03150	Ca1	-1125	SNP	promoter	A	T	A	T	T	A	A	A	A	A	A	A	A	A	T	T	T	T	T	A
TC03150	Ca1	-1143	SNP	promoter	C	T	C	T	T	C	C	C	C	C	C	C	C	C	T	T	T	T	T	C
TC03150	Ca1	-1282	SNP	promoter	C	T	C	T	T	C	C	C	C	C	C	C	C	C	T	T	T	T	T	C
TC03150	Ca1	-1283	SNP	promoter	C	T	C	T	T	C	C	C	C	C	C	C	C	C	T	T	T	T	T	C
TC03150	Ca1	-1296	SNP	promoter	T	C	T	C	C	T	T	T	T	T	T	T	T	T	C	C	C	C	C	T
TC03150	Ca1	-1360	SNP	promoter	T	C	T	C	C	T	T	T	T	T	T	T	T	T	C	C	C	C	C	T
TC03150	Ca1	-1435	SNP	promoter	A	T	A	T	T	A	A	A	A	A	A	A	A	A	T	T	T	T	T	A
TC03150	Ca1	-1447	SNP	promoter	T	C	T	C	C	T	T	T	T	T	T	T	T	T	C	C	C	C	C	T
TC03150	Ca1	-1458	SNP	promoter	A	C	A	C	C	A	A	A	A	A	A	A	A	A	C	C	C	C	C	A
TC03150	Ca1	-1520	SNP	promoter	C	T	C	T	T	C	C	C	C	C	C	C	C	C	T	T	T	T	T	C
TC03150	Ca1	-1556	SNP	promoter	T	A	T	A	A	T	T	T	T	T	T	T	T	T	A	A	A	A	A	T
TC03150	Ca1	-1565	SNP	promoter	G	C	G	C	C	G	G	G	G	G	G	G	G	G	C	C	C	C	C	G
TC03150	Ca1	-1660	SNP	promoter	C	T	C	T	T	C	C	C	C	C	C	C	C	C	T	T	T	T	T	C
TC03150	Ca1	-1731	SNP	promoter	C	T	C	T	T	C	C	C	C	C	C	C	C	C	T	T	T	T	T	C
TC03150	Ca1	-1879	SNP	promoter	A	G	A	G	G	A	A	A	A	A	A	A	A	A	G	G	G	G	G	A
TC03150	Ca1	-1883	SNP	promoter	A	G	A	G	G	A	A	A	A	A	A	A	A	A	G	G	G	G	G	A
TC03150	Ca1	-1958	SNP	promoter	T	C	T	C	C	T	T	T	T	T	T	T	T	T	C	C	C	C	C	T
TC03150	Ca1	-1266	indel	promoter	CTCCTAT	CT	CTCCTAT	CT	CT	CTCCTAT	CTCCTAT	CTCCTAT	CTCCTAT	CTCCTAT	CTCCTAT	CTCCTAT	CTCCTAT	CTCCTAT	CT	CT	CT	CT	CT	CTCCTAT
TC03165	Ca1	-114	SNP	promoter	T	C	T	C	C	T	T	T	T	T	T	T	T	T	C	C	C	C	C	T
TC03165	Ca1	-124	SNP	promoter	T	A	T	A	A	T	T	T	T	T	T	T	T	T	A	A	A	A	A	T
TC03165	Ca1	-1285	SNP	promoter	T	C	T	C	C	T	T	T	T	T	T	T	T	T	C	C	C	C	C	T
TC03165	Ca1	-1565	SNP	promoter	G	A	G	C	C	G	G	G	G	G	G	G	G	G	C	C	C	C	C	G
TC03165	Ca1	-1602	SNP	promoter	A	G	A	G	G	A	A	A	A	A	A	A	A	A	G	G	G	G	G	A
TC03165	Ca1	-1665	SNP	promoter	A	G	A	G	G	A	A	A	A	A	A	A	A	A	G	G	G	G	G	A
TC03165	Ca1	-1781	SNP	promoter	T	C	T	C	C	T	T	T	T	T	T	T	T	T	C	C	C	C	C	T
TC03165	Ca1	-1782	SNP	promoter	G	C	G	C	C	G	G	G	G	G	G	G	G	G	C	C	C	C	C	G
TC03165	Ca1	-1786	SNP	promoter	A	C	A	C	C	A	A	A	A	A	A	A	A	A	C	C	C	C	C	A
TC03165	Ca1	-1788	SNP	promoter	C	T	C	T	T	C	C	C	C	C	C	C	C	C	T	T	T	T	T	C
TC03165	Ca1	-1918	SNP	promoter	A	G	A	G	G	A	A	A	A	A	A	A	A	A	G	G	G	G	G	A
TC03165	Ca1	-1929	SNP	promoter	A	G	A	G	G	A	A	A	A	A	A	A	A	A	G	G	G	G	G	A
TC03165	Ca1	-1989	SNP	promoter	A	G	A	G	G	A	A	A	A	A	A	A	A	A	G	G	G	G	G	A
TC03165	Ca1	-60	indel	promoter	ATTTTTTTTTTTTG	ATTTTTTTTTTTTTTTG	ATTTTTTTTTTTTG	ATTTTTTTTTTTTTTTG	ATTTTTTTTTTTTTTTG	ATTTTTTTTTTTTG	ATTTTTTTTTTTTG	ATTTTTTTTTTTTG	ATTTTTTTTTTTTG	ATTTTTTTTTTTTG	ATTTTTTTTTTTTG	ATTTTTTTTTTTTG	ATTTTTTTTTTTTG	ATTTTTTTTTTTTG	ATTTTTTTTTTTTTTTG	ATTTTTTTTTTTTTTTG	ATTTTTTTTTTTTTTTG	ATTTTTTTTTTTTTTTG	ATTTTTTTTTTTTTTTG	ATTTTTTTTTTTTG
TC03165	Ca1	-1514	indel	promoter	TAATATAACA	TAATATAACAATATAACA	TAATATAACA	TAATATAACAATATAACA	TAATATAACAATATAACA	TAATATAACA	TAATATAACA	TAATATAACA	TAATATAACA	TAATATAACA	TAATATAACA	TAATATAACA	TAATATAACA	TAATATAACA	TAATATAACAATATAACA	TAATATAACAATATAACA	TAATATAACAATATAACA	TAATATAACAATATAACA	TAATATAACAATATAACA	TAATATAACA
TC03165	Ca1	-1951	indel	promoter	GTTTTTTTTTTTA	GTTTTTTTTTTTTA	GTTTTTTTTTTTA	GTTTTTTTTTTTTA	GTTTTTTTTTTTTA	GTTTTTTTTTTTA	GTTTTTTTTTTTA	GTTTTTTTTTTTA	GTTTTTTTTTTTA	GTTTTTTTTTTTA	GTTTTTTTTTTTA	GTTTTTTTTTTTA	GTTTTTTTTTTTA	GTTTTTTTTTTTA	GTTTTTTTTTTTTA	GTTTTTTTTTTTTA	GTTTTTTTTTTTTA	GTTTTTTTTTTTTA	GTTTTTTTTTTTTA	GTTTTTTTTTTA
TC11217	Ca4	-27	SNP	promoter	C	T	C	T	C	C	T	C	C	C	C	C	C	C	T	T	T	T	T	T
TC11217	Ca4	-586	SNP	promoter	T	G	T	G	T	T	T	T	T	T	T	T	T	T	G	G	G	G	G	G
TC11217	Ca4	-607	SNP	promoter	C	T	C	T	C	C	C	C	C	C	C	C	C	C	T	T	T	T	T	T
TC11217	Ca4	-826	SNP	promoter	A	T	A	T	A	A	A	A	A	A	A	A	A	A	T	T	T	T	T	T
TC11217	Ca4	-1042	SNP	promoter	G	A	G	A	G	G	G	G	G	G	G	G	G	G	A	A	A	A	A	A
TC11217	Ca4	-1237	SNP	promoter	T	A	T	A	T	T	T	T	T	T	T	T	T	T	A	A	A	A	A	A
TC11217	Ca4	-1247	SNP	promoter	C	G	C	G	C	C	C	C	C	C	C	C	C	C	G	G	G	G	G	G
TC11217	Ca4	-1318	SNP	promoter	A	G	A	G	A	A	A	A	A	A	A	A	A	A	G	G	G	G	G	G
TC11217	Ca4	-1328	SNP	promoter	C	T	C	T	C	C	C	C	C	C	C	C	C	C	T	T	T	T	T	T
TC11217	Ca4	-1356	SNP	promoter	G	A	G	A	G	G	G	G	G	G	G	G	G	G	A	A	A	A	A	A
TC11217	Ca4	-1549	SNP	promoter	C	T	C	T	C	C	C	C	C	0	C	C	C	C	T	T	T	T	T	T
TC11217	Ca4	-1550	SNP	promoter	C	A	C	A	C	C	C	C	C	0	C	C	C	C	A	A	A	A	A	A
TC11217	Ca4	-1624	SNP	promoter	T	C	T	C	T	T	T	T	T	T	T	T	T	T	C	C	C	C	C	C
TC11217	Ca4	-1666	SNP	promoter	A	G	A	G	A	A	A	A	A	A	A	A	A	A	G	G	G	G	G	G
TC11217	Ca4	-1906	SNP	promoter	C	T	C	T	C	C	C	C	C	C	C	C	C	C	T	T	T	T	T	T
TC11217	Ca4	-1949	SNP	promoter	C	A	C	A	C	C	C	C	C	C	C	C	C	C	A	A	A	A	A	A
TC28764	scaffold174	-72	SNP	promoter	A	T	A	A	A	T	A	A	A	A	A	A	A	A	T	T	T	T	T	A
TC28764	scaffold174	-692	SNP	promoter	C	G	G	C	C	G	C	C	C	C	C	C	C	C	G	G	G	G	G	C
TC34749	Ca4	-1839	SNP	promoter	T	C	T	C	C	T	T	T	T	T	T	T	T	T	C	C	C	C	C	C
TC34758	Ca4	-1879	SNP	promoter	C	T	T	C	C	C	C	0	C	C	C	C	C	C	0	T	T	T	T	C
TC38531	Ca4	-1925	SNP	promoter	G	A	A	G	G	G	G	G	G	G	G	G	G	G	G	A	A	A	A	G
TC03150	Ca1	38279832	SNP	transcript	T	C	T	C	C	T	T	T	T	T	T	T	T	T	C	C	C	C	C	T
TC03150	Ca1	38279987	SNP	transcript	A	G	A	G	G	A	A	A	A	A	A	A	A	A	G	G	G	G	G	A
TC03150	Ca1	38280209	SNP	transcript	G	C	G	C	C	G	G	G	G	G	G	G	G	G	C	C	C	C	C	G
TC03150	Ca1	38280607	SNP	transcript	A	G	A	G	G	A	A	A	A	A	A	A	A	A	G	G	G	G	G	A
TC03150	Ca1	38281447	SNP	transcript	G	A	G	A	A	G	G	G	G	G	G	G	G	G	A	A	A	A	A	G
TC03150	Ca1	38281887	SNP	transcript	A	G	A	G	G	A	A	A	A	A	A	A	A	A	G	G	G	G	G	A
TC03150	Ca1	38282334	SNP	transcript	T	A	T	A	A	T	T	T	T	T	T	T	T	T	A	A	A	A	A	T
TC03150	Ca1	38282338	SNP	transcript	A	G	A	G	G	A	A	A	A	A	A	A	A	A	G	G	G	G	G	A
TC03150	Ca1	38282681	SNP	transcript	C	T	C	T	T	C	C	C	C	C	C	C	C	C	T	T	T	T	T	C
TC03150	Ca1	38282841	SNP	transcript	A	C	A	C	C	A	A	A	A	A	A	A	A	A	C	C	C	C	C	A
TC03150	Ca1	38282843	SNP	transcript	C	T	C	T	T	C	C	C	C	C	C	C	C	C	T	T	T	T	T	C
TC03150	Ca1	38282865	SNP	transcript	T	C	T	C	C	T	T	T	T	T	T	T	T	T	C	C	C	C	C	T
TC03150	Ca1	38282886	SNP	transcript	T	C	T	C	C	T	T	T	T	T	T	T	T	T	C	C	C	C	C	T
TC03150	Ca1	38283068	SNP	transcript	T	A	T	A	A	T	T	T	T	T	T	T	T	T	A	A	A	A	A	T
TC03150	Ca1	38283165	SNP	transcript	A	T	A	T	T	A	A	A	A	A	A	A	A	A	T	T	T	T	T	A
TC03150	Ca1	38283254	SNP	transcript	C	T	C	T	T	C	C	C	C	C	C	C	C	C	T	T	T	T	T	C
TC03150	Ca1	38283363	SNP	transcript	T	C	T	C	C	T	T	T	T	T	T	T	T	T	C	C	C	C	C	T
TC03150	Ca1	38283433	SNP	transcript	G	A	G	A	A	G	G	G	G	G	G	G	G	G	A	A	A	A	A	G
TC03150	Ca1	38284286	SNP	transcript	C	T	C	T	T	C	C	C	C	C	C	C	C	C	T	T	T	T	T	C
TC03150	Ca1	38284373	SNP	transcript	T	G	T	G	G	T	T	T	T	T	T	T	T	T	G	G	G	G	G	T
TC03150	Ca1	38284375	SNP	transcript	A	G	A	G	G	A	A	A	A	A	A	A	A	A	G	G	G	G	G	A
TC03150	Ca1	38281902	indel	transcript	TT	TTCT	TT	TTCT	TTCT	TT	TT	TT	TT	TT	TT	TT	TT	TT	TTCT	TTCT	TTCT	TTCT	TTCT	TT
TC03150	Ca1	38283096	indel	transcript	ATTTTTTTTC	ATTTTTTTTTC	ATTTTTTTTC	ATTTTTTTTTC	ATTTTTTTTTC	ATTTTTTTTC	ATTTTTTTTC	ATTTTTTTTC	ATTTTTTTTC	ATTTTTTTTC	ATTTTTTTTC	ATTTTTTTTC	ATTTTTTTTC	ATTTTTTTTC	ATTTTTTTTTC	ATTTTTTTTTC	ATTTTTTTTTC	ATTTTTTTTTC	ATTTTTTTTTC	ATTTTTTTTC
TC03150	Ca1	38283954	indel	transcript	AGGGGGT	AGGGGGGT	AGGGGGT	AGGGGGGT	AGGGGGGT	AGGGGGT	AGGGGGT	AGGGGGT	AGGGGGT	AGGGGGT	AGGGGGT	AGGGGGT	AGGGGGT	AGGGGGT	AGGGGGGT	AGGGGGGT	AGGGGGGT	AGGGGGGT	AGGGGGGT	AGGGGGT
TC03150	Ca1	38284193	indel	transcript	TA	TCA	TA	TCA	TCA	TA	TA	TA	TA	TA	TA	TA	TA	TA	TCA	TCA	TCA	TCA	TCA	TA
TC03165	Ca1	38738735	SNP	transcript	A	G	A	G	G	A	A	A	A	A	A	A	A	A	G	G	G	G	G	A
TC03165	Ca1	38739048	SNP	transcript	G	T	G	T	T	G	G	G	G	G	G	G	G	G	T	T	T	T	T	G
TC03165	Ca1	38739835	SNP	transcript	C	T	C	T	T	C	C	C	C	C	C	C	C	C	T	T	T	T	T	C
TC03165	Ca1	38739884	SNP	transcript	G	A	G	A	A	G	G	G	G	G	G	G	G	G	A	A	A	A	A	G
TC03165	Ca1	38740439	SNP	transcript	G	T	G	T	T	G	G	G	G	G	G	G	G	G	T	T	T	T	T	G
TC03165	Ca1	38740718	SNP	transcript	G	C	G	C	C	G	G	G	G	G	G	G	G	G	C	C	C	C	C	G
TC03165	Ca1	38740794	SNP	transcript	C	T	C	T	T	C	C	C	C	C	C	C	C	C	T	T	T	T	T	C
TC03165	Ca1	38740282	indel	transcript	GA	GAATTA	GA	GAATTA	GAATTA	GA	GA	GA	GA	GA	GA	GA	GA	GA	GAATTA	GAATTA	GAATTA	GAATTA	GAATTA	GA
TC03165	Ca1	38741164	indel	transcript	TG	TTGAAGTTAG	TG	TTGAAGTTAG	TTGAAGTTAG	TG	TG	TG	TG	TG	TG	TG	TG	TG	TTGAAGTTAG	TTGAAGTTAG	TTGAAGTTAG	TTGAAGTTAG	TTGAAGTTAG	TG
TC11217	Ca4	13694702	SNP	transcript	T	C	T	C	T	T	T	T	T	T	T	T	T	T	C	C	C	C	C	C
TC11217	Ca4	13695295	SNP	transcript	G	C	G	C	G	G	G	G	G	G	G	G	G	G	C	C	C	C	C	C
TC11217	Ca4	13695631	SNP	transcript	A	G	A	G	A	A	A	A	A	A	A	A	A	A	G	G	G	G	G	G
TC11217	Ca4	13695736	SNP	transcript	G	A	G	A	G	G	G	G	G	G	G	G	G	G	A	A	A	A	A	A
TC11217	Ca4	13695859	SNP	transcript	G	A	G	A	G	G	G	G	G	G	G	G	G	G	A	A	A	A	A	A
TC11217	Ca4	13696047	SNP	transcript	T	C	T	C	T	T	T	T	T	T	T	T	T	T	C	C	C	C	C	C
TC11217	Ca4	13696228	SNP	transcript	T	A	T	A	T	T	T	T	T	T	T	T	T	T	A	A	A	A	A	A
TC11217	Ca4	13696360	SNP	transcript	A	G	A	G	A	A	A	A	A	A	A	A	A	A	G	G	G	G	G	G
TC11217	Ca4	13696733	SNP	transcript	G	A	G	A	G	G	G	G	G	G	G	G	G	G	A	A	A	A	A	A
TC11217	Ca4	13696909	SNP	transcript	T	C	T	C	T	T	T	T	T	T	T	T	T	T	C	C	C	C	C	C
TC11217	Ca4	13697159	SNP	transcript	A	T	A	T	A	A	A	A	A	A	A	A	A	A	T	T	T	T	T	T
TC11217	Ca4	13697511	SNP	transcript	T	C	T	C	T	T	T	T	T	T	T	T	T	T	C	C	C	C	C	C
TC11217	Ca4	13697850	SNP	transcript	A	T	A	T	A	A	A	A	A	A	A	A	A	A	T	T	T	T	T	T
TC11217	Ca4	13697853	SNP	transcript	G	A	G	A	G	G	G	G	G	G	G	G	G	G	A	A	A	A	A	A
TC11217	Ca4	13697894	SNP	transcript	T	A	T	A	T	T	T	T	T	T	T	T	T	T	A	A	A	A	A	A
TC11217	Ca4	13698032	SNP	transcript	C	A	C	A	C	C	C	C	C	C	C	C	C	C	A	A	A	A	A	A
TC11217	Ca4	13698043	SNP	transcript	G	A	G	A	G	G	G	G	G	G	G	G	G	G	A	A	A	A	A	A
TC11217	Ca4	13698141	SNP	transcript	T	C	T	C	T	T	T	T	T	T	T	T	T	T	C	C	C	C	C	C
TC11217	Ca4	13698231	SNP	transcript	T	C	T	C	T	T	T	T	T	T	T	T	T	T	C	C	C	C	C	C
TC11217	Ca4	13698262	SNP	transcript	T	C	T	C	T	T	T	T	T	T	T	T	T	T	C	C	C	C	C	C
TC11217	Ca4	13698283	SNP	transcript	A	T	A	T	A	A	A	A	A	A	A	A	A	A	T	T	T	T	T	T
TC11217	Ca4	13698500	SNP	transcript	C	T	C	T	C	C	C	C	C	C	C	C	C	C	T	T	T	T	T	T
TC11217	Ca4	13698702	SNP	transcript	A	G	A	G	A	A	A	A	A	A	A	A	A	A	G	G	G	G	G	G
TC11217	Ca4	13698931	SNP	transcript	A	C	A	C	A	A	A	A	A	A	A	A	A	A	C	C	C	C	C	C
TC11217	Ca4	13699061	SNP	transcript	G	A	G	A	G	G	G	G	G	G	G	G	G	G	A	A	A	A	A	A
TC11217	Ca4	13699062	SNP	transcript	C	T	C	T	C	C	C	C	C	C	C	C	C	C	T	T	T	T	T	T
TC11217	Ca4	13699087	SNP	transcript	A	G	A	G	A	A	A	A	A	A	A	A	A	A	G	G	G	G	G	G
TC11217	Ca4	13699195	SNP	transcript	C	T	C	T	C	C	C	C	C	C	C	C	C	C	T	T	T	T	T	T
TC11217	Ca4	13699371	SNP	transcript	G	T	G	T	G	G	G	G	G	G	G	G	G	G	T	T	T	T	T	T
TC11217	Ca4	13699400	SNP	transcript	T	G	T	G	T	T	T	T	T	T	T	T	T	T	G	G	G	G	G	G
TC11217	Ca4	13699663	SNP	transcript	A	G	A	G	A	A	A	A	A	A	A	A	A	A	G	G	G	G	G	G
TC11217	Ca4	13699770	SNP	transcript	A	G	A	G	A	A	A	A	A	A	A	A	A	A	G	G	G	G	G	G
TC11217	Ca4	13700136	SNP	transcript	T	A	T	A	T	T	T	T	T	T	T	T	T	T	A	A	A	A	A	A
TC11217	Ca4	13700167	SNP	transcript	C	G	C	G	C	C	C	C	C	C	C	C	C	C	G	G	G	G	G	G
TC11217	Ca4	13700713	SNP	transcript	A	T	A	T	A	A	A	A	A	A	A	A	A	A	T	T	T	T	T	T
TC11217	Ca4	13701132	SNP	transcript	A	G	A	G	A	A	A	A	A	A	A	A	A	A	G	G	G	G	G	G
TC11217	Ca4	13701413	SNP	transcript	A	G	A	G	A	A	A	A	A	A	A	A	A	A	G	G	G	G	G	G
TC11217	Ca4	13701476	SNP	transcript	A	G	A	G	A	A	A	A	A	A	A	A	A	A	G	G	G	G	G	G
TC11217	Ca4	13701523	SNP	transcript	G	A	G	A	G	G	G	G	G	G	G	G	G	G	A	A	A	A	A	A
TC11217	Ca4	13701580	SNP	transcript	C	T	C	T	C	C	C	C	C	C	C	C	C	C	T	T	T	T	T	T
TC11217	Ca4	13702072	SNP	transcript	T	A	T	A	T	T	T	T	T	T	T	T	T	T	A	A	A	A	A	A
TC11217	Ca4	13702464	SNP	transcript	G	A	G	A	G	G	G	G	G	G	G	G	G	G	A	A	A	A	A	A
TC11217	Ca4	13702512	SNP	transcript	C	T	C	T	C	C	C	C	C	C	C	C	C	C	T	T	T	T	T	T
TC11217	Ca4	13702641	SNP	transcript	A	G	A	G	A	A	A	A	A	A	A	A	A	A	G	G	G	G	G	G
TC11217	Ca4	13702763	SNP	transcript	A	G	A	G	A	A	A	A	A	A	A	A	A	A	G	G	G	G	G	G
TC11217	Ca4	13702865	SNP	transcript	T	C	T	C	T	T	T	T	T	T	T	T	T	T	C	C	C	C	C	C
TC11217	Ca4	13703269	SNP	transcript	A	G	A	G	A	A	A	A	A	A	A	A	A	A	G	G	G	G	G	G
TC11217	Ca4	13703295	SNP	transcript	A	T	A	T	A	A	A	A	A	A	A	A	A	A	T	T	T	T	T	T
TC11217	Ca4	13703646	SNP	transcript	A	G	A	G	A	A	A	A	A	A	A	A	A	A	G	G	G	G	G	G
TC11217	Ca4	13704352	SNP	transcript	A	G	A	G	A	A	A	A	A	A	A	A	A	A	G	G	G	G	G	G
TC11217	Ca4	13704681	SNP	transcript	T	C	T	C	T	T	T	T	T	T	T	T	T	T	C	C	C	C	C	C
TC32840	Ca4	16583518	SNP	transcript	T	C	T	C	T	T	T	T	T	T	T	T	T	T	C	C	C	C	C	T
TC23901	Ca7	14634447	SNP	transcript	A	G	G	A	A	A	A	A	A	A	G	A	G	A	A	G	G	G	G	A
TC24103	Ca7	16821274	SNP	transcript	C	A	A	A	C	C	C	C	C	C	C	C	A	C	C	A	A	A	A	C
TC28764	scaffold174	34706	SNP	transcript	G	A	G	G	G	A	G	G	G	G	G	G	G	G	A	A	A	A	A	G
TC28764	scaffold174	35103	SNP	transcript	A	C	C	A	A	C	A	A	A	A	A	A	A	A	C	C	C	C	C	A

## Sheet: Drought stress
Transcripts harboring DNA polymorphisms differentiating drought-sensitive and tolerant genotypes
Drought stress
								Drought-sensitive			Drought-tolerant
Transcript ID	Chr	Position of DNA polymorphism from TSS/genomic location	Type of DNA polymorphism	promoter/transcript	Trait	Consnsus base in sensitive genotypes	Consnsus base in tolerant genotypes	ICC 1882	ICC 283	SBD 377	Pusa 362	BGD 72	ICC 4958	ICC 8261	JG 11	K 850
TC12786	Ca4	-108	SNP	promoter	drought stress	A	T	A	A	A	A	T	T	T	T	T
TC12789	Ca4	-106	SNP	promoter	drought stress	C	T	C	C	C	C	T	T	T	T	T
TC12793	Ca4	-82	SNP	promoter	drought stress	G	A	G	G	G	G	A	A	A	A	A
TC12793	Ca4	-84	SNP	promoter	drought stress	T	G	T	T	T	T	G	G	G	G	G
TC12812	Ca4	-904	SNP	promoter	drought stress	G	A	G	G	G	G	A	A	A	A	A
TC12812	Ca4	-385	SNP	promoter	drought stress	G	A	G	G	G	G	A	A	A	A	A
TC12817	Ca4	-254	SNP	promoter	drought stress	G	A	G	G	G	G	A	A	A	A	A
TC12847	Ca4	-227	SNP	promoter	drought stress	T	C	T	T	T	T	C	C	C	C	C
TC12847	Ca4	-233	SNP	promoter	drought stress	G	A	G	G	G	G	A	A	A	A	A
TC12847	Ca4	-331	SNP	promoter	drought stress	T	G	T	T	T	T	G	G	G	G	G
TC12847	Ca4	-508	SNP	promoter	drought stress	A	T	A	A	A	A	T	T	T	T	T
TC12847	Ca4	-710	SNP	promoter	drought stress	G	T	G	G	G	G	T	T	T	T	T
TC12847	Ca4	-790	SNP	promoter	drought stress	T	G	T	T	T	T	G	G	G	G	G
TC12847	Ca4	-977	SNP	promoter	drought stress	C	T	C	C	C	C	T	T	T	T	T
TC12847	Ca4	-1009	SNP	promoter	drought stress	A	G	A	A	A	A	G	G	G	G	G
TC12847	Ca4	-1025	SNP	promoter	drought stress	G	A	G	G	G	G	A	A	A	A	A
TC12847	Ca4	-1054	SNP	promoter	drought stress	G	A	G	G	G	G	A	A	A	A	A
TC12847	Ca4	-1130	SNP	promoter	drought stress	G	C	G	G	G	G	C	C	C	C	C
TC12847	Ca4	-1442	SNP	promoter	drought stress	A	T	A	A	A	A	T	T	T	T	T
TC12847	Ca4	-1505	SNP	promoter	drought stress	A	G	A	A	A	A	G	G	G	G	G
TC13150	Ca4	-1066	SNP	promoter	drought stress	A	G	A	A	A	A	G	G	G	G	G
TC13150	Ca4	-1602	SNP	promoter	drought stress	A	G	A	A	A	A	G	G	G	G	G
TC13153	Ca4	-1380	SNP	promoter	drought stress	T	A	T	T	T	T	A	A	A	A	A
TC19197	Ca6	-72	SNP	promoter	drought stress	T	A	T	T	T	A	A	A	A	A	A
TC19205	Ca6	-1799	SNP	promoter	drought stress	G	C	G	G	G	C	C	C	C	C	C
TC19234	Ca6	-16	InDel	promoter	drought stress	TTATATATATATATATAA	TTATATATATATATAA	TTATATATATATATATAA	TTATATATATATATATAA	TTATATATATATATATAA	TTATATATATATATAA	TTATATATATATATAA	TTATATATATATATAA	TTATATATATATATAA	TTATATATATATATAA	TTATATATATATATAA
TC19256	Ca6	-1814	SNP	promoter	drought stress	A	G	A	A	A	G	G	G	G	G	G
TC19374	Ca6	-1369	SNP	promoter	drought stress	T	C	T	T	T	C	C	C	C	C	C
TC21581	Ca6	-383	SNP	promoter	drought stress	A	G	A	A	A	G	G	A	G	G	G
TC21982	Ca6	-83	SNP	promoter	drought stress	G	C	G	G	G	C	G	C	C	C	C
TC21982	Ca6	-86	SNP	promoter	drought stress	A	C	A	A	A	C	A	C	C	C	C
TC21982	Ca6	-150	SNP	promoter	drought stress	A	T	A	A	A	T	A	T	T	T	T
TC21982	Ca6	-267	InDel	promoter	drought stress	TAAAAAT	TAAAT	TAAAAAT	TAAAAAT	TAAAAAT	TAAAT	TAAAAAT	TAAAT	TAAAT	TAAAT	TAAAT
TC21982	Ca6	-453	SNP	promoter	drought stress	G	A	G	G	G	A	G	A	A	A	A
TC21982	Ca6	-471	SNP	promoter	drought stress	A	T	A	A	A	T	A	T	T	T	T
TC21982	Ca6	-565	SNP	promoter	drought stress	C	T	C	C	C	T	C	T	T	T	T
TC21982	Ca6	-771	SNP	promoter	drought stress	A	T	A	A	A	T	A	T	T	T	T
TC21982	Ca6	-774	SNP	promoter	drought stress	T	C	T	T	T	C	T	C	C	C	C
TC21982	Ca6	-886	SNP	promoter	drought stress	C	T	C	C	C	T	C	T	T	T	T
TC21982	Ca6	-896	SNP	promoter	drought stress	T	G	T	T	T	G	T	G	G	G	G
TC21982	Ca6	-970	SNP	promoter	drought stress	G	A	G	G	G	A	G	A	A	A	A
TC21982	Ca6	-973	InDel	promoter	drought stress	TT	TCT	TT	TT	TT	TCT	TT	TCT	TCT	TCT	TCT
TC21982	Ca6	-1003	SNP	promoter	drought stress	T	A	T	T	T	A	T	A	A	A	A
TC21982	Ca6	-1027	SNP	promoter	drought stress	A	G	A	A	A	G	A	G	G	G	G
TC21982	Ca6	-1083	SNP	promoter	drought stress	A	G	A	A	A	G	A	G	G	G	G
TC21994	Ca6	-1034	SNP	promoter	drought stress	T	C	T	T	T	C	T	C	C	C	C
TC21994	Ca6	-1488	SNP	promoter	drought stress	C	A	C	C	C	A	C	A	A	A	A
TC21994	Ca6	-1490	SNP	promoter	drought stress	C	A	C	C	C	A	C	A	A	A	A
TC33993	Ca4	-47	SNP	promoter	drought stress	A	G	T	T	T	T	G	G	G	G	G
TC34364	Ca6	-1023	SNP	promoter	drought stress	C	G	C	C	C	G	G	G	G	C	G
TC35312	Ca6	-615	InDel	promoter	drought stress	GAG	GG	GAG	GAG	GAG	GG	GG	GAG	GG	GG	GG
TC35312	Ca6	-1551	SNP	promoter	drought stress	A	T	A	A	A	T	T	A	T	T	T
TC36864	Ca6	-1551	InDel	promoter	drought stress	AGGT	AGT	A	A	A	T	T	A	T	T	T
TC38803	Ca4	-35	SNP	promoter	drought stress	A	T	A	A	A	A	T	T	T	T	T
TC38803	Ca4	-47	SNP	promoter	drought stress	T	G	T	T	T	T	G	G	G	G	G
TC38803	Ca4	-148	SNP	promoter	drought stress	T	C	T	T	T	T	C	C	C	C	C
TC38803	Ca4	-176	SNP	promoter	drought stress	A	C	A	A	A	A	C	C	C	C	C
TC38803	Ca4	-293	SNP	promoter	drought stress	C	T	C	C	C	C	T	T	T	T	T
TC38803	Ca4	-691	SNP	promoter	drought stress	A	G	A	A	A	A	G	G	G	G	G
TC38803	Ca4	-1204	InDel	promoter	drought stress	AT	AGT	AT	AT	AT	AT	AGT	AGT	AGT	AGT	AGT
TC38803	Ca4	-1509	SNP	promoter	drought stress	A	T	A	A	A	A	T	T	T	T	T
TC38803	Ca4	-1582	SNP	promoter	drought stress	A	G	A	A	A	A	G	G	G	G	G
TC38803	Ca4	-1585	SNP	promoter	drought stress	A	G	A	A	A	A	G	G	G	G	G
TC38803	Ca4	-1912	SNP	promoter	drought stress	A	G	A	A	A	A	G	G	G	G	G
TC12811	Ca4	38657435	SNP	transcript	drought stress	A	C	A	A	A	A	C	C	C	C	C
TC12811	Ca4	38658759	SNP	transcript	drought stress	G	A	G	G	G	G	A	A	A	A	A
TC12811	Ca4	38659278	SNP	transcript	drought stress	G	A	G	G	G	G	A	A	A	A	A
TC11496	Ca4	16038488	SNP	transcript	drought stress	C	A	C	C	C	A	A	A	A	C	A
TC11496	Ca4	16038701	SNP	transcript	drought stress	C	A	C	C	C	A	A	A	A	C	A
TC11496	Ca4	16038715	SNP	transcript	drought stress	A	G	A	A	A	G	G	G	G	A	G
TC11496	Ca4	16038897	SNP	transcript	drought stress	A	C	A	A	A	C	C	C	C	A	C
TC11496	Ca4	16038945	SNP	transcript	drought stress	C	T	C	C	C	T	T	T	T	C	T
TC11496	Ca4	16039028	SNP	transcript	drought stress	T	A	T	T	T	A	A	A	A	T	A
TC11496	Ca4	16039366	SNP	transcript	drought stress	G	T	G	G	G	T	T	T	T	G	T
TC11496	Ca4	16039405	SNP	transcript	drought stress	G	T	G	G	G	T	T	T	T	G	T
TC11496	Ca4	16039409	SNP	transcript	drought stress	G	A	G	G	G	A	A	A	A	G	A
TC11496	Ca4	16039554	SNP	transcript	drought stress	A	C	A	A	A	C	C	C	C	A	C
TC11496	Ca4	16039807	SNP	transcript	drought stress	T	C	T	T	T	C	C	C	C	T	C
TC11496	Ca4	16039925	SNP	transcript	drought stress	C	T	C	C	C	T	T	T	T	C	T
TC11496	Ca4	16039943	SNP	transcript	drought stress	G	C	G	G	G	C	C	C	C	G	C
TC11496	Ca4	16040052	SNP	transcript	drought stress	T	G	T	T	T	G	G	G	G	T	G
TC11496	Ca4	16040061	SNP	transcript	drought stress	C	T	C	C	C	T	T	T	T	C	T
TC11496	Ca4	16040346	SNP	transcript	drought stress	A	T	A	A	A	T	T	T	T	A	T
TC11496	Ca4	16040349	SNP	transcript	drought stress	C	T	C	C	C	T	T	T	T	C	T
TC11496	Ca4	16040374	SNP	transcript	drought stress	T	G	T	T	T	G	G	G	G	T	G
TC11496	Ca4	16040538	SNP	transcript	drought stress	G	T	G	G	G	T	T	T	T	G	T
TC11496	Ca4	16040595	SNP	transcript	drought stress	G	A	G	G	G	A	A	A	A	G	A
TC11496	Ca4	16040597	SNP	transcript	drought stress	G	T	G	G	G	T	T	T	T	G	T
TC11496	Ca4	16040645	SNP	transcript	drought stress	C	A	C	C	C	A	A	A	A	C	A
TC11496	Ca4	16040655	SNP	transcript	drought stress	A	T	A	A	A	T	T	T	T	A	T
TC11496	Ca4	16040087	InDel	transcript	drought stress	TAT	TAAT	TAT	TAT	TAT	TAAT	TAAT	TAAT	TAAT	TAT	TAAT
TC11496	Ca4	16040301	InDel	transcript	drought stress	AGGGGGT	AGGGGT	AGGGGGT	AGGGGGT	AGGGGGT	AGGGGT	AGGGGT	AGGGGT	AGGGGT	AGGGGGT	AGGGGT
TC11496	Ca4	16040453	InDel	transcript	drought stress	CAAA	CA	CAAA	CAAA	CAAA	CA	CA	CA	CA	CAAA	CA
TC11496	Ca4	16040483	InDel	transcript	drought stress	TAAACATCC	TC	TAAACATCC	TAAACATCC	TAAACATCC	TC	TC	TC	TC	TAAACATCC	TC
TC21526	Ca6	51337603	InDel	transcript	drought stress	AGGT	AGT	AGGT	AGGT	AGGT	AGT	AGT	AGGT	AGT	AGT	AGT
TC19371	Ca6	16619332	SNP	transcript	drought stress	T	G	T	T	T	G	G	G	G	G	G
TC21982	Ca6	57961832	SNP	transcript	drought stress	T	C	T	T	T	C	T	C	C	C	C
TC21982	Ca6	57961852	SNP	transcript	drought stress	A	T	A	A	A	T	A	T	T	T	T
TC21982	Ca6	57963243	SNP	transcript	drought stress	A	G	A	A	A	G	A	G	G	G	G
TC21982	Ca6	57964353	SNP	transcript	drought stress	G	T	G	G	G	T	G	T	T	T	T
TC21982	Ca6	57964427	SNP	transcript	drought stress	A	T	A	A	A	T	A	T	T	T	T
TC21982	Ca6	57966106	SNP	transcript	drought stress	A	C	A	A	A	C	A	C	C	C	C
TC21982	Ca6	57962610	InDel	transcript	drought stress	ACC	ACCC	ACC	ACC	ACC	ACCC	ACC	ACCC	ACCC	ACCC	ACCC
TC21982	Ca6	57966536	InDel	transcript	drought stress	GAAAAAAAAAT	GAAAAAAAAAAT	GAAAAAAAAAT	GAAAAAAAAAT	GAAAAAAAAAT	GAAAAAAAAAAT	GAAAAAAAAAT	GAAAAAAAAAAT	GAAAAAAAAAAT	GAAAAAAAAAAT	GAAAAAAAAAAT
TC21982	Ca6	57966983	SNP	transcript	drought stress	G	T	G	G	G	T	G	T	T	T	T
TC21982	Ca6	57968787	SNP	transcript	drought stress	A	G	A	A	A	G	A	G	G	G	G
TC21982	Ca6	57968790	SNP	transcript	drought stress	A	G	A	A	A	G	A	G	G	G	G
TC21982	Ca6	57968830	SNP	transcript	drought stress	C	A	C	C	C	A	C	A	A	A	A
TC21982	Ca6	57968939	SNP	transcript	drought stress	C	T	C	C	C	T	C	T	T	T	T
TC21982	Ca6	57969213	SNP	transcript	drought stress	C	T	C	C	C	T	C	T	T	T	T
TC21982	Ca6	57969615	SNP	transcript	drought stress	A	G	A	A	A	G	A	G	G	G	G
TC19388	Ca6	16735667	SNP	transcript	drought stress	C	T	C	C	C	T	T	T	T	C	T
TC12795	Ca4	38448268	SNP	transcript	drought stress	T	C	T	T	T	T	C	C	C	C	C
TC12795	Ca4	38449719	SNP	transcript	drought stress	C	T	C	C	C	C	T	T	T	T	T
TC12795	Ca4	38450228	SNP	transcript	drought stress	T	C	T	T	T	T	C	C	C	C	C
TC12795	Ca4	38450512	SNP	transcript	drought stress	T	A	T	T	T	T	A	A	A	A	A
TC12795	Ca4	38450800	SNP	transcript	drought stress	T	G	T	T	T	T	G	G	G	G	G
TC12795	Ca4	38450807	SNP	transcript	drought stress	A	T	A	A	A	A	T	T	T	T	T
TC12795	Ca4	38451674	SNP	transcript	drought stress	C	T	C	C	C	C	T	T	T	T	T
TC12795	Ca4	38451713	SNP	transcript	drought stress	A	C	A	A	A	A	C	C	C	C	C
TC12795	Ca4	38451760	SNP	transcript	drought stress	G	A	G	G	G	G	A	A	A	A	A
TC12795	Ca4	38452739	SNP	transcript	drought stress	A	G	A	A	A	A	G	G	G	G	G
TC12795	Ca4	38453310	SNP	transcript	drought stress	C	T	C	C	C	C	T	T	T	T	T
TC12795	Ca4	38453610	SNP	transcript	drought stress	G	A	G	G	G	G	A	A	A	A	A
TC12795	Ca4	38454642	SNP	transcript	drought stress	A	G	A	A	A	A	G	G	G	G	G
TC12795	Ca4	38456670	SNP	transcript	drought stress	G	A	G	G	G	G	A	A	A	A	A
TC12795	Ca4	38456769	SNP	transcript	drought stress	T	C	T	T	T	T	C	C	C	C	C
TC12795	Ca4	38456904	SNP	transcript	drought stress	A	G	A	A	A	A	G	G	G	G	G
TC12795	Ca4	38456987	SNP	transcript	drought stress	A	G	A	A	A	A	G	G	G	G	G
TC12795	Ca4	38455592	InDel	transcript	drought stress	GAT	GAAT	GAT	GAT	GAT	GAT	GAAT	GAAT	GAAT	GAAT	GAAT
TC12786	Ca4	38356831	SNP	transcript	drought stress	G	A	G	G	G	G	A	A	A	A	A
TC12786	Ca4	38357121	SNP	transcript	drought stress	T	G	T	T	T	T	G	G	G	G	G
TC12786	Ca4	38357306	SNP	transcript	drought stress	A	C	A	A	A	A	C	C	C	C	C
TC12786	Ca4	38357307	SNP	transcript	drought stress	T	A	T	T	T	T	A	A	A	A	A
TC12786	Ca4	38357874	SNP	transcript	drought stress	A	C	A	A	A	A	C	C	C	C	C
TC12786	Ca4	38358398	SNP	transcript	drought stress	A	G	A	A	A	A	G	G	G	G	G
TC12786	Ca4	38360425	SNP	transcript	drought stress	A	G	A	A	A	A	G	G	G	G	G
TC12786	Ca4	38360723	SNP	transcript	drought stress	C	G	C	C	C	C	G	G	G	G	G
TC12786	Ca4	38360838	SNP	transcript	drought stress	T	C	T	T	T	T	C	C	C	C	C
TC12786	Ca4	38360936	SNP	transcript	drought stress	C	A	C	C	C	C	A	A	A	A	A
TC12786	Ca4	38361248	SNP	transcript	drought stress	C	T	C	C	C	C	T	T	T	T	T
TC12786	Ca4	38361251	SNP	transcript	drought stress	T	C	T	T	T	T	C	C	C	C	C
TC12786	Ca4	38361736	SNP	transcript	drought stress	G	A	G	G	G	G	A	A	A	A	A
TC12786	Ca4	38361913	SNP	transcript	drought stress	G	A	G	G	G	G	A	A	A	A	A
TC12786	Ca4	38362132	SNP	transcript	drought stress	A	T	A	A	A	A	T	T	T	T	T
TC12786	Ca4	38363041	SNP	transcript	drought stress	T	C	T	T	T	T	C	C	C	C	C
TC12786	Ca4	38364003	SNP	transcript	drought stress	T	A	T	T	T	T	A	A	A	A	A
TC12786	Ca4	38364004	SNP	transcript	drought stress	T	G	T	T	T	T	G	G	G	G	G
TC12786	Ca4	38365058	SNP	transcript	drought stress	C	T	C	C	C	C	T	T	T	T	T
TC12786	Ca4	38365128	SNP	transcript	drought stress	A	G	A	A	A	A	G	G	G	G	G
TC12786	Ca4	38365152	SNP	transcript	drought stress	A	G	A	A	A	A	G	G	G	G	G
TC12786	Ca4	38365301	SNP	transcript	drought stress	T	C	T	T	T	T	C	C	C	C	C
TC12786	Ca4	38365435	SNP	transcript	drought stress	A	C	A	A	A	A	C	C	C	C	C
TC12786	Ca4	38365822	SNP	transcript	drought stress	G	A	G	G	G	G	A	A	A	A	A
TC12786	Ca4	38366389	SNP	transcript	drought stress	G	A	G	G	G	G	A	A	A	A	A
TC12786	Ca4	38366401	SNP	transcript	drought stress	A	C	A	A	A	A	C	C	C	C	C
TC12786	Ca4	38364975	InDel	transcript	drought stress	CTTT	CTTTTT	CTTT	CTTT	CTTT	CTTT	CTTTTT	CTTTTT	CTTTTT	CTTTTT	CTTTTT
TC12786	Ca4	38365485	InDel	transcript	drought stress	ATT	AT	ATT	ATT	ATT	ATT	AT	AT	AT	AT	AT
TC12786	Ca4	38365927	InDel	transcript	drought stress	CTT	CTTT	CTT	CTT	CTT	CTT	CTTT	CTTT	CTTT	CTTT	CTTT
TC12786	Ca4	38365989	InDel	transcript	drought stress	CA	CGA	CA	CA	CA	CA	CGA	CGA	CGA	CGA	CGA
TC18915	Ca6	12624701	SNP	transcript	drought stress	C	T	C	C	C	T	C	T	T	T	T
TC19198	Ca6	14963647	SNP	transcript	drought stress	T	A	T	T	T	A	A	A	A	A	A
TC21993	Ca6	58026989	SNP	transcript	drought stress	A	G	A	A	A	G	A	G	G	G	G
TC21993	Ca6	58026990	SNP	transcript	drought stress	C	T	C	C	C	T	C	T	T	T	T
TC21993	Ca6	58027466	SNP	transcript	drought stress	C	A	C	C	C	A	C	A	A	A	A
TC21993	Ca6	58027468	SNP	transcript	drought stress	C	A	C	C	C	A	C	A	A	A	A
TC21993	Ca6	58027922	SNP	transcript	drought stress	T	C	T	T	T	C	T	C	C	C	C
TC21993	Ca6	58026757	InDel	transcript	drought stress	ATTTTTTTA	ATTTTTTA	ATTTTTTTA	ATTTTTTTA	ATTTTTTTA	ATTTTTTA	ATTTTTTTA	ATTTTTTA	ATTTTTTA	ATTTTTTA	ATTTTTTA
TC21993	Ca6	58026865	InDel	transcript	drought stress	ATT	AT	ATT	ATT	ATT	AT	ATT	AT	AT	AT	AT
TC12782	Ca4	38298277	SNP	transcript	drought stress	A	C	A	A	A	A	C	C	C	C	C
TC12782	Ca4	38298293	SNP	transcript	drought stress	T	C	T	T	T	T	C	C	C	C	C
TC12782	Ca4	38298356	SNP	transcript	drought stress	C	T	C	C	C	C	T	T	T	T	T
TC12782	Ca4	38298595	SNP	transcript	drought stress	G	T	G	G	G	G	T	T	T	T	T
TC12782	Ca4	38298625	SNP	transcript	drought stress	C	T	C	C	C	C	T	T	T	T	T
TC12782	Ca4	38298693	SNP	transcript	drought stress	T	A	T	T	T	T	A	A	A	A	A
TC12782	Ca4	38298914	SNP	transcript	drought stress	T	A	T	T	T	T	A	A	A	A	A
TC12782	Ca4	38299001	SNP	transcript	drought stress	G	T	G	G	G	G	T	T	T	T	T
TC12782	Ca4	38299022	SNP	transcript	drought stress	G	T	G	G	G	G	T	T	T	T	T
TC12782	Ca4	38299028	SNP	transcript	drought stress	C	A	C	C	C	C	A	A	A	A	A
TC12782	Ca4	38299051	SNP	transcript	drought stress	T	G	T	T	T	T	G	G	G	G	G
TC12782	Ca4	38299149	SNP	transcript	drought stress	C	A	C	C	C	C	A	A	A	A	A
TC12782	Ca4	38299178	SNP	transcript	drought stress	G	C	G	G	G	G	C	C	C	C	C
TC12782	Ca4	38299207	SNP	transcript	drought stress	C	T	C	C	C	C	T	T	T	T	T
TC12782	Ca4	38299220	SNP	transcript	drought stress	A	G	A	A	A	A	G	G	G	G	G
TC12782	Ca4	38299259	SNP	transcript	drought stress	T	G	T	T	T	T	G	G	G	G	G
TC12782	Ca4	38301762	SNP	transcript	drought stress	A	G	A	A	A	A	G	G	G	G	G
TC12782	Ca4	38302089	SNP	transcript	drought stress	A	G	A	A	A	A	G	G	G	G	G
TC12782	Ca4	38302092	SNP	transcript	drought stress	A	G	A	A	A	A	G	G	G	G	G
TC12782	Ca4	38302165	SNP	transcript	drought stress	A	T	A	A	A	A	T	T	T	T	T
TC12782	Ca4	38302983	SNP	transcript	drought stress	A	G	A	A	A	A	G	G	G	G	G
TC12782	Ca4	38303381	SNP	transcript	drought stress	C	T	C	C	C	C	T	T	T	T	T
TC12782	Ca4	38303498	SNP	transcript	drought stress	A	C	A	A	A	A	C	C	C	C	C
TC12782	Ca4	38303526	SNP	transcript	drought stress	T	C	T	T	T	T	C	C	C	C	C
TC12782	Ca4	38303627	SNP	transcript	drought stress	T	G	T	T	T	T	G	G	G	G	G
TC12782	Ca4	38303639	SNP	transcript	drought stress	A	T	A	A	A	A	T	T	T	T	T
TC12782	Ca4	38303716	SNP	transcript	drought stress	A	T	A	A	A	A	T	T	T	T	T
TC12782	Ca4	38303727	SNP	transcript	drought stress	A	T	A	A	A	A	T	T	T	T	T
TC12782	Ca4	38303754	SNP	transcript	drought stress	A	C	A	A	A	A	C	C	C	C	C
TC12782	Ca4	38303918	SNP	transcript	drought stress	G	A	G	G	G	G	A	A	A	A	A
TC12782	Ca4	38303935	SNP	transcript	drought stress	C	T	C	C	C	C	T	T	T	T	T
TC12782	Ca4	38303942	SNP	transcript	drought stress	T	G	T	T	T	T	G	G	G	G	G
TC12782	Ca4	38304010	SNP	transcript	drought stress	C	T	C	C	C	C	T	T	T	T	T
TC12782	Ca4	38304146	SNP	transcript	drought stress	A	G	A	A	A	A	G	G	G	G	G
TC12782	Ca4	38304173	SNP	transcript	drought stress	T	G	T	T	T	T	G	G	G	G	G
TC12782	Ca4	38304195	SNP	transcript	drought stress	A	C	A	A	A	A	C	C	C	C	C
TC12782	Ca4	38304236	SNP	transcript	drought stress	T	C	T	T	T	T	C	C	C	C	C
TC12782	Ca4	38304245	SNP	transcript	drought stress	T	C	T	T	T	T	C	C	C	C	C
TC12782	Ca4	38304250	SNP	transcript	drought stress	C	T	C	C	C	C	T	T	T	T	T
TC12782	Ca4	38304259	SNP	transcript	drought stress	T	C	T	T	T	T	C	C	C	C	C
TC12782	Ca4	38304304	SNP	transcript	drought stress	G	A	G	G	G	G	A	A	A	A	A
TC12782	Ca4	38304366	SNP	transcript	drought stress	C	T	C	C	C	C	T	T	T	T	T
TC12782	Ca4	38304399	SNP	transcript	drought stress	A	G	A	A	A	A	G	G	G	G	G
TC12782	Ca4	38304514	SNP	transcript	drought stress	A	C	A	A	A	A	C	C	C	C	C
TC12782	Ca4	38304760	SNP	transcript	drought stress	T	G	T	T	T	T	G	G	G	G	G
TC12782	Ca4	38304792	SNP	transcript	drought stress	A	T	A	A	A	A	T	T	T	T	T
TC12782	Ca4	38304794	SNP	transcript	drought stress	T	C	T	T	T	T	C	C	C	C	C
TC12782	Ca4	38304829	SNP	transcript	drought stress	C	T	C	C	C	C	T	T	T	T	T
TC12782	Ca4	38304873	SNP	transcript	drought stress	A	G	A	A	A	A	G	G	G	G	G
TC12782	Ca4	38304885	SNP	transcript	drought stress	A	G	A	A	A	A	G	G	G	G	G
TC12782	Ca4	38304906	SNP	transcript	drought stress	T	C	T	T	T	T	C	C	C	C	C
TC12782	Ca4	38304923	SNP	transcript	drought stress	A	C	A	A	A	A	C	C	C	C	C
TC12782	Ca4	38304926	SNP	transcript	drought stress	T	C	T	T	T	T	C	C	C	C	C
TC12782	Ca4	38304928	SNP	transcript	drought stress	G	A	G	G	G	G	A	A	A	A	A
TC12782	Ca4	38304939	SNP	transcript	drought stress	A	T	A	A	A	A	T	T	T	T	T
TC12782	Ca4	38304946	SNP	transcript	drought stress	A	G	A	A	A	A	G	G	G	G	G
TC12782	Ca4	38304966	SNP	transcript	drought stress	A	T	A	A	A	A	T	T	T	T	T
TC12782	Ca4	38304977	SNP	transcript	drought stress	C	T	C	C	C	C	T	T	T	T	T
TC12782	Ca4	38304996	SNP	transcript	drought stress	A	G	A	A	A	A	G	G	G	G	G
TC12782	Ca4	38305003	SNP	transcript	drought stress	G	A	G	G	G	G	A	A	A	A	A
TC12782	Ca4	38305018	SNP	transcript	drought stress	C	T	C	C	C	C	T	T	T	T	T
TC12782	Ca4	38305028	SNP	transcript	drought stress	G	A	G	G	G	G	A	A	A	A	A
TC12782	Ca4	38305029	SNP	transcript	drought stress	T	G	T	T	T	T	G	G	G	G	G
TC12782	Ca4	38305033	SNP	transcript	drought stress	T	C	T	T	T	T	C	C	C	C	C
TC12782	Ca4	38305040	SNP	transcript	drought stress	A	C	A	A	A	A	C	C	C	C	C
TC12782	Ca4	38305046	SNP	transcript	drought stress	C	T	C	C	C	C	T	T	T	T	T
TC12782	Ca4	38305080	SNP	transcript	drought stress	A	C	A	A	A	A	C	C	C	C	C
TC12782	Ca4	38305135	SNP	transcript	drought stress	T	A	T	T	T	T	A	A	A	A	A
TC12782	Ca4	38305142	SNP	transcript	drought stress	G	A	G	G	G	G	A	A	A	A	A
TC12782	Ca4	38305209	SNP	transcript	drought stress	C	T	C	C	C	C	T	T	T	T	T
TC12782	Ca4	38305231	SNP	transcript	drought stress	A	G	A	A	A	A	G	G	G	G	G
TC12782	Ca4	38305234	SNP	transcript	drought stress	A	G	A	A	A	A	G	G	G	G	G
TC12782	Ca4	38305258	SNP	transcript	drought stress	G	T	G	G	G	G	T	T	T	T	T
TC12782	Ca4	38305268	SNP	transcript	drought stress	A	T	A	A	A	A	T	T	T	T	T
TC12782	Ca4	38305276	SNP	transcript	drought stress	A	C	A	A	A	A	C	C	C	C	C
TC12782	Ca4	38305280	SNP	transcript	drought stress	G	A	G	G	G	G	A	A	A	A	A
TC12782	Ca4	38305281	SNP	transcript	drought stress	G	A	G	G	G	G	A	A	A	A	A
TC12782	Ca4	38305288	SNP	transcript	drought stress	A	T	A	A	A	A	T	T	T	T	T
TC12782	Ca4	38305294	SNP	transcript	drought stress	G	A	G	G	G	G	A	A	A	A	A
TC12782	Ca4	38305300	SNP	transcript	drought stress	G	A	G	G	G	G	A	A	A	A	A
TC12782	Ca4	38305323	SNP	transcript	drought stress	T	G	T	T	T	T	G	G	G	G	G
TC12782	Ca4	38305325	SNP	transcript	drought stress	A	C	A	A	A	A	C	C	C	C	C
TC12782	Ca4	38305344	SNP	transcript	drought stress	A	G	A	A	A	A	G	G	G	G	G
TC12782	Ca4	38305361	SNP	transcript	drought stress	T	G	T	T	T	T	G	G	G	G	G
TC12782	Ca4	38305365	SNP	transcript	drought stress	T	A	T	T	T	T	A	A	A	A	A
TC12782	Ca4	38305426	SNP	transcript	drought stress	T	C	T	T	T	T	C	C	C	C	C
TC12782	Ca4	38298314	InDel	transcript	drought stress	CT	CAT	CT	CT	CT	CT	CAT	CAT	CAT	CAT	CAT
TC12782	Ca4	38302470	InDel	transcript	drought stress	AT	AGT	AT	AT	AT	AT	AGT	AGT	AGT	AGT	AGT
TC12782	Ca4	38304450	InDel	transcript	drought stress	CAAA	CA	CAAA	CAAA	CAAA	CAAA	CA	CA	CA	CA	CA
TC12782	Ca4	38305277	InDel	transcript	drought stress	CA	CGA	CA	CA	CA	CA	CGA	CGA	CGA	CGA	CGA
TC12782	Ca4	38305333	InDel	transcript	drought stress	TTAT	TTATAT	TTAT	TTAT	TTAT	TTAT	TTATAT	TTATAT	TTATAT	TTATAT	TTATAT
TC12782	Ca4	38305940	SNP	transcript	drought stress	G	A	G	G	G	G	A	A	A	A	A
TC19255	Ca6	15361492	SNP	transcript	drought stress	A	G	A	A	A	G	G	G	G	G	G
TC36624	Ca6	48372309	SNP	transcript	drought stress	A	T	A	A	A	T	T	A	T	T	T
TC36624	Ca6	48373799	SNP	transcript	drought stress	G	T	G	G	G	T	T	G	T	T	T
TC36624	Ca6	48374156	SNP	transcript	drought stress	A	G	A	A	A	G	G	A	G	G	G
TC36624	Ca6	48373786	InDel	transcript	drought stress	G	GTTTCCACCACTC	G	G	G	GTTTCCACCACTC	GTTTCCACCACTC	G	GTTTCCACCACTC	GTTTCCACCACTC	GTTTCCACCACTC
TC25330	Ca7	35658160	SNP	transcript	drought stress	A	G	A	A	A	G	G	G	G	G	G
TC25330	Ca7	35661038	SNP	transcript	drought stress	G	A	G	G	G	A	A	A	A	A	A
TC21937	Ca6	57668724	SNP	transcript	drought stress	C	T	C	C	C	T	C	T	T	T	T
TC21937	Ca6	57670747	SNP	transcript	drought stress	T	C	T	T	T	C	T	C	C	C	C
TC12818	Ca4	38726041	SNP	transcript	drought stress	G	A	G	G	G	G	A	A	A	A	A
TC21983	Ca6	57974918	SNP	transcript	drought stress	A	G	A	A	A	G	A	G	G	G	G
TC21983	Ca6	57974919	SNP	transcript	drought stress	C	A	C	C	C	A	C	A	A	A	A
TC21983	Ca6	57974975	SNP	transcript	drought stress	G	T	G	G	G	T	G	T	T	T	T
TC21983	Ca6	57975153	SNP	transcript	drought stress	C	G	C	C	C	G	C	G	G	G	G
TC21983	Ca6	57975791	SNP	transcript	drought stress	A	C	A	A	A	C	A	C	C	C	C
TC21983	Ca6	57976114	SNP	transcript	drought stress	C	T	C	C	C	T	C	T	T	T	T
TC21983	Ca6	57976823	SNP	transcript	drought stress	G	A	G	G	G	A	G	A	A	A	A
TC21983	Ca6	57976824	SNP	transcript	drought stress	C	T	C	C	C	T	C	T	T	T	T
TC21983	Ca6	57977207	SNP	transcript	drought stress	C	T	C	C	C	T	C	T	T	T	T
TC21983	Ca6	57977339	SNP	transcript	drought stress	G	A	G	G	G	A	G	A	A	A	A
TC21983	Ca6	57977377	SNP	transcript	drought stress	A	C	A	A	A	C	A	C	C	C	C
TC21983	Ca6	57977417	SNP	transcript	drought stress	G	A	G	G	G	A	G	A	A	A	A
TC21983	Ca6	57977486	SNP	transcript	drought stress	A	G	A	A	A	G	A	G	G	G	G
TC21983	Ca6	57977501	SNP	transcript	drought stress	A	G	A	A	A	G	A	G	G	G	G
TC21983	Ca6	57977527	SNP	transcript	drought stress	T	A	T	T	T	A	T	A	A	A	A
TC21983	Ca6	57977542	SNP	transcript	drought stress	T	A	T	T	T	A	T	A	A	A	A
TC21983	Ca6	57977557	SNP	transcript	drought stress	T	C	T	T	T	C	T	C	C	C	C
TC21983	Ca6	57977596	SNP	transcript	drought stress	T	A	T	T	T	A	T	A	A	A	A
TC21983	Ca6	57977646	SNP	transcript	drought stress	A	G	A	A	A	G	A	G	G	G	G
TC21983	Ca6	57977673	SNP	transcript	drought stress	A	G	A	A	A	G	A	G	G	G	G
TC21983	Ca6	57977681	SNP	transcript	drought stress	G	A	G	G	G	A	G	A	A	A	A
TC21983	Ca6	57977711	SNP	transcript	drought stress	T	G	T	T	T	G	T	G	G	G	G
TC21983	Ca6	57977738	SNP	transcript	drought stress	G	A	G	G	G	A	G	A	A	A	A
TC21983	Ca6	57978252	SNP	transcript	drought stress	G	C	G	G	G	C	G	C	C	C	C
TC21983	Ca6	57975401	InDel	transcript	drought stress	TTTGTTGTTGTTGTTGT	TTTGTTGTTGTTGTTGTTGT	TTTGTTGTTGTTGTTGT	TTTGTTGTTGTTGTTGT	TTTGTTGTTGTTGTTGT	TTTGTTGTTGTTGTTGTTGT	TTTGTTGTTGTTGTTGT	TTTGTTGTTGTTGTTGTTGT	TTTGTTGTTGTTGTTGTTGT	TTTGTTGTTGTTGTTGTTGT	TTTGTTGTTGTTGTTGTTGT
TC21983	Ca6	57975743	InDel	transcript	drought stress	CTTTTTC	CTTTTC	CTTTTTC	CTTTTTC	CTTTTTC	CTTTTC	CTTTTTC	CTTTTC	CTTTTC	CTTTTC	CTTTTC
TC21983	Ca6	57975964	InDel	transcript	drought stress	CAAAAAAAT	CAAAAAAT	CAAAAAAAT	CAAAAAAAT	CAAAAAAAT	CAAAAAAT	CAAAAAAAT	CAAAAAAT	CAAAAAAT	CAAAAAAT	CAAAAAAT
TC21983	Ca6	57977350	InDel	transcript	drought stress	CG	CTG	CG	CG	CG	CTG	CG	CTG	CTG	CTG	CTG
TC21983	Ca6	57977706	InDel	transcript	drought stress	AT	AACAAACT	AT	AT	AT	AACAAACT	AT	AACAAACT	AACAAACT	AACAAACT	AACAAACT
TC12793	Ca4	38420093	SNP	transcript	drought stress	T	G	T	T	T	T	G	G	G	G	G
TC12793	Ca4	38419618	InDel	transcript	drought stress	CAA	CA	CAA	CAA	CAA	CAA	CA	CA	CA	CA	CA
TC12793	Ca4	38421008	SNP	transcript	drought stress	G	A	G	G	G	G	A	A	A	A	A
TC12793	Ca4	38421625	SNP	transcript	drought stress	T	A	T	T	T	T	A	A	A	A	A
TC12793	Ca4	38422037	SNP	transcript	drought stress	T	C	T	T	T	T	C	C	C	C	C
TC12793	Ca4	38423400	SNP	transcript	drought stress	A	C	A	A	A	A	C	C	C	C	C
TC12793	Ca4	38424564	SNP	transcript	drought stress	T	G	T	T	T	T	G	G	G	G	G
TC12793	Ca4	38427379	SNP	transcript	drought stress	G	C	G	G	G	G	C	C	C	C	C
TC12793	Ca4	38427738	SNP	transcript	drought stress	T	C	T	T	T	T	C	C	C	C	C
TC12793	Ca4	38427978	SNP	transcript	drought stress	C	T	C	C	C	C	T	T	T	T	T
TC12793	Ca4	38428316	SNP	transcript	drought stress	C	T	C	C	C	C	T	T	T	T	T
TC12793	Ca4	38420680	InDel	transcript	drought stress	GA	GAATA	GA	GA	GA	GA	GAATA	GAATA	GAATA	GAATA	GAATA
TC12793	Ca4	38421698	InDel	transcript	drought stress	TAAAAAAAAT	TAAAAAAAT	TAAAAAAAAT	TAAAAAAAAT	TAAAAAAAAT	TAAAAAAAAT	TAAAAAAAT	TAAAAAAAT	TAAAAAAAT	TAAAAAAAT	TAAAAAAAT
TC11486	Ca4	15927605	SNP	transcript	drought stress	G	T	G	G	G	T	T	T	T	G	T
TC11486	Ca4	15927738	SNP	transcript	drought stress	T	C	T	T	T	C	C	C	C	T	C
TC11486	Ca4	15927778	SNP	transcript	drought stress	A	G	A	A	A	G	G	G	G	A	G
TC11486	Ca4	15927782	SNP	transcript	drought stress	C	T	C	C	C	T	T	T	T	C	T
TC11486	Ca4	15927873	SNP	transcript	drought stress	A	G	A	A	A	G	G	G	G	A	G
TC11486	Ca4	15927912	SNP	transcript	drought stress	A	G	A	A	A	G	G	G	G	A	G
TC11486	Ca4	15927962	SNP	transcript	drought stress	C	A	C	C	C	A	A	A	A	C	A
TC11486	Ca4	15928441	SNP	transcript	drought stress	C	T	C	C	C	T	T	T	T	C	T
TC11486	Ca4	15929070	SNP	transcript	drought stress	G	A	G	G	G	A	A	A	A	G	A
TC11486	Ca4	15929238	SNP	transcript	drought stress	A	T	A	A	A	T	T	T	T	A	T
TC11486	Ca4	15929931	SNP	transcript	drought stress	T	A	T	T	T	A	A	A	A	T	A
TC11486	Ca4	15930057	SNP	transcript	drought stress	A	C	A	A	A	C	C	C	C	A	C
TC11486	Ca4	15930415	SNP	transcript	drought stress	C	A	C	C	C	A	A	A	A	C	A
TC11486	Ca4	15930498	SNP	transcript	drought stress	G	C	G	G	G	C	C	C	C	G	C
TC11486	Ca4	15930674	SNP	transcript	drought stress	A	T	A	A	A	T	T	T	T	A	T
TC11486	Ca4	15930841	SNP	transcript	drought stress	T	C	T	T	T	C	C	C	C	T	C
TC11486	Ca4	15930860	SNP	transcript	drought stress	T	A	T	T	T	A	A	A	A	T	A
TC11486	Ca4	15930993	SNP	transcript	drought stress	G	T	G	G	G	T	T	T	T	G	T
TC11486	Ca4	15931177	SNP	transcript	drought stress	G	C	G	G	G	C	C	C	C	G	C
TC11486	Ca4	15931210	SNP	transcript	drought stress	A	T	A	A	A	T	T	T	T	A	T
TC11486	Ca4	15931495	SNP	transcript	drought stress	A	C	A	A	A	C	C	C	C	A	C
TC11486	Ca4	15931517	SNP	transcript	drought stress	A	G	A	A	A	G	G	G	G	A	G
TC11486	Ca4	15931521	SNP	transcript	drought stress	A	G	A	A	A	G	G	G	G	A	G
TC11486	Ca4	15931537	SNP	transcript	drought stress	G	T	G	G	G	T	T	T	T	G	T
TC11486	Ca4	15931844	SNP	transcript	drought stress	C	G	C	C	C	G	G	G	G	C	G
TC11486	Ca4	15931944	SNP	transcript	drought stress	G	A	G	G	G	A	A	A	A	G	A
TC11486	Ca4	15932499	SNP	transcript	drought stress	A	G	A	A	A	G	G	G	G	A	G
TC11486	Ca4	15932622	SNP	transcript	drought stress	A	G	A	A	A	G	G	G	G	A	G
TC11486	Ca4	15932740	SNP	transcript	drought stress	G	A	G	G	G	A	A	A	A	G	A
TC11486	Ca4	15932744	SNP	transcript	drought stress	C	T	C	C	C	T	T	T	T	C	T
TC11486	Ca4	15932843	SNP	transcript	drought stress	T	C	T	T	T	C	C	C	C	T	C
TC11486	Ca4	15933246	SNP	transcript	drought stress	T	A	T	T	T	A	A	A	A	T	A
TC11486	Ca4	15933329	SNP	transcript	drought stress	A	G	A	A	A	G	G	G	G	A	G
TC11486	Ca4	15933422	SNP	transcript	drought stress	C	T	C	C	C	T	T	T	T	C	T
TC11486	Ca4	15934403	SNP	transcript	drought stress	A	C	A	A	A	C	C	C	C	A	C
TC11486	Ca4	15934462	SNP	transcript	drought stress	G	A	G	G	G	A	A	A	A	G	A
TC11486	Ca4	15934607	SNP	transcript	drought stress	T	A	T	T	T	A	A	A	A	T	A
TC11486	Ca4	15934901	SNP	transcript	drought stress	G	T	G	G	G	T	T	T	T	G	T
TC11486	Ca4	15930383	InDel	transcript	drought stress	CAAAAAAAAAT	CAAAAAAAAAAT	CAAAAAAAAAT	CAAAAAAAAAT	CAAAAAAAAAT	CAAAAAAAAAAT	CAAAAAAAAAAT	CAAAAAAAAAAT	CAAAAAAAAAAT	CAAAAAAAAAT	CAAAAAAAAAAT
TC11486	Ca4	15930445	InDel	transcript	drought stress	GTTAAGAATTCAAGTACATTT	GT	GTTAAGAATTCAAGTACATTT	GTTAAGAATTCAAGTACATTT	GTTAAGAATTCAAGTACATTT	GT	GT	GT	GT	GTTAAGAATTCAAGTACATTT	GT
TC11486	Ca4	15930937	InDel	transcript	drought stress	CAGAG	CG	CAGAG	CAGAG	CAGAG	CG	CG	CG	CG	CAGAG	CG
TC11486	Ca4	15931759	InDel	transcript	drought stress	ATG	AG	ATG	ATG	ATG	AG	AG	AG	AG	ATG	AG
TC11486	Ca4	15931928	InDel	transcript	drought stress	CAAAAAAAAG	CAAAAAAAG	CAAAAAAAAG	CAAAAAAAAG	CAAAAAAAAG	CAAAAAAAG	CAAAAAAAG	CAAAAAAAG	CAAAAAAAG	CAAAAAAAAG	CAAAAAAAG
TC11486	Ca4	15932632	InDel	transcript	drought stress	GAAAAAAAAAT	GAAAAAAAAAAAT	GAAAAAAAAAT	GAAAAAAAAAT	GAAAAAAAAAT	GAAAAAAAAAAAT	GAAAAAAAAAAAT	GAAAAAAAAAAAT	GAAAAAAAAAAAT	GAAAAAAAAAT	GAAAAAAAAAAAT
TC11486	Ca4	15933152	InDel	transcript	drought stress	CTAGATAGAG	CTAGAG	CTAGATAGAG	CTAGATAGAG	CTAGATAGAG	CTAGAG	CTAGAG	CTAGAG	CTAGAG	CTAGATAGAG	CTAGAG
TC11486	Ca4	15934332	InDel	transcript	drought stress	ACACACATTTCTAGC	AC	ACACACATTTCTAGC	ACACACATTTCTAGC	ACACACATTTCTAGC	AC	AC	AC	AC	ACACACATTTCTAGC	AC
TC12783	Ca4	38308084	SNP	transcript	drought stress	G	A	G	G	G	G	A	A	A	A	A
TC12783	Ca4	38309086	SNP	transcript	drought stress	C	T	C	C	C	C	T	T	T	T	T
TC12783	Ca4	38309144	SNP	transcript	drought stress	C	A	C	C	C	C	A	A	A	A	A
TC12783	Ca4	38309669	SNP	transcript	drought stress	T	C	T	T	T	T	C	C	C	C	C
TC12783	Ca4	38309767	SNP	transcript	drought stress	T	G	T	T	T	T	G	G	G	G	G
TC12783	Ca4	38310150	SNP	transcript	drought stress	C	T	C	C	C	C	T	T	T	T	T
TC12783	Ca4	38310206	SNP	transcript	drought stress	A	G	A	A	A	A	G	G	G	G	G
TC12783	Ca4	38310212	SNP	transcript	drought stress	A	G	A	A	A	A	G	G	G	G	G
TC12783	Ca4	38310297	SNP	transcript	drought stress	C	T	C	C	C	C	T	T	T	T	T
TC12783	Ca4	38310413	SNP	transcript	drought stress	G	A	G	G	G	G	A	A	A	A	A
TC12783	Ca4	38311057	SNP	transcript	drought stress	G	A	G	G	G	G	A	A	A	A	A
TC21336	Ca6	48734098	SNP	transcript	drought stress	G	A	G	G	G	A	A	G	A	A	A
TC36458	Ca6	52102715	SNP	transcript	drought stress	C	A	C	C	C	A	A	C	A	A	A
TC36458	Ca6	52103029	SNP	transcript	drought stress	A	G	A	A	A	G	G	A	G	G	G
TC36458	Ca6	52119182	SNP	transcript	drought stress	G	A	G	G	G	A	A	G	A	A	A
TC36458	Ca6	52131188	SNP	transcript	drought stress	C	T	C	C	C	T	T	C	T	T	T
TC36458	Ca6	52141447	SNP	transcript	drought stress	A	G	A	A	A	G	G	A	G	G	G
TC36458	Ca6	52154966	SNP	transcript	drought stress	A	G	A	A	A	G	G	A	G	G	G
TC36458	Ca6	52171592	SNP	transcript	drought stress	G	T	G	G	G	T	T	G	T	T	T
TC36458	Ca6	52179427	SNP	transcript	drought stress	T	G	T	T	T	G	G	T	G	G	G
TC36458	Ca6	52212433	SNP	transcript	drought stress	A	G	A	A	A	G	G	A	G	G	G
TC36458	Ca6	52213628	SNP	transcript	drought stress	T	A	T	T	T	A	A	T	A	A	A
TC36458	Ca6	52217223	SNP	transcript	drought stress	G	T	G	G	G	T	T	G	T	T	T
TC36458	Ca6	52219512	SNP	transcript	drought stress	T	C	T	T	T	C	C	T	C	C	C
TC36458	Ca6	52229759	SNP	transcript	drought stress	T	C	T	T	T	C	C	T	C	C	C
TC36458	Ca6	52255370	InDel	transcript	drought stress	ATTTTTTTTA	ATTTTTTTTTA	ATTTTTTTTA	ATTTTTTTTA	ATTTTTTTTA	ATTTTTTTTTA	ATTTTTTTTTA	ATTTTTTTTA	ATTTTTTTTTA	ATTTTTTTTTA	ATTTTTTTTTA
TC36458	Ca6	52313712	SNP	transcript	drought stress	A	G	A	A	A	G	G	A	G	G	G
TC36458	Ca6	52329971	SNP	transcript	drought stress	A	T	A	A	A	T	T	A	T	T	T
TC36458	Ca6	52323825	InDel	transcript	drought stress	ATTTTTTC	ATTTTTTTC	ATTTTTTC	ATTTTTTC	ATTTTTTC	ATTTTTTTC	ATTTTTTTC	ATTTTTTC	ATTTTTTTC	ATTTTTTTC	ATTTTTTTC
TC36458	Ca6	52333083	SNP	transcript	drought stress	T	A	T	T	T	A	A	T	A	A	A
TC36458	Ca6	52362527	SNP	transcript	drought stress	A	G	A	A	A	G	G	A	G	G	G
TC36458	Ca6	52362829	SNP	transcript	drought stress	A	G	A	A	A	G	G	A	G	G	G
TC36458	Ca6	52395512	SNP	transcript	drought stress	C	G	C	C	C	G	G	C	G	G	G
TC36458	Ca6	52402888	SNP	transcript	drought stress	A	G	A	A	A	G	G	A	G	G	G
TC36458	Ca6	52405653	SNP	transcript	drought stress	C	T	C	C	C	T	T	C	T	T	T
TC36458	Ca6	52408714	SNP	transcript	drought stress	G	C	G	G	G	C	C	G	C	C	C
TC36458	Ca6	52419092	SNP	transcript	drought stress	A	G	A	A	A	G	G	A	G	G	G
TC36458	Ca6	52421443	SNP	transcript	drought stress	T	C	T	T	T	C	C	T	C	C	C
TC36458	Ca6	52419025	InDel	transcript	drought stress	CTTTTTTTTTTTA	CTTTTTTTTTTA	CTTTTTTTTTTTA	CTTTTTTTTTTTA	CTTTTTTTTTTTA	CTTTTTTTTTTA	CTTTTTTTTTTA	CTTTTTTTTTTTA	CTTTTTTTTTTA	CTTTTTTTTTTA	CTTTTTTTTTTA
TC36458	Ca6	52437494	SNP	transcript	drought stress	G	C	G	G	G	C	C	G	C	C	C
TC36458	Ca6	52439644	SNP	transcript	drought stress	A	G	A	A	A	G	G	A	G	G	G
TC36458	Ca6	52440884	SNP	transcript	drought stress	C	T	C	C	C	T	T	C	T	T	T
TC36458	Ca6	52467797	SNP	transcript	drought stress	T	A	T	T	T	A	A	T	A	A	A
TC36458	Ca6	52470135	SNP	transcript	drought stress	T	C	T	T	T	C	C	T	C	C	C
TC36458	Ca6	52483813	SNP	transcript	drought stress	A	G	A	A	A	G	G	A	G	G	G
TC36458	Ca6	52497266	SNP	transcript	drought stress	T	A	T	T	T	A	A	T	A	A	A
TC36458	Ca6	52545367	SNP	transcript	drought stress	T	C	T	T	T	C	C	T	C	C	C
TC36458	Ca6	52544712	InDel	transcript	drought stress	ATTTTC	ATTTTTC	ATTTTC	ATTTTC	ATTTTC	ATTTTTC	ATTTTTC	ATTTTC	ATTTTTC	ATTTTTC	ATTTTTC
TC36458	Ca6	52548446	InDel	transcript	drought stress	CTTTTTTTTTTA	CTTTTTTTTTA	CTTTTTTTTTTA	CTTTTTTTTTTA	CTTTTTTTTTTA	CTTTTTTTTTA	CTTTTTTTTTA	CTTTTTTTTTTA	CTTTTTTTTTA	CTTTTTTTTTA	CTTTTTTTTTA
TC36458	Ca6	52592646	SNP	transcript	drought stress	T	A	T	T	T	A	A	T	A	A	A
TC36458	Ca6	52592939	SNP	transcript	drought stress	A	T	A	A	A	T	T	A	T	T	T
TC36458	Ca6	52648902	SNP	transcript	drought stress	T	C	T	T	T	C	C	T	C	C	C
TC36458	Ca6	52660126	SNP	transcript	drought stress	T	C	T	T	T	C	C	T	C	C	C
TC36458	Ca6	52677941	SNP	transcript	drought stress	T	C	T	T	T	C	C	T	C	C	C
TC36458	Ca6	52684584	SNP	transcript	drought stress	C	G	C	C	C	G	G	C	G	G	G
TC36458	Ca6	52694595	SNP	transcript	drought stress	A	C	A	A	A	C	C	A	C	C	C
TC36458	Ca6	52871888	SNP	transcript	drought stress	T	C	T	T	T	C	C	T	C	C	C
TC36458	Ca6	52872981	SNP	transcript	drought stress	G	A	G	G	G	A	A	G	A	A	A
TC36458	Ca6	52877074	SNP	transcript	drought stress	A	G	A	A	A	G	G	A	G	G	G
TC36458	Ca6	52887415	SNP	transcript	drought stress	T	C	T	T	T	C	C	T	C	C	C
TC36458	Ca6	52909558	SNP	transcript	drought stress	G	A	G	G	G	A	A	G	A	A	A
TC36458	Ca6	52913024	SNP	transcript	drought stress	A	G	A	A	A	G	G	A	G	G	G
TC36458	Ca6	52916218	SNP	transcript	drought stress	A	C	A	A	A	C	C	A	C	C	C
TC36458	Ca6	52913019	InDel	transcript	drought stress	AA	ACA	AA	AA	AA	ACA	ACA	AA	ACA	ACA	ACA
TC36458	Ca6	52930589	SNP	transcript	drought stress	T	C	T	T	T	C	C	T	C	C	C
TC36458	Ca6	52930865	SNP	transcript	drought stress	C	G	C	C	C	G	G	C	G	G	G
TC36458	Ca6	52945301	SNP	transcript	drought stress	C	T	C	C	C	T	T	C	T	T	T
TC36458	Ca6	52946324	SNP	transcript	drought stress	G	T	G	G	G	T	T	G	T	T	T
TC36458	Ca6	52948977	SNP	transcript	drought stress	A	G	A	A	A	G	G	A	G	G	G
TC36458	Ca6	52950723	SNP	transcript	drought stress	A	C	A	A	A	C	C	A	C	C	C
TC36458	Ca6	52958918	SNP	transcript	drought stress	A	T	A	A	A	T	T	A	T	T	T
TC36458	Ca6	52967874	SNP	transcript	drought stress	C	T	C	C	C	T	T	C	T	T	T
TC36458	Ca6	52970449	SNP	transcript	drought stress	C	T	C	C	C	T	T	C	T	T	T
TC36458	Ca6	53015366	SNP	transcript	drought stress	T	G	T	T	T	G	G	T	G	G	G
TC36458	Ca6	53064592	SNP	transcript	drought stress	A	G	A	A	A	G	G	A	G	G	G
TC36458	Ca6	53056850	InDel	transcript	drought stress	AA	AAGA	AA	AA	AA	AAGA	AAGA	AA	AAGA	AAGA	AAGA
TC36458	Ca6	53079435	SNP	transcript	drought stress	A	G	A	A	A	G	G	A	G	G	G
TC36458	Ca6	53084677	SNP	transcript	drought stress	T	A	T	T	T	A	A	T	A	A	A
TC36458	Ca6	53100990	SNP	transcript	drought stress	A	T	A	A	A	T	T	A	T	T	T
TC32006	Ca6	15022523	SNP	transcript	drought stress	G	C	G	G	G	C	C	C	C	C	C
TC25235	Ca7	34376517	SNP	transcript	drought stress	T	G	T	T	T	G	G	G	T	G	G
TC12792	Ca4	38415292	SNP	transcript	drought stress	G	T	G	G	G	G	T	T	T	T	T
TC12792	Ca4	38416092	SNP	transcript	drought stress	T	C	T	T	T	T	C	C	C	C	C
TC12792	Ca4	38416484	SNP	transcript	drought stress	A	T	A	A	A	A	T	T	T	T	T
TC12792	Ca4	38416507	SNP	transcript	drought stress	T	C	T	T	T	T	C	C	C	C	C
TC12792	Ca4	38417100	SNP	transcript	drought stress	G	A	G	G	G	G	A	A	A	A	A
TC12792	Ca4	38417102	SNP	transcript	drought stress	C	A	C	C	C	C	A	A	A	A	A
TC24908	Ca4	43277879	SNP	transcript	drought stress	C	T	C	C	C	C	T	T	T	T	T
TC24908	Ca4	43277907	SNP	transcript	drought stress	A	G	A	A	A	A	G	G	G	G	G
TC24908	Ca4	43278620	SNP	transcript	drought stress	A	G	A	A	A	A	G	G	G	G	G
TC24908	Ca4	43281628	SNP	transcript	drought stress	A	G	A	A	A	A	G	G	G	G	G
TC24908	Ca4	43281944	SNP	transcript	drought stress	T	C	T	T	T	T	C	C	C	C	C
TC24908	Ca4	43282372	SNP	transcript	drought stress	C	T	C	C	C	C	T	T	T	T	T
TC24908	Ca4	43282565	SNP	transcript	drought stress	A	G	A	A	A	A	G	G	G	G	G
TC24908	Ca4	43282604	SNP	transcript	drought stress	A	G	A	A	A	A	G	G	G	G	G
TC24908	Ca4	43283160	SNP	transcript	drought stress	A	G	A	A	A	A	G	G	G	G	G
TC24908	Ca4	43283386	SNP	transcript	drought stress	T	C	T	T	T	T	C	C	C	C	C
TC24908	Ca4	43284224	SNP	transcript	drought stress	C	A	C	C	C	C	A	A	A	A	A
TC24908	Ca4	43284409	SNP	transcript	drought stress	G	A	G	G	G	G	A	A	A	A	A
TC24908	Ca4	43285423	SNP	transcript	drought stress	T	C	T	T	T	T	C	C	C	C	C
TC24908	Ca4	43285443	SNP	transcript	drought stress	A	C	A	A	A	A	C	C	C	C	C
TC24908	Ca4	43281397	InDel	transcript	drought stress	CTTTTTTTTTTTA	CTTTTTTTTTTA	CTTTTTTTTTTTA	CTTTTTTTTTTTA	CTTTTTTTTTTTA	CTTTTTTTTTTTA	CTTTTTTTTTTA	CTTTTTTTTTTA	CTTTTTTTTTTA	CTTTTTTTTTTA	CTTTTTTTTTTA
TC24908	Ca4	43289944	SNP	transcript	drought stress	G	A	G	G	G	G	A	A	A	A	A
TC24908	Ca4	43290172	SNP	transcript	drought stress	T	C	T	T	T	T	C	C	C	C	C
TC24908	Ca4	43290173	SNP	transcript	drought stress	G	T	G	G	G	G	T	T	T	T	T
TC24908	Ca4	43290517	SNP	transcript	drought stress	T	A	T	T	T	T	A	A	A	A	A
TC24908	Ca4	43290518	SNP	transcript	drought stress	A	T	A	A	A	A	T	T	T	T	T
TC24908	Ca4	43290608	SNP	transcript	drought stress	G	A	G	G	G	G	A	A	A	A	A
TC24908	Ca4	43290909	SNP	transcript	drought stress	A	G	A	A	A	A	G	G	G	G	G
TC24908	Ca4	43293046	SNP	transcript	drought stress	C	G	C	C	C	C	G	G	G	G	G
TC24908	Ca4	43296430	SNP	transcript	drought stress	T	G	T	T	T	T	G	G	G	G	G
TC24908	Ca4	43297759	SNP	transcript	drought stress	A	G	A	A	A	A	G	G	G	G	G
TC24908	Ca4	43297981	SNP	transcript	drought stress	A	G	A	A	A	A	G	G	G	G	G
TC24908	Ca4	43298432	SNP	transcript	drought stress	A	G	A	A	A	A	G	G	G	G	G
TC24908	Ca4	43299760	SNP	transcript	drought stress	A	G	A	A	A	A	G	G	G	G	G
TC24908	Ca4	43300208	SNP	transcript	drought stress	C	A	C	C	C	C	A	A	A	A	A
TC24908	Ca4	43300294	SNP	transcript	drought stress	G	C	G	G	G	G	C	C	C	C	C
TC24908	Ca4	43300793	SNP	transcript	drought stress	C	T	C	C	C	C	T	T	T	T	T
TC24908	Ca4	43301079	SNP	transcript	drought stress	G	A	G	G	G	G	A	A	A	A	A
TC24908	Ca4	43301188	SNP	transcript	drought stress	G	A	G	G	G	G	A	A	A	A	A
TC24908	Ca4	43301521	SNP	transcript	drought stress	T	C	T	T	T	T	C	C	C	C	C
TC24908	Ca4	43301853	SNP	transcript	drought stress	T	A	T	T	T	T	A	A	A	A	A
TC24908	Ca4	43301887	SNP	transcript	drought stress	T	C	T	T	T	T	C	C	C	C	C
TC24908	Ca4	43301900	SNP	transcript	drought stress	A	G	A	A	A	A	G	G	G	G	G
TC24908	Ca4	43301918	SNP	transcript	drought stress	T	G	T	T	T	T	G	G	G	G	G
TC24908	Ca4	43301927	SNP	transcript	drought stress	C	T	C	C	C	C	T	T	T	T	T
TC24908	Ca4	43302222	SNP	transcript	drought stress	A	T	A	A	A	A	T	T	T	T	T
TC24908	Ca4	43302341	SNP	transcript	drought stress	A	C	A	A	A	A	C	C	C	C	C
TC24908	Ca4	43304757	SNP	transcript	drought stress	C	T	C	C	C	C	T	T	T	T	T
TC24908	Ca4	43305940	SNP	transcript	drought stress	A	G	A	A	A	A	G	G	G	G	G
TC24908	Ca4	43306383	SNP	transcript	drought stress	T	A	T	T	T	T	A	A	A	A	A
TC24908	Ca4	43306503	SNP	transcript	drought stress	C	A	C	C	C	C	A	A	A	A	A
TC24908	Ca4	43306571	SNP	transcript	drought stress	G	A	G	G	G	G	A	A	A	A	A
TC24908	Ca4	43306682	SNP	transcript	drought stress	T	C	T	T	T	T	C	C	C	C	C
TC24908	Ca4	43306689	SNP	transcript	drought stress	A	G	A	A	A	A	G	G	G	G	G
TC24908	Ca4	43306706	SNP	transcript	drought stress	A	G	A	A	A	A	G	G	G	G	G
TC24908	Ca4	43306727	SNP	transcript	drought stress	G	A	G	G	G	G	A	A	A	A	A
TC24908	Ca4	43306765	SNP	transcript	drought stress	C	A	C	C	C	C	A	A	A	A	A
TC24908	Ca4	43306790	SNP	transcript	drought stress	T	C	T	T	T	T	C	C	C	C	C
TC24908	Ca4	43306830	SNP	transcript	drought stress	T	C	T	T	T	T	C	C	C	C	C
TC24908	Ca4	43306941	SNP	transcript	drought stress	G	C	G	G	G	G	C	C	C	C	C
TC24908	Ca4	43306964	SNP	transcript	drought stress	T	C	T	T	T	T	C	C	C	C	C
TC24908	Ca4	43307319	SNP	transcript	drought stress	A	C	A	A	A	A	C	C	C	C	C
TC24908	Ca4	43307756	SNP	transcript	drought stress	C	T	C	C	C	C	T	T	T	T	T
TC24908	Ca4	43308106	SNP	transcript	drought stress	C	T	C	C	C	C	T	T	T	T	T
TC24908	Ca4	43308221	SNP	transcript	drought stress	T	G	T	T	T	T	G	G	G	G	G
TC24908	Ca4	43308349	SNP	transcript	drought stress	A	T	A	A	A	A	T	T	T	T	T
TC24908	Ca4	43308720	SNP	transcript	drought stress	C	G	C	C	C	C	G	G	G	G	G
TC24908	Ca4	43311005	SNP	transcript	drought stress	C	A	C	C	C	C	A	A	A	A	A
TC24908	Ca4	43311498	SNP	transcript	drought stress	A	G	A	A	A	A	G	G	G	G	G
TC24908	Ca4	43312412	SNP	transcript	drought stress	C	T	C	C	C	C	T	T	T	T	T
TC24908	Ca4	43312566	SNP	transcript	drought stress	A	G	A	A	A	A	G	G	G	G	G
TC24908	Ca4	43313075	SNP	transcript	drought stress	G	A	G	G	G	G	A	A	A	A	A
TC24908	Ca4	43313618	SNP	transcript	drought stress	T	C	T	T	T	T	C	C	C	C	C
TC24908	Ca4	43313690	SNP	transcript	drought stress	A	T	A	A	A	A	T	T	T	T	T
TC24908	Ca4	43313789	SNP	transcript	drought stress	T	C	T	T	T	T	C	C	C	C	C
TC24908	Ca4	43313939	SNP	transcript	drought stress	A	G	A	A	A	A	G	G	G	G	G
TC24908	Ca4	43315163	SNP	transcript	drought stress	A	G	A	A	A	A	G	G	G	G	G
TC24908	Ca4	43315281	SNP	transcript	drought stress	T	A	T	T	T	T	A	A	A	A	A
TC24908	Ca4	43315341	SNP	transcript	drought stress	T	G	T	T	T	T	G	G	G	G	G
TC24908	Ca4	43315371	SNP	transcript	drought stress	G	C	G	G	G	G	C	C	C	C	C
TC24908	Ca4	43315720	SNP	transcript	drought stress	A	G	A	A	A	A	G	G	G	G	G
TC24908	Ca4	43315772	SNP	transcript	drought stress	T	A	T	T	T	T	A	A	A	A	A
TC24908	Ca4	43316630	SNP	transcript	drought stress	C	T	C	C	C	C	T	T	T	T	T
TC24908	Ca4	43316755	SNP	transcript	drought stress	T	C	T	T	T	T	C	C	C	C	C
TC24908	Ca4	43316805	SNP	transcript	drought stress	T	C	T	T	T	T	C	C	C	C	C
TC24908	Ca4	43316821	SNP	transcript	drought stress	A	C	A	A	A	A	C	C	C	C	C
TC24908	Ca4	43316826	SNP	transcript	drought stress	A	G	A	A	A	A	G	G	G	G	G
TC24908	Ca4	43316870	SNP	transcript	drought stress	G	A	G	G	G	G	A	A	A	A	A
TC24908	Ca4	43316936	SNP	transcript	drought stress	T	A	T	T	T	T	A	A	A	A	A
TC24908	Ca4	43316962	SNP	transcript	drought stress	C	A	C	C	C	C	A	A	A	A	A
TC24908	Ca4	43316987	SNP	transcript	drought stress	T	C	T	T	T	T	C	C	C	C	C
TC24908	Ca4	43317062	SNP	transcript	drought stress	A	C	A	A	A	A	C	C	C	C	C
TC24908	Ca4	43317140	SNP	transcript	drought stress	T	C	T	T	T	T	C	C	C	C	C
TC24908	Ca4	43317151	SNP	transcript	drought stress	T	C	T	T	T	T	C	C	C	C	C
TC24908	Ca4	43317173	SNP	transcript	drought stress	A	G	A	A	A	A	G	G	G	G	G
TC24908	Ca4	43317276	SNP	transcript	drought stress	C	T	C	C	C	C	T	T	T	T	T
TC24908	Ca4	43317320	SNP	transcript	drought stress	T	A	T	T	T	T	A	A	A	A	A
TC24908	Ca4	43317384	SNP	transcript	drought stress	T	A	T	T	T	T	A	A	A	A	A
TC24908	Ca4	43317530	SNP	transcript	drought stress	T	C	T	T	T	T	C	C	C	C	C
TC24908	Ca4	43317827	SNP	transcript	drought stress	C	G	C	C	C	C	G	G	G	G	G
TC24908	Ca4	43317838	SNP	transcript	drought stress	G	A	G	G	G	G	A	A	A	A	A
TC24908	Ca4	43317924	SNP	transcript	drought stress	C	T	C	C	C	C	T	T	T	T	T
TC24908	Ca4	43318076	SNP	transcript	drought stress	A	G	A	A	A	A	G	G	G	G	G
TC24908	Ca4	43318657	SNP	transcript	drought stress	A	G	A	A	A	A	G	G	G	G	G
TC24908	Ca4	43319000	SNP	transcript	drought stress	C	T	C	C	C	C	T	T	T	T	T
TC24908	Ca4	43319098	SNP	transcript	drought stress	C	T	C	C	C	C	T	T	T	T	T
TC24908	Ca4	43319116	SNP	transcript	drought stress	T	C	T	T	T	T	C	C	C	C	C
TC24908	Ca4	43319191	SNP	transcript	drought stress	A	G	A	A	A	A	G	G	G	G	G
TC24908	Ca4	43319207	SNP	transcript	drought stress	G	T	G	G	G	G	T	T	T	T	T
TC24908	Ca4	43319208	SNP	transcript	drought stress	T	G	T	T	T	T	G	G	G	G	G
TC24908	Ca4	43308710	InDel	transcript	drought stress	TT	TTAAT	TT	TT	TT	TT	TTAAT	TTAAT	TTAAT	TTAAT	TTAAT
TC24908	Ca4	43309185	InDel	transcript	drought stress	AG	ATG	AG	AG	AG	AG	ATG	ATG	ATG	ATG	ATG
TC24908	Ca4	43312265	InDel	transcript	drought stress	GAAAAAAAAT	GAAAAAAAT	GAAAAAAAAT	GAAAAAAAAT	GAAAAAAAAT	GAAAAAAAAT	GAAAAAAAT	GAAAAAAAT	GAAAAAAAT	GAAAAAAAT	GAAAAAAAT
TC24908	Ca4	43312802	InDel	transcript	drought stress	CAA	CA	CAA	CAA	CAA	CAA	CA	CA	CA	CA	CA
TC24908	Ca4	43314966	InDel	transcript	drought stress	GAGTTAA	GAGTTAAGTTAA	GAGTTAA	GAGTTAA	GAGTTAA	GAGTTAA	GAGTTAAGTTAA	GAGTTAAGTTAA	GAGTTAAGTTAA	GAGTTAAGTTAA	GAGTTAAGTTAA
TC24908	Ca4	43315469	InDel	transcript	drought stress	ATA	AA	ATA	ATA	ATA	ATA	AA	AA	AA	AA	AA
TC24908	Ca4	43317252	InDel	transcript	drought stress	CAAG	CG	CAAG	CAAG	CAAG	CAAG	CG	CG	CG	CG	CG
TC24908	Ca4	43317949	InDel	transcript	drought stress	ATTTTTTTTTTTTC	ATTTTTTTTTTC	ATTTTTTTTTTTTC	ATTTTTTTTTTTTC	ATTTTTTTTTTTTC	ATTTTTTTTTTTTC	ATTTTTTTTTTC	ATTTTTTTTTTC	ATTTTTTTTTTC	ATTTTTTTTTTC	ATTTTTTTTTTC
TC24908	Ca4	43318250	InDel	transcript	drought stress	TG	TTAG	TG	TG	TG	TG	TTAG	TTAG	TTAG	TTAG	TTAG
TC24908	Ca4	43319152	InDel	transcript	drought stress	ATAATA	ATAATTAATA	ATAATA	ATAATA	ATAATA	ATAATA	ATAATTAATA	ATAATTAATA	ATAATTAATA	ATAATTAATA	ATAATTAATA
TC24908	Ca4	43319360	SNP	transcript	drought stress	T	C	T	T	T	T	C	C	C	C	C
TC24908	Ca4	43319709	SNP	transcript	drought stress	T	C	T	T	T	T	C	C	C	C	C
TC24908	Ca4	43319846	SNP	transcript	drought stress	G	A	G	G	G	G	A	A	A	A	A
TC24908	Ca4	43320018	SNP	transcript	drought stress	G	A	G	G	G	G	A	A	A	A	A
TC24908	Ca4	43320117	SNP	transcript	drought stress	C	T	C	C	C	C	T	T	T	T	T
TC24908	Ca4	43320142	SNP	transcript	drought stress	A	G	A	A	A	A	G	G	G	G	G
TC24908	Ca4	43320473	SNP	transcript	drought stress	G	A	G	G	G	G	A	A	A	A	A
TC24908	Ca4	43320499	SNP	transcript	drought stress	C	T	C	C	C	C	T	T	T	T	T
TC24908	Ca4	43320591	SNP	transcript	drought stress	T	C	T	T	T	T	C	C	C	C	C
TC24908	Ca4	43320666	SNP	transcript	drought stress	A	G	A	A	A	A	G	G	G	G	G
TC24908	Ca4	43320717	SNP	transcript	drought stress	C	T	C	C	C	C	T	T	T	T	T
TC24908	Ca4	43320795	SNP	transcript	drought stress	T	C	T	T	T	T	C	C	C	C	C
TC24908	Ca4	43320907	SNP	transcript	drought stress	C	G	C	C	C	C	G	G	G	G	G
TC24908	Ca4	43320909	SNP	transcript	drought stress	C	T	C	C	C	C	T	T	T	T	T
TC24908	Ca4	43321029	SNP	transcript	drought stress	T	C	T	T	T	T	C	C	C	C	C
TC24908	Ca4	43321165	SNP	transcript	drought stress	C	T	C	C	C	C	T	T	T	T	T
TC24908	Ca4	43321243	SNP	transcript	drought stress	A	C	A	A	A	A	C	C	C	C	C
TC24908	Ca4	43321335	SNP	transcript	drought stress	T	C	T	T	T	T	C	C	C	C	C
TC24908	Ca4	43321401	SNP	transcript	drought stress	G	A	G	G	G	G	A	A	A	A	A
TC24908	Ca4	43321502	SNP	transcript	drought stress	A	C	A	A	A	A	C	C	C	C	C
TC24908	Ca4	43321527	SNP	transcript	drought stress	A	G	A	A	A	A	G	G	G	G	G
TC24908	Ca4	43321538	SNP	transcript	drought stress	G	A	G	G	G	G	A	A	A	A	A
TC24908	Ca4	43321573	SNP	transcript	drought stress	A	G	A	A	A	A	G	G	G	G	G
TC24908	Ca4	43321576	SNP	transcript	drought stress	C	T	C	C	C	C	T	T	T	T	T
TC24908	Ca4	43325021	SNP	transcript	drought stress	C	T	C	C	C	C	T	T	T	T	T
TC24908	Ca4	43325176	SNP	transcript	drought stress	C	T	C	C	C	C	T	T	T	T	T
TC24908	Ca4	43325224	SNP	transcript	drought stress	C	A	C	C	C	C	A	A	A	A	A
TC24908	Ca4	43325230	SNP	transcript	drought stress	G	A	G	G	G	G	A	A	A	A	A
TC24908	Ca4	43325236	SNP	transcript	drought stress	C	T	C	C	C	C	T	T	T	T	T
TC24908	Ca4	43325243	SNP	transcript	drought stress	T	C	T	T	T	T	C	C	C	C	C
TC24908	Ca4	43325259	SNP	transcript	drought stress	A	T	A	A	A	A	T	T	T	T	T
TC24908	Ca4	43325313	SNP	transcript	drought stress	A	G	A	A	A	A	G	G	G	G	G
TC24908	Ca4	43325339	SNP	transcript	drought stress	A	C	A	A	A	A	C	C	C	C	C
TC24908	Ca4	43325390	SNP	transcript	drought stress	T	A	T	T	T	T	A	A	A	A	A
TC24908	Ca4	43325483	SNP	transcript	drought stress	T	C	T	T	T	T	C	C	C	C	C
TC24908	Ca4	43325983	SNP	transcript	drought stress	G	A	G	G	G	G	A	A	A	A	A
TC24908	Ca4	43326554	SNP	transcript	drought stress	T	G	T	T	T	T	G	G	G	G	G
TC24908	Ca4	43326620	SNP	transcript	drought stress	C	T	C	C	C	C	T	T	T	T	T
TC24908	Ca4	43326830	SNP	transcript	drought stress	A	G	A	A	A	A	G	G	G	G	G
TC24908	Ca4	43327520	SNP	transcript	drought stress	A	G	A	A	A	A	G	G	G	G	G
TC24908	Ca4	43327590	SNP	transcript	drought stress	C	T	C	C	C	C	T	T	T	T	T
TC24908	Ca4	43327873	SNP	transcript	drought stress	T	C	T	T	T	T	C	C	C	C	C
TC24908	Ca4	43328421	SNP	transcript	drought stress	C	T	C	C	C	C	T	T	T	T	T
TC24908	Ca4	43330898	SNP	transcript	drought stress	T	G	T	T	T	T	G	G	G	G	G
TC24908	Ca4	43331453	SNP	transcript	drought stress	G	T	G	G	G	G	T	T	T	T	T
TC24908	Ca4	43332335	SNP	transcript	drought stress	G	T	G	G	G	G	T	T	T	T	T
TC24908	Ca4	43332496	SNP	transcript	drought stress	G	C	G	G	G	G	C	C	C	C	C
TC24908	Ca4	43332580	SNP	transcript	drought stress	T	C	T	T	T	T	C	C	C	C	C
TC24908	Ca4	43332734	SNP	transcript	drought stress	A	T	A	A	A	A	T	T	T	T	T
TC24908	Ca4	43332740	SNP	transcript	drought stress	T	C	T	T	T	T	C	C	C	C	C
TC24908	Ca4	43332849	SNP	transcript	drought stress	A	C	A	A	A	A	C	C	C	C	C
TC24908	Ca4	43332873	SNP	transcript	drought stress	A	T	A	A	A	A	T	T	T	T	T
TC24908	Ca4	43332881	SNP	transcript	drought stress	T	G	T	T	T	T	G	G	G	G	G
TC24908	Ca4	43332904	SNP	transcript	drought stress	T	A	T	T	T	T	A	A	A	A	A
TC24908	Ca4	43332928	SNP	transcript	drought stress	G	A	G	G	G	G	A	A	A	A	A
TC24908	Ca4	43333003	SNP	transcript	drought stress	A	G	A	A	A	A	G	G	G	G	G
TC24908	Ca4	43333041	SNP	transcript	drought stress	A	G	A	A	A	A	G	G	G	G	G
TC24908	Ca4	43333225	SNP	transcript	drought stress	C	T	C	C	C	C	T	T	T	T	T
TC24908	Ca4	43333822	SNP	transcript	drought stress	A	G	A	A	A	A	G	G	G	G	G
TC24908	Ca4	43333834	SNP	transcript	drought stress	T	C	T	T	T	T	C	C	C	C	C
TC24908	Ca4	43333844	SNP	transcript	drought stress	T	C	T	T	T	T	C	C	C	C	C
TC24908	Ca4	43334014	SNP	transcript	drought stress	T	A	T	T	T	T	A	A	A	A	A
TC24908	Ca4	43334093	SNP	transcript	drought stress	A	T	A	A	A	A	T	T	T	T	T
TC24908	Ca4	43334111	SNP	transcript	drought stress	T	C	T	T	T	T	C	C	C	C	C
TC24908	Ca4	43334141	SNP	transcript	drought stress	A	G	A	A	A	A	G	G	G	G	G
TC24908	Ca4	43334156	SNP	transcript	drought stress	T	C	T	T	T	T	C	C	C	C	C
TC24908	Ca4	43334164	SNP	transcript	drought stress	A	G	A	A	A	A	G	G	G	G	G
TC24908	Ca4	43334173	SNP	transcript	drought stress	A	G	A	A	A	A	G	G	G	G	G
TC24908	Ca4	43334178	SNP	transcript	drought stress	T	A	T	T	T	T	A	A	A	A	A
TC24908	Ca4	43334181	SNP	transcript	drought stress	A	G	A	A	A	A	G	G	G	G	G
TC24908	Ca4	43334222	SNP	transcript	drought stress	A	T	A	A	A	A	T	T	T	T	T
TC24908	Ca4	43334624	SNP	transcript	drought stress	A	G	A	A	A	A	G	G	G	G	G
TC24908	Ca4	43334627	SNP	transcript	drought stress	G	A	G	G	G	G	A	A	A	A	A
TC24908	Ca4	43334655	SNP	transcript	drought stress	G	A	G	G	G	G	A	A	A	A	A
TC24908	Ca4	43334664	SNP	transcript	drought stress	G	A	G	G	G	G	A	A	A	A	A
TC24908	Ca4	43334671	SNP	transcript	drought stress	A	G	A	A	A	A	G	G	G	G	G
TC24908	Ca4	43334699	SNP	transcript	drought stress	C	T	C	C	C	C	T	T	T	T	T
TC24908	Ca4	43334709	SNP	transcript	drought stress	A	G	A	A	A	A	G	G	G	G	G
TC24908	Ca4	43334744	SNP	transcript	drought stress	C	T	C	C	C	C	T	T	T	T	T
TC24908	Ca4	43334745	SNP	transcript	drought stress	C	A	C	C	C	C	A	A	A	A	A
TC24908	Ca4	43334774	SNP	transcript	drought stress	C	T	C	C	C	C	T	T	T	T	T
TC24908	Ca4	43334788	SNP	transcript	drought stress	T	C	T	T	T	T	C	C	C	C	C
TC24908	Ca4	43334815	SNP	transcript	drought stress	C	A	C	C	C	C	A	A	A	A	A
TC24908	Ca4	43334819	SNP	transcript	drought stress	G	A	G	G	G	G	A	A	A	A	A
TC24908	Ca4	43334821	SNP	transcript	drought stress	A	G	A	A	A	A	G	G	G	G	G
TC24908	Ca4	43334853	SNP	transcript	drought stress	C	T	C	C	C	C	T	T	T	T	T
TC24908	Ca4	43334858	SNP	transcript	drought stress	A	G	A	A	A	A	G	G	G	G	G
TC24908	Ca4	43334931	SNP	transcript	drought stress	A	T	A	A	A	A	T	T	T	T	T
TC24908	Ca4	43334950	SNP	transcript	drought stress	G	T	G	G	G	G	T	T	T	T	T
TC24908	Ca4	43334986	SNP	transcript	drought stress	G	A	G	G	G	G	A	A	A	A	A
TC24908	Ca4	43334995	SNP	transcript	drought stress	C	T	C	C	C	C	T	T	T	T	T
TC24908	Ca4	43335043	SNP	transcript	drought stress	A	T	A	A	A	A	T	T	T	T	T
TC24908	Ca4	43335048	SNP	transcript	drought stress	A	G	A	A	A	A	G	G	G	G	G
TC24908	Ca4	43335079	SNP	transcript	drought stress	G	A	G	G	G	G	A	A	A	A	A
TC24908	Ca4	43335081	SNP	transcript	drought stress	C	A	C	C	C	C	A	A	A	A	A
TC24908	Ca4	43335082	SNP	transcript	drought stress	G	T	G	G	G	G	T	T	T	T	T
TC24908	Ca4	43335089	SNP	transcript	drought stress	G	T	G	G	G	G	T	T	T	T	T
TC24908	Ca4	43335100	SNP	transcript	drought stress	C	G	C	C	C	C	G	G	G	G	G
TC24908	Ca4	43335103	SNP	transcript	drought stress	C	T	C	C	C	C	T	T	T	T	T
TC24908	Ca4	43335163	SNP	transcript	drought stress	G	A	G	G	G	G	A	A	A	A	A
TC24908	Ca4	43335174	SNP	transcript	drought stress	T	C	T	T	T	T	C	C	C	C	C
TC24908	Ca4	43335247	SNP	transcript	drought stress	C	T	C	C	C	C	T	T	T	T	T
TC24908	Ca4	43335262	SNP	transcript	drought stress	G	A	G	G	G	G	A	A	A	A	A
TC24908	Ca4	43335263	SNP	transcript	drought stress	C	T	C	C	C	C	T	T	T	T	T
TC24908	Ca4	43335282	SNP	transcript	drought stress	C	T	C	C	C	C	T	T	T	T	T
TC24908	Ca4	43335283	SNP	transcript	drought stress	A	G	A	A	A	A	G	G	G	G	G
TC24908	Ca4	43335288	SNP	transcript	drought stress	G	T	G	G	G	G	T	T	T	T	T
TC24908	Ca4	43335290	SNP	transcript	drought stress	T	A	T	T	T	T	A	A	A	A	A
TC24908	Ca4	43335334	SNP	transcript	drought stress	G	A	G	G	G	G	A	A	A	A	A
TC24908	Ca4	43335345	SNP	transcript	drought stress	T	C	T	T	T	T	C	C	C	C	C
TC24908	Ca4	43335355	SNP	transcript	drought stress	T	C	T	T	T	T	C	C	C	C	C
TC24908	Ca4	43335366	SNP	transcript	drought stress	A	G	A	A	A	A	G	G	G	G	G
TC24908	Ca4	43335374	SNP	transcript	drought stress	G	A	G	G	G	G	A	A	A	A	A
TC24908	Ca4	43335415	SNP	transcript	drought stress	C	T	C	C	C	C	T	T	T	T	T
TC24908	Ca4	43335440	SNP	transcript	drought stress	G	T	G	G	G	G	T	T	T	T	T
TC24908	Ca4	43335471	SNP	transcript	drought stress	C	A	C	C	C	C	A	A	A	A	A
TC24908	Ca4	43335481	SNP	transcript	drought stress	C	T	C	C	C	C	T	T	T	T	T
TC24908	Ca4	43335493	SNP	transcript	drought stress	C	A	C	C	C	C	A	A	A	A	A
TC24908	Ca4	43335522	SNP	transcript	drought stress	T	C	T	T	T	T	C	C	C	C	C
TC24908	Ca4	43335527	SNP	transcript	drought stress	T	G	T	T	T	T	G	G	G	G	G
TC24908	Ca4	43335597	SNP	transcript	drought stress	C	T	C	C	C	C	T	T	T	T	T
TC24908	Ca4	43335644	SNP	transcript	drought stress	C	T	C	C	C	C	T	T	T	T	T
TC24908	Ca4	43335674	SNP	transcript	drought stress	G	A	G	G	G	G	A	A	A	A	A
TC24908	Ca4	43321427	InDel	transcript	drought stress	TTATTTTTGT	TTATTTTTGTATTTTTGT	TTATTTTTGT	TTATTTTTGT	TTATTTTTGT	TTATTTTTGT	TTATTTTTGTATTTTTGT	TTATTTTTGTATTTTTGT	TTATTTTTGTATTTTTGT	TTATTTTTGTATTTTTGT	TTATTTTTGTATTTTTGT
TC24908	Ca4	43321465	InDel	transcript	drought stress	ATTTTTTTTTTA	ATTTTTTTA	ATTTTTTTTTTA	ATTTTTTTTTTA	ATTTTTTTTTTA	ATTTTTTTTTTA	ATTTTTTTA	ATTTTTTTA	ATTTTTTTA	ATTTTTTTA	ATTTTTTTA
TC24908	Ca4	43321588	InDel	transcript	drought stress	AA	ATA	AA	AA	AA	AA	ATA	ATA	ATA	ATA	ATA
TC24908	Ca4	43323341	InDel	transcript	drought stress	CTTG	CTTTTG	CTTG	CTTG	CTTG	CTTG	CTTTTG	CTTTTG	CTTTTG	CTTTTG	CTTTTG
TC24908	Ca4	43324064	InDel	transcript	drought stress	AA	AGA	AA	AA	AA	AA	AGA	AGA	AGA	AGA	AGA
TC24908	Ca4	43327498	InDel	transcript	drought stress	CAAAAAAAAAAAT	CAAAAAAAAAAT	CAAAAAAAAAAAT	CAAAAAAAAAAAT	CAAAAAAAAAAAT	CAAAAAAAAAAAT	CAAAAAAAAAAT	CAAAAAAAAAAT	CAAAAAAAAAAT	CAAAAAAAAAAT	CAAAAAAAAAAT
TC24908	Ca4	43328071	InDel	transcript	drought stress	AC	ACATC	AC	AC	AC	AC	ACATC	ACATC	ACATC	ACATC	ACATC
TC24908	Ca4	43329038	InDel	transcript	drought stress	CT	CTAACCAACTT	CT	CT	CT	CT	CTAACCAACTT	CTAACCAACTT	CTAACCAACTT	CTAACCAACTT	CTAACCAACTT
TC24908	Ca4	43332086	InDel	transcript	drought stress	TAAAAAAAAAAAT	TAAAAAAAAAAT	TAAAAAAAAAAAT	TAAAAAAAAAAAT	TAAAAAAAAAAAT	TAAAAAAAAAAAT	TAAAAAAAAAAT	TAAAAAAAAAAT	TAAAAAAAAAAT	TAAAAAAAAAAT	TAAAAAAAAAAT
TC24908	Ca4	43332785	InDel	transcript	drought stress	ATT	ATTT	ATT	ATT	ATT	ATT	ATTT	ATTT	ATTT	ATTT	ATTT
TC24908	Ca4	43332805	InDel	transcript	drought stress	CTGT	CTGTGT	CTGT	CTGT	CTGT	CTGT	CTGTGT	CTGTGT	CTGTGT	CTGTGT	CTGTGT
TC24908	Ca4	43333812	InDel	transcript	drought stress	TAAAAAAAT	TAAAAAAAAT	TAAAAAAAT	TAAAAAAAT	TAAAAAAAT	TAAAAAAAT	TAAAAAAAAT	TAAAAAAAAT	TAAAAAAAAT	TAAAAAAAAT	TAAAAAAAAT
TC24908	Ca4	43334752	InDel	transcript	drought stress	AA	AACA	AA	AA	AA	AA	AACA	AACA	AACA	AACA	AACA
TC24908	Ca4	43335015	InDel	transcript	drought stress	CAA	CAAA	CAA	CAA	CAA	CAA	CAAA	CAAA	CAAA	CAAA	CAAA
TC24908	Ca4	43335040	InDel	transcript	drought stress	TA	TCAA	TA	TA	TA	TA	TCAA	TCAA	TCAA	TCAA	TCAA
TC24908	Ca4	43335096	InDel	transcript	drought stress	GAA	GAAA	GAA	GAA	GAA	GAA	GAAA	GAAA	GAAA	GAAA	GAAA
TC24908	Ca4	43335695	SNP	transcript	drought stress	C	T	C	C	C	C	T	T	T	T	T
TC24908	Ca4	43335727	SNP	transcript	drought stress	T	C	T	T	T	T	C	C	C	C	C
TC24908	Ca4	43335749	SNP	transcript	drought stress	A	G	A	A	A	A	G	G	G	G	G
TC24908	Ca4	43335817	SNP	transcript	drought stress	T	C	T	T	T	T	C	C	C	C	C
TC24908	Ca4	43335828	SNP	transcript	drought stress	A	G	A	A	A	A	G	G	G	G	G
TC24908	Ca4	43335834	SNP	transcript	drought stress	G	T	G	G	G	G	T	T	T	T	T
TC24908	Ca4	43335853	SNP	transcript	drought stress	A	C	A	A	A	A	C	C	C	C	C
TC24908	Ca4	43336700	SNP	transcript	drought stress	T	C	T	T	T	T	C	C	C	C	C
TC24908	Ca4	43336739	SNP	transcript	drought stress	A	G	A	A	A	A	G	G	G	G	G
TC24908	Ca4	43336748	SNP	transcript	drought stress	C	A	C	C	C	C	A	A	A	A	A
TC24908	Ca4	43336765	SNP	transcript	drought stress	A	G	A	A	A	A	G	G	G	G	G
TC24908	Ca4	43336786	SNP	transcript	drought stress	G	T	G	G	G	G	T	T	T	T	T
TC24908	Ca4	43336847	SNP	transcript	drought stress	C	T	C	C	C	C	T	T	T	T	T
TC24908	Ca4	43336898	SNP	transcript	drought stress	C	A	C	C	C	C	A	A	A	A	A
TC24908	Ca4	43336930	SNP	transcript	drought stress	A	T	A	A	A	A	T	T	T	T	T
TC24908	Ca4	43336943	SNP	transcript	drought stress	A	C	A	A	A	A	C	C	C	C	C
TC24908	Ca4	43336969	SNP	transcript	drought stress	A	G	A	A	A	A	G	G	G	G	G
TC24908	Ca4	43336971	SNP	transcript	drought stress	A	G	A	A	A	A	G	G	G	G	G
TC24908	Ca4	43337007	SNP	transcript	drought stress	A	T	A	A	A	A	T	T	T	T	T
TC24908	Ca4	43337015	SNP	transcript	drought stress	C	A	C	C	C	C	A	A	A	A	A
TC24908	Ca4	43337027	SNP	transcript	drought stress	T	C	T	T	T	T	C	C	C	C	C
TC24908	Ca4	43337033	SNP	transcript	drought stress	C	G	C	C	C	C	G	G	G	G	G
TC24908	Ca4	43337126	SNP	transcript	drought stress	C	A	C	C	C	C	A	A	A	A	A
TC24908	Ca4	43337129	SNP	transcript	drought stress	A	G	A	A	A	A	G	G	G	G	G
TC24908	Ca4	43337139	SNP	transcript	drought stress	T	G	T	T	T	T	G	G	G	G	G
TC24908	Ca4	43337209	SNP	transcript	drought stress	T	A	T	T	T	T	A	A	A	A	A
TC24908	Ca4	43337248	SNP	transcript	drought stress	G	A	G	G	G	G	A	A	A	A	A
TC24908	Ca4	43337257	SNP	transcript	drought stress	A	T	A	A	A	A	T	T	T	T	T
TC24908	Ca4	43337308	SNP	transcript	drought stress	G	T	G	G	G	G	T	T	T	T	T
TC24908	Ca4	43337314	SNP	transcript	drought stress	T	C	T	T	T	T	C	C	C	C	C
TC24908	Ca4	43337315	SNP	transcript	drought stress	A	T	A	A	A	A	T	T	T	T	T
TC24908	Ca4	43337391	SNP	transcript	drought stress	C	T	C	C	C	C	T	T	T	T	T
TC24908	Ca4	43337392	SNP	transcript	drought stress	T	C	T	T	T	T	C	C	C	C	C
TC24908	Ca4	43337447	SNP	transcript	drought stress	A	G	A	A	A	A	G	G	G	G	G
TC24908	Ca4	43337457	SNP	transcript	drought stress	C	T	C	C	C	C	T	T	T	T	T
TC24908	Ca4	43337468	SNP	transcript	drought stress	T	A	T	T	T	T	A	A	A	A	A
TC24908	Ca4	43337472	SNP	transcript	drought stress	G	T	G	G	G	G	T	T	T	T	T
TC24908	Ca4	43337475	SNP	transcript	drought stress	G	T	G	G	G	G	T	T	T	T	T
TC24908	Ca4	43337532	SNP	transcript	drought stress	C	T	C	C	C	C	T	T	T	T	T
TC24908	Ca4	43337548	SNP	transcript	drought stress	T	C	T	T	T	T	C	C	C	C	C
TC24908	Ca4	43337551	SNP	transcript	drought stress	T	G	T	T	T	T	G	G	G	G	G
TC24908	Ca4	43337556	SNP	transcript	drought stress	A	G	A	A	A	A	G	G	G	G	G
TC24908	Ca4	43337560	SNP	transcript	drought stress	T	C	T	T	T	T	C	C	C	C	C
TC24908	Ca4	43337579	SNP	transcript	drought stress	T	A	T	T	T	T	A	A	A	A	A
TC24908	Ca4	43337580	SNP	transcript	drought stress	T	C	T	T	T	T	C	C	C	C	C
TC24908	Ca4	43337612	SNP	transcript	drought stress	A	G	A	A	A	A	G	G	G	G	G
TC24908	Ca4	43337625	SNP	transcript	drought stress	T	C	T	T	T	T	C	C	C	C	C
TC24908	Ca4	43337628	SNP	transcript	drought stress	C	G	C	C	C	C	G	G	G	G	G
TC24908	Ca4	43337655	SNP	transcript	drought stress	T	A	T	T	T	T	A	A	A	A	A
TC24908	Ca4	43337664	SNP	transcript	drought stress	G	A	G	G	G	G	A	A	A	A	A
TC24908	Ca4	43337668	SNP	transcript	drought stress	T	C	T	T	T	T	C	C	C	C	C
TC24908	Ca4	43337673	SNP	transcript	drought stress	T	G	T	T	T	T	G	G	G	G	G
TC24908	Ca4	43337722	SNP	transcript	drought stress	T	C	T	T	T	T	C	C	C	C	C
TC24908	Ca4	43337750	SNP	transcript	drought stress	C	A	C	C	C	C	A	A	A	A	A
TC24908	Ca4	43337768	SNP	transcript	drought stress	G	A	G	G	G	G	A	A	A	A	A
TC24908	Ca4	43337790	SNP	transcript	drought stress	G	A	G	G	G	G	A	A	A	A	A
TC24908	Ca4	43337799	SNP	transcript	drought stress	A	G	A	A	A	A	G	G	G	G	G
TC24908	Ca4	43337807	SNP	transcript	drought stress	C	A	C	C	C	C	A	A	A	A	A
TC24908	Ca4	43337826	SNP	transcript	drought stress	A	C	A	A	A	A	C	C	C	C	C
TC24908	Ca4	43337845	SNP	transcript	drought stress	G	A	G	G	G	G	A	A	A	A	A
TC24908	Ca4	43337859	SNP	transcript	drought stress	G	T	G	G	G	G	T	T	T	T	T
TC24908	Ca4	43337880	SNP	transcript	drought stress	G	A	G	G	G	G	A	A	A	A	A
TC24908	Ca4	43337909	SNP	transcript	drought stress	T	C	T	T	T	T	C	C	C	C	C
TC24908	Ca4	43338052	SNP	transcript	drought stress	T	C	T	T	T	T	C	C	C	C	C
TC24908	Ca4	43339021	SNP	transcript	drought stress	T	C	T	T	T	T	C	C	C	C	C
TC24908	Ca4	43339242	SNP	transcript	drought stress	T	C	T	T	T	T	C	C	C	C	C
TC24908	Ca4	43340202	SNP	transcript	drought stress	A	G	A	A	A	A	G	G	G	G	G
TC24908	Ca4	43340441	SNP	transcript	drought stress	A	G	A	A	A	A	G	G	G	G	G
TC24908	Ca4	43340844	SNP	transcript	drought stress	C	T	C	C	C	C	T	T	T	T	T
TC24908	Ca4	43340854	SNP	transcript	drought stress	G	C	G	G	G	G	C	C	C	C	C
TC24908	Ca4	43340892	SNP	transcript	drought stress	T	C	T	T	T	T	C	C	C	C	C
TC24908	Ca4	43341339	SNP	transcript	drought stress	C	G	C	C	C	C	G	G	G	G	G
TC24908	Ca4	43342145	SNP	transcript	drought stress	A	G	A	A	A	A	G	G	G	G	G
TC24908	Ca4	43344520	SNP	transcript	drought stress	G	A	G	G	G	G	A	A	A	A	A
TC24908	Ca4	43344603	SNP	transcript	drought stress	G	T	G	G	G	G	T	T	T	T	T
TC24908	Ca4	43344828	SNP	transcript	drought stress	G	T	G	G	G	G	T	T	T	T	T
TC24908	Ca4	43344989	SNP	transcript	drought stress	A	C	A	A	A	A	C	C	C	C	C
TC24908	Ca4	43346249	SNP	transcript	drought stress	G	T	G	G	G	G	T	T	T	T	T
TC24908	Ca4	43346382	SNP	transcript	drought stress	G	A	G	G	G	G	A	A	A	A	A
TC24908	Ca4	43346450	SNP	transcript	drought stress	C	T	C	C	C	C	T	T	T	T	T
TC24908	Ca4	43346571	SNP	transcript	drought stress	A	T	A	A	A	A	T	T	T	T	T
TC24908	Ca4	43346768	SNP	transcript	drought stress	A	C	A	A	A	A	C	C	C	C	C
TC24908	Ca4	43346776	SNP	transcript	drought stress	C	T	C	C	C	C	T	T	T	T	T
TC24908	Ca4	43347984	SNP	transcript	drought stress	T	C	T	T	T	T	C	C	C	C	C
TC24908	Ca4	43348478	SNP	transcript	drought stress	C	G	C	C	C	C	G	G	G	G	G
TC24908	Ca4	43348862	SNP	transcript	drought stress	C	A	C	C	C	C	A	A	A	A	A
TC24908	Ca4	43349486	SNP	transcript	drought stress	C	G	C	C	C	C	G	G	G	G	G
TC24908	Ca4	43349555	SNP	transcript	drought stress	A	G	A	A	A	A	G	G	G	G	G
TC24908	Ca4	43349618	SNP	transcript	drought stress	T	G	T	T	T	T	G	G	G	G	G
TC24908	Ca4	43349715	SNP	transcript	drought stress	A	G	A	A	A	A	G	G	G	G	G
TC24908	Ca4	43349735	SNP	transcript	drought stress	A	T	A	A	A	A	T	T	T	T	T
TC24908	Ca4	43349795	SNP	transcript	drought stress	G	A	G	G	G	G	A	A	A	A	A
TC24908	Ca4	43349888	SNP	transcript	drought stress	T	G	T	T	T	T	G	G	G	G	G
TC24908	Ca4	43349952	SNP	transcript	drought stress	G	C	G	G	G	G	C	C	C	C	C
TC24908	Ca4	43351489	SNP	transcript	drought stress	A	G	A	A	A	A	G	G	G	G	G
TC24908	Ca4	43351838	SNP	transcript	drought stress	T	C	T	T	T	T	C	C	C	C	C
TC24908	Ca4	43351862	SNP	transcript	drought stress	T	C	T	T	T	T	C	C	C	C	C
TC24908	Ca4	43351866	SNP	transcript	drought stress	G	A	G	G	G	G	A	A	A	A	A
TC24908	Ca4	43351911	SNP	transcript	drought stress	T	C	T	T	T	T	C	C	C	C	C
TC24908	Ca4	43352006	SNP	transcript	drought stress	G	C	G	G	G	G	C	C	C	C	C
TC24908	Ca4	43335836	InDel	transcript	drought stress	TT	TCT	TT	TT	TT	TT	TCT	TCT	TCT	TCT	TCT
TC24908	Ca4	43337692	InDel	transcript	drought stress	TCG	TCCG	TCG	TCG	TCG	TCG	TCCG	TCCG	TCCG	TCCG	TCCG
TC24908	Ca4	43337746	InDel	transcript	drought stress	ATA	AA	ATA	ATA	ATA	ATA	AA	AA	AA	AA	AA
TC24908	Ca4	43339918	InDel	transcript	drought stress	ATT	ATTT	ATT	ATT	ATT	ATT	ATTT	ATTT	ATTT	ATTT	ATTT
TC24908	Ca4	43342892	InDel	transcript	drought stress	TAA	TAAA	TAA	TAA	TAA	TAA	TAAA	TAAA	TAAA	TAAA	TAAA
TC24908	Ca4	43344634	InDel	transcript	drought stress	TAAAAAAAAT	TAAAAAAAT	TAAAAAAAAT	TAAAAAAAAT	TAAAAAAAAT	TAAAAAAAAT	TAAAAAAAT	TAAAAAAAT	TAAAAAAAT	TAAAAAAAT	TAAAAAAAT
TC24908	Ca4	43344684	InDel	transcript	drought stress	CTTTTTTTTA	CTTTTTTTA	CTTTTTTTTA	CTTTTTTTTA	CTTTTTTTTA	CTTTTTTTTA	CTTTTTTTA	CTTTTTTTA	CTTTTTTTA	CTTTTTTTA	CTTTTTTTA
TC24908	Ca4	43346773	InDel	transcript	drought stress	TAA	TA	TAA	TAA	TAA	TAA	TA	TA	TA	TA	TA
TC24908	Ca4	43349693	InDel	transcript	drought stress	TAG	TG	TAG	TAG	TAG	TAG	TG	TG	TG	TG	TG
TC24908	Ca4	43352344	SNP	transcript	drought stress	A	G	A	A	A	A	G	G	G	G	G
TC24908	Ca4	43352362	SNP	transcript	drought stress	G	C	G	G	G	G	C	C	C	C	C
TC24908	Ca4	43352374	SNP	transcript	drought stress	G	A	G	G	G	G	A	A	A	A	A
TC24908	Ca4	43352378	SNP	transcript	drought stress	G	T	G	G	G	G	T	T	T	T	T
TC24908	Ca4	43352481	SNP	transcript	drought stress	C	T	C	C	C	C	T	T	T	T	T
TC24908	Ca4	43352525	SNP	transcript	drought stress	T	C	T	T	T	T	C	C	C	C	C
TC24908	Ca4	43352676	SNP	transcript	drought stress	A	G	A	A	A	A	G	G	G	G	G
TC24908	Ca4	43352677	SNP	transcript	drought stress	A	G	A	A	A	A	G	G	G	G	G
TC24908	Ca4	43352786	SNP	transcript	drought stress	A	G	A	A	A	A	G	G	G	G	G
TC24908	Ca4	43352891	SNP	transcript	drought stress	G	A	G	G	G	G	A	A	A	A	A
TC24908	Ca4	43352922	SNP	transcript	drought stress	A	G	A	A	A	A	G	G	G	G	G
TC24908	Ca4	43352927	SNP	transcript	drought stress	T	C	T	T	T	T	C	C	C	C	C
TC24908	Ca4	43353071	SNP	transcript	drought stress	T	A	T	T	T	T	A	A	A	A	A
TC24908	Ca4	43353285	SNP	transcript	drought stress	T	G	T	T	T	T	G	G	G	G	G
TC24908	Ca4	43353352	SNP	transcript	drought stress	C	T	C	C	C	C	T	T	T	T	T
TC24908	Ca4	43353461	SNP	transcript	drought stress	A	T	A	A	A	A	T	T	T	T	T
TC24908	Ca4	43353857	SNP	transcript	drought stress	A	T	A	A	A	A	T	T	T	T	T
TC24908	Ca4	43354662	SNP	transcript	drought stress	G	A	G	G	G	G	A	A	A	A	A
TC24908	Ca4	43354906	SNP	transcript	drought stress	G	C	G	G	G	G	C	C	C	C	C
TC24908	Ca4	43357423	SNP	transcript	drought stress	A	C	A	A	A	A	C	C	C	C	C
TC24908	Ca4	43357504	SNP	transcript	drought stress	A	G	A	A	A	A	G	G	G	G	G
TC24908	Ca4	43358104	SNP	transcript	drought stress	A	G	A	A	A	A	G	G	G	G	G
TC24908	Ca4	43358155	SNP	transcript	drought stress	A	G	A	A	A	A	G	G	G	G	G
TC24908	Ca4	43358218	SNP	transcript	drought stress	T	A	T	T	T	T	A	A	A	A	A
TC24908	Ca4	43358363	SNP	transcript	drought stress	T	G	T	T	T	T	G	G	G	G	G
TC24908	Ca4	43358630	SNP	transcript	drought stress	G	C	G	G	G	G	C	C	C	C	C
TC24908	Ca4	43358954	SNP	transcript	drought stress	C	T	C	C	C	C	T	T	T	T	T
TC24908	Ca4	43363497	SNP	transcript	drought stress	T	C	T	T	T	T	C	C	C	C	C
TC24908	Ca4	43363624	SNP	transcript	drought stress	T	G	T	T	T	T	G	G	G	G	G
TC24908	Ca4	43363875	SNP	transcript	drought stress	G	A	G	G	G	G	A	A	A	A	A
TC24908	Ca4	43364019	SNP	transcript	drought stress	A	G	A	A	A	A	G	G	G	G	G
TC24908	Ca4	43352733	InDel	transcript	drought stress	AA	ACA	AA	AA	AA	AA	ACA	ACA	ACA	ACA	ACA
TC24908	Ca4	43353512	InDel	transcript	drought stress	GTTTTTTTTTTTA	GTTTTTTTTTTA	GTTTTTTTTTTTA	GTTTTTTTTTTTA	GTTTTTTTTTTTA	GTTTTTTTTTTTA	GTTTTTTTTTTA	GTTTTTTTTTTA	GTTTTTTTTTTA	GTTTTTTTTTTA	GTTTTTTTTTTA
TC24908	Ca4	43353627	InDel	transcript	drought stress	ACC	AC	ACC	ACC	ACC	ACC	AC	AC	AC	AC	AC
TC24908	Ca4	43353851	InDel	transcript	drought stress	AG	ATG	AG	AG	AG	AG	ATG	ATG	ATG	ATG	ATG
TC24908	Ca4	43363820	InDel	transcript	drought stress	ACCAACGCCCCAACGCCCCAACGCCA	ACCAACGCCCCAACGCCA	ACCAACGCCCCAACGCCCCAACGCCA	ACCAACGCCCCAACGCCCCAACGCCA	ACCAACGCCCCAACGCCCCAACGCCA	ACCAACGCCCCAACGCCCCAACGCCA	ACCAACGCCCCAACGCCA	ACCAACGCCCCAACGCCA	ACCAACGCCCCAACGCCA	ACCAACGCCCCAACGCCA	ACCAACGCCCCAACGCCA
TC24908	Ca4	43368568	SNP	transcript	drought stress	T	C	T	T	T	T	C	C	C	C	C
TC24908	Ca4	43368589	SNP	transcript	drought stress	G	A	G	G	G	G	A	A	A	A	A
TC24908	Ca4	43368598	SNP	transcript	drought stress	G	A	G	G	G	G	A	A	A	A	A
TC24908	Ca4	43368689	SNP	transcript	drought stress	G	A	G	G	G	G	A	A	A	A	A
TC24908	Ca4	43368729	SNP	transcript	drought stress	A	G	A	A	A	A	G	G	G	G	G
TC24908	Ca4	43368766	SNP	transcript	drought stress	A	C	A	A	A	A	C	C	C	C	C
TC24908	Ca4	43368839	SNP	transcript	drought stress	T	A	T	T	T	T	A	A	A	A	A
TC24908	Ca4	43368930	SNP	transcript	drought stress	G	A	G	G	G	G	A	A	A	A	A
TC24908	Ca4	43368940	SNP	transcript	drought stress	A	C	A	A	A	A	C	C	C	C	C
TC24908	Ca4	43368954	SNP	transcript	drought stress	T	A	T	T	T	T	A	A	A	A	A
TC24908	Ca4	43368960	SNP	transcript	drought stress	A	T	A	A	A	A	T	T	T	T	T
TC24908	Ca4	43369041	SNP	transcript	drought stress	A	G	A	A	A	A	G	G	G	G	G
TC24908	Ca4	43369112	SNP	transcript	drought stress	A	G	A	A	A	A	G	G	G	G	G
TC24908	Ca4	43369230	SNP	transcript	drought stress	C	T	C	C	C	C	T	T	T	T	T
TC24908	Ca4	43369448	SNP	transcript	drought stress	T	C	T	T	T	T	C	C	C	C	C
TC24908	Ca4	43369533	SNP	transcript	drought stress	A	G	A	A	A	A	G	G	G	G	G
TC24908	Ca4	43370158	SNP	transcript	drought stress	A	C	A	A	A	A	C	C	C	C	C
TC24908	Ca4	43370181	SNP	transcript	drought stress	C	A	C	C	C	C	A	A	A	A	A
TC24908	Ca4	43370452	SNP	transcript	drought stress	C	T	C	C	C	C	T	T	T	T	T
TC24908	Ca4	43370679	SNP	transcript	drought stress	T	A	T	T	T	T	A	A	A	A	A
TC24908	Ca4	43370722	SNP	transcript	drought stress	T	G	T	T	T	T	G	G	G	G	G
TC24908	Ca4	43370752	SNP	transcript	drought stress	A	G	A	A	A	A	G	G	G	G	G
TC24908	Ca4	43370883	SNP	transcript	drought stress	A	G	A	A	A	A	G	G	G	G	G
TC24908	Ca4	43370930	SNP	transcript	drought stress	T	C	T	T	T	T	C	C	C	C	C
TC24908	Ca4	43371000	SNP	transcript	drought stress	T	A	T	T	T	T	A	A	A	A	A
TC24908	Ca4	43372146	SNP	transcript	drought stress	G	A	G	G	G	G	A	A	A	A	A
TC24908	Ca4	43372148	SNP	transcript	drought stress	T	C	T	T	T	T	C	C	C	C	C
TC24908	Ca4	43372209	SNP	transcript	drought stress	G	C	G	G	G	G	C	C	C	C	C
TC24908	Ca4	43372281	SNP	transcript	drought stress	T	G	T	T	T	T	G	G	G	G	G
TC24908	Ca4	43372438	SNP	transcript	drought stress	T	G	T	T	T	T	G	G	G	G	G
TC24908	Ca4	43372512	SNP	transcript	drought stress	C	G	C	C	C	C	G	G	G	G	G
TC24908	Ca4	43372527	SNP	transcript	drought stress	C	T	C	C	C	C	T	T	T	T	T
TC24908	Ca4	43372651	SNP	transcript	drought stress	A	G	A	A	A	A	G	G	G	G	G
TC24908	Ca4	43372788	SNP	transcript	drought stress	A	G	A	A	A	A	G	G	G	G	G
TC24908	Ca4	43372793	SNP	transcript	drought stress	C	A	C	C	C	C	A	A	A	A	A
TC24908	Ca4	43372923	SNP	transcript	drought stress	C	A	C	C	C	C	A	A	A	A	A
TC24908	Ca4	43373142	SNP	transcript	drought stress	G	A	G	G	G	G	A	A	A	A	A
TC24908	Ca4	43374746	SNP	transcript	drought stress	A	G	A	A	A	A	G	G	G	G	G
TC24908	Ca4	43374782	SNP	transcript	drought stress	A	T	A	A	A	A	T	T	T	T	T
TC24908	Ca4	43374784	SNP	transcript	drought stress	C	T	C	C	C	C	T	T	T	T	T
TC24908	Ca4	43374990	SNP	transcript	drought stress	T	A	T	T	T	T	A	A	A	A	A
TC24908	Ca4	43375663	SNP	transcript	drought stress	G	A	G	G	G	G	A	A	A	A	A
TC24908	Ca4	43376079	SNP	transcript	drought stress	T	A	T	T	T	T	A	A	A	A	A
TC24908	Ca4	43376897	SNP	transcript	drought stress	T	G	T	T	T	T	G	G	G	G	G
TC24908	Ca4	43378119	SNP	transcript	drought stress	T	G	T	T	T	T	G	G	G	G	G
TC24908	Ca4	43378124	SNP	transcript	drought stress	T	A	T	T	T	T	A	A	A	A	A
TC24908	Ca4	43378481	SNP	transcript	drought stress	C	T	C	C	C	C	T	T	T	T	T
TC24908	Ca4	43378754	SNP	transcript	drought stress	G	T	G	G	G	G	T	T	T	T	T
TC24908	Ca4	43379488	SNP	transcript	drought stress	G	A	G	G	G	G	A	A	A	A	A
TC24908	Ca4	43379498	SNP	transcript	drought stress	G	A	G	G	G	G	A	A	A	A	A
TC24908	Ca4	43379501	SNP	transcript	drought stress	T	A	T	T	T	T	A	A	A	A	A
TC24908	Ca4	43379503	SNP	transcript	drought stress	G	C	G	G	G	G	C	C	C	C	C
TC24908	Ca4	43379945	SNP	transcript	drought stress	T	C	T	T	T	T	C	C	C	C	C
TC24908	Ca4	43379954	SNP	transcript	drought stress	T	C	T	T	T	T	C	C	C	C	C
TC24908	Ca4	43379967	SNP	transcript	drought stress	C	A	C	C	C	C	A	A	A	A	A
TC24908	Ca4	43380084	SNP	transcript	drought stress	T	A	T	T	T	T	A	A	A	A	A
TC24908	Ca4	43380295	SNP	transcript	drought stress	C	T	C	C	C	C	T	T	T	T	T
TC24908	Ca4	43380311	SNP	transcript	drought stress	G	T	G	G	G	G	T	T	T	T	T
TC24908	Ca4	43380547	SNP	transcript	drought stress	C	G	C	C	C	C	G	G	G	G	G
TC24908	Ca4	43380741	SNP	transcript	drought stress	A	C	A	A	A	A	C	C	C	C	C
TC24908	Ca4	43384691	SNP	transcript	drought stress	A	G	A	A	A	A	G	G	G	G	G
TC24908	Ca4	43370715	InDel	transcript	drought stress	CAAAAAT	CAAAAAAT	CAAAAAT	CAAAAAT	CAAAAAT	CAAAAAT	CAAAAAAT	CAAAAAAT	CAAAAAAT	CAAAAAAT	CAAAAAAT
TC24908	Ca4	43372605	InDel	transcript	drought stress	TTAT	TT	TTAT	TTAT	TTAT	TTAT	TT	TT	TT	TT	TT
TC24908	Ca4	43373131	InDel	transcript	drought stress	ATAGTGATT	AT	ATAGTGATT	ATAGTGATT	ATAGTGATT	ATAGTGATT	AT	AT	AT	AT	AT
TC24908	Ca4	43378136	InDel	transcript	drought stress	TAC	TAAC	TAC	TAC	TAC	TAC	TAAC	TAAC	TAAC	TAAC	TAAC
TC24908	Ca4	43379594	InDel	transcript	drought stress	CTTTTTTTA	CTTTTTTA	CTTTTTTTA	CTTTTTTTA	CTTTTTTTA	CTTTTTTTA	CTTTTTTA	CTTTTTTA	CTTTTTTA	CTTTTTTA	CTTTTTTA
TC24908	Ca4	43379975	InDel	transcript	drought stress	TTATATATAT	TTATAT	TTATATATAT	TTATATATAT	TTATATATAT	TTATATATAT	TTATAT	TTATAT	TTATAT	TTATAT	TTATAT
TC24908	Ca4	43380302	InDel	transcript	drought stress	CTTG	CTTTTG	CTTG	CTTG	CTTG	CTTG	CTTTTG	CTTTTG	CTTTTG	CTTTTG	CTTTTG
TC24908	Ca4	43385074	SNP	transcript	drought stress	G	C	G	G	G	G	C	C	C	C	C
TC24908	Ca4	43386901	SNP	transcript	drought stress	G	A	G	G	G	G	A	A	A	A	A
TC24908	Ca4	43387947	SNP	transcript	drought stress	C	T	C	C	C	C	T	T	T	T	T
TC24908	Ca4	43388138	SNP	transcript	drought stress	G	C	G	G	G	G	C	C	C	C	C
TC24908	Ca4	43388808	SNP	transcript	drought stress	C	T	C	C	C	C	T	T	T	T	T
TC24908	Ca4	43390122	SNP	transcript	drought stress	C	A	C	C	C	C	A	A	A	A	A
TC24908	Ca4	43399920	SNP	transcript	drought stress	G	A	G	G	G	G	A	A	A	A	A
TC24908	Ca4	43399932	SNP	transcript	drought stress	T	C	T	T	T	T	C	C	C	C	C
TC24908	Ca4	43399946	SNP	transcript	drought stress	T	A	T	T	T	T	A	A	A	A	A
TC24908	Ca4	43400123	SNP	transcript	drought stress	C	G	C	C	C	C	G	G	G	G	G
TC24908	Ca4	43400730	SNP	transcript	drought stress	C	A	C	C	C	C	A	A	A	A	A
TC24908	Ca4	43400268	InDel	transcript	drought stress	CT	CTTTAT	CT	CT	CT	CT	CTTTAT	CTTTAT	CTTTAT	CTTTAT	CTTTAT
TC24908	Ca4	43401230	SNP	transcript	drought stress	C	A	C	C	C	C	A	A	A	A	A
TC24908	Ca4	43401253	SNP	transcript	drought stress	A	G	A	A	A	A	G	G	G	G	G
TC24908	Ca4	43401431	SNP	transcript	drought stress	A	T	A	A	A	A	T	T	T	T	T
TC24908	Ca4	43401568	SNP	transcript	drought stress	T	A	T	T	T	T	A	A	A	A	A
TC24908	Ca4	43401627	SNP	transcript	drought stress	T	C	T	T	T	T	C	C	C	C	C
TC24908	Ca4	43401701	SNP	transcript	drought stress	G	A	G	G	G	G	A	A	A	A	A
TC24908	Ca4	43402027	SNP	transcript	drought stress	A	C	A	A	A	A	C	C	C	C	C
TC24908	Ca4	43402332	SNP	transcript	drought stress	C	T	C	C	C	C	T	T	T	T	T
TC24908	Ca4	43402530	SNP	transcript	drought stress	G	T	G	G	G	G	T	T	T	T	T
TC24908	Ca4	43402848	SNP	transcript	drought stress	C	T	C	C	C	C	T	T	T	T	T
TC24908	Ca4	43402903	SNP	transcript	drought stress	A	C	A	A	A	A	C	C	C	C	C
TC24908	Ca4	43403038	SNP	transcript	drought stress	G	T	G	G	G	G	T	T	T	T	T
TC24908	Ca4	43403144	SNP	transcript	drought stress	T	C	T	T	T	T	C	C	C	C	C
TC24908	Ca4	43403297	SNP	transcript	drought stress	G	C	G	G	G	G	C	C	C	C	C
TC24908	Ca4	43403495	SNP	transcript	drought stress	T	C	T	T	T	T	C	C	C	C	C
TC24908	Ca4	43403512	SNP	transcript	drought stress	T	C	T	T	T	T	C	C	C	C	C
TC24908	Ca4	43403541	SNP	transcript	drought stress	T	C	T	T	T	T	C	C	C	C	C
TC24908	Ca4	43403592	SNP	transcript	drought stress	G	A	G	G	G	G	A	A	A	A	A
TC24908	Ca4	43403624	SNP	transcript	drought stress	A	G	A	A	A	A	G	G	G	G	G
TC24908	Ca4	43404047	SNP	transcript	drought stress	T	A	T	T	T	T	A	A	A	A	A
TC24908	Ca4	43404054	SNP	transcript	drought stress	C	T	C	C	C	C	T	T	T	T	T
TC24908	Ca4	43404061	SNP	transcript	drought stress	C	T	C	C	C	C	T	T	T	T	T
TC24908	Ca4	43404062	SNP	transcript	drought stress	T	A	T	T	T	T	A	A	A	A	A
TC24908	Ca4	43404071	SNP	transcript	drought stress	T	C	T	T	T	T	C	C	C	C	C
TC24908	Ca4	43404283	SNP	transcript	drought stress	T	C	T	T	T	T	C	C	C	C	C
TC24908	Ca4	43404443	SNP	transcript	drought stress	T	C	T	T	T	T	C	C	C	C	C
TC24908	Ca4	43404506	SNP	transcript	drought stress	T	A	T	T	T	T	A	A	A	A	A
TC24908	Ca4	43404621	SNP	transcript	drought stress	G	T	G	G	G	G	T	T	T	T	T
TC24908	Ca4	43404820	SNP	transcript	drought stress	T	C	T	T	T	T	C	C	C	C	C
TC24908	Ca4	43404823	SNP	transcript	drought stress	T	G	T	T	T	T	G	G	G	G	G
TC24908	Ca4	43405195	SNP	transcript	drought stress	G	C	G	G	G	G	C	C	C	C	C
TC24908	Ca4	43405274	SNP	transcript	drought stress	A	G	A	A	A	A	G	G	G	G	G
TC24908	Ca4	43405684	SNP	transcript	drought stress	C	T	C	C	C	C	T	T	T	T	T
TC24908	Ca4	43406902	SNP	transcript	drought stress	T	A	T	T	T	T	A	A	A	A	A
TC24908	Ca4	43408027	SNP	transcript	drought stress	T	C	T	T	T	T	C	C	C	C	C
TC24908	Ca4	43408201	SNP	transcript	drought stress	T	C	T	T	T	T	C	C	C	C	C
TC24908	Ca4	43408545	SNP	transcript	drought stress	A	G	A	A	A	A	G	G	G	G	G
TC24908	Ca4	43409124	SNP	transcript	drought stress	T	A	T	T	T	T	A	A	A	A	A
TC24908	Ca4	43409521	SNP	transcript	drought stress	C	T	C	C	C	C	T	T	T	T	T
TC24908	Ca4	43409569	SNP	transcript	drought stress	T	A	T	T	T	T	A	A	A	A	A
TC24908	Ca4	43409665	SNP	transcript	drought stress	T	A	T	T	T	T	A	A	A	A	A
TC24908	Ca4	43409839	SNP	transcript	drought stress	T	A	T	T	T	T	A	A	A	A	A
TC24908	Ca4	43409842	SNP	transcript	drought stress	A	C	A	A	A	A	C	C	C	C	C
TC24908	Ca4	43410225	SNP	transcript	drought stress	C	T	C	C	C	C	T	T	T	T	T
TC24908	Ca4	43410274	SNP	transcript	drought stress	T	C	T	T	T	T	C	C	C	C	C
TC24908	Ca4	43411761	SNP	transcript	drought stress	G	T	G	G	G	G	T	T	T	T	T
TC24908	Ca4	43411975	SNP	transcript	drought stress	G	T	G	G	G	G	T	T	T	T	T
TC24908	Ca4	43412225	SNP	transcript	drought stress	T	G	T	T	T	T	G	G	G	G	G
TC24908	Ca4	43412283	SNP	transcript	drought stress	A	T	A	A	A	A	T	T	T	T	T
TC24908	Ca4	43412310	SNP	transcript	drought stress	C	T	C	C	C	C	T	T	T	T	T
TC24908	Ca4	43412452	SNP	transcript	drought stress	C	G	C	C	C	C	G	G	G	G	G
TC24908	Ca4	43412475	SNP	transcript	drought stress	T	C	T	T	T	T	C	C	C	C	C
TC24908	Ca4	43412872	SNP	transcript	drought stress	T	C	T	T	T	T	C	C	C	C	C
TC24908	Ca4	43413050	SNP	transcript	drought stress	A	C	A	A	A	A	C	C	C	C	C
TC24908	Ca4	43413282	SNP	transcript	drought stress	T	C	T	T	T	T	C	C	C	C	C
TC24908	Ca4	43413420	SNP	transcript	drought stress	C	A	C	C	C	C	A	A	A	A	A
TC24908	Ca4	43413455	SNP	transcript	drought stress	T	C	T	T	T	T	C	C	C	C	C
TC24908	Ca4	43413570	SNP	transcript	drought stress	A	G	A	A	A	A	G	G	G	G	G
TC24908	Ca4	43413620	SNP	transcript	drought stress	T	C	T	T	T	T	C	C	C	C	C
TC24908	Ca4	43413775	SNP	transcript	drought stress	G	T	G	G	G	G	T	T	T	T	T
TC24908	Ca4	43414071	SNP	transcript	drought stress	C	T	C	C	C	C	T	T	T	T	T
TC24908	Ca4	43414076	SNP	transcript	drought stress	A	G	A	A	A	A	G	G	G	G	G
TC24908	Ca4	43414082	SNP	transcript	drought stress	T	G	T	T	T	T	G	G	G	G	G
TC24908	Ca4	43414140	SNP	transcript	drought stress	C	T	C	C	C	C	T	T	T	T	T
TC24908	Ca4	43414216	SNP	transcript	drought stress	A	G	A	A	A	A	G	G	G	G	G
TC24908	Ca4	43414810	SNP	transcript	drought stress	T	A	T	T	T	T	A	A	A	A	A
TC24908	Ca4	43415557	SNP	transcript	drought stress	C	T	C	C	C	C	T	T	T	T	T
TC24908	Ca4	43415705	SNP	transcript	drought stress	G	T	G	G	G	G	T	T	T	T	T
TC24908	Ca4	43415764	SNP	transcript	drought stress	G	A	G	G	G	G	A	A	A	A	A
TC24908	Ca4	43416166	SNP	transcript	drought stress	T	C	T	T	T	T	C	C	C	C	C
TC24908	Ca4	43416254	SNP	transcript	drought stress	T	G	T	T	T	T	G	G	G	G	G
TC24908	Ca4	43416335	SNP	transcript	drought stress	A	G	A	A	A	A	G	G	G	G	G
TC24908	Ca4	43416486	SNP	transcript	drought stress	A	G	A	A	A	A	G	G	G	G	G
TC24908	Ca4	43402597	InDel	transcript	drought stress	TT	TAT	TT	TT	TT	TT	TAT	TAT	TAT	TAT	TAT
TC24908	Ca4	43404043	InDel	transcript	drought stress	ACT	ACCT	ACT	ACT	ACT	ACT	ACCT	ACCT	ACCT	ACCT	ACCT
TC24908	Ca4	43404980	InDel	transcript	drought stress	TG	TCG	TG	TG	TG	TG	TCG	TCG	TCG	TCG	TCG
TC24908	Ca4	43409441	InDel	transcript	drought stress	AATA	AA	AATA	AATA	AATA	AATA	AA	AA	AA	AA	AA
TC24908	Ca4	43414855	InDel	transcript	drought stress	CGA	CGGA	CGA	CGA	CGA	CGA	CGGA	CGGA	CGGA	CGGA	CGGA
TC24908	Ca4	43419289	SNP	transcript	drought stress	A	T	A	A	A	A	T	T	T	T	T
TC24908	Ca4	43419816	SNP	transcript	drought stress	T	C	T	T	T	T	C	C	C	C	C
TC24908	Ca4	43419818	SNP	transcript	drought stress	G	A	G	G	G	G	A	A	A	A	A
TC24908	Ca4	43419887	SNP	transcript	drought stress	A	G	A	A	A	A	G	G	G	G	G
TC24908	Ca4	43420016	SNP	transcript	drought stress	A	G	A	A	A	A	G	G	G	G	G
TC24908	Ca4	43423229	SNP	transcript	drought stress	T	A	T	T	T	T	A	A	A	A	A
TC24908	Ca4	43423260	SNP	transcript	drought stress	C	A	C	C	C	C	A	A	A	A	A
TC24908	Ca4	43423323	SNP	transcript	drought stress	G	C	G	G	G	G	C	C	C	C	C
TC24908	Ca4	43423327	SNP	transcript	drought stress	C	T	C	C	C	C	T	T	T	T	T
TC24908	Ca4	43423369	SNP	transcript	drought stress	T	C	T	T	T	T	C	C	C	C	C
TC24908	Ca4	43423393	SNP	transcript	drought stress	A	T	A	A	A	A	T	T	T	T	T
TC24908	Ca4	43423479	SNP	transcript	drought stress	C	G	C	C	C	C	G	G	G	G	G
TC24908	Ca4	43423526	SNP	transcript	drought stress	C	T	C	C	C	C	T	T	T	T	T
TC24908	Ca4	43423599	SNP	transcript	drought stress	C	T	C	C	C	C	T	T	T	T	T
TC24908	Ca4	43423670	SNP	transcript	drought stress	C	T	C	C	C	C	T	T	T	T	T
TC24908	Ca4	43423742	SNP	transcript	drought stress	G	C	G	G	G	G	C	C	C	C	C
TC24908	Ca4	43423762	SNP	transcript	drought stress	A	T	A	A	A	A	T	T	T	T	T
TC24908	Ca4	43423785	SNP	transcript	drought stress	A	G	A	A	A	A	G	G	G	G	G
TC24908	Ca4	43423820	SNP	transcript	drought stress	C	T	C	C	C	C	T	T	T	T	T
TC24908	Ca4	43423829	SNP	transcript	drought stress	G	A	G	G	G	G	A	A	A	A	A
TC24908	Ca4	43423834	SNP	transcript	drought stress	A	T	A	A	A	A	T	T	T	T	T
TC24908	Ca4	43423873	SNP	transcript	drought stress	C	A	C	C	C	C	A	A	A	A	A
TC24908	Ca4	43423935	SNP	transcript	drought stress	A	C	A	A	A	A	C	C	C	C	C
TC24908	Ca4	43424286	SNP	transcript	drought stress	T	C	T	T	T	T	C	C	C	C	C
TC24908	Ca4	43424936	SNP	transcript	drought stress	T	C	T	T	T	T	C	C	C	C	C
TC24908	Ca4	43425279	SNP	transcript	drought stress	T	C	T	T	T	T	C	C	C	C	C
TC24908	Ca4	43425377	SNP	transcript	drought stress	T	C	T	T	T	T	C	C	C	C	C
TC24908	Ca4	43425489	SNP	transcript	drought stress	A	G	A	A	A	A	G	G	G	G	G
TC24908	Ca4	43425821	SNP	transcript	drought stress	A	T	A	A	A	A	T	T	T	T	T
TC24908	Ca4	43426179	SNP	transcript	drought stress	G	A	G	G	G	G	A	A	A	A	A
TC24908	Ca4	43426185	SNP	transcript	drought stress	A	T	A	A	A	A	T	T	T	T	T
TC24908	Ca4	43428615	SNP	transcript	drought stress	A	T	A	A	A	A	T	T	T	T	T
TC24908	Ca4	43428696	SNP	transcript	drought stress	A	T	A	A	A	A	T	T	T	T	T
TC24908	Ca4	43428923	SNP	transcript	drought stress	A	C	A	A	A	A	C	C	C	C	C
TC24908	Ca4	43428946	SNP	transcript	drought stress	T	C	T	T	T	T	C	C	C	C	C
TC24908	Ca4	43428963	SNP	transcript	drought stress	C	T	C	C	C	C	T	T	T	T	T
TC24908	Ca4	43429329	SNP	transcript	drought stress	A	G	A	A	A	A	G	G	G	G	G
TC24908	Ca4	43430397	SNP	transcript	drought stress	A	G	A	A	A	A	G	G	G	G	G
TC24908	Ca4	43432477	SNP	transcript	drought stress	A	G	A	A	A	A	G	G	G	G	G
TC24908	Ca4	43432604	SNP	transcript	drought stress	T	A	T	T	T	T	A	A	A	A	A
TC24908	Ca4	43432712	SNP	transcript	drought stress	A	C	A	A	A	A	C	C	C	C	C
TC24908	Ca4	43432783	SNP	transcript	drought stress	A	G	A	A	A	A	G	G	G	G	G
TC24908	Ca4	43432828	SNP	transcript	drought stress	A	G	A	A	A	A	G	G	G	G	G
TC24908	Ca4	43432951	SNP	transcript	drought stress	A	G	A	A	A	A	G	G	G	G	G
TC24908	Ca4	43433283	SNP	transcript	drought stress	A	G	A	A	A	A	G	G	G	G	G
TC24908	Ca4	43433435	SNP	transcript	drought stress	C	T	C	C	C	C	T	T	T	T	T
TC24908	Ca4	43433620	SNP	transcript	drought stress	G	A	G	G	G	G	A	A	A	A	A
TC24908	Ca4	43433640	SNP	transcript	drought stress	T	C	T	T	T	T	C	C	C	C	C
TC24908	Ca4	43433797	SNP	transcript	drought stress	T	C	T	T	T	T	C	C	C	C	C
TC24908	Ca4	43433948	SNP	transcript	drought stress	G	T	G	G	G	G	T	T	T	T	T
TC24908	Ca4	43423094	InDel	transcript	drought stress	ATTTTTTTC	ATTTTTTTTC	ATTTTTTTC	ATTTTTTTC	ATTTTTTTC	ATTTTTTTC	ATTTTTTTTC	ATTTTTTTTC	ATTTTTTTTC	ATTTTTTTTC	ATTTTTTTTC
TC24908	Ca4	43423264	InDel	transcript	drought stress	AA	ACTTTA	AA	AA	AA	AA	ACTTTA	ACTTTA	ACTTTA	ACTTTA	ACTTTA
TC24908	Ca4	43423311	InDel	transcript	drought stress	TAACG	TAACAACG	TAACG	TAACG	TAACG	TAACG	TAACAACG	TAACAACG	TAACAACG	TAACAACG	TAACAACG
TC24908	Ca4	43433867	InDel	transcript	drought stress	ATTTTTTTG	ATTTTTTG	ATTTTTTTG	ATTTTTTTG	ATTTTTTTG	ATTTTTTTG	ATTTTTTG	ATTTTTTG	ATTTTTTG	ATTTTTTG	ATTTTTTG
TC24908	Ca4	43434202	SNP	transcript	drought stress	T	G	T	T	T	T	G	G	G	G	G
TC24908	Ca4	43434223	SNP	transcript	drought stress	A	G	A	A	A	A	G	G	G	G	G
TC24908	Ca4	43435171	SNP	transcript	drought stress	T	G	T	T	T	T	G	G	G	G	G
TC24908	Ca4	43435577	SNP	transcript	drought stress	G	A	G	G	G	G	A	A	A	A	A
TC24908	Ca4	43435585	SNP	transcript	drought stress	T	C	T	T	T	T	C	C	C	C	C
TC24908	Ca4	43436013	SNP	transcript	drought stress	T	C	T	T	T	T	C	C	C	C	C
TC24908	Ca4	43436103	SNP	transcript	drought stress	A	C	A	A	A	A	C	C	C	C	C
TC24908	Ca4	43436158	SNP	transcript	drought stress	G	A	G	G	G	G	A	A	A	A	A
TC24908	Ca4	43436206	SNP	transcript	drought stress	A	G	A	A	A	A	G	G	G	G	G
TC24908	Ca4	43436303	SNP	transcript	drought stress	C	T	C	C	C	C	T	T	T	T	T
TC24908	Ca4	43436376	SNP	transcript	drought stress	C	T	C	C	C	C	T	T	T	T	T
TC24908	Ca4	43436440	SNP	transcript	drought stress	G	A	G	G	G	G	A	A	A	A	A
TC24908	Ca4	43436610	SNP	transcript	drought stress	T	C	T	T	T	T	C	C	C	C	C
TC24908	Ca4	43436704	SNP	transcript	drought stress	A	G	A	A	A	A	G	G	G	G	G
TC24908	Ca4	43436983	SNP	transcript	drought stress	G	A	G	G	G	G	A	A	A	A	A
TC24908	Ca4	43437314	SNP	transcript	drought stress	T	G	T	T	T	T	G	G	G	G	G
TC24908	Ca4	43437927	SNP	transcript	drought stress	T	G	T	T	T	T	G	G	G	G	G
TC24908	Ca4	43437928	SNP	transcript	drought stress	T	A	T	T	T	T	A	A	A	A	A
TC24908	Ca4	43438523	SNP	transcript	drought stress	T	C	T	T	T	T	C	C	C	C	C
TC24908	Ca4	43438992	SNP	transcript	drought stress	C	T	C	C	C	C	T	T	T	T	T
TC24908	Ca4	43439110	SNP	transcript	drought stress	C	T	C	C	C	C	T	T	T	T	T
TC24908	Ca4	43439205	SNP	transcript	drought stress	C	T	C	C	C	C	T	T	T	T	T
TC24908	Ca4	43439232	SNP	transcript	drought stress	C	T	C	C	C	C	T	T	T	T	T
TC24908	Ca4	43439315	SNP	transcript	drought stress	G	A	G	G	G	G	A	A	A	A	A
TC24908	Ca4	43439340	SNP	transcript	drought stress	G	A	G	G	G	G	A	A	A	A	A
TC24908	Ca4	43439412	SNP	transcript	drought stress	G	T	G	G	G	G	T	T	T	T	T
TC24908	Ca4	43439798	SNP	transcript	drought stress	T	C	T	T	T	T	C	C	C	C	C
TC24908	Ca4	43440655	SNP	transcript	drought stress	T	C	T	T	T	T	C	C	C	C	C
TC24908	Ca4	43440908	SNP	transcript	drought stress	A	G	A	A	A	A	G	G	G	G	G
TC24908	Ca4	43441391	SNP	transcript	drought stress	G	C	G	G	G	G	C	C	C	C	C
TC24908	Ca4	43442150	SNP	transcript	drought stress	G	A	G	G	G	G	A	A	A	A	A
TC24908	Ca4	43442599	SNP	transcript	drought stress	G	A	G	G	G	G	A	A	A	A	A
TC24908	Ca4	43443725	SNP	transcript	drought stress	G	T	G	G	G	G	T	T	T	T	T
TC24908	Ca4	43445271	SNP	transcript	drought stress	G	A	G	G	G	G	A	A	A	A	A
TC24908	Ca4	43445361	SNP	transcript	drought stress	G	C	G	G	G	G	C	C	C	C	C
TC24908	Ca4	43445551	SNP	transcript	drought stress	T	G	T	T	T	T	G	G	G	G	G
TC24908	Ca4	43447256	SNP	transcript	drought stress	A	G	A	A	A	A	G	G	G	G	G
TC24908	Ca4	43447262	SNP	transcript	drought stress	T	A	T	T	T	T	A	A	A	A	A
TC24908	Ca4	43447598	SNP	transcript	drought stress	G	C	G	G	G	G	C	C	C	C	C
TC24908	Ca4	43447712	SNP	transcript	drought stress	T	C	T	T	T	T	C	C	C	C	C
TC24908	Ca4	43448230	SNP	transcript	drought stress	A	T	A	A	A	A	T	T	T	T	T
TC24908	Ca4	43448713	SNP	transcript	drought stress	G	A	G	G	G	G	A	A	A	A	A
TC24908	Ca4	43448906	SNP	transcript	drought stress	T	C	T	T	T	T	C	C	C	C	C
TC24908	Ca4	43449571	SNP	transcript	drought stress	T	C	T	T	T	T	C	C	C	C	C
TC24908	Ca4	43449592	SNP	transcript	drought stress	C	G	C	C	C	C	G	G	G	G	G
TC24908	Ca4	43449680	SNP	transcript	drought stress	A	C	A	A	A	A	C	C	C	C	C
TC24908	Ca4	43437121	InDel	transcript	drought stress	TAAAAAAAAAAG	TAAAAAAAAG	TAAAAAAAAAAG	TAAAAAAAAAAG	TAAAAAAAAAAG	TAAAAAAAAAAG	TAAAAAAAAG	TAAAAAAAAG	TAAAAAAAAG	TAAAAAAAAG	TAAAAAAAAG
TC24908	Ca4	43444368	InDel	transcript	drought stress	CA	CAATTA	CA	CA	CA	CA	CAATTA	CAATTA	CAATTA	CAATTA	CAATTA
TC24908	Ca4	43445773	InDel	transcript	drought stress	TGAAGAAC	TGAAGAAGAAC	TGAAGAAC	TGAAGAAC	TGAAGAAC	TGAAGAAC	TGAAGAAGAAC	TGAAGAAGAAC	TGAAGAAGAAC	TGAAGAAGAAC	TGAAGAAGAAC
TC24908	Ca4	43447987	InDel	transcript	drought stress	AC	ACTCTC	AC	AC	AC	AC	ACTCTC	ACTCTC	ACTCTC	ACTCTC	ACTCTC
TC24908	Ca4	43450204	InDel	transcript	drought stress	AA	ATA	AA	AA	AA	AA	ATA	ATA	ATA	ATA	ATA
TC24908	Ca4	43451579	SNP	transcript	drought stress	T	C	T	T	T	T	C	C	C	C	C
TC24908	Ca4	43451757	SNP	transcript	drought stress	T	C	T	T	T	T	C	C	C	C	C
TC24908	Ca4	43452301	SNP	transcript	drought stress	G	A	G	G	G	G	A	A	A	A	A
TC24908	Ca4	43453707	SNP	transcript	drought stress	G	A	G	G	G	G	A	A	A	A	A
TC24908	Ca4	43453980	SNP	transcript	drought stress	T	C	T	T	T	T	C	C	C	C	C
TC24908	Ca4	43454674	SNP	transcript	drought stress	T	C	T	T	T	T	C	C	C	C	C
TC24908	Ca4	43454949	SNP	transcript	drought stress	T	C	T	T	T	T	C	C	C	C	C
TC24908	Ca4	43455032	SNP	transcript	drought stress	A	G	A	A	A	A	G	G	G	G	G
TC24908	Ca4	43455540	SNP	transcript	drought stress	T	C	T	T	T	T	C	C	C	C	C
TC24908	Ca4	43455778	SNP	transcript	drought stress	G	A	G	G	G	G	A	A	A	A	A
TC24908	Ca4	43456519	SNP	transcript	drought stress	T	C	T	T	T	T	C	C	C	C	C
TC24908	Ca4	43457416	SNP	transcript	drought stress	C	T	C	C	C	C	T	T	T	T	T
TC24908	Ca4	43457743	SNP	transcript	drought stress	A	C	A	A	A	A	C	C	C	C	C
TC24908	Ca4	43457744	SNP	transcript	drought stress	G	A	G	G	G	G	A	A	A	A	A
TC24908	Ca4	43457916	SNP	transcript	drought stress	T	C	T	T	T	T	C	C	C	C	C
TC24908	Ca4	43458400	SNP	transcript	drought stress	G	A	G	G	G	G	A	A	A	A	A
TC24908	Ca4	43459634	SNP	transcript	drought stress	A	G	A	A	A	A	G	G	G	G	G
TC24908	Ca4	43460170	SNP	transcript	drought stress	A	G	A	A	A	A	G	G	G	G	G
TC24908	Ca4	43460985	SNP	transcript	drought stress	T	A	T	T	T	T	A	A	A	A	A
TC24908	Ca4	43463438	SNP	transcript	drought stress	G	A	G	G	G	G	A	A	A	A	A
TC24908	Ca4	43451927	InDel	transcript	drought stress	TCA	TCCA	TCA	TCA	TCA	TCA	TCCA	TCCA	TCCA	TCCA	TCCA
TC24908	Ca4	43466934	SNP	transcript	drought stress	C	T	C	C	C	C	T	T	T	T	T
TC24908	Ca4	43467674	SNP	transcript	drought stress	A	G	A	A	A	A	G	G	G	G	G
TC24908	Ca4	43470474	SNP	transcript	drought stress	T	A	T	T	T	T	A	A	A	A	A
TC24908	Ca4	43475040	SNP	transcript	drought stress	T	C	T	T	T	T	C	C	C	C	C
TC24908	Ca4	43475150	SNP	transcript	drought stress	G	T	G	G	G	G	T	T	T	T	T
TC24908	Ca4	43475547	SNP	transcript	drought stress	C	T	C	C	C	C	T	T	T	T	T
TC24908	Ca4	43477119	SNP	transcript	drought stress	A	C	A	A	A	A	C	C	C	C	C
TC24908	Ca4	43478854	SNP	transcript	drought stress	T	C	T	T	T	T	C	C	C	C	C
TC24908	Ca4	43479734	SNP	transcript	drought stress	T	C	T	T	T	T	C	C	C	C	C
TC24908	Ca4	43480742	SNP	transcript	drought stress	G	A	G	G	G	G	A	A	A	A	A
TC24908	Ca4	43481391	SNP	transcript	drought stress	G	T	G	G	G	G	T	T	T	T	T
TC24908	Ca4	43472684	InDel	transcript	drought stress	ATT	ATTT	ATT	ATT	ATT	ATT	ATTT	ATTT	ATTT	ATTT	ATTT
TC24908	Ca4	43474490	InDel	transcript	drought stress	ATTTTTTTTTTG	ATTTTTTTTTTTG	ATTTTTTTTTTG	ATTTTTTTTTTG	ATTTTTTTTTTG	ATTTTTTTTTTG	ATTTTTTTTTTTG	ATTTTTTTTTTTG	ATTTTTTTTTTTG	ATTTTTTTTTTTG	ATTTTTTTTTTTG
TC24908	Ca4	43480632	InDel	transcript	drought stress	TA	TCAAA	TA	TA	TA	TA	TCAAA	TCAAA	TCAAA	TCAAA	TCAAA
TC24908	Ca4	43483780	SNP	transcript	drought stress	T	C	T	T	T	T	C	C	C	C	C
TC24908	Ca4	43484350	SNP	transcript	drought stress	T	A	T	T	T	T	A	A	A	A	A
TC24908	Ca4	43484400	SNP	transcript	drought stress	A	G	A	A	A	A	G	G	G	G	G
TC24908	Ca4	43486031	SNP	transcript	drought stress	C	T	C	C	C	C	T	T	T	T	T
TC24908	Ca4	43487613	SNP	transcript	drought stress	A	G	A	A	A	A	G	G	G	G	G
TC24908	Ca4	43487752	SNP	transcript	drought stress	A	C	A	A	A	A	C	C	C	C	C
TC24908	Ca4	43496233	SNP	transcript	drought stress	T	A	T	T	T	T	A	A	A	A	A
TC24908	Ca4	43484367	InDel	transcript	drought stress	GT	GTTGAATCAGAT	GT	GT	GT	GT	GTTGAATCAGAT	GTTGAATCAGAT	GTTGAATCAGAT	GTTGAATCAGAT	GTTGAATCAGAT
TC24908	Ca4	43518040	SNP	transcript	drought stress	A	G	A	A	A	A	G	G	G	G	G
TC24908	Ca4	43518569	SNP	transcript	drought stress	T	C	T	T	T	T	C	C	C	C	C
TC24908	Ca4	43522822	SNP	transcript	drought stress	A	G	A	A	A	A	G	G	G	G	G
TC24908	Ca4	43524195	SNP	transcript	drought stress	T	C	T	T	T	T	C	C	C	C	C
TC24908	Ca4	43524210	SNP	transcript	drought stress	A	G	A	A	A	A	G	G	G	G	G
TC24908	Ca4	43524169	InDel	transcript	drought stress	GGAGTGAGTC	GGAGTC	GGAGTGAGTC	GGAGTGAGTC	GGAGTGAGTC	GGAGTGAGTC	GGAGTC	GGAGTC	GGAGTC	GGAGTC	GGAGTC
TC24908	Ca4	43534467	SNP	transcript	drought stress	T	A	T	T	T	T	A	A	A	A	A
TC24908	Ca4	43543647	SNP	transcript	drought stress	T	C	T	T	T	T	C	C	C	C	C
TC24908	Ca4	43544323	SNP	transcript	drought stress	C	T	C	C	C	C	T	T	T	T	T
TC24908	Ca4	43548204	SNP	transcript	drought stress	G	T	G	G	G	G	T	T	T	T	T
TC24908	Ca4	43548242	SNP	transcript	drought stress	C	G	C	C	C	C	G	G	G	G	G
TC24908	Ca4	43548256	SNP	transcript	drought stress	T	C	T	T	T	T	C	C	C	C	C
TC24908	Ca4	43548258	SNP	transcript	drought stress	T	C	T	T	T	T	C	C	C	C	C
TC24908	Ca4	43548421	SNP	transcript	drought stress	T	A	T	T	T	T	A	A	A	A	A
TC24908	Ca4	43544345	InDel	transcript	drought stress	CAAAAAAAT	CAAAAAAAAT	CAAAAAAAT	CAAAAAAAT	CAAAAAAAT	CAAAAAAAT	CAAAAAAAAT	CAAAAAAAAT	CAAAAAAAAT	CAAAAAAAAT	CAAAAAAAAT
TC24908	Ca4	43550014	SNP	transcript	drought stress	G	A	G	G	G	G	A	A	A	A	A
TC24908	Ca4	43556330	SNP	transcript	drought stress	C	G	C	C	C	C	G	G	G	G	G
TC24908	Ca4	43556581	SNP	transcript	drought stress	T	C	T	T	T	T	C	C	C	C	C
TC24908	Ca4	43556771	SNP	transcript	drought stress	T	A	T	T	T	T	A	A	A	A	A
TC24908	Ca4	43557099	SNP	transcript	drought stress	A	G	A	A	A	A	G	G	G	G	G
TC24908	Ca4	43557305	SNP	transcript	drought stress	T	G	T	T	T	T	G	G	G	G	G
TC24908	Ca4	43559027	SNP	transcript	drought stress	A	G	A	A	A	A	G	G	G	G	G
TC24908	Ca4	43559153	SNP	transcript	drought stress	T	C	T	T	T	T	C	C	C	C	C
TC24908	Ca4	43559891	SNP	transcript	drought stress	A	T	A	A	A	A	T	T	T	T	T
TC24908	Ca4	43560598	SNP	transcript	drought stress	G	C	G	G	G	G	C	C	C	C	C
TC24908	Ca4	43560953	SNP	transcript	drought stress	A	G	A	A	A	A	G	G	G	G	G
TC24908	Ca4	43561094	SNP	transcript	drought stress	A	G	A	A	A	A	G	G	G	G	G
TC24908	Ca4	43561930	SNP	transcript	drought stress	A	G	A	A	A	A	G	G	G	G	G
TC24908	Ca4	43562324	SNP	transcript	drought stress	C	T	C	C	C	C	T	T	T	T	T
TC24908	Ca4	43562549	SNP	transcript	drought stress	T	A	T	T	T	T	A	A	A	A	A
TC24908	Ca4	43562632	SNP	transcript	drought stress	T	C	T	T	T	T	C	C	C	C	C
TC24908	Ca4	43562868	SNP	transcript	drought stress	T	C	T	T	T	T	C	C	C	C	C
TC24908	Ca4	43563052	SNP	transcript	drought stress	T	C	T	T	T	T	C	C	C	C	C
TC24908	Ca4	43564232	InDel	transcript	drought stress	CTTTTTTTC	CTTTTTTC	CTTTTTTTC	CTTTTTTTC	CTTTTTTTC	CTTTTTTTC	CTTTTTTC	CTTTTTTC	CTTTTTTC	CTTTTTTC	CTTTTTTC
TC24908	Ca4	43565657	SNP	transcript	drought stress	G	T	G	G	G	G	T	T	T	T	T
TC24908	Ca4	43566918	SNP	transcript	drought stress	T	C	T	T	T	T	C	C	C	C	C
TC24908	Ca4	43568798	SNP	transcript	drought stress	G	A	G	G	G	G	A	A	A	A	A
TC24908	Ca4	43569305	SNP	transcript	drought stress	A	G	A	A	A	A	G	G	G	G	G
TC24908	Ca4	43569395	SNP	transcript	drought stress	T	G	T	T	T	T	G	G	G	G	G
TC24908	Ca4	43572137	SNP	transcript	drought stress	T	C	T	T	T	T	C	C	C	C	C
TC24908	Ca4	43573302	SNP	transcript	drought stress	A	G	A	A	A	A	G	G	G	G	G
TC24908	Ca4	43574353	SNP	transcript	drought stress	T	G	T	T	T	T	G	G	G	G	G
TC24908	Ca4	43575273	SNP	transcript	drought stress	T	C	T	T	T	T	C	C	C	C	C
TC24908	Ca4	43578319	SNP	transcript	drought stress	T	C	T	T	T	T	C	C	C	C	C
TC24908	Ca4	43579046	SNP	transcript	drought stress	G	T	G	G	G	G	T	T	T	T	T
TC24908	Ca4	43579828	SNP	transcript	drought stress	A	G	A	A	A	A	G	G	G	G	G
TC24908	Ca4	43567028	InDel	transcript	drought stress	ATTTTTTTTTTTA	ATTTTTTTTTTTTA	ATTTTTTTTTTTA	ATTTTTTTTTTTA	ATTTTTTTTTTTA	ATTTTTTTTTTTA	ATTTTTTTTTTTTA	ATTTTTTTTTTTTA	ATTTTTTTTTTTTA	ATTTTTTTTTTTTA	ATTTTTTTTTTTTA
TC24908	Ca4	43574625	InDel	transcript	drought stress	CTTTTTTTA	CTTTTTA	CTTTTTTTA	CTTTTTTTA	CTTTTTTTA	CTTTTTTTA	CTTTTTA	CTTTTTA	CTTTTTA	CTTTTTA	CTTTTTA
TC21328	Ca6	48591676	SNP	transcript	drought stress	A	T	A	A	A	T	T	A	T	T	T
TC19380	Ca6	16696862	SNP	transcript	drought stress	A	G	A	A	A	G	G	G	G	G	G
TC25396	Ca7	36549743	SNP	transcript	drought stress	T	C	T	T	T	C	C	C	C	C	C
TC12823	Ca4	38781559	SNP	transcript	drought stress	C	G	C	C	C	C	G	G	G	G	G
TC12823	Ca4	38782036	SNP	transcript	drought stress	G	A	G	G	G	G	A	A	A	A	A
TC19373	Ca6	16646338	SNP	transcript	drought stress	A	C	A	A	A	C	C	C	C	C	C
TC19373	Ca6	16646606	SNP	transcript	drought stress	A	G	A	A	A	G	G	G	G	G	G
TC19373	Ca6	16647330	SNP	transcript	drought stress	G	T	G	G	G	T	T	T	T	T	T
TC19373	Ca6	16648050	SNP	transcript	drought stress	T	C	T	T	T	C	C	C	C	C	C
TC12845	Ca4	39015375	SNP	transcript	drought stress	A	C	A	A	A	A	C	C	C	C	C
TC12845	Ca4	39015399	SNP	transcript	drought stress	G	A	G	G	G	G	A	A	A	A	A
TC12845	Ca4	39015577	SNP	transcript	drought stress	A	T	A	A	A	A	T	T	T	T	T
TC12845	Ca4	39015810	SNP	transcript	drought stress	T	C	T	T	T	T	C	C	C	C	C
TC12845	Ca4	39015817	SNP	transcript	drought stress	C	T	C	C	C	C	T	T	T	T	T
TC12845	Ca4	39015818	SNP	transcript	drought stress	T	A	T	T	T	T	A	A	A	A	A
TC12845	Ca4	39015819	SNP	transcript	drought stress	T	C	T	T	T	T	C	C	C	C	C
TC12845	Ca4	39015849	SNP	transcript	drought stress	A	T	A	A	A	A	T	T	T	T	T
TC12845	Ca4	39015853	SNP	transcript	drought stress	T	A	T	T	T	T	A	A	A	A	A
TC12845	Ca4	39015859	SNP	transcript	drought stress	G	T	G	G	G	G	T	T	T	T	T
TC12845	Ca4	39015865	SNP	transcript	drought stress	T	A	T	T	T	T	A	A	A	A	A
TC12845	Ca4	39016616	SNP	transcript	drought stress	A	G	A	A	A	A	G	G	G	G	G
TC12845	Ca4	39016780	SNP	transcript	drought stress	T	C	T	T	T	T	C	C	C	C	C
TC12845	Ca4	39016869	SNP	transcript	drought stress	C	A	C	C	C	C	A	A	A	A	A
TC12845	Ca4	39016901	SNP	transcript	drought stress	T	C	T	T	T	T	C	C	C	C	C
TC12845	Ca4	39017168	SNP	transcript	drought stress	A	G	A	A	A	A	G	G	G	G	G
TC12845	Ca4	39017206	SNP	transcript	drought stress	C	G	C	C	C	C	G	G	G	G	G
TC12845	Ca4	39017359	SNP	transcript	drought stress	C	T	C	C	C	C	T	T	T	T	T
TC12845	Ca4	39017376	SNP	transcript	drought stress	G	C	G	G	G	G	C	C	C	C	C
TC12845	Ca4	39017774	SNP	transcript	drought stress	T	C	T	T	T	T	C	C	C	C	C
TC12845	Ca4	39017777	SNP	transcript	drought stress	C	G	C	C	C	C	G	G	G	G	G
TC12845	Ca4	39017843	SNP	transcript	drought stress	T	C	T	T	T	T	C	C	C	C	C
TC12845	Ca4	39017893	SNP	transcript	drought stress	C	A	C	C	C	C	A	A	A	A	A
TC12845	Ca4	39017902	SNP	transcript	drought stress	G	C	G	G	G	G	C	C	C	C	C
TC12845	Ca4	39017958	SNP	transcript	drought stress	C	A	C	C	C	C	A	A	A	A	A
TC12845	Ca4	39019017	SNP	transcript	drought stress	A	T	A	A	A	A	T	T	T	T	T
TC12845	Ca4	39019058	SNP	transcript	drought stress	A	G	A	A	A	A	G	G	G	G	G
TC12845	Ca4	39019086	SNP	transcript	drought stress	G	A	G	G	G	G	A	A	A	A	A
TC12845	Ca4	39019089	SNP	transcript	drought stress	A	T	A	A	A	A	T	T	T	T	T
TC12845	Ca4	39019116	SNP	transcript	drought stress	C	T	C	C	C	C	T	T	T	T	T
TC12845	Ca4	39019139	SNP	transcript	drought stress	C	T	C	C	C	C	T	T	T	T	T
TC12845	Ca4	39019140	SNP	transcript	drought stress	A	C	A	A	A	A	C	C	C	C	C
TC12845	Ca4	39019305	SNP	transcript	drought stress	G	A	G	G	G	G	A	A	A	A	A
TC12845	Ca4	39019505	SNP	transcript	drought stress	C	T	C	C	C	C	T	T	T	T	T
TC12845	Ca4	39020044	SNP	transcript	drought stress	A	T	A	A	A	A	T	T	T	T	T
TC12845	Ca4	39020114	SNP	transcript	drought stress	C	T	C	C	C	C	T	T	T	T	T
TC12845	Ca4	39020267	SNP	transcript	drought stress	A	T	A	A	A	A	T	T	T	T	T
TC12845	Ca4	39020275	SNP	transcript	drought stress	C	A	C	C	C	C	A	A	A	A	A
TC12845	Ca4	39020376	SNP	transcript	drought stress	C	T	C	C	C	C	T	T	T	T	T
TC12845	Ca4	39020750	SNP	transcript	drought stress	A	G	A	A	A	A	G	G	G	G	G
TC12845	Ca4	39020821	SNP	transcript	drought stress	G	A	G	G	G	G	A	A	A	A	A
TC12845	Ca4	39020978	SNP	transcript	drought stress	A	G	A	A	A	A	G	G	G	G	G
TC12845	Ca4	39020998	SNP	transcript	drought stress	G	A	G	G	G	G	A	A	A	A	A
TC12845	Ca4	39021316	SNP	transcript	drought stress	T	G	T	T	T	T	G	G	G	G	G
TC12845	Ca4	39021317	SNP	transcript	drought stress	A	G	A	A	A	A	G	G	G	G	G
TC12845	Ca4	39022069	SNP	transcript	drought stress	A	C	A	A	A	A	C	C	C	C	C
TC12845	Ca4	39022200	SNP	transcript	drought stress	T	C	T	T	T	T	C	C	C	C	C
TC12845	Ca4	39022299	SNP	transcript	drought stress	T	A	T	T	T	T	A	A	A	A	A
TC12845	Ca4	39022436	SNP	transcript	drought stress	T	C	T	T	T	T	C	C	C	C	C
TC12845	Ca4	39023565	SNP	transcript	drought stress	C	T	C	C	C	C	T	T	T	T	T
TC12845	Ca4	39023597	SNP	transcript	drought stress	A	G	A	A	A	A	G	G	G	G	G
TC12845	Ca4	39023604	SNP	transcript	drought stress	T	C	T	T	T	T	C	C	C	C	C
TC12845	Ca4	39023608	SNP	transcript	drought stress	C	A	C	C	C	C	A	A	A	A	A
TC12845	Ca4	39023630	SNP	transcript	drought stress	A	T	A	A	A	A	T	T	T	T	T
TC12845	Ca4	39023686	SNP	transcript	drought stress	C	T	C	C	C	C	T	T	T	T	T
TC12845	Ca4	39023772	SNP	transcript	drought stress	G	T	G	G	G	G	T	T	T	T	T
TC12845	Ca4	39023814	SNP	transcript	drought stress	A	T	A	A	A	A	T	T	T	T	T
TC12845	Ca4	39024360	SNP	transcript	drought stress	C	T	C	C	C	C	T	T	T	T	T
TC12845	Ca4	39024416	SNP	transcript	drought stress	T	G	T	T	T	T	G	G	G	G	G
TC12845	Ca4	39015473	InDel	transcript	drought stress	TTATATAA	TTATAA	TTATATAA	TTATATAA	TTATATAA	TTATATAA	TTATAA	TTATAA	TTATAA	TTATAA	TTATAA
TC12845	Ca4	39016175	InDel	transcript	drought stress	AAAGA	AA	AAAGA	AAAGA	AAAGA	AAAGA	AA	AA	AA	AA	AA
TC12845	Ca4	39016324	InDel	transcript	drought stress	ATTTTTTTTTTTA	ATTTTTTTTTTA	ATTTTTTTTTTTA	ATTTTTTTTTTTA	ATTTTTTTTTTTA	ATTTTTTTTTTTA	ATTTTTTTTTTA	ATTTTTTTTTTA	ATTTTTTTTTTA	ATTTTTTTTTTA	ATTTTTTTTTTA
TC12845	Ca4	39016793	InDel	transcript	drought stress	CT	CAT	CT	CT	CT	CT	CAT	CAT	CAT	CAT	CAT
TC12845	Ca4	39017863	InDel	transcript	drought stress	GTTTTTTTTTA	GTTTTTTTTTTTA	GTTTTTTTTTA	GTTTTTTTTTA	GTTTTTTTTTA	GTTTTTTTTTA	GTTTTTTTTTTTA	GTTTTTTTTTTTA	GTTTTTTTTTTTA	GTTTTTTTTTTTA	GTTTTTTTTTTTA
TC12845	Ca4	39018199	InDel	transcript	drought stress	CATATTTAATATTTAA	CATATTTAA	CATATTTAATATTTAA	CATATTTAATATTTAA	CATATTTAATATTTAA	CATATTTAATATTTAA	CATATTTAA	CATATTTAA	CATATTTAA	CATATTTAA	CATATTTAA
TC12845	Ca4	39020099	InDel	transcript	drought stress	TAAAAAAAAAAG	TAAAAAAAAAG	TAAAAAAAAAAG	TAAAAAAAAAAG	TAAAAAAAAAAG	TAAAAAAAAAAG	TAAAAAAAAAG	TAAAAAAAAAG	TAAAAAAAAAG	TAAAAAAAAAG	TAAAAAAAAAG
TC12845	Ca4	39020809	InDel	transcript	drought stress	TAA	TAAA	TAA	TAA	TAA	TAA	TAAA	TAAA	TAAA	TAAA	TAAA
TC12845	Ca4	39021013	InDel	transcript	drought stress	TGGGGGA	TGGGGA	TGGGGGA	TGGGGGA	TGGGGGA	TGGGGGA	TGGGGA	TGGGGA	TGGGGA	TGGGGA	TGGGGA
TC12845	Ca4	39021326	InDel	transcript	drought stress	AA	ATA	AA	AA	AA	AA	ATA	ATA	ATA	ATA	ATA
TC12845	Ca4	39021874	InDel	transcript	drought stress	TC	TGC	TC	TC	TC	TC	TGC	TGC	TGC	TGC	TGC
TC12845	Ca4	39022011	InDel	transcript	drought stress	GA	GACAAAA	GA	GA	GA	GA	GACAAAA	GACAAAA	GACAAAA	GACAAAA	GACAAAA
TC12845	Ca4	39022297	InDel	transcript	drought stress	AC	A	AC	AC	AC	AC	A	A	A	A	A
TC12845	Ca4	39022336	InDel	transcript	drought stress	ATT	ATTT	ATT	ATT	ATT	ATT	ATTT	ATTT	ATTT	ATTT	ATTT
TC12845	Ca4	39023736	InDel	transcript	drought stress	ATTTTTTTA	ATTTTTTTTA	ATTTTTTTA	ATTTTTTTA	ATTTTTTTA	ATTTTTTTA	ATTTTTTTTA	ATTTTTTTTA	ATTTTTTTTA	ATTTTTTTTA	ATTTTTTTTA
TC12845	Ca4	39023834	InDel	transcript	drought stress	ATAGTTA	AA	ATAGTTA	ATAGTTA	ATAGTTA	ATAGTTA	AA	AA	AA	AA	AA
TC12845	Ca4	39024467	InDel	transcript	drought stress	TAAAAAAAAAT	TAAAAAAAAAAT	TAAAAAAAAAT	TAAAAAAAAAT	TAAAAAAAAAT	TAAAAAAAAAT	TAAAAAAAAAAT	TAAAAAAAAAAT	TAAAAAAAAAAT	TAAAAAAAAAAT	TAAAAAAAAAAT
TC12822	Ca4	38771237	SNP	transcript	drought stress	A	G	A	A	A	A	G	G	G	G	G
TC12822	Ca4	38771324	SNP	transcript	drought stress	G	T	G	G	G	G	T	T	T	T	T
TC21451	Ca6	50378769	SNP	transcript	drought stress	G	A	G	G	G	A	A	G	A	A	A
TC34975	Ca7	34446533	SNP	transcript	drought stress	C	T	C	C	C	T	T	T	T	T	T
TC34975	Ca7	34449543	SNP	transcript	drought stress	A	G	A	A	A	G	G	G	G	G	G
TC34975	Ca7	34450405	SNP	transcript	drought stress	A	G	A	A	A	G	G	G	G	G	G
TC34975	Ca7	34476412	SNP	transcript	drought stress	A	G	A	A	A	G	G	G	G	G	G
TC34975	Ca7	34492774	InDel	transcript	drought stress	GTTTTTTTTTTC	GTTTTTTTTTC	GTTTTTTTTTTC	GTTTTTTTTTTC	GTTTTTTTTTTC	GTTTTTTTTTC	GTTTTTTTTTC	GTTTTTTTTTC	GTTTTTTTTTC	GTTTTTTTTTC	GTTTTTTTTTC
TC34975	Ca7	34549245	SNP	transcript	drought stress	T	A	T	T	T	A	A	A	A	A	A
TC34975	Ca7	34580279	SNP	transcript	drought stress	G	A	G	G	G	A	A	A	A	A	A
TC34975	Ca7	34586744	SNP	transcript	drought stress	G	T	G	G	G	T	T	T	T	T	T
TC34975	Ca7	34603452	SNP	transcript	drought stress	T	C	T	T	T	C	C	C	C	C	C
TC34975	Ca7	34618425	SNP	transcript	drought stress	C	T	C	C	C	T	T	T	T	T	T
TC34975	Ca7	34622879	SNP	transcript	drought stress	T	C	T	T	T	C	C	C	C	C	C
TC34975	Ca7	34640315	SNP	transcript	drought stress	A	G	A	A	A	G	G	G	G	G	G
TC34975	Ca7	34659753	SNP	transcript	drought stress	A	G	A	A	A	G	G	G	G	G	G
TC34975	Ca7	34664323	SNP	transcript	drought stress	A	T	A	A	A	T	T	T	T	T	T
TC34975	Ca7	34664371	SNP	transcript	drought stress	A	T	A	A	A	T	T	T	T	T	T
TC34975	Ca7	34652348	InDel	transcript	drought stress	ATTTTTTTTG	ATTTTTTTG	ATTTTTTTTG	ATTTTTTTTG	ATTTTTTTTG	ATTTTTTTG	ATTTTTTTG	ATTTTTTTG	ATTTTTTTG	ATTTTTTTG	ATTTTTTTG
TC34975	Ca7	34675199	SNP	transcript	drought stress	T	C	T	T	T	C	C	C	C	C	C
TC34975	Ca7	34677775	InDel	transcript	drought stress	TAAAAAAAT	TAAAAAAT	TAAAAAAAT	TAAAAAAAT	TAAAAAAAT	TAAAAAAT	TAAAAAAT	TAAAAAAT	TAAAAAAT	TAAAAAAT	TAAAAAAT
TC34975	Ca7	34707203	SNP	transcript	drought stress	A	G	A	A	A	G	G	G	G	G	G
TC34975	Ca7	35035103	SNP	transcript	drought stress	A	C	A	A	A	C	C	C	C	C	C
TC34975	Ca7	35077997	SNP	transcript	drought stress	G	A	G	G	G	A	A	A	A	A	A
TC34975	Ca7	35186484	SNP	transcript	drought stress	G	A	G	G	G	A	A	A	A	A	A
TC19431	Ca6	17163379	SNP	transcript	drought stress	C	G	C	C	C	G	G	G	G	C	G
TC11485	Ca4	15921270	SNP	transcript	drought stress	G	A	G	G	G	A	A	A	A	G	A
TC11485	Ca4	15921727	SNP	transcript	drought stress	A	C	A	A	A	C	C	C	C	A	C
TC11485	Ca4	15921937	SNP	transcript	drought stress	A	T	A	A	A	T	T	T	T	A	T
TC11485	Ca4	15922793	SNP	transcript	drought stress	G	T	G	G	G	T	T	T	T	G	T
TC11485	Ca4	15922809	SNP	transcript	drought stress	C	G	C	C	C	G	G	G	G	C	G
TC11485	Ca4	15922827	SNP	transcript	drought stress	A	C	A	A	A	C	C	C	C	A	C
TC11485	Ca4	15922828	SNP	transcript	drought stress	T	A	T	T	T	A	A	A	A	T	A
TC11485	Ca4	15923793	SNP	transcript	drought stress	G	C	G	G	G	C	C	C	C	G	C
TC11485	Ca4	15923867	SNP	transcript	drought stress	T	A	T	T	T	A	A	A	A	T	A
TC11485	Ca4	15923944	SNP	transcript	drought stress	C	G	C	C	C	G	G	G	G	C	G
TC11485	Ca4	15924065	SNP	transcript	drought stress	A	G	A	A	A	G	G	G	G	A	G
TC11485	Ca4	15921827	InDel	transcript	drought stress	GAAAAAAAAAAT	GAAAAAAAAT	GAAAAAAAAAAT	GAAAAAAAAAAT	GAAAAAAAAAAT	GAAAAAAAAT	GAAAAAAAAT	GAAAAAAAAT	GAAAAAAAAT	GAAAAAAAAAAT	GAAAAAAAAT
TC11485	Ca4	15923050	InDel	transcript	drought stress	GAAAAAAAAAC	GAAAAAAAAC	GAAAAAAAAAC	GAAAAAAAAAC	GAAAAAAAAAC	GAAAAAAAAC	GAAAAAAAAC	GAAAAAAAAC	GAAAAAAAAC	GAAAAAAAAAC	GAAAAAAAAC
TC19181	Ca6	14843383	SNP	transcript	drought stress	A	T	A	A	A	T	T	T	T	T	T
TC19181	Ca6	14847746	SNP	transcript	drought stress	T	A	T	T	T	A	A	A	A	A	A
TC21988	Ca6	58002873	SNP	transcript	drought stress	G	A	G	G	G	A	G	A	A	A	A
TC21988	Ca6	58002875	SNP	transcript	drought stress	A	C	A	A	A	C	A	C	C	C	C
TC21988	Ca6	58002922	SNP	transcript	drought stress	T	A	T	T	T	A	T	A	A	A	A
TC21988	Ca6	58002951	SNP	transcript	drought stress	T	A	T	T	T	A	T	A	A	A	A
TC21988	Ca6	58002963	SNP	transcript	drought stress	T	A	T	T	T	A	T	A	A	A	A
TC21988	Ca6	58002991	SNP	transcript	drought stress	A	G	A	A	A	G	A	G	G	G	G
TC21988	Ca6	58003392	SNP	transcript	drought stress	C	T	C	C	C	T	C	T	T	T	T
TC21988	Ca6	58003430	SNP	transcript	drought stress	G	A	G	G	G	A	G	A	A	A	A
TC21988	Ca6	58002595	InDel	transcript	drought stress	AA	AGA	AA	AA	AA	AGA	AA	AGA	AGA	AGA	AGA
TC21988	Ca6	58003152	InDel	transcript	drought stress	AC	ATAGAATAAGAGC	AC	AC	AC	ATAGAATAAGAGC	AC	ATAGAATAAGAGC	ATAGAATAAGAGC	ATAGAATAAGAGC	ATAGAATAAGAGC
TC21988	Ca6	58003454	InDel	transcript	drought stress	CTT	CT	CTT	CTT	CTT	CT	CTT	CT	CT	CT	CT
TC11507	Ca4	16149795	SNP	transcript	drought stress	T	C	T	T	T	C	C	C	C	T	C
TC12784	Ca4	38313821	SNP	transcript	drought stress	A	G	A	A	A	A	G	G	G	G	G
TC12784	Ca4	38314863	SNP	transcript	drought stress	T	G	T	T	T	T	G	G	G	G	G
TC12784	Ca4	38314872	SNP	transcript	drought stress	T	C	T	T	T	T	C	C	C	C	C
TC12784	Ca4	38315197	SNP	transcript	drought stress	T	A	T	T	T	T	A	A	A	A	A
TC12784	Ca4	38315576	SNP	transcript	drought stress	T	C	T	T	T	T	C	C	C	C	C
TC12784	Ca4	38316248	SNP	transcript	drought stress	A	C	A	A	A	A	C	C	C	C	C
TC12784	Ca4	38316548	SNP	transcript	drought stress	G	A	G	G	G	G	A	A	A	A	A
TC12784	Ca4	38317838	SNP	transcript	drought stress	T	C	T	T	T	T	C	C	C	C	C
TC12784	Ca4	38318924	SNP	transcript	drought stress	G	T	G	G	G	G	T	T	T	T	T
TC12784	Ca4	38318931	SNP	transcript	drought stress	G	A	G	G	G	G	A	A	A	A	A
TC12784	Ca4	38319139	SNP	transcript	drought stress	G	A	G	G	G	G	A	A	A	A	A
TC12784	Ca4	38319254	SNP	transcript	drought stress	G	A	G	G	G	G	A	A	A	A	A
TC12784	Ca4	38319697	SNP	transcript	drought stress	T	A	T	T	T	T	A	A	A	A	A
TC12784	Ca4	38319889	SNP	transcript	drought stress	T	G	T	T	T	T	G	G	G	G	G
TC12784	Ca4	38320463	SNP	transcript	drought stress	C	T	C	C	C	C	T	T	T	T	T
TC12784	Ca4	38320984	SNP	transcript	drought stress	G	T	G	G	G	G	T	T	T	T	T
TC12784	Ca4	38321056	SNP	transcript	drought stress	A	C	A	A	A	A	C	C	C	C	C
TC12784	Ca4	38321359	SNP	transcript	drought stress	T	A	T	T	T	T	A	A	A	A	A
TC12784	Ca4	38321481	SNP	transcript	drought stress	C	A	C	C	C	C	A	A	A	A	A
TC12784	Ca4	38314220	InDel	transcript	drought stress	ATTTTTTTTA	ATTTTTTTA	ATTTTTTTTA	ATTTTTTTTA	ATTTTTTTTA	ATTTTTTTTA	ATTTTTTTA	ATTTTTTTA	ATTTTTTTA	ATTTTTTTA	ATTTTTTTA
TC12784	Ca4	38314423	InDel	transcript	drought stress	TAA	TA	TAA	TAA	TAA	TAA	TA	TA	TA	TA	TA
TC12784	Ca4	38314438	InDel	transcript	drought stress	AT	AATAGGAACCT	AT	AT	AT	AT	AATAGGAACCT	AATAGGAACCT	AATAGGAACCT	AATAGGAACCT	AATAGGAACCT
TC12784	Ca4	38315128	InDel	transcript	drought stress	ACTC	AC	ACTC	ACTC	ACTC	ACTC	AC	AC	AC	AC	AC
TC12784	Ca4	38315504	InDel	transcript	drought stress	ATTTTTTTA	ATTTTTTTTA	ATTTTTTTA	ATTTTTTTA	ATTTTTTTA	ATTTTTTTA	ATTTTTTTTA	ATTTTTTTTA	ATTTTTTTTA	ATTTTTTTTA	ATTTTTTTTA
TC12784	Ca4	38315742	InDel	transcript	drought stress	AT	ACT	AT	AT	AT	AT	ACT	ACT	ACT	ACT	ACT
TC12784	Ca4	38318137	InDel	transcript	drought stress	CTTTTTA	CTTTTA	CTTTTTA	CTTTTTA	CTTTTTA	CTTTTTA	CTTTTA	CTTTTA	CTTTTA	CTTTTA	CTTTTA
TC12784	Ca4	38320633	InDel	transcript	drought stress	TCT	TT	TCT	TCT	TCT	TCT	TT	TT	TT	TT	TT
TC12784	Ca4	38321314	InDel	transcript	drought stress	CTAT	CT	CTAT	CTAT	CTAT	CTAT	CT	CT	CT	CT	CT
TC12784	Ca4	38322709	SNP	transcript	drought stress	C	T	C	C	C	C	T	T	T	T	T
TC12784	Ca4	38322769	SNP	transcript	drought stress	T	A	T	T	T	T	A	A	A	A	A
TC12784	Ca4	38322802	SNP	transcript	drought stress	G	A	G	G	G	G	A	A	A	A	A
TC12784	Ca4	38322814	SNP	transcript	drought stress	T	G	T	T	T	T	G	G	G	G	G
TC12784	Ca4	38322861	SNP	transcript	drought stress	G	A	G	G	G	G	A	A	A	A	A
TC12784	Ca4	38322863	SNP	transcript	drought stress	T	G	T	T	T	T	G	G	G	G	G
TC12784	Ca4	38323037	SNP	transcript	drought stress	T	G	T	T	T	T	G	G	G	G	G
TC12784	Ca4	38323048	SNP	transcript	drought stress	T	A	T	T	T	T	A	A	A	A	A
TC12784	Ca4	38323056	SNP	transcript	drought stress	T	C	T	T	T	T	C	C	C	C	C
TC12784	Ca4	38323116	SNP	transcript	drought stress	C	G	C	C	C	C	G	G	G	G	G
TC12784	Ca4	38323139	SNP	transcript	drought stress	G	A	G	G	G	G	A	A	A	A	A
TC12784	Ca4	38323164	SNP	transcript	drought stress	G	T	G	G	G	G	T	T	T	T	T
TC12784	Ca4	38323250	SNP	transcript	drought stress	A	T	A	A	A	A	T	T	T	T	T
TC12784	Ca4	38323321	SNP	transcript	drought stress	G	T	G	G	G	G	T	T	T	T	T
TC12784	Ca4	38323345	SNP	transcript	drought stress	A	T	A	A	A	A	T	T	T	T	T
TC12784	Ca4	38323426	SNP	transcript	drought stress	A	C	A	A	A	A	C	C	C	C	C
TC12784	Ca4	38323433	SNP	transcript	drought stress	G	C	G	G	G	G	C	C	C	C	C
TC12784	Ca4	38323600	SNP	transcript	drought stress	T	A	T	T	T	T	A	A	A	A	A
TC12784	Ca4	38324046	SNP	transcript	drought stress	C	T	C	C	C	C	T	T	T	T	T
TC12784	Ca4	38324278	SNP	transcript	drought stress	T	G	T	T	T	T	G	G	G	G	G
TC12784	Ca4	38324336	SNP	transcript	drought stress	C	T	C	C	C	C	T	T	T	T	T
TC12784	Ca4	38324707	SNP	transcript	drought stress	C	G	C	C	C	C	G	G	G	G	G
TC12784	Ca4	38324708	SNP	transcript	drought stress	G	A	G	G	G	G	A	A	A	A	A
TC12784	Ca4	38324721	SNP	transcript	drought stress	G	A	G	G	G	G	A	A	A	A	A
TC12784	Ca4	38324733	SNP	transcript	drought stress	A	G	A	A	A	A	G	G	G	G	G
TC12784	Ca4	38324752	SNP	transcript	drought stress	G	C	G	G	G	G	C	C	C	C	C
TC12784	Ca4	38324758	SNP	transcript	drought stress	A	G	A	A	A	A	G	G	G	G	G
TC12784	Ca4	38324764	SNP	transcript	drought stress	T	A	T	T	T	T	A	A	A	A	A
TC12784	Ca4	38324802	SNP	transcript	drought stress	G	A	G	G	G	G	A	A	A	A	A
TC12784	Ca4	38324805	SNP	transcript	drought stress	G	C	G	G	G	G	C	C	C	C	C
TC12784	Ca4	38324906	SNP	transcript	drought stress	C	T	C	C	C	C	T	T	T	T	T
TC12784	Ca4	38325327	SNP	transcript	drought stress	A	C	A	A	A	A	C	C	C	C	C
TC12784	Ca4	38325454	SNP	transcript	drought stress	C	T	C	C	C	C	T	T	T	T	T
TC12784	Ca4	38322895	InDel	transcript	drought stress	CTT	CTTT	CTT	CTT	CTT	CTT	CTTT	CTTT	CTTT	CTTT	CTTT
TC32244	Ca6	49505607	SNP	transcript	drought stress	A	G	A	A	A	G	G	A	G	G	G
TC32244	Ca6	49506844	SNP	transcript	drought stress	G	A	G	G	G	A	A	G	A	A	A
TC32244	Ca6	49527105	SNP	transcript	drought stress	T	A	T	T	T	A	A	T	A	A	A
TC32244	Ca6	49528972	SNP	transcript	drought stress	G	A	G	G	G	A	A	G	A	A	A
TC32244	Ca6	49534976	SNP	transcript	drought stress	T	C	T	T	T	C	C	T	C	C	C
TC32244	Ca6	49541126	SNP	transcript	drought stress	A	G	A	A	A	G	G	A	G	G	G
TC32244	Ca6	49546757	SNP	transcript	drought stress	G	A	G	G	G	A	A	G	A	A	A
TC32244	Ca6	49550444	SNP	transcript	drought stress	C	G	C	C	C	G	G	C	G	G	G
TC32244	Ca6	49567833	SNP	transcript	drought stress	G	A	G	G	G	A	A	G	A	A	A
TC32244	Ca6	49583926	SNP	transcript	drought stress	C	T	C	C	C	T	T	C	T	T	T
TC32244	Ca6	49585605	SNP	transcript	drought stress	A	G	A	A	A	G	G	A	G	G	G
TC32244	Ca6	49626288	SNP	transcript	drought stress	C	T	C	C	C	T	T	C	T	T	T
TC32244	Ca6	49636806	SNP	transcript	drought stress	A	G	A	A	A	G	G	A	G	G	G
TC32244	Ca6	49641061	SNP	transcript	drought stress	C	T	C	C	C	T	T	C	T	T	T
TC32244	Ca6	49641426	SNP	transcript	drought stress	T	C	T	T	T	C	C	T	C	C	C
TC32244	Ca6	49645229	SNP	transcript	drought stress	T	G	T	T	T	G	G	T	G	G	G
TC32244	Ca6	49648505	SNP	transcript	drought stress	A	T	A	A	A	T	T	A	T	T	T
TC32244	Ca6	49654614	SNP	transcript	drought stress	T	G	T	T	T	G	G	T	G	G	G
TC32244	Ca6	49655704	SNP	transcript	drought stress	A	T	A	A	A	T	T	A	T	T	T
TC32244	Ca6	49672798	SNP	transcript	drought stress	A	C	A	A	A	C	C	A	C	C	C
TC32244	Ca6	49685938	InDel	transcript	drought stress	CATTATTA	CATTA	CATTATTA	CATTATTA	CATTATTA	CATTA	CATTA	CATTATTA	CATTA	CATTA	CATTA
TC32244	Ca6	49695245	SNP	transcript	drought stress	A	G	A	A	A	G	G	A	G	G	G
TC32244	Ca6	49709936	SNP	transcript	drought stress	A	G	A	A	A	G	G	A	G	G	G
TC32244	Ca6	49726711	SNP	transcript	drought stress	T	C	T	T	T	C	C	T	C	C	C
TC32244	Ca6	49734055	SNP	transcript	drought stress	G	A	G	G	G	A	A	G	A	A	A
TC32244	Ca6	49738033	SNP	transcript	drought stress	C	T	C	C	C	T	T	C	T	T	T
TC32244	Ca6	49734241	InDel	transcript	drought stress	CTTTTTTTTA	CTTTTTTTA	CTTTTTTTTA	CTTTTTTTTA	CTTTTTTTTA	CTTTTTTTA	CTTTTTTTA	CTTTTTTTTA	CTTTTTTTA	CTTTTTTTA	CTTTTTTTA
TC32244	Ca6	49745453	SNP	transcript	drought stress	C	A	C	C	C	A	A	C	A	A	A
TC32244	Ca6	49745526	SNP	transcript	drought stress	T	G	T	T	T	G	G	T	G	G	G
TC32244	Ca6	49750276	InDel	transcript	drought stress	AGA	AA	AGA	AGA	AGA	AA	AA	AGA	AA	AA	AA
TC32244	Ca6	49761882	SNP	transcript	drought stress	C	T	C	C	C	T	T	C	T	T	T
TC32244	Ca6	49766493	SNP	transcript	drought stress	G	A	G	G	G	A	A	G	A	A	A
TC32244	Ca6	49766831	SNP	transcript	drought stress	C	T	C	C	C	T	T	C	T	T	T
TC32244	Ca6	49775198	SNP	transcript	drought stress	T	C	T	T	T	C	C	T	C	C	C
TC32244	Ca6	49782478	SNP	transcript	drought stress	A	T	A	A	A	T	T	A	T	T	T
TC32244	Ca6	49788987	SNP	transcript	drought stress	C	T	C	C	C	T	T	C	T	T	T
TC32244	Ca6	49790163	SNP	transcript	drought stress	A	G	A	A	A	G	G	A	G	G	G
TC32244	Ca6	49807359	SNP	transcript	drought stress	G	T	G	G	G	T	T	G	T	T	T
TC32244	Ca6	49807502	SNP	transcript	drought stress	C	T	C	C	C	T	T	C	T	T	T
TC32244	Ca6	49808672	SNP	transcript	drought stress	C	T	C	C	C	T	T	C	T	T	T
TC32244	Ca6	49813093	SNP	transcript	drought stress	T	C	T	T	T	C	C	T	C	C	C
TC32244	Ca6	49814918	InDel	transcript	drought stress	TGT	TT	TGT	TGT	TGT	TT	TT	TGT	TT	TT	TT
TC32244	Ca6	49840201	SNP	transcript	drought stress	T	C	T	T	T	C	C	T	C	C	C
TC32244	Ca6	49848847	SNP	transcript	drought stress	A	T	A	A	A	T	T	A	T	T	T
TC32244	Ca6	49850274	SNP	transcript	drought stress	C	T	C	C	C	T	T	C	T	T	T
TC32244	Ca6	49855128	SNP	transcript	drought stress	A	G	A	A	A	G	G	A	G	G	G
TC32244	Ca6	49855129	SNP	transcript	drought stress	C	T	C	C	C	T	T	C	T	T	T
TC32244	Ca6	49855126	InDel	transcript	drought stress	GATATAAT	GT	GATATAAT	GATATAAT	GATATAAT	GT	GT	GATATAAT	GT	GT	GT
TC32244	Ca6	49875175	SNP	transcript	drought stress	T	C	T	T	T	C	C	T	C	C	C
TC32244	Ca6	49876075	SNP	transcript	drought stress	C	G	C	C	C	G	G	C	G	G	G
TC32244	Ca6	49880758	InDel	transcript	drought stress	TTTGTTGTTGTTGTTGTTGTTGTTGT	TTTGTTGTTGTTGTTGTTGTTGT	TTTGTTGTTGTTGTTGTTGTTGTTGT	TTTGTTGTTGTTGTTGTTGTTGTTGT	TTTGTTGTTGTTGTTGTTGTTGTTGT	TTTGTTGTTGTTGTTGTTGTTGT	TTTGTTGTTGTTGTTGTTGTTGT	TTTGTTGTTGTTGTTGTTGTTGTTGT	TTTGTTGTTGTTGTTGTTGTTGT	TTTGTTGTTGTTGTTGTTGTTGT	TTTGTTGTTGTTGTTGTTGTTGT
TC32244	Ca6	49949271	SNP	transcript	drought stress	C	T	C	C	C	T	T	C	T	T	T
TC32244	Ca6	49994128	SNP	transcript	drought stress	G	A	G	G	G	A	A	G	A	A	A
TC32244	Ca6	49996915	SNP	transcript	drought stress	C	T	C	C	C	T	T	C	T	T	T
TC32244	Ca6	50037738	SNP	transcript	drought stress	C	T	C	C	C	T	T	C	T	T	T
TC32244	Ca6	50052991	SNP	transcript	drought stress	C	T	C	C	C	T	T	C	T	T	T
TC32244	Ca6	50104623	SNP	transcript	drought stress	G	A	G	G	G	A	A	G	A	A	A
TC32244	Ca6	50105155	SNP	transcript	drought stress	C	T	C	C	C	T	T	C	T	T	T
TC32244	Ca6	50126140	SNP	transcript	drought stress	G	A	G	G	G	A	A	G	A	A	A
TC32244	Ca6	50186302	SNP	transcript	drought stress	G	A	G	G	G	A	A	G	A	A	A
TC32244	Ca6	50225128	InDel	transcript	drought stress	ATTTTTTTTTTTC	ATTTTTTTTTTC	ATTTTTTTTTTTC	ATTTTTTTTTTTC	ATTTTTTTTTTTC	ATTTTTTTTTTC	ATTTTTTTTTTC	ATTTTTTTTTTTC	ATTTTTTTTTTC	ATTTTTTTTTTC	ATTTTTTTTTTC
TC12846	Ca4	39030034	SNP	transcript	drought stress	A	G	A	A	A	A	G	G	G	G	G
TC12846	Ca4	39030097	SNP	transcript	drought stress	A	T	A	A	A	A	T	T	T	T	T
TC12846	Ca4	39030409	SNP	transcript	drought stress	G	C	G	G	G	G	C	C	C	C	C
TC12846	Ca4	39030485	SNP	transcript	drought stress	G	A	G	G	G	G	A	A	A	A	A
TC12846	Ca4	39030514	SNP	transcript	drought stress	G	A	G	G	G	G	A	A	A	A	A
TC12846	Ca4	39030530	SNP	transcript	drought stress	A	G	A	A	A	A	G	G	G	G	G
TC12846	Ca4	39030562	SNP	transcript	drought stress	C	T	C	C	C	C	T	T	T	T	T
TC12846	Ca4	39030749	SNP	transcript	drought stress	T	G	T	T	T	T	G	G	G	G	G
TC12846	Ca4	39030829	SNP	transcript	drought stress	G	T	G	G	G	G	T	T	T	T	T
TC12846	Ca4	39031031	SNP	transcript	drought stress	A	T	A	A	A	A	T	T	T	T	T
TC12846	Ca4	39031208	SNP	transcript	drought stress	T	G	T	T	T	T	G	G	G	G	G
TC12846	Ca4	39031306	SNP	transcript	drought stress	G	A	G	G	G	G	A	A	A	A	A
TC12846	Ca4	39031312	SNP	transcript	drought stress	T	C	T	T	T	T	C	C	C	C	C
TC12846	Ca4	39031823	SNP	transcript	drought stress	A	G	A	A	A	A	G	G	G	G	G
TC12846	Ca4	39032741	SNP	transcript	drought stress	A	C	A	A	A	A	C	C	C	C	C
TC12846	Ca4	39032903	SNP	transcript	drought stress	G	T	G	G	G	G	T	T	T	T	T
TC12846	Ca4	39032954	SNP	transcript	drought stress	T	A	T	T	T	T	A	A	A	A	A
TC12846	Ca4	39033052	SNP	transcript	drought stress	G	A	G	G	G	G	A	A	A	A	A
TC12846	Ca4	39033073	SNP	transcript	drought stress	C	G	C	C	C	C	G	G	G	G	G
TC12846	Ca4	39033314	SNP	transcript	drought stress	G	C	G	G	G	G	C	C	C	C	C
TC12846	Ca4	39033435	SNP	transcript	drought stress	T	C	T	T	T	T	C	C	C	C	C
TC12846	Ca4	39033588	SNP	transcript	drought stress	C	T	C	C	C	C	T	T	T	T	T
TC12846	Ca4	39033605	SNP	transcript	drought stress	A	G	A	A	A	A	G	G	G	G	G
TC12846	Ca4	39033838	SNP	transcript	drought stress	A	C	A	A	A	A	C	C	C	C	C
TC12846	Ca4	39034474	SNP	transcript	drought stress	T	G	T	T	T	T	G	G	G	G	G
TC12846	Ca4	39034564	SNP	transcript	drought stress	G	A	G	G	G	G	A	A	A	A	A
TC12846	Ca4	39034618	SNP	transcript	drought stress	C	A	C	C	C	C	A	A	A	A	A
TC12846	Ca4	39034789	SNP	transcript	drought stress	G	T	G	G	G	G	T	T	T	T	T
TC12846	Ca4	39034960	SNP	transcript	drought stress	C	T	C	C	C	C	T	T	T	T	T
TC12846	Ca4	39034983	SNP	transcript	drought stress	T	C	T	T	T	T	C	C	C	C	C
TC12846	Ca4	39035384	SNP	transcript	drought stress	G	A	G	G	G	G	A	A	A	A	A
TC12846	Ca4	39035393	SNP	transcript	drought stress	G	A	G	G	G	G	A	A	A	A	A
TC12846	Ca4	39035425	SNP	transcript	drought stress	G	A	G	G	G	G	A	A	A	A	A
TC12846	Ca4	39035766	SNP	transcript	drought stress	T	A	T	T	T	T	A	A	A	A	A
TC12846	Ca4	39035947	SNP	transcript	drought stress	G	A	G	G	G	G	A	A	A	A	A
TC12846	Ca4	39036213	SNP	transcript	drought stress	T	A	T	T	T	T	A	A	A	A	A
TC12846	Ca4	39036254	SNP	transcript	drought stress	G	T	G	G	G	G	T	T	T	T	T
TC12846	Ca4	39036275	SNP	transcript	drought stress	G	C	G	G	G	G	C	C	C	C	C
TC12846	Ca4	39036571	SNP	transcript	drought stress	A	G	A	A	A	A	G	G	G	G	G
TC12846	Ca4	39036730	SNP	transcript	drought stress	A	T	A	A	A	A	T	T	T	T	T
TC12846	Ca4	39036835	SNP	transcript	drought stress	C	T	C	C	C	C	T	T	T	T	T
TC12846	Ca4	39037196	SNP	transcript	drought stress	T	C	T	T	T	T	C	C	C	C	C
TC12846	Ca4	39037200	SNP	transcript	drought stress	T	C	T	T	T	T	C	C	C	C	C
TC12846	Ca4	39037953	SNP	transcript	drought stress	T	G	T	T	T	T	G	G	G	G	G
TC12846	Ca4	39038071	SNP	transcript	drought stress	A	T	A	A	A	A	T	T	T	T	T
TC12846	Ca4	39032359	InDel	transcript	drought stress	ATT	AT	ATT	ATT	ATT	ATT	AT	AT	AT	AT	AT
TC12846	Ca4	39033106	InDel	transcript	drought stress	GCC	GCCC	GCC	GCC	GCC	GCC	GCCC	GCCC	GCCC	GCCC	GCCC
TC12846	Ca4	39033132	InDel	transcript	drought stress	GAA	GA	GAA	GAA	GAA	GAA	GA	GA	GA	GA	GA
TC12846	Ca4	39033914	InDel	transcript	drought stress	TT	TGT	TT	TT	TT	TT	TGT	TGT	TGT	TGT	TGT
TC12846	Ca4	39034835	InDel	transcript	drought stress	CTTTTTG	CTTTG	CTTTTTG	CTTTTTG	CTTTTTG	CTTTTTG	CTTTG	CTTTG	CTTTG	CTTTG	CTTTG
TC12846	Ca4	39035281	InDel	transcript	drought stress	GTT	GTTT	GTT	GTT	GTT	GTT	GTTT	GTTT	GTTT	GTTT	GTTT
TC19199	Ca6	14969736	SNP	transcript	drought stress	A	G	A	A	A	G	G	G	G	G	G
TC12834	Ca4	38886859	SNP	transcript	drought stress	T	C	T	T	T	T	C	C	C	C	C
TC12834	Ca4	38887116	SNP	transcript	drought stress	T	C	T	T	T	T	C	C	C	C	C
TC12834	Ca4	38887154	SNP	transcript	drought stress	T	C	T	T	T	T	C	C	C	C	C
TC12834	Ca4	38887314	SNP	transcript	drought stress	G	T	G	G	G	G	T	T	T	T	T
TC12834	Ca4	38887385	SNP	transcript	drought stress	G	A	G	G	G	G	A	A	A	A	A
TC12834	Ca4	38887469	SNP	transcript	drought stress	G	A	G	G	G	G	A	A	A	A	A
TC12834	Ca4	38887619	SNP	transcript	drought stress	T	G	T	T	T	T	G	G	G	G	G
TC12834	Ca4	38887774	SNP	transcript	drought stress	T	G	T	T	T	T	G	G	G	G	G
TC12834	Ca4	38888144	SNP	transcript	drought stress	T	C	T	T	T	T	C	C	C	C	C
TC12834	Ca4	38888779	SNP	transcript	drought stress	T	C	T	T	T	T	C	C	C	C	C
TC12834	Ca4	38888791	SNP	transcript	drought stress	C	G	C	C	C	C	G	G	G	G	G
TC12834	Ca4	38889279	SNP	transcript	drought stress	G	A	G	G	G	G	A	A	A	A	A
TC12834	Ca4	38889527	SNP	transcript	drought stress	T	C	T	T	T	T	C	C	C	C	C
TC12834	Ca4	38889589	SNP	transcript	drought stress	C	T	C	C	C	C	T	T	T	T	T
TC12834	Ca4	38890729	SNP	transcript	drought stress	A	T	A	A	A	A	T	T	T	T	T
TC12834	Ca4	38890730	SNP	transcript	drought stress	T	G	T	T	T	T	G	G	G	G	G
TC12788	Ca4	38377957	SNP	transcript	drought stress	C	T	C	C	C	C	T	T	T	T	T
TC12788	Ca4	38380092	SNP	transcript	drought stress	C	T	C	C	C	C	T	T	T	T	T
TC12788	Ca4	38380457	SNP	transcript	drought stress	T	C	T	T	T	T	C	C	C	C	C
TC12788	Ca4	38381016	SNP	transcript	drought stress	A	G	A	A	A	A	G	G	G	G	G
TC12788	Ca4	38381508	SNP	transcript	drought stress	T	C	T	T	T	T	C	C	C	C	C
TC12788	Ca4	38381695	SNP	transcript	drought stress	A	T	A	A	A	A	T	T	T	T	T
TC12788	Ca4	38381834	SNP	transcript	drought stress	T	C	T	T	T	T	C	C	C	C	C
TC12788	Ca4	38382607	SNP	transcript	drought stress	A	G	A	A	A	A	G	G	G	G	G
TC12788	Ca4	38382623	SNP	transcript	drought stress	T	A	T	T	T	T	A	A	A	A	A
TC12788	Ca4	38381719	InDel	transcript	drought stress	AT	AGT	AT	AT	AT	AT	AGT	AGT	AGT	AGT	AGT
TC12788	Ca4	38382550	InDel	transcript	drought stress	CACGTAGACACTAGCAA	CA	CACGTAGACACTAGCAA	CACGTAGACACTAGCAA	CACGTAGACACTAGCAA	CACGTAGACACTAGCAA	CA	CA	CA	CA	CA

## Sheet: Salinity stress
Transcripts harboring DNA polymorphisms differentiating salinity-sensitive and tolerant genotypes
Salinity stress
								Salinity-sensitive			Salinity-tolerant
Transcript ID	Chr	Position of DNA polymorphism from TSS/genomic location	Type of DNA polymorphism	promoter/transcript	Trait	Consnsus base in sensitive genotypes	Consnsus base in tolerant genotypes	ICC 10685	ICC 15614	ICCV 2	ICC 8950	ICCV 10	JG 62
TC05654	Ca2	-121	SNP	promoter	salinity stress	A	G	A	A	A	G	G	G
TC05654	Ca2	-269	indel	promoter	salinity stress	TCTATATAAATTAGT	TT	TCTATATAAATTAGT	TCTATATAAATTAGT	TCTATATAAATTAGT	TT	TT	TT
TC05654	Ca2	-286	SNP	promoter	salinity stress	G	A	G	G	G	A	A	A
TC05654	Ca2	-338	indel	promoter	salinity stress	CA	CATAAA	CA	CA	CA	CATAAA	CATAAA	CATAAA
TC05654	Ca2	-342	SNP	promoter	salinity stress	A	G	A	A	A	G	G	G
TC05654	Ca2	-369	indel	promoter	salinity stress	CAT	CAAT	CAT	CAT	CAT	CAAT	CAAT	CAAT
TC05654	Ca2	-433	SNP	promoter	salinity stress	G	A	G	G	G	A	A	A
TC05654	Ca2	-525	SNP	promoter	salinity stress	C	T	C	C	C	T	T	T
TC05654	Ca2	-545	SNP	promoter	salinity stress	G	A	G	G	G	A	A	A
TC05654	Ca2	-677	SNP	promoter	salinity stress	T	A	T	T	T	A	A	A
TC05654	Ca2	-682	SNP	promoter	salinity stress	T	A	T	T	T	A	A	A
TC05654	Ca2	-1373	SNP	promoter	salinity stress	T	C	T	T	T	C	C	C
TC05654	Ca2	-1715	SNP	promoter	salinity stress	A	T	A	A	A	T	T	T
TC05654	Ca2	-1746	SNP	promoter	salinity stress	A	G	A	A	A	G	G	G
TC05654	Ca2	-1923	SNP	promoter	salinity stress	G	A	G	G	G	A	A	A
TC05654	Ca2	-1943	SNP	promoter	salinity stress	A	G	A	A	A	G	G	G
TC05663	Ca2	-751	SNP	promoter	salinity stress	T	A	T	T	T	A	A	A
TC05663	Ca2	-1003	SNP	promoter	salinity stress	C	T	C	C	C	T	T	T
TC05663	Ca2	-1130	indel	promoter	salinity stress	CTTTTTTTA	CTTTTTTA	CTTTTTTTA	CTTTTTTTA	CTTTTTTTA	CTTTTTTA	CTTTTTTA	CTTTTTTA
TC05663	Ca2	-1575	SNP	promoter	salinity stress	C	G	C	C	C	G	G	G
TC05663	Ca2	-1622	indel	promoter	salinity stress	TAT	TAAT	TAT	TAT	TAT	TAAT	TAAT	TAAT
TC05663	Ca2	-1633	SNP	promoter	salinity stress	C	T	C	C	C	T	T	T
TC05676	Ca2	-8	SNP	promoter	salinity stress	C	G	C	C	C	G	G	G
TC05676	Ca2	-600	SNP	promoter	salinity stress	G	A	G	G	G	A	A	A
TC05676	Ca2	-616	SNP	promoter	salinity stress	A	G	A	A	A	G	G	G
TC05677	Ca2	-42	SNP	promoter	salinity stress	C	G	C	C	C	G	G	G
TC05677	Ca2	-634	SNP	promoter	salinity stress	G	A	G	G	G	A	A	A
TC05677	Ca2	-650	SNP	promoter	salinity stress	A	G	A	A	A	G	G	G
TC35186	Ca2	-84	SNP	promoter	salinity stress	G	A	G	G	G	A	A	A
TC35186	Ca2	-219	SNP	promoter	salinity stress	A	G	A	A	A	G	G	G
TC35186	Ca2	-367	indel	promoter	salinity stress	TCTATATAAATTAGT	TT	TCTATATAAATTAGT	TCTATATAAATTAGT	TCTATATAAATTAGT	TT	TT	TT
TC35186	Ca2	-384	SNP	promoter	salinity stress	G	A	G	G	G	A	A	A
TC35186	Ca2	-436	indel	promoter	salinity stress	CA	CATAAA	CA	CA	CA	CATAAA	CATAAA	CATAAA
TC35186	Ca2	-440	SNP	promoter	salinity stress	A	G	A	A	A	G	G	G
TC35186	Ca2	-467	indel	promoter	salinity stress	CAT	CAAT	CAT	CAT	CAT	CAAT	CAAT	CAAT
TC35186	Ca2	-531	SNP	promoter	salinity stress	G	A	G	G	G	A	A	A
TC35186	Ca2	-623	SNP	promoter	salinity stress	C	T	C	C	C	T	T	T
TC35186	Ca2	-643	SNP	promoter	salinity stress	G	A	G	G	G	A	A	A
TC35186	Ca2	-775	SNP	promoter	salinity stress	T	A	T	T	T	A	A	A
TC35186	Ca2	-780	SNP	promoter	salinity stress	T	A	T	T	T	A	A	A
TC35186	Ca2	-1471	SNP	promoter	salinity stress	T	C	T	T	T	C	C	C
TC35186	Ca2	-1813	SNP	promoter	salinity stress	A	T	A	A	A	T	T	T
TC35186	Ca2	-1844	SNP	promoter	salinity stress	A	G	A	A	A	G	G	G
TC05663	Ca2	30706490	SNP	transcript	salinity stress	T	G	T	T	T	G	G	G
TC05663	Ca2	30706884	SNP	transcript	salinity stress	G	A	G	G	G	A	A	A
TC05663	Ca2	30707178	SNP	transcript	salinity stress	A	G	A	A	A	G	G	G
TC05663	Ca2	30707679	SNP	transcript	salinity stress	C	G	C	C	C	G	G	G
TC05663	Ca2	30707815	SNP	transcript	salinity stress	A	G	A	A	A	G	G	G
TC05663	Ca2	30709047	SNP	transcript	salinity stress	C	T	C	C	C	T	T	T
TC05663	Ca2	30709392	SNP	transcript	salinity stress	G	T	G	G	G	T	T	T
TC05663	Ca2	30709534	SNP	transcript	salinity stress	T	C	T	T	T	C	C	C
TC05663	Ca2	30709580	SNP	transcript	salinity stress	G	A	G	G	G	A	A	A
TC05663	Ca2	30709783	SNP	transcript	salinity stress	C	T	C	C	C	T	T	T
TC05663	Ca2	30710170	SNP	transcript	salinity stress	G	A	G	G	G	A	A	A
TC36669	Ca7	45548554	SNP	transcript	salinity stress	T	C	T	T	T	C	C	C
TC36669	Ca7	45795041	SNP	transcript	salinity stress	A	G	A	A	A	G	G	G
TC36669	Ca7	46006768	SNP	transcript	salinity stress	T	C	T	T	T	C	C	C
TC36669	Ca7	46355699	SNP	transcript	salinity stress	A	G	A	A	A	G	G	G
TC36669	Ca7	47008841	SNP	transcript	salinity stress	T	C	T	T	T	C	C	C
TC36669	Ca7	47110060	SNP	transcript	salinity stress	G	A	G	G	G	A	A	A
TC36669	Ca7	47110107	SNP	transcript	salinity stress	G	T	G	G	G	T	T	T
TC36669	Ca7	47113468	SNP	transcript	salinity stress	A	T	A	A	A	T	T	T
TC36669	Ca7	47113659	SNP	transcript	salinity stress	A	G	A	A	A	G	G	G
TC36669	Ca7	47113749	SNP	transcript	salinity stress	C	G	C	C	C	G	G	G
TC36669	Ca7	47113788	SNP	transcript	salinity stress	C	T	C	C	C	T	T	T
TC36669	Ca7	47180292	SNP	transcript	salinity stress	T	G	T	T	T	G	G	G
TC35496	Ca5	35648675	SNP	transcript	salinity stress	A	T	A	A	A	T	T	T
TC35496	Ca5	35678243	SNP	transcript	salinity stress	G	A	G	G	G	A	A	A
TC35496	Ca5	35848057	SNP	transcript	salinity stress	C	T	C	C	C	T	T	T
TC35496	Ca5	35869171	SNP	transcript	salinity stress	T	C	T	T	T	C	C	C
TC35496	Ca5	35876468	SNP	transcript	salinity stress	C	T	C	C	C	T	T	T
TC35496	Ca5	35896656	SNP	transcript	salinity stress	A	G	A	A	A	G	G	G
TC35496	Ca5	35915901	indel	transcript	salinity stress	ATTTTTTTTTTC	ATTTTTTTTTC	ATTTTTTTTTTC	ATTTTTTTTTTC	ATTTTTTTTTTC	ATTTTTTTTTC	ATTTTTTTTTC	ATTTTTTTTTC
TC35496	Ca5	36043221	SNP	transcript	salinity stress	A	T	A	A	A	T	T	T
TC35496	Ca5	36058639	SNP	transcript	salinity stress	T	A	T	T	T	A	A	A
TC37565	Ca5	42670809	SNP	transcript	salinity stress	C	T	C	C	C	T	T	T
TC05664	Ca2	30711122	SNP	transcript	salinity stress	A	G	A	A	A	G	G	G
TC05664	Ca2	30711123	SNP	transcript	salinity stress	G	A	G	G	G	A	A	A
TC05664	Ca2	30711132	SNP	transcript	salinity stress	C	A	C	C	C	A	A	A
TC05664	Ca2	30711305	SNP	transcript	salinity stress	A	G	A	A	A	G	G	G
TC05664	Ca2	30711496	SNP	transcript	salinity stress	A	C	A	A	A	C	C	C
TC05664	Ca2	30711637	SNP	transcript	salinity stress	T	C	T	T	T	C	C	C
TC05664	Ca2	30711776	SNP	transcript	salinity stress	A	T	A	A	A	T	T	T
TC05664	Ca2	30711821	SNP	transcript	salinity stress	A	G	A	A	A	G	G	G
TC05664	Ca2	30711863	SNP	transcript	salinity stress	A	T	A	A	A	T	T	T
TC05664	Ca2	30711966	SNP	transcript	salinity stress	A	G	A	A	A	G	G	G
TC05664	Ca2	30711967	SNP	transcript	salinity stress	C	T	C	C	C	T	T	T
TC05664	Ca2	30712184	SNP	transcript	salinity stress	C	T	C	C	C	T	T	T
TC05664	Ca2	30712333	SNP	transcript	salinity stress	T	A	T	T	T	A	A	A
TC05664	Ca2	30712473	SNP	transcript	salinity stress	C	T	C	C	C	T	T	T
TC05664	Ca2	30712733	SNP	transcript	salinity stress	C	G	C	C	C	G	G	G
TC05664	Ca2	30712813	SNP	transcript	salinity stress	T	C	T	T	T	C	C	C
TC05664	Ca2	30713073	SNP	transcript	salinity stress	G	A	G	G	G	A	A	A
TC05664	Ca2	30713118	SNP	transcript	salinity stress	C	T	C	C	C	T	T	T
TC05664	Ca2	30713749	SNP	transcript	salinity stress	T	A	T	T	T	A	A	A
TC05664	Ca2	30713875	SNP	transcript	salinity stress	A	C	A	A	A	C	C	C
TC05664	Ca2	30715466	SNP	transcript	salinity stress	A	G	A	A	A	G	G	G
TC05664	Ca2	30716098	SNP	transcript	salinity stress	T	C	T	T	T	C	C	C
TC05664	Ca2	30716266	SNP	transcript	salinity stress	T	C	T	T	T	C	C	C
TC05664	Ca2	30716493	indel	transcript	salinity stress	TGAGAGAGAGAGAGAGAGAGAGAGAGAT	TGAGAGAGAGAGAGAGAGAGAGAT	TGAGAGAGAGAGAGAGAGAGAGAGAGAT	TGAGAGAGAGAGAGAGAGAGAGAGAGAT	TGAGAGAGAGAGAGAGAGAGAGAGAGAT	TGAGAGAGAGAGAGAGAGAGAGAT	TGAGAGAGAGAGAGAGAGAGAGAT	TGAGAGAGAGAGAGAGAGAGAGAT
TC05676	Ca2	30866121	SNP	transcript	salinity stress	C	A	C	C	C	A	A	A
TC05676	Ca2	30866599	SNP	transcript	salinity stress	A	G	A	A	A	G	G	G
TC05676	Ca2	30867076	SNP	transcript	salinity stress	G	T	G	G	G	T	T	T
TC05676	Ca2	30867079	SNP	transcript	salinity stress	C	T	C	C	C	T	T	T
TC05676	Ca2	30867118	SNP	transcript	salinity stress	G	C	G	G	G	C	C	C
TC05676	Ca2	30867151	SNP	transcript	salinity stress	T	A	T	T	T	A	A	A
TC05676	Ca2	30867547	SNP	transcript	salinity stress	A	G	A	A	A	G	G	G
TC05676	Ca2	30867718	SNP	transcript	salinity stress	G	A	G	G	G	A	A	A
TC05785	Ca2	31909180	indel	transcript	salinity stress	ATTTTTTTTTA	ATTTTTTTTTTAA	ATTTTTTTTTA	ATTTTTTTTTA	ATTTTTTTTTA	ATTTTTTTTTTAA	ATTTTTTTTTTAA	ATTTTTTTTTTAA
TC35186	Ca2	30578417	SNP	transcript	salinity stress	C	T	C	C	C	T	T	T
TC35186	Ca2	30578592	SNP	transcript	salinity stress	A	G	A	A	A	G	G	G
TC35186	Ca2	30579172	SNP	transcript	salinity stress	G	A	G	G	G	A	A	A
TC35186	Ca2	30579222	SNP	transcript	salinity stress	A	G	A	A	A	G	G	G
TC35186	Ca2	30579498	SNP	transcript	salinity stress	G	T	G	G	G	T	T	T
TC35186	Ca2	30579742	SNP	transcript	salinity stress	C	G	C	C	C	G	G	G
TC35186	Ca2	30579892	SNP	transcript	salinity stress	G	C	G	G	G	C	C	C
TC35186	Ca2	30579962	SNP	transcript	salinity stress	A	T	A	A	A	T	T	T
TC35186	Ca2	30580022	SNP	transcript	salinity stress	C	T	C	C	C	T	T	T
TC35186	Ca2	30580286	SNP	transcript	salinity stress	C	A	C	C	C	A	A	A
TC35186	Ca2	30580296	SNP	transcript	salinity stress	A	G	A	A	A	G	G	G
TC35186	Ca2	30580435	SNP	transcript	salinity stress	T	A	T	T	T	A	A	A
TC35186	Ca2	30580741	SNP	transcript	salinity stress	A	G	A	A	A	G	G	G
TC35186	Ca2	30581137	SNP	transcript	salinity stress	T	A	T	T	T	A	A	A
TC35186	Ca2	30581192	SNP	transcript	salinity stress	C	T	C	C	C	T	T	T
TC35186	Ca2	30581695	SNP	transcript	salinity stress	T	G	T	T	T	G	G	G
TC35186	Ca2	30581811	SNP	transcript	salinity stress	A	G	A	A	A	G	G	G
TC35186	Ca2	30582181	SNP	transcript	salinity stress	C	A	C	C	C	A	A	A
TC35186	Ca2	30582183	SNP	transcript	salinity stress	T	C	T	T	T	C	C	C
TC35186	Ca2	30582558	SNP	transcript	salinity stress	C	T	C	C	C	T	T	T
TC35186	Ca2	30582730	SNP	transcript	salinity stress	A	G	A	A	A	G	G	G
TC35186	Ca2	30582820	SNP	transcript	salinity stress	C	A	C	C	C	A	A	A
TC35186	Ca2	30583062	SNP	transcript	salinity stress	G	A	G	G	G	A	A	A
TC35186	Ca2	30583767	SNP	transcript	salinity stress	G	A	G	G	G	A	A	A
TC35186	Ca2	30583796	SNP	transcript	salinity stress	A	C	A	A	A	C	C	C
TC35186	Ca2	30583832	SNP	transcript	salinity stress	C	G	C	C	C	G	G	G
TC35186	Ca2	30583867	SNP	transcript	salinity stress	A	T	A	A	A	T	T	T
TC35186	Ca2	30583872	SNP	transcript	salinity stress	C	T	C	C	C	T	T	T
TC35186	Ca2	30583939	SNP	transcript	salinity stress	C	T	C	C	C	T	T	T
TC35186	Ca2	30584108	SNP	transcript	salinity stress	C	T	C	C	C	T	T	T
TC35186	Ca2	30584109	SNP	transcript	salinity stress	G	A	G	G	G	A	A	A
TC35186	Ca2	30584126	SNP	transcript	salinity stress	T	C	T	T	T	C	C	C
TC35186	Ca2	30584164	SNP	transcript	salinity stress	T	A	T	T	T	A	A	A
TC35186	Ca2	30584281	SNP	transcript	salinity stress	C	G	C	C	C	G	G	G
TC35186	Ca2	30584656	SNP	transcript	salinity stress	G	A	G	G	G	A	A	A
TC35186	Ca2	30584824	SNP	transcript	salinity stress	C	T	C	C	C	T	T	T
TC35186	Ca2	30585047	SNP	transcript	salinity stress	C	T	C	C	C	T	T	T
TC35186	Ca2	30585096	SNP	transcript	salinity stress	T	C	T	T	T	C	C	C
TC35186	Ca2	30585144	SNP	transcript	salinity stress	C	G	C	C	C	G	G	G
TC35186	Ca2	30585147	SNP	transcript	salinity stress	T	C	T	T	T	C	C	C
TC35186	Ca2	30585152	SNP	transcript	salinity stress	A	G	A	A	A	G	G	G
TC35186	Ca2	30585196	SNP	transcript	salinity stress	T	A	T	T	T	A	A	A
TC35186	Ca2	30585202	SNP	transcript	salinity stress	C	T	C	C	C	T	T	T
TC35186	Ca2	30585333	SNP	transcript	salinity stress	G	C	G	G	G	C	C	C
TC35186	Ca2	30580411	indel	transcript	salinity stress	TAAAAAAAAC	TAAAAAAAC	TAAAAAAAAC	TAAAAAAAAC	TAAAAAAAAC	TAAAAAAAC	TAAAAAAAC	TAAAAAAAC
TC05654	Ca2	30585439	SNP	transcript	salinity stress	G	A	G	G	G	A	A	A
TC05652	Ca2	30578417	SNP	transcript	salinity stress	C	T	C	C	C	T	T	T
TC05652	Ca2	30579742	SNP	transcript	salinity stress	C	G	C	C	C	G	G	G
TC05652	Ca2	30581192	SNP	transcript	salinity stress	C	T	C	C	C	T	T	T
TC05652	Ca2	30584281	SNP	transcript	salinity stress	C	G	C	C	C	G	G	G
TC05652	Ca2	30585096	SNP	transcript	salinity stress	T	C	T	T	T	C	C	C
TC05652	Ca2	30585333	SNP	transcript	salinity stress	G	C	G	G	G	C	C	C
TC05677	Ca2	30866599	SNP	transcript	salinity stress	A	G	A	A	A	G	G	G
TC05677	Ca2	30867076	SNP	transcript	salinity stress	G	T	G	G	G	T	T	T
TC05677	Ca2	30867079	SNP	transcript	salinity stress	C	T	C	C	C	T	T	T
TC05677	Ca2	30867118	SNP	transcript	salinity stress	G	C	G	G	G	C	C	C
TC05677	Ca2	30867151	SNP	transcript	salinity stress	T	A	T	T	T	A	A	A
TC05677	Ca2	30867547	SNP	transcript	salinity stress	A	G	A	A	A	G	G	G
TC05677	Ca2	30867718	SNP	transcript	salinity stress	G	A	G	G	G	A	A	A
