# Supplementary material for: An integrated transcriptome mapping the regulatory network of coding and long non-coding RNAs provides a genomics resource in chickpea
Source: Commun Biol. 2022 Oct 19;5:1106. doi: 10.1038/s42003-022-04083-4 (PMC9581958; doi:10.1038/s42003-022-04083-4)
Supplement: Supplementary file 13 — Supplementary Data 10 [file 42003_2022_4083_MOESM13_ESM.xlsx]

## Sheet: Sheet1
Supplementary Data 10. List of candidate transcripts showing differential expression under the drought stress harboring DNA polymorphisms within the transcript and/or their promoter regions.
Transcript ID	TF family	Transcript type	Description	Chr	QTL coordinate	Reference
TC11485		mRNA	Core-2/I-branching beta-1,6-N-acetylglucosaminyltransferase family protein	Ca4	15651804:15942388	Sivasakthi et al, 2018
TC11486		mRNA	Metallo-hydrolase/oxidoreductase superfamily protein	Ca4		Sivasakthi et al, 2018
TC11496		mRNA		Ca4	15934901:16278600	Sivasakthi et al, 2018
TC11507		mRNA	Regulator of Vps4 activity in the MVB pathway protein	Ca4		Sivasakthi et al, 2018
TC12782		mRNA	Pheophorbide a oxygenase family protein with Rieske [2Fe-2S] domain	Ca4	38215267:39042938	Sivasakthi et al, 2018
TC12783	TRAF	mRNA	BTB/POZ domain-containing protein	Ca4		Sivasakthi et al, 2018
TC12784		mRNA	aldehyde dehydrogenase 3H1	Ca4		Sivasakthi et al, 2018
TC12786		mRNA	Armadillo/beta-catenin-like repeat ; C2 calcium/lipid-binding domain (CaLB) protein	Ca4		Sivasakthi et al, 2018
TC12788		mRNA	amino acid permease 3	Ca4		Sivasakthi et al, 2018
TC12789		mRNA	amino acid permease 3	Ca4		Sivasakthi et al, 2018
TC12792	TPR	mRNA	Tetratricopeptide repeat (TPR)-like superfamily protein	Ca4		Sivasakthi et al, 2018
TC12793		mRNA	Zinc finger C-x8-C-x5-C-x3-H type family protein	Ca4		Sivasakthi et al, 2018
TC12795	CCHC	mRNA	cyclophilin 59	Ca4		Sivasakthi et al, 2018
TC12811	GRAS	mRNA	SCARECROW-like 1	Ca4		Sivasakthi et al, 2018
TC12812	GRAS	mRNA	SCARECROW-like 1	Ca4		Sivasakthi et al, 2018
TC12817		mRNA	Exostosin family protein	Ca4		Sivasakthi et al, 2018
TC12818		mRNA	Exostosin family protein	Ca4		Sivasakthi et al, 2018
TC12822		mRNA	Plant stearoyl-acyl-carrier-protein desaturase family protein	Ca4		Sivasakthi et al, 2018
TC12823		mRNA	tracheary element differentiation-related 6	Ca4		Sivasakthi et al, 2018
TC12834		mRNA	Leucine-rich repeat protein kinase family protein	Ca4		Sivasakthi et al, 2018
TC12845		mRNA	Nodulin MtN3 family protein	Ca4		Sivasakthi et al, 2018
TC12846		mRNA	polypyrimidine tract-binding protein 2	Ca4		Sivasakthi et al, 2018
TC12847		mRNA	polypyrimidine tract-binding protein 2	Ca4		Sivasakthi et al, 2018
TC33993		mRNA	aldehyde dehydrogenase 3H1	Ca4		Sivasakthi et al, 2018
TC38803		mRNA	Pheophorbide a oxygenase family protein with Rieske [2Fe-2S] domain	Ca4		Sivasakthi et al, 2018
TC13150	#N/A	lncRNA	L-phenylalanine biosynthetic process	Ca4	42305468:47194055	Srivastava et al, 2016
TC13153	bHLH	mRNA	basic helix-loop-helix (bHLH) DNA-binding superfamily protein	Ca4		Srivastava et al, 2016
TC24908		mRNA	Polynucleotidyl transferase, ribonuclease H-like superfamily protein	Ca4		Srivastava et al, 2016
TC18915		mRNA	Aldolase-type TIM barrel family protein	Ca6	10670368:58908024	Sivasakthi et al, 2018
TC19181	TPR	mRNA	Protein phosphatase 2C family protein	Ca6		Sivasakthi et al, 2018
TC19197		mRNA		Ca6		Sivasakthi et al, 2018
TC19198		mRNA		Ca6		Sivasakthi et al, 2018
TC19199		mRNA	2-oxoglutarate (2OG) and Fe(II)-dependent oxygenase superfamily protein	Ca6		Sivasakthi et al, 2018
TC19205		mRNA	Chaperone DnaJ-domain superfamily protein	Ca6		Sivasakthi et al, 2018
TC19234		mRNA	Concanavalin A-like lectin protein kinase family protein	Ca6		Sivasakthi et al, 2018
TC19255		mRNA	squalene epoxidase 3	Ca6		Sivasakthi et al, 2018
TC19256		mRNA	squalene epoxidase 3	Ca6		Sivasakthi et al, 2018
TC19371		mRNA	WAPL (Wings apart-like protein regulation of heterochromatin) protein	Ca6		Sivasakthi et al, 2018
TC19373		mRNA	Clathrin light chain protein	Ca6		Sivasakthi et al, 2018
TC19374		mRNA		Ca6		Sivasakthi et al, 2018
TC19380		mRNA	RING/U-box superfamily protein	Ca6		Sivasakthi et al, 2018
TC19388		mRNA	AAA-type ATPase family protein	Ca6		Sivasakthi et al, 2018
TC19431		mRNA	HSP20-like chaperones superfamily protein	Ca6		Sivasakthi et al, 2018
TC21328		mRNA	mRNA capping enzyme family protein	Ca6		Sivasakthi et al, 2018
TC21336		mRNA	Thioredoxin superfamily protein	Ca6		Sivasakthi et al, 2018
TC21451		mRNA	pleiotropic drug resistance 12	Ca6		Sivasakthi et al, 2018
TC21526		mRNA	Tetratricopeptide repeat (TPR)-like superfamily protein	Ca6		Sivasakthi et al, 2018
TC21581		mRNA		Ca6		Sivasakthi et al, 2018
TC21937		mRNA	P-loop containing nucleoside triphosphate hydrolases superfamily protein	Ca6		Sivasakthi et al, 2018
TC21982		mRNA	transducin family protein / WD-40 repeat family protein	Ca6		Sivasakthi et al, 2018
TC21983		mRNA	lysophosphatidyl acyltransferase 5	Ca6		Sivasakthi et al, 2018
TC21988		mRNA	Quinone reductase family protein	Ca6		Sivasakthi et al, 2018
TC21993		mRNA	polyol/monosaccharide transporter 5	Ca6		Sivasakthi et al, 2018
TC21994		mRNA	polyol/monosaccharide transporter 5	Ca6		Sivasakthi et al, 2018
TC32006		mRNA		Ca6		Sivasakthi et al, 2018
TC32244		mRNA	AMP-dependent synthetase and ligase family protein	Ca6		Sivasakthi et al, 2018
TC34364		mRNA	polyubiquitin 10	Ca6		Sivasakthi et al, 2018
TC35312		mRNA	Disease resistance protein (TIR-NBS-LRR class) family	Ca6		Sivasakthi et al, 2018
TC36458	CCHC	mRNA	cysteine-rich RLK (RECEPTOR-like protein kinase) 8	Ca6		Sivasakthi et al, 2018
TC36624		mRNA	Eukaryotic aspartyl protease family protein	Ca6		Sivasakthi et al, 2018
TC36864		mRNA	Tetratricopeptide repeat (TPR)-like superfamily protein	Ca6	51339155-51346355	Sivasakthi et al, 2018
TC25235		mRNA	Protein kinase superfamily protein	Ca7	34375089-34381516	Sivasakthi et al, 2018
TC34975		mRNA	cyclic nucleotide-gated channel 13	Ca7	34277014:46485934	Sivasakthi et al, 2018
TC25330		mRNA	glycosyl transferase family 1 protein	Ca7	35342271:38283909	Sivasakthi et al, 2018
TC25396		mRNA	cysteine-rich RLK (RECEPTOR-like protein kinase) 8	Ca7		Sivasakthi et al, 2018
