# Supplementary material for: An integrated transcriptome mapping the regulatory network of coding and long non-coding RNAs provides a genomics resource in chickpea
Source: Commun Biol. 2022 Oct 19;5:1106. doi: 10.1038/s42003-022-04083-4 (PMC9581958; doi:10.1038/s42003-022-04083-4)
Supplement: Supplementary file 14 — Supplementary Data 11 [file 42003_2022_4083_MOESM14_ESM.xlsx]

## Sheet: Sheet1
Supplementary Data 11. Differential expression of transcripts harboring DNA polymorphisms.
Differential expression of the transcripts harboring DNA polymorphisms under drought and salinity stress conditions in the sensitive and tolerant genotypes
Drought stress
	log2 fold-change						FPKM		log2 fold-change	FPKM		log2 fold-change
Transcript ID	Dtol-ER-CT vs Dsen-ER-CT	Dtol-ER-DS vs CT	Dsen-ER-DS vs CT	Dtol-LR-CT vs Dsen-LR-CT	Dtol-LR-DS vs CT	Dsen-LR-DS vs CT	Dtol-ER-Ds	DSen-ER-Ds	Dtol-ER-Ds/DSen-ER-Ds	Dtol-LR-Ds	DSen-LR-Ds	Dtol-LR-Ds/DSen-LR-Ds	Site of DNA polymorphisms	Gene description
TC12793	-10.7144	10.9237	NA	NA	NA	NA	2.03255	2.30174e-05	10.957	5.37776e-05	1.78995e-05	0.0499753	promoter,transcript	Zinc finger C-x8-C-x5-C-x3-H type family protein
TC12817	-9.969	NA	NA	NA	NA	NA	0.534503	0.0493437	3.41101	1.45284	0.35563	2.02737	promoter	Exostosin family protein
TC35312	-8.41586	NA	NA	NA	NA	NA	0	0.0188807	-4.3133	0.000121486	0.000130149	-0.0111014	promoter	Disease resistance protein (TIR-NBS-LRR class) family
TC19256	-3.11975	NA	NA	NA	1.9927	NA	6.16276	0.513728	3.58193	27.2307	11.6168	1.22895	promoter	squalene epoxidase 3
TC38803	-2.72714	NA	NA	NA	3.30082	4.30263	2.80707	0.361996	2.95155	11.201	12.7523	-0.187114	promoter	Pheophorbide a oxygenase family protein with Rieske [2Fe-2S] domain
TC21994	-2.13201	NA	NA	NA	1.70274	NA	2.43971	3.21797	-0.399298	56.2235	6.26007	3.16672	promoter	polyol/monosaccharide transporter 5
TC19197	-1.92611	NA	NA	NA	NA	NA	0	0	0	0	0	0	promoter
TC12786	8.43513	-8.45457	NA	NA	NA	NA	0.000178579	0.141085	-6.91356	0.000156476	0.000143566	0.0161957	promoter,transcript	Armadillo/beta-catenin-like repeat ; C2 calcium/lipid-binding domain (CaLB) protein
TC13153	9.25236	NA	NA	8.43488	NA	NA	0.325359	0	8.35032	0.319927	0	8.3261	promoter	basic helix-loop-helix (bHLH) DNA-binding superfamily protein
TC21982	10.1822	-10.0062	NA	NA	NA	NA	0.000534633	0.0347766	-4.54305	7.07761	3.84612	0.879687	promoter,transcript	transducin family protein / WD-40 repeat family protein
TC36864	10.7575	-2.89461	8.15073	NA	NA	NA	0.28529	0.285286	2.01573e-05	0.169183	0.134318	0.330733	promoter	Tetratricopeptide repeat (TPR)-like superfamily protein
TC12812	12.4885	NA	NA	NA	NA	NA	11.6633	0.689387	4.07855	62.9285	0.30169	7.69975	promoter	SCARECROW-like 1
TC19234	NA	-10.4645	NA	NA	-2.70288	NA	0	0.00777987	-3.1342	0.108775	0.117573	-0.111226	promoter	Concanavalin A-like lectin protein kinase family protein
TC21581	NA	-10.2313	NA	NA	NA	NA	0	0.156487	-7.29909	5.05113	5.76639	-0.191027	promoter
TC19205	NA	-9.71392	NA	NA	NA	NA	0	0	0	1.35863	0	10.409	promoter	Chaperone DnaJ-domain superfamily protein
TC19374	NA	NA	-1.50267	NA	NA	NA	73.4827	2.48018	4.88833	74.6913	48.4022	0.625857	promoter
TC34364	NA	NA	NA	1.91012	-1.56532	1.97032	1.20691	0.0409979	4.84605	6.46678	13.1663	-1.02562	promoter	polyubiquitin 10
TC33993	NA	NA	NA	NA	1.44219	1.87858	5.4795	0.692565	2.9822	43.889	20.9033	1.07009	promoter	aldehyde dehydrogenase 3H1
TC12847	NA	NA	NA	NA	NA	-10.7012	2.34776	0.462676	2.34071	0.620782	0.00101203	8.27161	promoter	polypyrimidine tract-binding protein 2
TC12789	NA	NA	NA	NA	NA	2.66694	54.8801	0.523311	6.70974	9.05764	79.1992	-3.12814	promoter	amino acid permease 3
TC13150	NA	NA	NA	NA	NA	10.7835	0	4.94603e-05	-0.0696476	0	1.76163	-10.7835	promoter	L-phenylalanine biosynthetic process
TC12811	12.4885	NA	NA	NA	NA	NA	11.6633	0.689387	4.07855	62.9285	0.30169	7.69975	transcript	SCARECROW-like 1
TC11496	10.843	NA	NA	NA	NA	NA	3.84	0	11.9073	2.84828	0.270599	3.39105	transcript
TC21526	10.7575	-2.89461	8.15073	NA	NA	NA	0.28529	0.285286	2.01573e-05	0.169183	0.134318	0.330733	transcript	Tetratricopeptide repeat (TPR)-like superfamily protein
TC19371	10.6182	NA	NA	NA	NA	NA	2.10909	0.000461922	10.4952	9.07354	4.44894	1.02804	transcript	WAPL (Wings apart-like protein regulation of heterochromatin) protein
TC19388	9.7483	NA	NA	NA	NA	NA	7.94347	0.00142523	11.6776	1.88717	1.51978	0.312177	transcript	AAA-type ATPase family protein
TC12795	9.29832	NA	NA	NA	NA	NA	0.50081	0.0319716	3.92785	2.48472	1.28968	0.945532	transcript	cyclophilin 59
TC18915	-1.70063	2.29733	1.21616	NA	1.30255	1.23251	78.9276	9.33294	3.07999	64.9286	80.2036	-0.304809	transcript	Aldolase-type TIM barrel family protein
TC19198	-1.92611	NA	NA	NA	NA	NA	0	0	0	0	0	0	transcript
TC21993	-2.13201	NA	NA	NA	1.70274	-2.09803	2.43971	3.21797	-0.399298	56.2235	6.26007	3.16672	transcript	polyol/monosaccharide transporter 5
TC12782	-2.72714	NA	NA	NA	3.30082	4.30263	2.80707	0.361996	2.95155	11.201	12.7523	-0.187114	transcript	Pheophorbide a oxygenase family protein with Rieske [2Fe-2S] domain
TC19255	-3.11975	NA	NA	NA	1.9927	NA	6.16276	0.513728	3.58193	27.2307	11.6168	1.22895	transcript	squalene epoxidase 3
TC36624	-8.41586	NA	NA	NA	NA	NA	0	0.0188807	-4.3133	0.000121486	0.000130149	-0.0111014	transcript	Eukaryotic aspartyl protease family protein
TC25330	-8.65886	8.10165	-1.60014	-1.72354	NA	-1.20542	0.847232	0.0125154	5.97178	0.226005	0.364048	-0.685362	transcript	glycosyl transferase family 1 protein
TC21937	-9.33428	9.8427	NA	NA	NA	NA	1.34409	0.17568	2.92849	0.000137415	0.000195878	-0.0723115	transcript	P-loop containing nucleoside triphosphate hydrolases superfamily protein
TC12818	-9.969	NA	NA	NA	NA	NA	0.534503	0.0493437	3.41101	1.45284	0.35563	2.02737	transcript	Exostosin family protein
TC21983	-10.6339	9.81505	NA	NA	NA	NA	1.05466	0.0336859	4.92765	0.000183601	3.54794e-05	0.192884	transcript	lysophosphatidyl acyltransferase 5
TC11486	-11.295	NA	NA	NA	NA	NA	0	0.120068	-6.91967	0	0.000952693	-0.965465	transcript	Metallo-hydrolase/oxidoreductase superfamily protein
TC12783	-11.5937	NA	NA	NA	NA	NA	0.000755089	0.0138181	-3.07774	0.210874	1.37029	-2.69426	transcript	BTB/POZ domain-containing protein
TC21336	-12.0336	NA	NA	NA	NA	NA	0	0	0	0	0	0	transcript	Thioredoxin superfamily protein
TC36458	NA	-10.2763	NA	NA	NA	NA	0	0	0	1.23109	0.942576	0.384897	transcript	cysteine-rich RLK (RECEPTOR-like protein kinase) 8
TC32006	NA	-9.71392	NA	NA	NA	NA	0	0	0	1.35863	0	10.409	transcript
TC25235	NA	-9.13896	NA	NA	NA	NA	0.00159461	0.106142	-5.36786	1.22314	0.354404	1.78424	transcript	Protein kinase superfamily protein
TC12792	NA	-7.36774	NA	NA	NA	NA	0.0243449	1.462	-5.85109	11.5274	8.32706	0.46914	transcript	Tetratricopeptide repeat (TPR)-like superfamily protein
TC24908	NA	-3.53023	-1.8569	NA	-1.17376	-1.94572	2.69813	0.295691	3.18546	8.10803	2.45981	1.7204	transcript	Polynucleotidyl transferase, ribonuclease H-like superfamily protein
TC21328	NA	11.4172	NA	NA	NA	NA	2.73378	0	11.4172	1.06408	1.21271	-0.188462	transcript	mRNA capping enzyme family protein
TC19380	NA	11.7281	NA	NA	NA	NA	7.39315	0.00144423	11.5628	2.31949	2.56788	-0.14671	transcript	RING/U-box superfamily protein
TC25396	NA	11.7335	-5.63942	-0.431152	NA	2.06494	5.28455	0	12.3678	0	0.0049031	-2.56147	transcript	cysteine-rich RLK (RECEPTOR-like protein kinase) 8
TC12823	NA	NA	-7.61619	NA	NA	NA	0	0	0	2.00832	1.6071	0.32135	transcript	tracheary element differentiation-related 6
TC19373	NA	NA	-1.50267	NA	NA	NA	73.4827	2.48018	4.88833	74.6913	48.4022	0.625857	transcript	Clathrin light chain protein
TC12845	NA	NA	NA	-3.2542	NA	NA	2.95297	0.209028	3.814	1.35586	7.45907	-2.45892	transcript	Nodulin MtN3 family protein
TC12822	NA	NA	NA	-2.93476	NA	1.41198	0.983737	0.0380239	4.65731	0.486865	3.50573	-2.84557	transcript	Plant stearoyl-acyl-carrier-protein desaturase family protein
TC21451	NA	NA	NA	-2.42212	2.13519	NA	0.148173	0.00716528	4.19134	0.93195	0.57961	0.68423	transcript	pleiotropic drug resistance 12
TC34975	NA	NA	NA	1.43091	NA	1.4154	5.56835	0.675857	3.04059	23.7779	15.352	0.631161	transcript	cyclic nucleotide-gated channel 13
TC19431	NA	NA	NA	1.91012	-1.56532	1.97032	1.20691	0.0409979	4.84605	6.46678	13.1663	-1.02562	transcript	HSP20-like chaperones superfamily protein
TC11485	NA	NA	NA	NA	-2.72204	NA	1.28157	0.0122709	6.59463	0.159272	0.245582	-0.621545	transcript	Core-2/I-branching beta-1,6-N-acetylglucosaminyltransferase family protein
TC19181	NA	NA	NA	NA	-1.8315	NA	0.816986	0.0616775	3.70606	1.32822	1.38058	-0.0557392	transcript	Protein phosphatase 2C family protein
TC21988	NA	NA	NA	NA	-1.14431	-3.53654	13.7034	1.64491	3.05768	14.781	1.67875	3.13752	transcript	Quinone reductase family protein
TC11507	NA	NA	NA	NA	1.06353	NA	5.18581	0.624522	3.05171	16.7091	9.04637	0.88515	transcript	Regulator of Vps4 activity in the MVB pathway protein
TC12784	NA	NA	NA	NA	1.44219	1.87858	5.4795	0.692565	2.9822	43.889	20.9033	1.07009	transcript	aldehyde dehydrogenase 3H1
TC32244	NA	NA	NA	NA	1.86872	3.47082	1.49634	0.139934	3.40931	5.49849	7.22286	-0.393472	transcript	AMP-dependent synthetase and ligase family protein
TC12846	NA	NA	NA	NA	NA	-10.7012	2.34776	0.462676	2.34071	0.620782	0.00101203	8.27161	transcript	polypyrimidine tract-binding protein 2
TC19199	NA	NA	NA	NA	NA	1.25761	2.89405	0.431717	2.74209	44.5726	33.6416	0.4059	transcript	2-oxoglutarate (2OG) and Fe(II)-dependent oxygenase superfamily protein
TC12834	NA	NA	NA	NA	NA	1.82512	0.515274	0.127022	2.01175	2.48292	4.26235	-0.779369	transcript	Leucine-rich repeat protein kinase family protein
TC12788	NA	NA	NA	NA	NA	2.66694	54.8801	0.523311	6.70974	9.05764	79.1992	-3.12814	transcript	amino acid permease 3
Salinity stress
	log2 fold-change						FPKM		log2 fold-change	FPKM		log2 fold-change
Transcript ID	Stol-veg-CT vs Ssen-veg-CT	Stol-veg-SS vs CT	Ssen-veg-SS vs CT	Stol-rep-CT vs Ssen-rep-CT	Stol-rep-SS vs CT	Ssen-rep-SS vs CT	Stol-veg-SS	Ssen-veg-SS	Stol-veg-SS/Ssen-veg-SS	Stol-rep-SS	Ssen-rep-SS	Stol-rep-SS/Ssen-rep-SS	Site of DNA polymorphisms	Description
TC05676	NA	NA	NA	1.9333	NA	NA	23.6387	5.45351	2.11569	182.891	110.647	0.725015	promoter,transcript	zinc finger (CCCH-type) family protein
TC05677	NA	NA	NA	1.9333	NA	NA	23.6387	5.45351	2.11569	182.891	110.647	0.725015	promoter,transcript	zinc finger (CCCH-type) family protein
TC35186	NA	NA	NA	NA	1.67845	NA	0	0	0	0.00317826	0.270431	-6.02154	promoter,transcript	ethylene-dependent gravitropism-deficient and yellow-green-like 2
TC05654	NA	NA	NA	NA	1.67845	NA	0	0	0	0.00317826	0.270431	-6.02154	promoter,transcript	ethylene-dependent gravitropism-deficient and yellow-green-like 2
TC05663	NA	NA	NA	NA	3.02866	NA	0.10576	2.39803e-06	6.73477	1.24348	0.442819	1.4875	promoter,transcript	Phosphoinositide-specific phospholipase C family protein
TC05785	NA	NA	NA	NA	1.57629	NA	0.000159607	0.000325455	-0.192852	0	4.7603e-05	-0.0670921	transcript	histone mono-ubiquitination 2
TC05652	NA	NA	NA	NA	1.67845	NA	0	0	0	0.00317826	0.270431	-6.02154	transcript	ethylene-dependent gravitropism-deficient and yellow-green-like 2
TC05664	NA	NA	NA	3.04561	NA	NA	0.145043	0.0324745	2.12526	4.05918	0.65776	2.62372	transcript	Phosphoinositide-specific phospholipase C family protein
TC37565	NA	NA	NA	-2.62496	1.34324	-2.33063	1.77179	0.362533	2.28586	2.99082	0.972806	1.61932	transcript	phytoene desaturase 3
TC36669	NA	2.09256	NA	1.16756	NA	NA	2.58316	0.412091	2.64516	11.7242	4.14403	1.50016	transcript
TC35496	2.28826	NA	1.54217	NA	NA	NA	20.8187	4.11559	2.33843	9.52248	11.2224	-0.236949	transcript	poly(A) binding protein 2

## Sheet: Sheet2
Differential expression of the transcripts located within QTL-hotspot regions (a and b) under drought and salinity stress conditions in the sensitive and tolerant genotypes.
Drought stress
	log2 fold-change
Transcript ID	Dtol-ER-CT vs Dsen-ER-CT	Dtol-ER-DS vs CT	Dsen-ER-DS vs CT	Dtol-LR-CT vs Dsen-LR-CT	Dtol-LR-DS vs CT	Dsen-LR-DS vs CT	QTL Region	Gene description
TC11172	9.93511	-9.70047	NA	-0.476592	1.34298	1.47223	hotspot_a	protein serine/threonine kinases
TC36647	9.93511	-9.70047	NA	-0.476592	1.34298	1.47223	hotspot_a	protein serine/threonine kinases
TC11173	9.93511	-9.70047	NA	-0.476592	1.34298	1.47223	hotspot_a	protein serine/threonine kinases
TC36827	9.93511	-9.70047	NA	-0.476592	1.34298	1.47223	hotspot_a	protein serine/threonine kinases
TC36465	9.93511	-9.70047	NA	-0.476592	1.34298	1.47223	hotspot_a	protein serine/threonine kinases
TC11179	-9.9167	-0.13658	-5.53603	6.31269	-6.66715	NA	hotspot_a	unnkown function
TC11187	-0.230617	-0.916321	0.359183	-0.272119	-1.71995	-2.42459	hotspot_a	DUF828 with plant pleckstrin homology-like region
TC37325	-0.230617	-0.916321	0.359183	-0.272119	-1.71995	-2.42459	hotspot_a	DUF828 with plant pleckstrin homology-like region
TC11193	1.4902	-4.76123	-8.30706	1.06495	-1.32922	-2.73904	hotspot_b	leucine-rich repeat LRR family protein
TC11196	0.327991	3.63543	2.17604	0.873372	-1.70996	-1.26891	hotspot_b	kinase interacting KIP1-like family protein
TC11198	-7.97448	10.8208	-2.89388	-8.22898	7.80191	0.397489	hotspot_b	protein kinase superfamily protein
TC37396	8.24143	3.27282	6.1587	0.428336	1.95898	2.19121	hotspot_b	homocysteine methyltransferase 2
Salinity stress
	log2 fold-change
Transcript ID	Stol-veg-CT vs Ssen-veg-CT	Stol-veg-SS vs CT	Ssen-veg-SS vs CT	Stol-rep-CT vs Ssen-rep-CT	Stol-rep-SS vs CT	Ssen-rep-SS vs CT	QTL Region	Gene description
TC11187	2.23283	-0.255885	2.43855	1.31343	-0.295628	0.855511	hotspot_a	DUF828 with plant pleckstrin homology-like region
TC37325	2.23283	-0.255885	2.43855	1.31343	-0.295628	0.855511	hotspot_a	DUF828 with plant pleckstrin homology-like region
TC11193	-0.819327	-3.40049	-1.15043	-1.53497	-0.623035	-1.25873	hotspot_b	leucine-rich repeat LRR family protein
TC11196	3.22722	-0.550936	-7.26387	0.00250117	2.29842	-12.1841	hotspot_b	kinase interacting KIP1-like family protein
TC37396	3.85139	1.47272	5.41696	-3.5948	1.39871	-0.834672	hotspot_b	homocysteine methyltransferase 2
